# Supplementary material for: HMGB1 prefers to interact with structural RNAs and regulates rRNA methylation modification and translation in HeLa cells
Source: BMC Genomics. 2024 Apr 5;25:345. doi: 10.1186/s12864-024-10204-6 (PMC10996203; doi:10.1186/s12864-024-10204-6)
Supplement: Supplementary file 3 — Supplementary Material 3. [file 12864_2024_10204_MOESM3_ESM.xls]

## Sheet: expressed_gene_reads
Table S2. Expression genes reads value
Gene	Ctrl_1st	Ctrl_2nd	HMGB1_1st	HMGB1_2nd	Symbol	Chr	GeneType	Description
ENSG00000164054.15	570	490	491	1056	SHISA5	chr3	protein_coding	shisa family member 5
ENSG00000257527.1	9	16	17	21	MIR3179-3	chr16	lincRNA	microRNA 3179-3
ENSG00000140830.8	289	264	226	323	TXNL4B	chr16	protein_coding	thioredoxin-like 4B
ENSG00000225193.5	4	0	7	3	RPS12P26	chr15	transcribed_processed_pseudogene	ribosomal protein S12 pseudogene 26
ENSG00000204444.10	7	2	15	25	APOM	chr6	protein_coding	apolipoprotein M
ENSG00000235927.4	50	34	47	78	NEXN-AS1	chr1	antisense	NEXN antisense RNA 1
ENSG00000163249.9	281	240	329	374	CCNYL1	chr2	protein_coding	cyclin Y-like 1
ENSG00000265808.3	995	1056	1290	957	SEC22B	chr1	protein_coding	SEC22 vesicle trafficking protein homolog B (S. cerevisiae) (gene/pseudogene)
ENSG00000272370.1	18	7	2	0	RP11-307L14.1	chr5	lincRNA	--
ENSG00000197008.9	90	94	126	163	ZNF138	chr7	protein_coding	zinc finger protein 138
ENSG00000180881.19	3	0	12	12	CAPS2	chr12	protein_coding	calcyphosine 2
ENSG00000163904.12	1716	1460	1058	1249	SENP2	chr3	protein_coding	SUMO1/sentrin/SMT3 specific peptidase 2
ENSG00000101446.7	0	1	1	0	SPINT3	chr20	protein_coding	serine peptidase inhibitor, Kunitz type, 3
ENSG00000135638.13	0	0	3	3	EMX1	chr2	protein_coding	empty spiracles homeobox 1
ENSG00000185710.9	26	6	129	26	SMG1P4	chr16	transcribed_unprocessed_pseudogene	SMG1 pseudogene 4
ENSG00000254673.1	220	259	336	347	RP11-598P20.5	chr8	protein_coding	--
ENSG00000100603.13	6148	4910	3419	4306	SNW1	chr14	protein_coding	SNW domain containing 1
ENSG00000165480.15	1063	867	1072	1057	SKA3	chr13	protein_coding	spindle and kinetochore associated complex subunit 3
ENSG00000223861.1	0	9	6	0	RP11-74C1.2	chr1	processed_pseudogene	--
ENSG00000009413.15	336	247	768	492	REV3L	chr6	protein_coding	REV3-like, polymerase (DNA directed), zeta, catalytic subunit
ENSG00000236056.1	5	11	7	16	GAPDHP14	chr21	processed_pseudogene	glyceraldehyde-3-phosphate dehydrogenase pseudogene 14
ENSG00000227001.3	0	13	1	6	NBPF2P	chr1	unprocessed_pseudogene	neuroblastoma breakpoint family, member 2, pseudogene
ENSG00000224186.8	23	64	33	43	C5orf66	chr5	antisense	chromosome 5 open reading frame 66
ENSG00000184988.8	19	39	20	28	TMEM106A	chr17	protein_coding	transmembrane protein 106A
ENSG00000260326.1	1	0	0	0	PHBP21	chr16	processed_pseudogene	prohibitin pseudogene 21
ENSG00000261118.1	2	0	1	0	RP11-104N10.1	chr16	antisense	--
ENSG00000249199.1	58	35	24	12	CTD-2139B15.5	chr5	lincRNA	--
ENSG00000225217.1	3	8	0	1	HSPA7	chr1	unprocessed_pseudogene	heat shock 70kDa protein 7 (HSP70B)
ENSG00000087274.16	2041	1725	1636	2060	ADD1	chr4	protein_coding	adducin 1 (alpha)
ENSG00000251569.1	1	8	0	0	RP11-724O16.1	chr2	protein_coding	--
ENSG00000269711.1	1869	1769	581	1650	CTD-3214H19.16	chr19	protein_coding	--
ENSG00000173976.15	0	0	5	0	RAX2	chr19	protein_coding	retina and anterior neural fold homeobox 2
ENSG00000123405.13	12	18	13	27	NFE2	chr12	protein_coding	nuclear factor, erythroid 2
ENSG00000094880.10	572	589	651	697	CDC23	chr5	protein_coding	cell division cycle 23
ENSG00000106624.8	32	15	10	42	AEBP1	chr7	protein_coding	AE binding protein 1
ENSG00000197467.13	36	12	46	42	COL13A1	chr10	protein_coding	collagen, type XIII, alpha 1
ENSG00000163626.16	64	37	30	37	COX18	chr4	protein_coding	COX18 cytochrome c oxidase assembly factor
ENSG00000111775.2	366	389	386	669	COX6A1	chr12	protein_coding	cytochrome c oxidase subunit VIa polypeptide 1
ENSG00000270689.1	0	0	2	0	BUD13P1	chr11	processed_pseudogene	BUD13 homolog (S. cerevisiae) pseudogene 1
ENSG00000248787.1	0	0	1	10	RP11-666A20.4	chr3	lincRNA	--
ENSG00000171962.17	58	25	23	36	LRRC48	chr17	protein_coding	leucine rich repeat containing 48
ENSG00000259318.1	0	3	7	4	RP11-454L9.2	chr14	processed_pseudogene	--
ENSG00000133106.14	20	34	32	26	EPSTI1	chr13	protein_coding	epithelial stromal interaction 1 (breast)
ENSG00000168874.12	48	36	22	27	ATOH8	chr2	protein_coding	atonal homolog 8 (Drosophila)
ENSG00000259428.1	0	0	0	6	HMGB3P26	chr14	processed_pseudogene	high mobility group box 3 pseudogene 26
ENSG00000131323.14	1606	1426	1488	1608	TRAF3	chr14	protein_coding	TNF receptor-associated factor 3
ENSG00000279713.1	0	1	1	0	CTD-3035K23.3	chr17	TEC	--
ENSG00000105993.14	2823	2633	2131	2634	DNAJB6	chr7	protein_coding	DnaJ (Hsp40) homolog, subfamily B, member 6
ENSG00000112195.8	0	0	25	7	TREML2	chr6	protein_coding	triggering receptor expressed on myeloid cells-like 2
ENSG00000107959.15	1493	1440	1873	2318	PITRM1	chr10	protein_coding	pitrilysin metallopeptidase 1
ENSG00000254618.1	0	0	4	0	TMED10P1	chr8	processed_pseudogene	transmembrane emp24-like trafficking protein 10 (yeast) pseudogene 1
ENSG00000268975.1	76	20	28	51	MIA-RAB4B	chr19	protein_coding	MIA-RAB4B readthrough (NMD candidate)
ENSG00000237886.1	11	26	4	23	LINC01573	chr9	antisense	long intergenic non-protein coding RNA 1573
ENSG00000184459.8	0	0	2	0	BPIFC	chr22	protein_coding	BPI fold containing family C
ENSG00000025293.15	939	793	990	937	PHF20	chr20	protein_coding	PHD finger protein 20
ENSG00000105229.6	1233	1555	899	1354	PIAS4	chr19	protein_coding	protein inhibitor of activated STAT, 4
ENSG00000070950.9	860	605	1067	1077	RAD18	chr3	protein_coding	RAD18 E3 ubiquitin protein ligase
ENSG00000006016.10	50	28	21	32	CRLF1	chr19	protein_coding	cytokine receptor-like factor 1
ENSG00000260803.1	0	0	2	0	Z84812.4	chr16	processed_transcript	--
ENSG00000200278.1	0	0	4	0	RNA5SP352	chr11	rRNA	RNA, 5S ribosomal pseudogene 352
ENSG00000178096.8	53	77	56	80	BOLA1	chr1	protein_coding	bolA family member 1
ENSG00000198898.12	892	708	1044	990	CAPZA2	chr7	protein_coding	capping protein (actin filament) muscle Z-line, alpha 2
ENSG00000278272.1	11	31	21	13	HIST1H3C	chr6	protein_coding	histone cluster 1, H3c
ENSG00000276747.1	4	0	4	0	PADI6	chr1	protein_coding	peptidyl arginine deiminase, type VI
ENSG00000188636.3	2073	1936	929	1518	LDOC1L	chr22	protein_coding	leucine zipper, down-regulated in cancer 1-like
ENSG00000259205.2	14	9	25	46	PRKXP1	chr15	processed_pseudogene	protein kinase, X-linked, pseudogene 1
ENSG00000107902.13	98	54	12	39	LHPP	chr10	protein_coding	phospholysine phosphohistidine inorganic pyrophosphate phosphatase
ENSG00000254469.7	26	31	39	17	RP11-849H4.2	chr11	protein_coding	--
ENSG00000137078.8	0	1	0	0	SIT1	chr9	protein_coding	signaling threshold regulating transmembrane adaptor 1
ENSG00000183208.12	96	39	60	66	GDPGP1	chr15	protein_coding	GDP-D-glucose phosphorylase 1
ENSG00000187812.12	0	0	1	0	RP11-24M17.5	chr15	transcribed_unprocessed_pseudogene	--
ENSG00000167157.10	120	81	95	173	PRRX2	chr9	protein_coding	paired related homeobox 2
ENSG00000111196.9	988	651	391	544	MAGOHB	chr12	protein_coding	mago-nashi homolog B (Drosophila)
ENSG00000171487.14	0	0	10	0	NLRP5	chr19	protein_coding	NLR family, pyrin domain containing 5
ENSG00000260625.2	2	1	2	10	RP11-452L6.7	chr16	antisense	--
ENSG00000264546.1	2	0	8	1	RP11-464D20.6	chr17	sense_intronic	--
ENSG00000163481.7	637	397	439	856	RNF25	chr2	protein_coding	ring finger protein 25
ENSG00000087077.11	4000	3350	2393	3474	TRIP6	chr7	protein_coding	thyroid hormone receptor interactor 6
ENSG00000164530.13	0	0	2	0	PI16	chr6	protein_coding	peptidase inhibitor 16
ENSG00000160785.13	1620	1619	1273	1471	SLC25A44	chr1	protein_coding	solute carrier family 25, member 44
ENSG00000234592.1	0	0	2	0	RP11-41L14.1	chrX	processed_pseudogene	--
ENSG00000104549.11	1574	1511	1238	1271	SQLE	chr8	protein_coding	squalene epoxidase
ENSG00000183607.9	0	0	1	0	GKN2	chr2	protein_coding	gastrokine 2
ENSG00000155428.12	30	26	1	13	TRIM74	chr7	protein_coding	tripartite motif containing 74
ENSG00000147324.10	1209	1127	1576	1359	MFHAS1	chr8	protein_coding	malignant fibrous histiocytoma amplified sequence 1
ENSG00000204469.12	24244	21667	18409	24506	PRRC2A	chr6	protein_coding	proline-rich coiled-coil 2A
ENSG00000172264.16	50	76	62	78	MACROD2	chr20	protein_coding	MACRO domain containing 2
ENSG00000102053.12	0	0	1	0	ZC3H12B	chrX	protein_coding	zinc finger CCCH-type containing 12B
ENSG00000185129.5	932	721	451	720	PURA	chr5	protein_coding	purine-rich element binding protein A
ENSG00000231888.1	1	0	0	0	MTND5P15	chr3	processed_pseudogene	MT-ND5 pseudogene 15
ENSG00000260345.1	1	4	4	6	AC009052.12	chr16	processed_transcript	--
ENSG00000166401.13	489	345	383	484	SERPINB8	chr18	protein_coding	serpin peptidase inhibitor, clade B (ovalbumin), member 8
ENSG00000279474.1	22	18	15	14	CTD-2286N8.1	chr18	TEC	--
ENSG00000205212.3	0	0	9	6	CCDC144NL	chr17	protein_coding	coiled-coil domain containing 144 family, N-terminal like
ENSG00000129103.17	566	370	409	663	SUMF2	chr7	protein_coding	sulfatase modifying factor 2
ENSG00000169679.14	1842	2018	3148	2615	BUB1	chr2	protein_coding	BUB1 mitotic checkpoint serine/threonine kinase
ENSG00000272034.1	6	0	1	1	SNORD14A	chr11	snoRNA	small nucleolar RNA, C/D box 14A
ENSG00000008710.17	1135	1105	1184	1542	PKD1	chr16	protein_coding	polycystic kidney disease 1 (autosomal dominant)
ENSG00000267642.1	0	1	0	0	RP11-258B16.1	chr18	lincRNA	--
ENSG00000276489.1	0	0	1	0	MIR6829	chr3	miRNA	microRNA 6829
ENSG00000179091.4	3048	2459	1482	3157	CYC1	chr8	protein_coding	cytochrome c-1
ENSG00000148248.13	5819	4866	4239	5465	SURF4	chr9	protein_coding	surfeit 4
ENSG00000281593.1	1	0	8	13	GS1-114I9.3	chr7	protein_coding	--
ENSG00000221869.4	833	760	450	567	CEBPD	chr8	protein_coding	CCAAT/enhancer binding protein (C/EBP), delta
ENSG00000255400.1	0	1	5	8	RP13-631K18.5	chr11	lincRNA	--
ENSG00000228643.1	3	0	0	0	AC079779.4	chr2	processed_transcript	--
ENSG00000131845.14	75	102	139	91	ZNF304	chr19	protein_coding	zinc finger protein 304
ENSG00000227972.1	5	2	2	1	PRKRIRP3	chr10	processed_pseudogene	protein-kinase, interferon-inducible double stranded RNA dependent inhibitor, repressor of (P58 repressor) pseudogene 3
ENSG00000166173.10	247	343	215	375	LARP6	chr15	protein_coding	La ribonucleoprotein domain family, member 6
ENSG00000214160.9	1280	854	912	1507	ALG3	chr3	protein_coding	ALG3, alpha-1,3- mannosyltransferase
ENSG00000277357.1	0	3	0	0	NPAP1P7	chr9	processed_pseudogene	nuclear pore associated protein 1 pseudogene 7
ENSG00000214788.2	0	0	0	11	OOSP1	chr11	unitary_pseudogene	oocyte secreted protein 1, pseudogene
ENSG00000227950.1	0	0	0	5	RP11-312B8.2	chr1	processed_pseudogene	--
ENSG00000153044.9	450	403	277	336	CENPH	chr5	protein_coding	centromere protein H
ENSG00000196933.5	0	0	2	1	RPS26P11	chrX	processed_pseudogene	ribosomal protein S26 pseudogene 11
ENSG00000179163.11	24	39	28	15	FUCA1	chr1	protein_coding	fucosidase, alpha-L- 1, tissue
ENSG00000177138.15	86	54	25	33	FAM9B	chrX	protein_coding	family with sequence similarity 9, member B
ENSG00000213412.3	4475	3839	2254	2771	HNRNPA1P33	chr10	processed_pseudogene	heterogeneous nuclear ribonucleoprotein A1 pseudogene 33
ENSG00000177294.6	0	0	0	4	FBXO39	chr17	protein_coding	F-box protein 39
ENSG00000111667.13	3072	2885	1677	2744	USP5	chr12	protein_coding	ubiquitin specific peptidase 5 (isopeptidase T)
ENSG00000237338.1	0	0	0	1	FTCD-AS1	chr21	antisense	FTCD antisense RNA 1
ENSG00000117411.16	731	917	650	1053	B4GALT2	chr1	protein_coding	UDP-Gal:betaGlcNAc beta 1,4- galactosyltransferase, polypeptide 2
ENSG00000278919.1	0	0	3	14	AP006285.2	chr11	protein_coding	--
ENSG00000164715.5	965	613	1661	1428	LMTK2	chr7	protein_coding	lemur tyrosine kinase 2
ENSG00000264007.1	0	16	28	1	RP11-68I3.10	chr17	sense_intronic	--
ENSG00000165671.18	2870	2774	2837	2905	NSD1	chr5	protein_coding	nuclear receptor binding SET domain protein 1
ENSG00000186184.15	851	913	572	736	POLR1D	chr13	protein_coding	polymerase (RNA) I polypeptide D, 16kDa
ENSG00000158773.14	578	417	273	424	USF1	chr1	protein_coding	upstream transcription factor 1
ENSG00000177614.9	29	8	20	5	PGBD5	chr1	protein_coding	piggyBac transposable element derived 5
ENSG00000080561.13	56	79	66	86	MID2	chrX	protein_coding	midline 2
ENSG00000275410.4	859	738	608	1051	HNF1B	chr17	protein_coding	HNF1 homeobox B
ENSG00000175745.11	1127	1039	552	766	NR2F1	chr5	protein_coding	nuclear receptor subfamily 2, group F, member 1
ENSG00000196826.7	3	0	4	0	CTD-2192J16.17	chr19	protein_coding	--
ENSG00000200345.2	2	1	4	5	RNU6-485P	chr12	snRNA	RNA, U6 small nuclear 485, pseudogene
ENSG00000230772.1	0	0	8	0	VN1R108P	chr20	unprocessed_pseudogene	vomeronasal 1 receptor 108 pseudogene
ENSG00000135636.13	97	105	178	212	DYSF	chr2	protein_coding	dysferlin
ENSG00000271717.1	0	0	1	0	CTD-3020H12.4	chr19	antisense	--
ENSG00000127554.12	1542	1475	621	1481	GFER	chr16	protein_coding	growth factor, augmenter of liver regeneration
ENSG00000273036.2	166	214	168	252	FAM95C	chr9	lincRNA	family with sequence similarity 95, member C
ENSG00000138172.10	16	34	46	67	CALHM2	chr10	protein_coding	calcium homeostasis modulator 2
ENSG00000165533.18	135	140	136	206	TTC8	chr14	protein_coding	tetratricopeptide repeat domain 8
ENSG00000166803.10	607	502	323	520	KIAA0101	chr15	protein_coding	KIAA0101
ENSG00000234769.7	5	1	8	17	WASH4P	chr16	unprocessed_pseudogene	WAS protein family homolog 4 pseudogene
ENSG00000179930.5	0	0	3	0	ZNF648	chr1	protein_coding	zinc finger protein 648
ENSG00000251435.1	3	0	8	0	C1GALT1P2	chr5	processed_pseudogene	ore 1 synthase, glycoprotein-N-acetylgalactosamine 3-beta-galactosyltransferase 1 pseudogene 2
ENSG00000186998.15	0	2	0	0	EMID1	chr22	protein_coding	EMI domain containing 1
ENSG00000168405.14	0	0	2	0	CMAHP	chr6	unitary_pseudogene	cytidine monophospho-N-acetylneuraminic acid hydroxylase, pseudogene
ENSG00000148356.13	928	941	641	755	LRSAM1	chr9	protein_coding	leucine rich repeat and sterile alpha motif containing 1
ENSG00000202198.1	274	208	163	247	RN7SK	chr6	misc_RNA	RNA, 7SK small nuclear
ENSG00000184956.15	0	6	3	0	MUC6	chr11	protein_coding	mucin 6, oligomeric mucus/gel-forming
ENSG00000100401.19	12969	11292	5291	9155	RANGAP1	chr22	protein_coding	Ran GTPase activating protein 1
ENSG00000244538.1	0	0	1	0	RP11-10G12.1	chr4	processed_pseudogene	--
ENSG00000126266.3	0	6	2	0	FFAR1	chr19	protein_coding	free fatty acid receptor 1
ENSG00000267504.1	0	0	4	3	RP11-845C23.2	chr18	sense_intronic	--
ENSG00000129083.12	2603	2119	2309	2435	COPB1	chr11	protein_coding	coatomer protein complex, subunit beta 1
ENSG00000144036.14	349	282	479	409	EXOC6B	chr2	protein_coding	exocyst complex component 6B
ENSG00000229985.2	0	1	1	0	RP11-40H20.5	chr1	processed_pseudogene	--
ENSG00000078967.12	291	282	201	291	UBE2D4	chr7	protein_coding	ubiquitin-conjugating enzyme E2D 4 (putative)
ENSG00000104976.11	206	167	136	288	SNAPC2	chr19	protein_coding	small nuclear RNA activating complex, polypeptide 2, 45kDa
ENSG00000170089.15	7	9	6	10	RP11-423H2.1	chr5	transcribed_unprocessed_pseudogene	--
ENSG00000224786.1	1	0	3	3	CETN4P	chr4	unitary_pseudogene	centrin EF-hand protein 4, pseudogene
ENSG00000266124.1	0	8	0	1	MIR5587	chr16	miRNA	microRNA 5587
ENSG00000075043.17	0	9	10	39	KCNQ2	chr20	protein_coding	potassium channel, voltage gated KQT-like subfamily Q, member 2
ENSG00000112062.10	856	882	956	1140	MAPK14	chr6	protein_coding	mitogen-activated protein kinase 14
ENSG00000225938.1	0	0	4	0	RP4-575N6.4	chr1	antisense	--
ENSG00000256627.1	1	0	1	0	RP11-6B19.3	chr12	processed_pseudogene	--
ENSG00000175701.10	32	30	8	5	LINC00116	chr2	protein_coding	long intergenic non-protein coding RNA 116
ENSG00000261783.1	0	0	0	2	RP11-252K23.2	chr16	sense_intronic	--
ENSG00000068001.13	354	341	233	297	HYAL2	chr3	protein_coding	hyaluronoglucosaminidase 2
ENSG00000226758.1	0	0	5	0	DISC1-IT1	chr1	sense_intronic	DISC1 intronic transcript 1
ENSG00000269894.1	16	15	21	27	RP11-1020A11.1	chr3	sense_intronic	--
ENSG00000213411.2	4	2	16	16	RBM22P2	chr13	processed_pseudogene	RNA binding motif protein 22 pseudogene 2
ENSG00000223358.5	0	0	0	1	EHHADH-AS1	chr3	antisense	EHHADH antisense RNA 1
ENSG00000166025.17	3609	2981	3672	4176	AMOTL1	chr11	protein_coding	angiomotin like 1
ENSG00000230797.2	212	188	154	228	YY2	chrX	protein_coding	YY2 transcription factor
ENSG00000143375.14	272	211	67	185	CGN	chr1	protein_coding	cingulin
ENSG00000161328.10	45	120	31	45	LRRC56	chr11	protein_coding	leucine rich repeat containing 56
ENSG00000258116.1	2	0	1	11	RP11-493L12.6	chr12	processed_pseudogene	--
ENSG00000125851.9	0	1	0	0	PCSK2	chr20	protein_coding	proprotein convertase subtilisin/kexin type 2
ENSG00000254100.1	1	0	0	1	RP11-675F6.4	chr8	lincRNA	--
ENSG00000211683.3	36	22	28	59	KB-1572G7.3	chr22	processed_transcript	--
ENSG00000229057.1	1	2	0	0	RPS3AP54	chr9	processed_pseudogene	ribosomal protein S3a pseudogene 54
ENSG00000204569.9	2290	2148	2617	1996	PPP1R10	chr6	protein_coding	protein phosphatase 1, regulatory subunit 10
ENSG00000261396.1	4	19	2	0	CTD-2012K14.2	chr16	antisense	--
ENSG00000163995.18	89	122	62	138	ABLIM2	chr4	protein_coding	actin binding LIM protein family, member 2
ENSG00000235859.5	103	209	82	158	AC006978.6	chr7	processed_pseudogene	--
ENSG00000077009.13	10	0	0	1	NMRK2	chr19	protein_coding	nicotinamide riboside kinase 2
ENSG00000276476.2	80	120	66	56	LINC00540	chr13	lincRNA	long intergenic non-protein coding RNA 540
ENSG00000227210.1	0	0	4	0	AC079145.4	chr2	antisense	--
ENSG00000225726.1	1	0	0	0	AC007000.10	chr7	processed_pseudogene	--
ENSG00000167644.11	0	1	0	1	C19orf33	chr19	protein_coding	chromosome 19 open reading frame 33
ENSG00000129559.12	47	49	20	21	NEDD8	chr14	protein_coding	neural precursor cell expressed, developmentally down-regulated 8
ENSG00000148655.14	18	12	11	21	C10orf11	chr10	protein_coding	chromosome 10 open reading frame 11
ENSG00000174099.10	202	161	329	408	MSRB3	chr12	protein_coding	methionine sulfoxide reductase B3
ENSG00000213188.3	7	2	4	8	YBX1P4	chr7	processed_pseudogene	Y box binding protein 1 pseudogene 4
ENSG00000250564.1	0	1	0	0	RP11-215P8.4	chr5	lincRNA	--
ENSG00000233382.6	7	12	10	5	NKAPP1	chrX	transcribed_processed_pseudogene	NFKB activating protein pseudogene 1
ENSG00000214253.8	1472	1533	708	1457	FIS1	chr7	protein_coding	fission 1 (mitochondrial outer membrane) homolog (S. cerevisiae)
ENSG00000259402.1	0	0	2	0	RP11-30K9.4	chr15	sense_intronic	--
ENSG00000257794.1	0	0	0	2	RP11-125N22.4	chr12	processed_pseudogene	--
ENSG00000281856.1	1	0	0	0	RP11-744A16.4	chr17	lincRNA	--
ENSG00000274225.1	0	1	0	0	KB-68A7.1	chr21	lincRNA	--
ENSG00000279773.1	0	0	0	1	AL050303.10	chr21	TEC	--
ENSG00000099260.10	94	107	71	72	PALMD	chr1	protein_coding	palmdelphin
ENSG00000213015.8	815	617	274	550	ZNF580	chr19	protein_coding	zinc finger protein 580
ENSG00000232352.1	14	0	0	0	SEMA3B-AS1	chr3	antisense	SEMA3B antisense RNA 1 (head to head)
ENSG00000215375.6	86	68	27	43	MYL5	chr4	protein_coding	myosin, light chain 5, regulatory
ENSG00000267283.1	34	11	4	1	AC005306.3	chr19	processed_transcript	--
ENSG00000279357.1	0	0	1	0	RP11-475D10.4	chr16	TEC	--
ENSG00000158669.11	3889	3483	2141	2900	AGPAT6	chr8	protein_coding	1-acylglycerol-3-phosphate O-acyltransferase 6
ENSG00000261537.1	0	0	1	0	RP11-319G9.5	chr16	sense_intronic	--
ENSG00000088986.10	3951	3090	1941	3152	DYNLL1	chr12	protein_coding	dynein, light chain, LC8-type 1
ENSG00000013441.15	1035	907	921	876	CLK1	chr2	protein_coding	CDC-like kinase 1
ENSG00000198843.12	225	269	245	283	SELT	chr3	protein_coding	--
ENSG00000118004.17	0	0	0	4	COLEC11	chr2	protein_coding	collectin sub-family member 11
ENSG00000225984.1	0	1	16	2	HMGB1P26	chr1	processed_pseudogene	high mobility group box 1 pseudogene 26
ENSG00000144579.7	456	394	353	526	CTDSP1	chr2	protein_coding	CTD (carboxy-terminal domain, RNA polymerase II, polypeptide A) small phosphatase 1
ENSG00000169814.12	56	94	68	73	BTD	chr3	protein_coding	biotinidase
ENSG00000163618.17	0	0	0	1	CADPS	chr3	protein_coding	Ca++-dependent secretion activator
ENSG00000276890.1	0	0	3	0	Metazoa_SRP	chr3	misc_RNA	--
ENSG00000229256.1	3	0	3	0	ST13P13	chr10	processed_pseudogene	suppression of tumorigenicity 13 (colon carcinoma) (Hsp70 interacting protein) pseudogene 13
ENSG00000228979.4	0	1	0	0	CTD-2501B8.5	chr17	processed_pseudogene	--
ENSG00000106714.17	54	46	97	37	CNTNAP3	chr9	protein_coding	contactin associated protein-like 3
ENSG00000034713.7	577	663	482	861	GABARAPL2	chr16	protein_coding	GABA(A) receptor-associated protein-like 2
ENSG00000261402.1	0	0	1	0	RP11-378I6.1	chr9	lincRNA	--
ENSG00000166326.6	9445	7902	4945	6597	TRIM44	chr11	protein_coding	tripartite motif containing 44
ENSG00000260274.1	4	0	1	2	RP11-817O13.8	chr15	lincRNA	--
ENSG00000184986.10	5	18	16	26	TMEM121	chr14	protein_coding	transmembrane protein 121
ENSG00000172339.9	76	65	85	101	ALG14	chr1	protein_coding	ALG14, UDP-N-acetylglucosaminyltransferase subunit
ENSG00000166159.10	0	0	3	0	LRTM2	chr12	protein_coding	leucine-rich repeats and transmembrane domains 2
ENSG00000274879.1	0	0	3	7	RP11-411G2.1	chr12	processed_pseudogene	--
ENSG00000184408.9	0	0	4	0	KCND2	chr7	protein_coding	potassium channel, voltage gated Shal related subfamily D, member 2
ENSG00000148346.11	47	0	16	30	LCN2	chr9	protein_coding	lipocalin 2
ENSG00000160801.13	1	1	0	0	PTH1R	chr3	protein_coding	parathyroid hormone 1 receptor
ENSG00000048707.13	1371	1243	1313	1370	VPS13D	chr1	protein_coding	vacuolar protein sorting 13 homolog D (S. cerevisiae)
ENSG00000176978.13	1086	1328	641	1323	DPP7	chr9	protein_coding	dipeptidyl-peptidase 7
ENSG00000237757.2	0	0	2	2	EEF1A1P30	chrX	processed_pseudogene	eukaryotic translation elongation factor 1 alpha 1 pseudogene 30
ENSG00000244378.1	0	0	10	7	RPS2P45	chr16	transcribed_processed_pseudogene	ribosomal protein S2 pseudogene 45
ENSG00000253505.1	0	0	0	4	CTA-398F10.1	chr8	lincRNA	--
ENSG00000196357.11	50	17	30	59	ZNF565	chr19	protein_coding	zinc finger protein 565
ENSG00000258038.5	0	0	1	0	CTD-2384A14.1	chr14	lincRNA	--
ENSG00000271543.1	0	0	0	6	RP11-692M12.5	chr11	processed_pseudogene	--
ENSG00000280240.1	2	0	0	0	AL049794.1	chr20	protein_coding	--
ENSG00000136197.12	436	201	142	257	C7orf25	chr7	protein_coding	chromosome 7 open reading frame 25
ENSG00000206341.7	75	37	35	44	HLA-H	chr6	unprocessed_pseudogene	major histocompatibility complex, class I, H (pseudogene)
ENSG00000261519.3	0	0	2	0	RP11-403P17.4	chr16	lincRNA	--
ENSG00000021488.12	0	0	2	4	SLC7A9	chr19	protein_coding	solute carrier family 7 (amino acid transporter light chain, bo,+ system), member 9
ENSG00000138395.14	1	0	0	0	CDK15	chr2	protein_coding	cyclin-dependent kinase 15
ENSG00000129946.10	0	2	14	6	SHC2	chr19	protein_coding	SHC (Src homology 2 domain containing) transforming protein 2
ENSG00000118564.14	155	176	251	254	FBXL5	chr4	protein_coding	F-box and leucine-rich repeat protein 5
ENSG00000015568.12	0	0	9	0	RGPD5	chr2	protein_coding	RANBP2-like and GRIP domain containing 5
ENSG00000271237.1	0	0	0	1	RP11-140C5.3	chr10	processed_pseudogene	--
ENSG00000135477.11	17	19	1	5	KRT87P	chr12	transcribed_unprocessed_pseudogene	keratin 87 pseudogene
ENSG00000229083.1	0	0	3	0	PSMA6P2	chrX	processed_pseudogene	proteasome (prosome, macropain) subunit, alpha type, 6 pseudogene 2
ENSG00000276071.1	14	16	3	0	CTD-3234P18.6	chr19	lincRNA	--
ENSG00000196584.2	223	180	369	221	XRCC2	chr7	protein_coding	X-ray repair complementing defective repair in Chinese hamster cells 2
ENSG00000135446.16	3670	3202	1910	3931	CDK4	chr12	protein_coding	cyclin-dependent kinase 4
ENSG00000205209.7	6	0	6	2	SCGB2B2	chr19	protein_coding	secretoglobin, family 2B, member 2
ENSG00000108559.11	1924	1640	1826	2165	NUP88	chr17	protein_coding	nucleoporin 88kDa
ENSG00000144635.8	1558	1438	1181	1568	DYNC1LI1	chr3	protein_coding	dynein, cytoplasmic 1, light intermediate chain 1
ENSG00000167553.14	27261	23541	15273	22782	TUBA1C	chr12	protein_coding	tubulin, alpha 1c
ENSG00000137700.16	180	216	68	203	SLC37A4	chr11	protein_coding	solute carrier family 37 (glucose-6-phosphate transporter), member 4
ENSG00000167216.16	338	270	160	254	KATNAL2	chr18	protein_coding	katanin p60 subunit A-like 2
ENSG00000100242.15	2307	2202	1233	1768	SUN2	chr22	protein_coding	Sad1 and UNC84 domain containing 2
ENSG00000224531.5	320	305	399	443	SMIM13	chr6	protein_coding	small integral membrane protein 13
ENSG00000113013.12	36778	31266	22648	28249	HSPA9	chr5	protein_coding	heat shock 70kDa protein 9 (mortalin)
ENSG00000177963.12	3136	2821	1692	2830	RIC8A	chr11	protein_coding	RIC8 guanine nucleotide exchange factor A
ENSG00000160505.15	0	0	2	0	NLRP4	chr19	protein_coding	NLR family, pyrin domain containing 4
ENSG00000125124.11	298	222	120	181	BBS2	chr16	protein_coding	Bardet-Biedl syndrome 2
ENSG00000236285.1	0	0	3	0	NPM1P8	chrX	processed_pseudogene	nucleophosmin 1 (nucleolar phosphoprotein B23, numatrin) pseudogene 8
ENSG00000066032.18	3	0	0	0	CTNNA2	chr2	protein_coding	catenin (cadherin-associated protein), alpha 2
ENSG00000187871.2	0	0	1	0	GFRAL	chr6	protein_coding	GDNF family receptor alpha like
ENSG00000260691.5	42	13	3	10	ANKRD20A1	chr9	protein_coding	ankyrin repeat domain 20 family, member A1
ENSG00000166866.12	69	127	24	26	MYO1A	chr12	protein_coding	myosin IA
ENSG00000197580.11	7	0	15	1	BCO2	chr11	protein_coding	beta-carotene oxygenase 2
ENSG00000159479.16	1394	1494	1030	1432	MED8	chr1	protein_coding	mediator complex subunit 8
ENSG00000236753.5	131	83	91	148	MKLN1-AS	chr7	processed_transcript	MKLN1 antisense RNA
ENSG00000109113.17	2076	2031	1311	2809	RAB34	chr17	protein_coding	RAB34, member RAS oncogene family
ENSG00000054654.15	1846	1769	2052	1705	SYNE2	chr14	protein_coding	spectrin repeat containing, nuclear envelope 2
ENSG00000134996.11	212	109	138	128	OSTF1	chr9	protein_coding	osteoclast stimulating factor 1
ENSG00000265982.1	1	3	6	0	RP11-927P21.4	chr17	unprocessed_pseudogene	--
ENSG00000266965.1	0	0	4	10	RP11-712P20.2	chr18	sense_intronic	--
ENSG00000180773.14	520	299	556	480	SLC36A4	chr11	protein_coding	solute carrier family 36 (proton/amino acid symporter), member 4
ENSG00000229893.2	0	0	1	0	AC004549.6	chr7	antisense	--
ENSG00000109339.18	0	1	0	2	MAPK10	chr4	protein_coding	mitogen-activated protein kinase 10
ENSG00000262343.1	0	17	5	2	RP11-353N14.3	chr17	lincRNA	--
ENSG00000185386.14	402	268	161	161	MAPK11	chr22	protein_coding	mitogen-activated protein kinase 11
ENSG00000118680.12	4292	3551	2884	4576	MYL12B	chr18	protein_coding	myosin, light chain 12B, regulatory
ENSG00000213051.3	0	0	0	1	RPL5P5	chr1	processed_pseudogene	ribosomal protein L5 pseudogene 5
ENSG00000229344.1	23	18	27	16	RP5-857K21.7	chr1	unprocessed_pseudogene	--
ENSG00000185049.12	1010	655	461	734	NELFA	chr4	protein_coding	negative elongation factor complex member A
ENSG00000133863.6	1	0	1	0	TEX15	chr8	protein_coding	testis expressed 15
ENSG00000279686.1	0	0	3	4	ECSCR	chr5	protein_coding	endothelial cell surface expressed chemotaxis and apoptosis regulator
ENSG00000140488.14	0	2	1	18	CELF6	chr15	protein_coding	CUGBP, Elav-like family member 6
ENSG00000237489.2	0	3	4	2	LINC00959	chr10	lincRNA	long intergenic non-protein coding RNA 959
ENSG00000279649.1	25	2	12	40	RP11-96D1.8	chr16	TEC	--
ENSG00000259475.1	0	2	0	0	RP11-654A16.3	chr15	antisense	--
ENSG00000170899.10	12	12	4	1	GSTA4	chr6	protein_coding	glutathione S-transferase alpha 4
ENSG00000125734.13	827	756	464	772	GPR108	chr19	protein_coding	G protein-coupled receptor 108
ENSG00000144043.11	388	286	255	493	TEX261	chr2	protein_coding	testis expressed 261
ENSG00000135775.13	894	890	669	873	COG2	chr1	protein_coding	component of oligomeric golgi complex 2
ENSG00000224416.2	0	0	4	0	IFNA22P	chr9	unprocessed_pseudogene	interferon, alpha 22, pseudogene
ENSG00000125816.4	29	32	12	21	NKX2-4	chr20	protein_coding	NK2 homeobox 4
ENSG00000260276.2	33	15	27	23	RP11-77H9.2	chr16	antisense	--
ENSG00000095787.21	4004	4038	4252	4940	WAC	chr10	protein_coding	WW domain containing adaptor with coiled-coil
ENSG00000270681.1	0	0	1	1	RP11-372K14.2	chr4	antisense	--
ENSG00000256050.2	63	32	65	84	RP11-982M15.6	chr14	lincRNA	--
ENSG00000201301.1	0	0	1	0	RNA5SP130	chr3	rRNA	RNA, 5S ribosomal pseudogene 130
ENSG00000140623.13	0	0	6	0	2018-09-12	chr16	protein_coding	septin 12
ENSG00000100380.12	16933	15002	6442	9872	ST13	chr22	protein_coding	suppression of tumorigenicity 13 (colon carcinoma) (Hsp70 interacting protein)
ENSG00000118640.10	676	609	285	417	VAMP8	chr2	protein_coding	vesicle-associated membrane protein 8
ENSG00000104714.13	3285	3315	817	1604	ERICH1	chr8	protein_coding	glutamate-rich 1
ENSG00000064961.18	8073	7791	2275	4868	HMG20B	chr19	protein_coding	high mobility group 20B
ENSG00000113070.7	192	132	240	179	HBEGF	chr5	protein_coding	heparin-binding EGF-like growth factor
ENSG00000272335.1	689	442	285	361	RP11-53O19.3	chr5	lincRNA	--
ENSG00000101057.15	24037	20013	14140	25889	MYBL2	chr20	protein_coding	v-myb avian myeloblastosis viral oncogene homolog-like 2
ENSG00000197651.4	0	0	1	0	CCER1	chr12	protein_coding	coiled-coil glutamate-rich protein 1
ENSG00000160188.9	28	3	6	7	RSPH1	chr21	protein_coding	radial spoke head 1 homolog (Chlamydomonas)
ENSG00000269974.1	0	18	9	16	RP11-932O9.10	chr15	lincRNA	--
ENSG00000172009.14	2187	2124	1389	2065	THOP1	chr19	protein_coding	thimet oligopeptidase 1
ENSG00000011478.11	463	503	301	530	QPCTL	chr19	protein_coding	glutaminyl-peptide cyclotransferase-like
ENSG00000167741.10	0	0	1	1	GGT6	chr17	protein_coding	gamma-glutamyltransferase 6
ENSG00000268119.5	0	0	1	0	CTD-2561J22.5	chr19	processed_transcript	--
ENSG00000114656.10	13	1	4	11	KIAA1257	chr3	protein_coding	KIAA1257
ENSG00000122420.9	0	0	0	2	PTGFR	chr1	protein_coding	prostaglandin F receptor (FP)
ENSG00000266754.2	2	0	1	0	RN7SL524P	chr10	misc_RNA	RNA, 7SL, cytoplasmic 524, pseudogene
ENSG00000204228.3	32	135	13	27	HSD17B8	chr6	protein_coding	hydroxysteroid (17-beta) dehydrogenase 8
ENSG00000131508.15	1384	1312	753	1290	UBE2D2	chr5	protein_coding	ubiquitin-conjugating enzyme E2D 2
ENSG00000260193.1	15	16	19	45	RP11-83N9.5	chr9	lincRNA	--
ENSG00000233834.6	0	2	0	0	AC005083.1	chr7	processed_transcript	--
ENSG00000264620.1	0	0	4	0	AL139022.1	chr14	miRNA	--
ENSG00000104164.10	1130	963	1851	1387	BLOC1S6	chr15	protein_coding	biogenesis of lysosomal organelles complex-1, subunit 6, pallidin
ENSG00000198189.10	30	35	42	46	HSD17B11	chr4	protein_coding	hydroxysteroid (17-beta) dehydrogenase 11
ENSG00000108821.13	171	239	212	293	COL1A1	chr17	protein_coding	collagen, type I, alpha 1
ENSG00000126947.11	1	3	0	0	ARMCX1	chrX	protein_coding	armadillo repeat containing, X-linked 1
ENSG00000105939.12	2815	2571	1930	2726	ZC3HAV1	chr7	protein_coding	zinc finger CCCH-type, antiviral 1
ENSG00000105855.9	136	57	196	79	ITGB8	chr7	protein_coding	integrin, beta 8
ENSG00000127124.13	555	443	741	924	HIVEP3	chr1	protein_coding	human immunodeficiency virus type I enhancer binding protein 3
ENSG00000213650.3	0	0	1	0	RP11-760D2.7	chr7	processed_pseudogene	--
ENSG00000110844.13	444	570	224	332	PRPF40B	chr12	protein_coding	PRP40 pre-mRNA processing factor 40 homolog B (S. cerevisiae)
ENSG00000089723.9	48	14	24	38	OTUB2	chr14	protein_coding	OTU deubiquitinase, ubiquitin aldehyde binding 2
ENSG00000042493.15	802	813	495	1096	CAPG	chr2	protein_coding	capping protein (actin filament), gelsolin-like
ENSG00000196417.12	77	95	255	201	ZNF765	chr19	protein_coding	zinc finger protein 765
ENSG00000023318.7	2582	2281	1875	2533	ERP44	chr9	protein_coding	endoplasmic reticulum protein 44
ENSG00000054690.13	18	69	76	71	PLEKHH1	chr14	protein_coding	pleckstrin homology domain containing, family H (with MyTH4 domain) member 1
ENSG00000205791.3	1	0	4	2	LOH12CR2	chr12	lincRNA	loss of heterozygosity, 12, chromosomal region 2 (non-protein coding)
ENSG00000264952.1	0	0	0	1	AC004000.1	chrX	miRNA	--
ENSG00000266202.1	9	50	1	8	RP1-66C13.4	chr17	protein_coding	--
ENSG00000253490.5	4	3	0	1	AC145110.1	chr8	lincRNA	--
ENSG00000174437.16	7219	5817	7475	8649	ATP2A2	chr12	protein_coding	ATPase, Ca++ transporting, cardiac muscle, slow twitch 2
ENSG00000135900.3	273	322	231	284	MRPL44	chr2	protein_coding	mitochondrial ribosomal protein L44
ENSG00000083814.12	0	0	1	0	ZNF671	chr19	protein_coding	zinc finger protein 671
ENSG00000255214.1	2	0	0	0	RP11-163O19.10	chr11	unprocessed_pseudogene	--
ENSG00000228630.5	787	470	505	702	HOTAIR	chr12	antisense	HOX transcript antisense RNA
ENSG00000233741.1	0	0	1	0	AC016691.2	chr2	processed_pseudogene	--
ENSG00000274012.1	1782	2124	396	1409	Metazoa_SRP	chr14	misc_RNA	--
ENSG00000258858.1	0	0	1	0	RP11-982M15.5	chr14	antisense	--
ENSG00000254481.1	0	0	1	0	PTP4A2P2	chr11	processed_pseudogene	protein tyrosine phosphatase type IVA, member 2 pseudogene 2
ENSG00000250903.8	31	7	19	18	GMDS-AS1	chr6	lincRNA	GMDS antisense RNA 1 (head to head)
ENSG00000112855.14	991	664	605	884	HARS2	chr5	protein_coding	histidyl-tRNA synthetase 2, mitochondrial
ENSG00000272434.1	47	19	17	38	RP13-131K19.6	chr3	antisense	--
ENSG00000249395.2	19	58	29	27	CASC9	chr8	lincRNA	cancer susceptibility candidate 9 (non-protein coding)
ENSG00000268400.5	156	134	153	227	CTD-3214H19.4	chr19	protein_coding	--
ENSG00000154518.9	257	295	178	302	ATP5G3	chr2	protein_coding	ATP synthase, H+ transporting, mitochondrial Fo complex, subunit C3 (subunit 9)
ENSG00000259985.1	11	0	1	2	RP11-549B18.1	chr18	antisense	--
ENSG00000226200.6	62	46	45	26	SGMS1-AS1	chr10	antisense	SGMS1 antisense RNA 1
ENSG00000276234.4	690	509	375	472	TADA2A	chr17	protein_coding	transcriptional adaptor 2A
ENSG00000213886.3	0	6	0	7	UBD	chr6	protein_coding	ubiquitin D
ENSG00000145642.11	9	0	5	3	FAM159B	chr5	protein_coding	family with sequence similarity 159, member B
ENSG00000132141.13	14	11	9	22	CCT6B	chr17	protein_coding	chaperonin containing TCP1, subunit 6B (zeta 2)
ENSG00000078269.13	402	508	1092	940	SYNJ2	chr6	protein_coding	synaptojanin 2
ENSG00000141519.14	373	451	83	126	CCDC40	chr17	protein_coding	coiled-coil domain containing 40
ENSG00000229023.1	0	0	2	0	AC067945.3	chr2	processed_pseudogene	--
ENSG00000267980.1	1	0	5	0	AC007292.6	chr19	antisense	--
ENSG00000187954.12	308	314	306	463	CYHR1	chr8	protein_coding	cysteine/histidine-rich 1
ENSG00000244055.1	9	5	1	0	AC007566.10	chr7	antisense	--
ENSG00000068912.13	1074	922	881	803	ERLEC1	chr2	protein_coding	endoplasmic reticulum lectin 1
ENSG00000267213.4	5	0	1	9	AC007773.2	chr19	antisense	--
ENSG00000202031.1	0	2	1	1	SNORD38A	chr1	snoRNA	small nucleolar RNA, C/D box 38A
ENSG00000124067.16	1125	588	1018	1417	SLC12A4	chr16	protein_coding	solute carrier family 12 (potassium/chloride transporter), member 4
ENSG00000274717.1	1	0	2	0	RP1-47A17.1	chr22	processed_pseudogene	--
ENSG00000164904.15	1673	1616	509	948	ALDH7A1	chr5	protein_coding	aldehyde dehydrogenase 7 family, member A1
ENSG00000114439.18	1268	1138	1714	1282	BBX	chr3	protein_coding	bobby sox homolog (Drosophila)
ENSG00000262714.1	5	0	0	0	RP11-44F14.8	chr16	lincRNA	--
ENSG00000087087.18	24693	22104	10940	16728	SRRT	chr7	protein_coding	serrate, RNA effector molecule
ENSG00000249855.1	157	117	106	192	EEF1A1P19	chr5	processed_pseudogene	eukaryotic translation elongation factor 1 alpha 1 pseudogene 19
ENSG00000198520.10	29	0	1	7	C1orf228	chr1	protein_coding	chromosome 1 open reading frame 228
ENSG00000266936.1	0	0	0	1	CTC-215O4.4	chr19	antisense	--
ENSG00000101365.20	2083	1858	1062	1790	IDH3B	chr20	protein_coding	isocitrate dehydrogenase 3 (NAD+) beta
ENSG00000278966.2	0	0	4	1	RP5-1174N9.2	chr1	TEC	--
ENSG00000214760.2	0	8	0	0	RPL21P1	chr12	processed_pseudogene	ribosomal protein L21 pseudogene 1
ENSG00000258881.6	80	76	65	103	AC007040.11	chr2	protein_coding	--
ENSG00000223564.1	0	0	0	1	CYP4F32P	chr2	unprocessed_pseudogene	cytochrome P450, family 4, subfamily F, polypeptide 32, pseudogene
ENSG00000134824.13	2144	1829	823	1569	FADS2	chr11	protein_coding	fatty acid desaturase 2
ENSG00000275894.1	0	0	9	0	RP3-453C12.14	chr20	sense_intronic	--
ENSG00000179044.15	11	0	0	0	EXOC3L1	chr16	protein_coding	exocyst complex component 3-like 1
ENSG00000214147.2	0	0	1	0	RP11-332P22.2	chr3	processed_pseudogene	--
ENSG00000201675.1	0	0	1	0	SNORD32A	chr19	snoRNA	small nucleolar RNA, C/D box 32A
ENSG00000135838.13	17	0	6	9	NPL	chr1	protein_coding	N-acetylneuraminate pyruvate lyase (dihydrodipicolinate synthase)
ENSG00000248956.1	1	0	5	0	HMGB1P44	chr4	processed_pseudogene	high mobility group box 1 pseudogene 44
ENSG00000100612.13	461	315	297	345	DHRS7	chr14	protein_coding	dehydrogenase/reductase (SDR family) member 7
ENSG00000251093.1	0	0	1	4	RP11-414H23.3	chr5	lincRNA	--
ENSG00000127419.16	51	47	56	51	TMEM175	chr4	protein_coding	transmembrane protein 175
ENSG00000229433.1	0	0	2	0	RP11-329B9.1	chr3	lincRNA	--
ENSG00000204176.13	0	2	13	0	SYT15	chr10	protein_coding	synaptotagmin XV
ENSG00000227028.6	0	0	1	0	SLC8A1-AS1	chr2	antisense	SLC8A1 antisense RNA 1
ENSG00000164934.13	2404	2395	1911	2621	DCAF13	chr8	protein_coding	DDB1 and CUL4 associated factor 13
ENSG00000183474.15	322	275	215	272	GTF2H2C	chr5	protein_coding	GTF2H2 family member C
ENSG00000242206.2	0	0	0	1	RPS26P35	chr8	processed_pseudogene	ribosomal protein S26 pseudogene 35
ENSG00000116750.13	2297	2013	1490	1394	UCHL5	chr1	protein_coding	ubiquitin carboxyl-terminal hydrolase L5
ENSG00000246640.1	44	9	9	36	RP11-1094H24.4	chr17	lincRNA	--
ENSG00000160075.11	3795	3427	2472	3369	SSU72	chr1	protein_coding	SSU72 RNA polymerase II CTD phosphatase homolog (S. cerevisiae)
ENSG00000165475.13	24	9	26	3	CRYL1	chr13	protein_coding	crystallin, lambda 1
ENSG00000244361.1	0	0	1	0	RPL30P7	chr5	processed_pseudogene	ribosomal protein L30 pseudogene 7
ENSG00000278769.1	0	0	0	1	CTD-2036P10.5	chr15	antisense	--
ENSG00000126453.9	129	123	102	223	BCL2L12	chr19	protein_coding	BCL2-like 12 (proline rich)
ENSG00000152591.12	0	0	3	0	DSPP	chr4	protein_coding	dentin sialophosphoprotein
ENSG00000188428.16	134	112	137	135	BLOC1S5	chr6	protein_coding	biogenesis of lysosomal organelles complex-1, subunit 5, muted
ENSG00000249337.2	0	0	2	0	SNX18P25	chr4	processed_pseudogene	sorting nexin 18 pseudogene 25
ENSG00000162522.10	1606	1384	1461	1956	KIAA1522	chr1	protein_coding	KIAA1522
ENSG00000118402.5	3	1	1	1	ELOVL4	chr6	protein_coding	ELOVL fatty acid elongase 4
ENSG00000279088.1	1	24	37	17	RP11-574K11.24	chr10	TEC	--
ENSG00000066697.14	2483	2584	1816	2492	MSANTD3	chr9	protein_coding	Myb/SANT-like DNA-binding domain containing 3
ENSG00000257642.1	1	0	15	34	RP11-474B16.1	chr12	antisense	--
ENSG00000139517.7	87	23	131	114	LNX2	chr13	protein_coding	ligand of numb-protein X 2
ENSG00000132874.13	1	0	1	0	SLC14A2	chr18	protein_coding	solute carrier family 14 (urea transporter), member 2
ENSG00000254057.1	0	0	2	1	RP3-388N13.3	chr8	lincRNA	--
ENSG00000165240.17	80	93	253	203	ATP7A	chrX	protein_coding	ATPase, Cu++ transporting, alpha polypeptide
ENSG00000006042.11	4	0	0	1	TMEM98	chr17	protein_coding	transmembrane protein 98
ENSG00000131149.17	2312	2068	1927	2367	GSE1	chr16	protein_coding	Gse1 coiled-coil protein
ENSG00000254248.1	0	0	0	3	RP11-320N21.2	chr8	antisense	--
ENSG00000223711.1	0	0	1	0	AC091633.3	chr3	antisense	--
ENSG00000183735.9	1496	1184	1434	1252	TBK1	chr12	protein_coding	TANK-binding kinase 1
ENSG00000205143.2	0	0	4	8	ARID3C	chr9	protein_coding	AT rich interactive domain 3C (BRIGHT-like)
ENSG00000100626.16	1	1	4	12	GALNT16	chr14	protein_coding	polypeptide N-acetylgalactosaminyltransferase 16
ENSG00000116580.18	3521	3051	3180	3836	GON4L	chr1	protein_coding	gon-4-like (C. elegans)
ENSG00000116161.17	6716	5896	3390	4444	CACYBP	chr1	protein_coding	calcyclin binding protein
ENSG00000150551.10	5	31	68	84	LYPD1	chr2	protein_coding	LY6/PLAUR domain containing 1
ENSG00000171533.11	28	0	12	11	MAP6	chr11	protein_coding	microtubule-associated protein 6
ENSG00000243514.2	0	2	1	1	RPL32P33	chr17	processed_pseudogene	ribosomal protein L32 pseudogene 33
ENSG00000140107.10	0	1	0	0	SLC25A47	chr14	protein_coding	solute carrier family 25, member 47
ENSG00000133858.15	913	951	1198	858	ZFC3H1	chr12	protein_coding	zinc finger, C3H1-type containing
ENSG00000245598.6	0	0	8	0	DACT3-AS1	chr19	antisense	DACT3 antisense RNA 1
ENSG00000233872.1	0	1	0	0	AC005033.6	chr2	processed_pseudogene	--
ENSG00000225200.2	0	1	0	2	AB019441.29	chr14	processed_pseudogene	--
ENSG00000160229.11	9	11	38	22	ZNF66	chr19	protein_coding	zinc finger protein 66
ENSG00000227536.1	0	0	14	0	SOCS5P4	chrX	processed_pseudogene	suppressor of cytokine signaling 5 pseudogene 4
ENSG00000116171.16	804	600	304	560	SCP2	chr1	protein_coding	sterol carrier protein 2
ENSG00000232453.5	8	0	4	11	RP4-794H19.1	chr1	lincRNA	--
ENSG00000105136.19	65	95	107	74	ZNF419	chr19	protein_coding	zinc finger protein 419
ENSG00000004455.16	8506	7360	4505	7717	AK2	chr1	protein_coding	adenylate kinase 2
ENSG00000254852.8	6	7	3	2	NPIPA2	chr16	protein_coding	nuclear pore complex interacting protein family, member A2
ENSG00000177732.7	1236	942	340	636	SOX12	chr20	protein_coding	SRY (sex determining region Y)-box 12
ENSG00000228327.2	43	26	77	72	RP11-206L10.2	chr1	lincRNA	--
ENSG00000161653.10	12	27	2	0	NAGS	chr17	protein_coding	N-acetylglutamate synthase
ENSG00000174125.7	0	0	13	2	TLR1	chr4	protein_coding	toll-like receptor 1
ENSG00000159247.12	10	2	0	0	TUBBP5	chr9	transcribed_unprocessed_pseudogene	tubulin, beta pseudogene 5
ENSG00000259933.6	7	9	6	8	RP11-304L19.1	chr16	sense_overlapping	--
ENSG00000116497.17	317	266	251	290	S100PBP	chr1	protein_coding	S100P binding protein
ENSG00000117174.10	4612	3655	1579	2122	ZNHIT6	chr1	protein_coding	zinc finger, HIT-type containing 6
ENSG00000166164.15	4537	3405	3114	3706	BRD7	chr16	protein_coding	bromodomain containing 7
ENSG00000260339.1	2	7	8	20	HEXA-AS1	chr15	antisense	HEXA antisense RNA 1
ENSG00000116525.13	142	197	142	204	TRIM62	chr1	protein_coding	tripartite motif containing 62
ENSG00000227463.2	0	0	6	0	RP11-158D2.2	chr9	lincRNA	--
ENSG00000187867.8	70	113	23	61	PALM3	chr19	protein_coding	paralemmin 3
ENSG00000141524.15	411	501	327	390	TMC6	chr17	protein_coding	transmembrane channel-like 6
ENSG00000166317.11	6	16	67	30	SYNPO2L	chr10	protein_coding	synaptopodin 2-like
ENSG00000275506.1	0	1	0	0	CTD-2062A1.2	chr5	processed_pseudogene	--
ENSG00000184481.16	618	668	335	585	FOXO4	chrX	protein_coding	forkhead box O4
ENSG00000166407.13	14	15	9	6	LMO1	chr11	protein_coding	LIM domain only 1 (rhombotin 1)
ENSG00000160716.4	0	0	2	2	CHRNB2	chr1	protein_coding	cholinergic receptor, nicotinic, beta 2 (neuronal)
ENSG00000228140.1	5	0	3	9	RP3-467K16.4	chr1	lincRNA	--
ENSG00000248873.1	0	0	11	6	SERBP1P6	chr5	processed_pseudogene	SERPINE1 mRNA binding protein 1 pseudogene 6
ENSG00000183506.16	41	138	119	117	PI4KAP2	chr22	transcribed_unprocessed_pseudogene	phosphatidylinositol 4-kinase, catalytic, alpha pseudogene 2
ENSG00000239257.1	0	0	14	5	RPL23AP1	chr6	transcribed_processed_pseudogene	ribosomal protein L23a pseudogene 1
ENSG00000169740.13	63	69	12	23	ZNF32	chr10	protein_coding	zinc finger protein 32
ENSG00000148834.12	764	676	697	1393	GSTO1	chr10	protein_coding	glutathione S-transferase omega 1
ENSG00000278931.1	25	3	27	18	bP-2189O9.2	chr21	unprocessed_pseudogene	--
ENSG00000183671.12	0	0	18	13	GPR1	chr2	protein_coding	G protein-coupled receptor 1
ENSG00000221634.1	0	0	0	4	MIR1276	chr15	miRNA	microRNA 1276
ENSG00000260805.2	12	29	12	4	RP11-61J19.5	chr1	lincRNA	--
ENSG00000162923.14	3717	3067	3895	4067	WDR26	chr1	protein_coding	WD repeat domain 26
ENSG00000279242.1	1	0	0	0	RP11-195O1.5	chr10	processed_transcript	--
ENSG00000170848.15	19	1	20	27	PSG6	chr19	protein_coding	pregnancy specific beta-1-glycoprotein 6
ENSG00000197599.12	9	13	30	10	CCDC154	chr16	protein_coding	coiled-coil domain containing 154
ENSG00000023191.16	2080	2034	1348	1970	RNH1	chr11	protein_coding	ribonuclease/angiogenin inhibitor 1
ENSG00000167685.14	382	304	299	377	ZNF444	chr19	protein_coding	zinc finger protein 444
ENSG00000278665.1	29	24	15	29	RP11-666O2.4	chr16	unprocessed_pseudogene	--
ENSG00000180574.3	9	1	3	10	EIF2S3L	chr12	protein_coding	--
ENSG00000254635.5	591	554	443	436	WAC-AS1	chr10	antisense	WAC antisense RNA 1 (head to head)
ENSG00000130725.7	1806	1567	1047	2148	UBE2M	chr19	protein_coding	ubiquitin-conjugating enzyme E2M
ENSG00000203950.6	262	199	176	363	FAM127B	chrX	protein_coding	family with sequence similarity 127, member B
ENSG00000213830.3	0	32	9	11	CFL1P5	chr5	processed_pseudogene	cofilin 1 (non-muscle) pseudogene 5
ENSG00000205362.10	1	0	0	1	MT1A	chr16	protein_coding	metallothionein 1A
ENSG00000278469.1	0	0	1	0	Metazoa_SRP	chr12	misc_RNA	--
ENSG00000123364.4	286	222	337	436	HOXC13	chr12	protein_coding	homeobox C13
ENSG00000254002.1	0	0	1	0	RP11-213G6.2	chr8	lincRNA	--
ENSG00000090432.6	659	465	455	666	MUL1	chr1	protein_coding	mitochondrial E3 ubiquitin protein ligase 1
ENSG00000272667.1	17	17	30	16	RP11-395A13.2	chr2	lincRNA	--
ENSG00000244252.1	0	0	4	2	RP11-495P10.7	chr1	lincRNA	--
ENSG00000090316.15	1031	1055	871	1270	MAEA	chr4	protein_coding	macrophage erythroblast attacher
ENSG00000237412.6	0	16	0	0	PRSS56	chr2	protein_coding	protease, serine, 56
ENSG00000125652.7	231	156	104	245	ALKBH7	chr19	protein_coding	alkB, alkylation repair homolog 7 (E. coli)
ENSG00000166337.9	791	623	489	936	TAF10	chr11	protein_coding	TAF10 RNA polymerase II, TATA box binding protein (TBP)-associated factor, 30kDa
ENSG00000223813.2	2	11	0	0	AC007255.8	chr7	antisense	--
ENSG00000166669.13	23	51	42	55	ATF7IP2	chr16	protein_coding	activating transcription factor 7 interacting protein 2
ENSG00000154124.4	1681	1271	1471	1520	OTULIN	chr5	protein_coding	OTU deubiquitinase with linear linkage specificity
ENSG00000264672.5	0	0	5	2	SEPT4-AS1	chr17	antisense	SEPT4 antisense RNA 1
ENSG00000144115.16	3	1	0	0	THNSL2	chr2	protein_coding	threonine synthase-like 2 (S. cerevisiae)
ENSG00000174928.15	55	62	44	53	C3orf33	chr3	protein_coding	chromosome 3 open reading frame 33
ENSG00000197355.10	887	849	648	1159	UAP1L1	chr9	protein_coding	UDP-N-acetylglucosamine pyrophosphorylase 1 like 1
ENSG00000163399.15	14084	12176	11272	15982	ATP1A1	chr1	protein_coding	ATPase, Na+/K+ transporting, alpha 1 polypeptide
ENSG00000267776.1	0	0	1	0	AC006116.24	chr19	sense_intronic	--
ENSG00000170469.10	89	43	26	30	SPATA24	chr5	protein_coding	spermatogenesis associated 24
ENSG00000232938.2	5	15	9	1	RPL23AP87	chr17	transcribed_processed_pseudogene	ribosomal protein L23a pseudogene 87
ENSG00000119681.11	97	97	255	232	LTBP2	chr14	protein_coding	latent transforming growth factor beta binding protein 2
ENSG00000198730.7	4362	3677	2521	2691	CTR9	chr11	protein_coding	CTR9, Paf1/RNA polymerase II complex component
ENSG00000259939.1	6	1	10	6	RP11-77H9.5	chr16	antisense	--
ENSG00000230549.3	0	3	0	0	USP17L1	chr8	protein_coding	ubiquitin specific peptidase 17-like family member 1
ENSG00000219433.2	0	0	4	0	BTBD10P2	chr6	processed_pseudogene	BTB (POZ) domain containing 10 pseudogene 2
ENSG00000259431.5	66	123	32	44	THTPA	chr14	protein_coding	thiamine triphosphatase
ENSG00000196152.10	232	372	445	595	ZNF79	chr9	protein_coding	zinc finger protein 79
ENSG00000154328.15	250	323	178	312	NEIL2	chr8	protein_coding	nei endonuclease VIII-like 2 (E. coli)
ENSG00000173085.13	237	256	143	211	COQ2	chr4	protein_coding	coenzyme Q2 4-hydroxybenzoate polyprenyltransferase
ENSG00000145416.13	1	16	13	0	2018-03-01	chr4	protein_coding	membrane-associated ring finger (C3HC4) 1, E3 ubiquitin protein ligase
ENSG00000135314.12	38	9	7	1	KHDC1	chr6	protein_coding	KH homology domain containing 1
ENSG00000177125.5	249	171	501	367	ZBTB34	chr9	protein_coding	zinc finger and BTB domain containing 34
ENSG00000123179.13	66	41	87	85	EBPL	chr13	protein_coding	emopamil binding protein-like
ENSG00000263006.6	0	4	2	0	ROCK1P1	chr18	transcribed_unprocessed_pseudogene	Rho-associated, coiled-coil containing protein kinase 1 pseudogene 1
ENSG00000088854.12	77	103	120	82	C20orf194	chr20	protein_coding	chromosome 20 open reading frame 194
ENSG00000254459.1	0	1	4	0	RP11-91P24.7	chr11	antisense	--
ENSG00000112715.20	3619	3503	2278	2792	VEGFA	chr6	protein_coding	vascular endothelial growth factor A
ENSG00000242687.2	67	22	51	69	AC004893.11	chr7	antisense	--
ENSG00000274897.2	0	37	22	44	PANO1	chr11	protein_coding	proapoptotic nucleolar protein 1
ENSG00000049541.10	1186	1312	829	1464	RFC2	chr7	protein_coding	replication factor C (activator 1) 2, 40kDa
ENSG00000280355.1	47	41	53	30	RP11-119F19.5	chr10	TEC	--
ENSG00000113966.9	30	64	40	52	ARL6	chr3	protein_coding	ADP-ribosylation factor-like 6
ENSG00000259976.1	151	166	82	156	RP11-553L6.5	chr3	lincRNA	--
ENSG00000131067.16	2	0	6	2	GGT7	chr20	protein_coding	gamma-glutamyltransferase 7
ENSG00000221953.5	0	0	0	8	C1orf229	chr1	lincRNA	chromosome 1 open reading frame 229
ENSG00000167332.7	0	0	3	0	OR51E2	chr11	protein_coding	olfactory receptor, family 51, subfamily E, member 2
ENSG00000186615.10	34	16	26	30	KTN1-AS1	chr14	antisense	KTN1 antisense RNA 1
ENSG00000214925.3	0	0	0	2	RP3-507I15.1	chrX	processed_pseudogene	--
ENSG00000088367.20	2419	1618	1616	2047	EPB41L1	chr20	protein_coding	erythrocyte membrane protein band 4.1-like 1
ENSG00000167945.1	1	0	0	0	PRR25	chr16	protein_coding	proline rich 25
ENSG00000162928.8	229	229	197	241	PEX13	chr2	protein_coding	peroxisomal biogenesis factor 13
ENSG00000197043.13	4307	4196	2763	3268	ANXA6	chr5	protein_coding	annexin A6
ENSG00000125449.6	212	130	140	211	ARMC7	chr17	protein_coding	armadillo repeat containing 7
ENSG00000155980.11	3	0	11	0	KIF5A	chr12	protein_coding	kinesin family member 5A
ENSG00000086758.15	16862	15184	18866	18228	HUWE1	chrX	protein_coding	HECT, UBA and WWE domain containing 1, E3 ubiquitin protein ligase
ENSG00000204839.8	480	510	431	614	MROH6	chr8	protein_coding	maestro heat-like repeat family member 6
ENSG00000268746.1	4	0	0	2	CTD-2571L23.8	chr19	lincRNA	--
ENSG00000268043.7	250	167	541	332	NBPF12	chr1	protein_coding	neuroblastoma breakpoint family, member 12
ENSG00000201558.1	0	0	1	0	RNVU1-6	chr1	snRNA	RNA, variant U1 small nuclear 6
ENSG00000265010.1	0	0	1	0	RP11-661C3.2	chr17	sense_intronic	--
ENSG00000271659.1	1	0	6	4	RP11-435O5.4	chr9	antisense	--
ENSG00000172922.8	3343	3075	1005	2369	RNASEH2C	chr11	protein_coding	ribonuclease H2, subunit C
ENSG00000137801.10	6411	5719	9444	9237	THBS1	chr15	protein_coding	thrombospondin 1
ENSG00000217648.1	8	0	3	0	RP1-95L4.4	chr6	processed_pseudogene	--
ENSG00000173706.12	1349	1067	1852	1326	HEG1	chr3	protein_coding	heart development protein with EGF-like domains 1
ENSG00000115425.13	12	15	6	0	PECR	chr2	protein_coding	peroxisomal trans-2-enoyl-CoA reductase
ENSG00000262294.1	8	0	1	3	RP11-1260E13.2	chr17	antisense	--
ENSG00000271973.1	0	0	0	1	RP11-572O6.1	chr3	lincRNA	--
ENSG00000049449.8	10261	8280	6542	7918	RCN1	chr11	protein_coding	reticulocalbin 1, EF-hand calcium binding domain
ENSG00000269038.1	1	3	4	0	AP001462.6	chr11	lincRNA	--
ENSG00000166825.13	3668	3029	2763	3922	ANPEP	chr15	protein_coding	alanyl (membrane) aminopeptidase
ENSG00000207518.1	0	0	1	0	RNU6-59P	chr13	snRNA	RNA, U6 small nuclear 59, pseudogene
ENSG00000110696.9	5087	4587	2954	4193	C11orf58	chr11	protein_coding	chromosome 11 open reading frame 58
ENSG00000237194.1	0	0	1	0	SNAI1P1	chr2	processed_pseudogene	snail family zinc finger 1 pseudogene 1
ENSG00000180769.8	1	5	1	2	WDFY3-AS2	chr4	processed_transcript	WDFY3 antisense RNA 2
ENSG00000066379.14	350	340	187	357	ZNRD1	chr6	protein_coding	zinc ribbon domain containing 1
ENSG00000164509.13	6	6	4	2	IL31RA	chr5	protein_coding	interleukin 31 receptor A
ENSG00000153187.16	71609	63490	31581	43728	HNRNPU	chr1	protein_coding	heterogeneous nuclear ribonucleoprotein U (scaffold attachment factor A)
ENSG00000278615.4	108	89	105	142	C11orf98	chr11	protein_coding	chromosome 11 open reading frame 98
ENSG00000103415.11	1463	1458	856	1518	HMOX2	chr16	protein_coding	heme oxygenase 2
ENSG00000162174.12	392	375	163	309	ASRGL1	chr11	protein_coding	asparaginase like 1
ENSG00000279539.1	9	0	9	6	AC006486.10	chr19	TEC	--
ENSG00000122136.13	8	0	0	0	OBP2A	chr9	protein_coding	odorant binding protein 2A
ENSG00000012504.13	0	0	3	0	NR1H4	chr12	protein_coding	nuclear receptor subfamily 1, group H, member 4
ENSG00000243284.1	6	16	1	10	VSIG8	chr1	protein_coding	V-set and immunoglobulin domain containing 8
ENSG00000213949.8	779	537	559	540	ITGA1	chr5	protein_coding	integrin, alpha 1
ENSG00000213742.6	0	15	10	10	ZNF337-AS1	chr20	antisense	ZNF337 antisense RNA 1
ENSG00000203814.6	6	40	28	38	HIST2H2BF	chr1	protein_coding	histone cluster 2, H2bf
ENSG00000070808.15	5	0	7	11	CAMK2A	chr5	protein_coding	calcium/calmodulin-dependent protein kinase II alpha
ENSG00000276390.1	0	0	8	0	RP1-197B17.5	chr12	sense_intronic	--
ENSG00000267547.1	3	0	4	16	RP11-686D22.4	chr17	lincRNA	--
ENSG00000159063.12	267	125	293	222	ALG8	chr11	protein_coding	ALG8, alpha-1,3-glucosyltransferase
ENSG00000267309.1	72	142	45	83	CTD-2630F21.1	chr19	antisense	--
ENSG00000130653.15	25	35	87	95	PNPLA7	chr9	protein_coding	patatin-like phospholipase domain containing 7
ENSG00000175229.6	0	0	1	0	GAL3ST3	chr11	protein_coding	galactose-3-O-sulfotransferase 3
ENSG00000148468.16	521	544	380	513	FAM171A1	chr10	protein_coding	family with sequence similarity 171, member A1
ENSG00000120451.10	1651	1560	1834	2034	SNX19	chr11	protein_coding	sorting nexin 19
ENSG00000168813.16	499	516	846	708	ZNF507	chr19	protein_coding	zinc finger protein 507
ENSG00000170836.11	571	584	815	914	PPM1D	chr17	protein_coding	protein phosphatase, Mg2+/Mn2+ dependent, 1D
ENSG00000162458.12	176	248	325	476	FBLIM1	chr1	protein_coding	filamin binding LIM protein 1
ENSG00000230587.1	0	0	1	0	AC093609.1	chr2	lincRNA	--
ENSG00000274667.1	0	0	1	0	RP11-31H5.3	chr15	sense_intronic	--
ENSG00000182118.5	5	9	10	8	FAM89A	chr1	protein_coding	family with sequence similarity 89, member A
ENSG00000277738.1	0	0	9	0	RP11-693J15.6	chr12	lincRNA	--
ENSG00000164442.9	1260	1042	1138	1563	CITED2	chr6	protein_coding	Cbp/p300-interacting transactivator, with Glu/Asp-rich carboxy-terminal domain, 2
ENSG00000100129.17	5255	4396	3823	5486	EIF3L	chr22	protein_coding	eukaryotic translation initiation factor 3, subunit L
ENSG00000268858.2	828	749	479	900	RP4-591C20.9	chr20	antisense	--
ENSG00000135090.13	2092	1869	929	1038	TAOK3	chr12	protein_coding	TAO kinase 3
ENSG00000065183.15	4977	4179	2234	2871	WDR3	chr1	protein_coding	WD repeat domain 3
ENSG00000167862.9	733	677	547	760	ICT1	chr17	protein_coding	immature colon carcinoma transcript 1
ENSG00000220988.1	0	0	0	3	SNORD88C	chr19	snoRNA	small nucleolar RNA, C/D box 88C
ENSG00000026103.19	229	183	149	401	FAS	chr10	protein_coding	Fas cell surface death receptor
ENSG00000122861.15	36	21	40	63	PLAU	chr10	protein_coding	plasminogen activator, urokinase
ENSG00000255426.1	0	0	0	1	CTD-2210P24.2	chr11	lincRNA	--
ENSG00000167280.16	704	580	254	470	ENGASE	chr17	protein_coding	endo-beta-N-acetylglucosaminidase
ENSG00000136630.12	237	238	420	675	HLX	chr1	protein_coding	H2.0-like homeobox
ENSG00000184292.6	822	675	430	678	TACSTD2	chr1	protein_coding	tumor-associated calcium signal transducer 2
ENSG00000267222.1	8	0	4	3	RP11-194N12.2	chr17	sense_intronic	--
ENSG00000072506.12	1704	1621	943	1856	HSD17B10	chrX	protein_coding	hydroxysteroid (17-beta) dehydrogenase 10
ENSG00000272990.1	0	1	8	4	RP11-305K5.1	chr3	antisense	--
ENSG00000223714.1	0	3	4	0	RP5-1172N10.2	chrX	lincRNA	--
ENSG00000234694.1	1	11	3	5	RP1-92O14.3	chr1	antisense	--
ENSG00000187796.13	73	124	152	211	CARD9	chr9	protein_coding	caspase recruitment domain family, member 9
ENSG00000078070.11	1106	1003	641	832	MCCC1	chr3	protein_coding	methylcrotonoyl-CoA carboxylase 1 (alpha)
ENSG00000183044.11	0	0	3	0	ABAT	chr16	protein_coding	4-aminobutyrate aminotransferase
ENSG00000278002.1	6	0	0	2	RP11-596C23.2	chr14	lincRNA	--
ENSG00000106236.3	0	0	0	1	NPTX2	chr7	protein_coding	neuronal pentraxin II
ENSG00000235470.5	0	0	1	1	NEURL1-AS1	chr10	antisense	NEURL1 antisense RNA 1
ENSG00000225171.2	0	1	0	0	DUTP6	chr1	processed_pseudogene	deoxyuridine triphosphatase pseudogene 6
ENSG00000231307.1	0	0	0	2	RPS3P2	chr20	processed_pseudogene	ribosomal protein S3 pseudogene 2
ENSG00000163807.5	829	545	545	625	KIAA1143	chr3	protein_coding	KIAA1143
ENSG00000180628.14	175	172	248	223	PCGF5	chr10	protein_coding	polycomb group ring finger 5
ENSG00000119866.20	0	0	4	14	BCL11A	chr2	protein_coding	B-cell CLL/lymphoma 11A (zinc finger protein)
ENSG00000204519.10	46	78	123	136	ZNF551	chr19	protein_coding	zinc finger protein 551
ENSG00000145491.11	0	0	0	9	ROPN1L	chr5	protein_coding	rhophilin associated tail protein 1-like
ENSG00000279905.1	5	3	4	18	RP11-117L5.1	chr12	TEC	--
ENSG00000255071.3	0	1	1	0	SAA2-SAA4	chr11	protein_coding	SAA2-SAA4 readthrough
ENSG00000146409.10	33	19	44	14	SLC18B1	chr6	protein_coding	solute carrier family 18, subfamily B, member 1
ENSG00000225945.1	0	0	1	0	RP3-441A12.1	chr6	antisense	--
ENSG00000151239.13	1930	1650	2703	2320	TWF1	chr12	protein_coding	twinfilin actin binding protein 1
ENSG00000259595.1	0	0	1	0	RP11-516C1.1	chr15	antisense	--
ENSG00000206910.1	0	0	4	2	SNORA29	chr6	snoRNA	small nucleolar RNA, H/ACA box 29
ENSG00000088002.11	3	5	1	0	SULT2B1	chr19	protein_coding	sulfotransferase family, cytosolic, 2B, member 1
ENSG00000185262.8	1942	1798	888	1591	UBALD2	chr17	protein_coding	UBA-like domain containing 2
ENSG00000256314.1	0	0	0	1	RP11-338E21.3	chr12	antisense	--
ENSG00000230383.1	17	1	4	1	AC009245.3	chr7	processed_pseudogene	--
ENSG00000205707.10	50	42	28	53	LYRM5	chr12	protein_coding	LYR motif containing 5
ENSG00000264364.2	3321	2824	1534	2541	DYNLL2	chr17	protein_coding	dynein, light chain, LC8-type 2
ENSG00000184194.5	50	31	25	66	GPR173	chrX	protein_coding	G protein-coupled receptor 173
ENSG00000266306.1	0	0	4	0	CTD-2008P7.6	chr17	unprocessed_pseudogene	--
ENSG00000068745.14	1229	862	1013	1166	IP6K2	chr3	protein_coding	inositol hexakisphosphate kinase 2
ENSG00000169660.15	211	192	43	37	HEXDC	chr17	protein_coding	hexosaminidase (glycosyl hydrolase family 20, catalytic domain) containing
ENSG00000138160.5	1948	1774	2136	1885	KIF11	chr10	protein_coding	kinesin family member 11
ENSG00000166225.8	119	134	431	233	FRS2	chr12	protein_coding	fibroblast growth factor receptor substrate 2
ENSG00000272764.1	2	0	0	6	RP11-318E3.9	chr10	lincRNA	--
ENSG00000143228.12	1171	864	1127	844	NUF2	chr1	protein_coding	NUF2, NDC80 kinetochore complex component
ENSG00000105447.12	1407	1483	983	1444	GRWD1	chr19	protein_coding	glutamate-rich WD repeat containing 1
ENSG00000278969.1	0	0	0	7	RP11-662I13.3	chr12	TEC	--
ENSG00000196498.13	27929	23248	19046	28786	NCOR2	chr12	protein_coding	nuclear receptor corepressor 2
ENSG00000095209.11	212	117	206	207	TMEM38B	chr9	protein_coding	transmembrane protein 38B
ENSG00000224722.3	11	15	4	4	RP11-255B23.1	chr8	processed_pseudogene	--
ENSG00000166797.10	1761	1964	656	1077	FAM96A	chr15	protein_coding	family with sequence similarity 96, member A
ENSG00000277491.1	0	0	3	0	RP11-676J12.9	chr17	lincRNA	--
ENSG00000155657.23	4	1	3	2	TTN	chr2	protein_coding	titin
ENSG00000079435.9	42	88	34	50	LIPE	chr19	protein_coding	lipase, hormone-sensitive
ENSG00000144959.9	474	491	563	518	NCEH1	chr3	protein_coding	neutral cholesterol ester hydrolase 1
ENSG00000274589.1	0	0	0	1	Metazoa_SRP	chr11	misc_RNA	--
ENSG00000243251.5	79	48	94	130	PGBD3	chr10	protein_coding	piggyBac transposable element derived 3
ENSG00000182013.17	1	0	0	1	PNMAL1	chr19	protein_coding	paraneoplastic Ma antigen family-like 1
ENSG00000169962.4	96	100	19	85	TAS1R3	chr1	protein_coding	taste receptor, type 1, member 3
ENSG00000261428.2	13	4	10	7	RP11-16P6.1	chr2	antisense	--
ENSG00000251520.1	0	0	4	3	RP11-46A10.6	chr1	unprocessed_pseudogene	--
ENSG00000171403.9	53	68	50	86	KRT9	chr17	protein_coding	keratin 9, type I
ENSG00000257588.1	2	0	0	0	RP11-469H8.6	chr12	antisense	--
ENSG00000198399.14	1049	817	1343	833	ITSN2	chr2	protein_coding	intersectin 2
ENSG00000163166.13	10972	9502	7179	7277	IWS1	chr2	protein_coding	IWS1 homolog (S. cerevisiae)
ENSG00000110651.11	937	998	869	1442	CD81	chr11	protein_coding	CD81 molecule
ENSG00000215045.8	1	0	0	0	GRID2IP	chr7	protein_coding	glutamate receptor, ionotropic, delta 2 (Grid2) interacting protein
ENSG00000229950.1	14	15	8	33	TFAP2A-AS1	chr6	antisense	TFAP2A antisense RNA 1
ENSG00000203279.3	1	0	2	0	RP11-498P14.5	chr9	lincRNA	--
ENSG00000164818.15	1123	829	1015	1107	DNAAF5	chr7	protein_coding	dynein, axonemal, assembly factor 5
ENSG00000196811.11	1	0	0	0	CHRNG	chr2	protein_coding	cholinergic receptor, nicotinic, gamma (muscle)
ENSG00000254793.1	0	0	3	0	FDPSP4	chr15	processed_pseudogene	farnesyl diphosphate synthase pseudogene 4
ENSG00000107968.9	193	138	179	155	MAP3K8	chr10	protein_coding	mitogen-activated protein kinase kinase kinase 8
ENSG00000012963.13	426	433	354	452	UBR7	chr14	protein_coding	ubiquitin protein ligase E3 component n-recognin 7 (putative)
ENSG00000102055.5	0	0	2	0	PPP1R2P9	chrX	processed_pseudogene	protein phosphatase 1, regulatory (inhibitor) subunit 2 pseudogene 9
ENSG00000158470.5	914	921	999	1000	B4GALT5	chr20	protein_coding	UDP-Gal:betaGlcNAc beta 1,4- galactosyltransferase, polypeptide 5
ENSG00000226237.1	3	13	2	0	RP11-276H19.1	chr9	lincRNA	--
ENSG00000134940.13	0	0	2	0	ACRV1	chr11	protein_coding	acrosomal vesicle protein 1
ENSG00000276110.1	0	0	1	0	RP4-790G17.7	chr1	antisense	--
ENSG00000143742.12	2360	2052	1846	1998	SRP9	chr1	protein_coding	signal recognition particle 9kDa
ENSG00000204388.6	27229	19244	5816	18192	HSPA1B	chr6	protein_coding	heat shock 70kDa protein 1B
ENSG00000085563.14	181	176	133	159	ABCB1	chr7	protein_coding	ATP-binding cassette, sub-family B (MDR/TAP), member 1
ENSG00000197928.10	1	0	4	0	ZNF677	chr19	protein_coding	zinc finger protein 677
ENSG00000272630.1	21	13	39	8	RP11-344N10.5	chr10	lincRNA	--
ENSG00000131697.17	291	206	324	274	NPHP4	chr1	protein_coding	nephronophthisis 4
ENSG00000206922.1	0	3	0	0	RNU6-80P	chr13	snRNA	RNA, U6 small nuclear 80, pseudogene
ENSG00000003137.8	167	115	152	334	CYP26B1	chr2	protein_coding	cytochrome P450, family 26, subfamily B, polypeptide 1
ENSG00000201470.1	0	0	1	0	RNY4P7	chr2	misc_RNA	RNA, Ro-associated Y4 pseudogene 7
ENSG00000171016.11	211	150	264	265	PYGO1	chr15	protein_coding	pygopus family PHD finger 1
ENSG00000227081.5	0	8	1	1	RP11-543P15.1	chr12	processed_pseudogene	--
ENSG00000231327.1	48	9	7	26	AC016700.5	chr2	lincRNA	--
ENSG00000163347.5	358	254	433	390	CLDN1	chr3	protein_coding	claudin 1
ENSG00000173933.19	1081	1011	1065	1243	RBM4	chr11	protein_coding	RNA binding motif protein 4
ENSG00000226703.1	0	0	2	0	NPM1P4	chr13	processed_pseudogene	nucleophosmin 1 (nucleolar phosphoprotein B23, numatrin) pseudogene 4
ENSG00000172667.10	137	173	327	347	ZMAT3	chr3	protein_coding	zinc finger, matrin-type 3
ENSG00000111786.8	3274	2164	1371	2357	SRSF9	chr12	protein_coding	serine/arginine-rich splicing factor 9
ENSG00000274366.1	3	1	6	13	AC244021.1	chr1	miRNA	--
ENSG00000133657.14	2076	1931	3732	2786	ATP13A3	chr3	protein_coding	ATPase type 13A3
ENSG00000176383.8	40	29	12	5	B3GNT4	chr12	protein_coding	UDP-GlcNAc:betaGal beta-1,3-N-acetylglucosaminyltransferase 4
ENSG00000160145.15	43	68	76	109	KALRN	chr3	protein_coding	kalirin, RhoGEF kinase
ENSG00000108587.14	538	660	826	890	GOSR1	chr17	protein_coding	golgi SNAP receptor complex member 1
ENSG00000213977.7	827	792	422	800	TAX1BP3	chr17	protein_coding	Tax1 (human T-cell leukemia virus type I) binding protein 3
ENSG00000255456.1	0	0	2	0	CTD-2517M22.9	chr8	antisense	--
ENSG00000128849.10	101	27	22	37	CGNL1	chr15	protein_coding	cingulin-like 1
ENSG00000244300.2	235	180	229	299	GATA2-AS1	chr3	antisense	GATA2 antisense RNA 1
ENSG00000145214.13	106	50	70	69	DGKQ	chr4	protein_coding	diacylglycerol kinase, theta 110kDa
ENSG00000153048.10	2618	2018	756	1653	CARHSP1	chr16	protein_coding	calcium regulated heat stable protein 1, 24kDa
ENSG00000250448.1	0	3	0	0	RP11-19O2.2	chr5	antisense	--
ENSG00000175602.3	6512	5330	779	2396	CCDC85B	chr11	protein_coding	coiled-coil domain containing 85B
ENSG00000240758.2	1	1	14	15	RP11-155G14.6	chr7	processed_transcript	--
ENSG00000169118.15	520	353	531	508	CSNK1G1	chr15	protein_coding	casein kinase 1, gamma 1
ENSG00000170153.10	24	67	29	42	RNF150	chr4	protein_coding	ring finger protein 150
ENSG00000169032.9	2969	2624	2210	2811	MAP2K1	chr15	protein_coding	mitogen-activated protein kinase kinase 1
ENSG00000110719.9	470	478	424	467	TCIRG1	chr11	protein_coding	T-cell, immune regulator 1, ATPase, H+ transporting, lysosomal V0 subunit A3
ENSG00000156802.12	2813	2036	3527	2217	ATAD2	chr8	protein_coding	ATPase family, AAA domain containing 2
ENSG00000234678.1	42	41	35	52	RP11-465N4.4	chr1	antisense	--
ENSG00000129354.11	1068	708	374	713	AP1M2	chr19	protein_coding	adaptor-related protein complex 1, mu 2 subunit
ENSG00000146755.10	1	0	0	0	TRIM50	chr7	protein_coding	tripartite motif containing 50
ENSG00000197380.10	2	3	13	1	DACT3	chr19	protein_coding	dishevelled-binding antagonist of beta-catenin 3
ENSG00000135821.16	723	694	643	739	GLUL	chr1	protein_coding	glutamate-ammonia ligase
ENSG00000029363.15	9879	8491	6812	6310	BCLAF1	chr6	protein_coding	BCL2-associated transcription factor 1
ENSG00000132646.10	1514	1710	1748	2510	PCNA	chr20	protein_coding	proliferating cell nuclear antigen
ENSG00000127022.14	22228	18099	15645	15220	CANX	chr5	protein_coding	calnexin
ENSG00000162419.12	682	535	623	717	GMEB1	chr1	protein_coding	glucocorticoid modulatory element binding protein 1
ENSG00000206417.8	63	34	14	16	H1FX-AS1	chr3	antisense	H1FX antisense RNA 1
ENSG00000162399.6	0	0	1	0	BSND	chr1	protein_coding	barttin CLCNK-type chloride channel accessory beta subunit
ENSG00000129351.17	12475	10587	7971	10549	ILF3	chr19	protein_coding	interleukin enhancer binding factor 3, 90kDa
ENSG00000243854.3	0	0	7	14	RN7SL67P	chr12	misc_RNA	RNA, 7SL, cytoplasmic 67, pseudogene
ENSG00000016391.10	77	32	39	110	CHDH	chr3	protein_coding	choline dehydrogenase
ENSG00000168778.11	205	170	194	215	TCTN2	chr12	protein_coding	tectonic family member 2
ENSG00000243508.1	4	0	2	0	RP11-775J23.2	chr3	processed_pseudogene	--
ENSG00000154845.15	2095	1897	2286	2511	PPP4R1	chr18	protein_coding	protein phosphatase 4, regulatory subunit 1
ENSG00000248567.1	0	0	1	0	RP11-545L5.1	chr4	lincRNA	--
ENSG00000163638.13	3	2	8	2	ADAMTS9	chr3	protein_coding	ADAM metallopeptidase with thrombospondin type 1 motif, 9
ENSG00000163827.12	0	3	32	11	LRRC2	chr3	protein_coding	leucine rich repeat containing 2
ENSG00000145391.13	2615	2171	2123	2230	SETD7	chr4	protein_coding	SET domain containing (lysine methyltransferase) 7
ENSG00000233887.1	5	3	8	7	ERVWE2	chrX	processed_pseudogene	--
ENSG00000171557.16	10	3	2	13	FGG	chr4	protein_coding	fibrinogen gamma chain
ENSG00000280402.1	6	19	17	4	RP11-20I23.10	chr16	TEC	--
ENSG00000101940.17	916	954	508	882	WDR13	chrX	protein_coding	WD repeat domain 13
ENSG00000229659.1	4	2	6	6	RP11-345K20.2	chr10	processed_pseudogene	--
ENSG00000235411.1	0	2	0	0	AC007041.2	chr2	processed_pseudogene	--
ENSG00000139973.15	0	0	6	0	SYT16	chr14	protein_coding	synaptotagmin XVI
ENSG00000173727.11	65	103	39	68	CMB9-22P13.1	chr11	lincRNA	--
ENSG00000184319.15	244	226	231	221	RPL23AP82	chr22	transcribed_unprocessed_pseudogene	ribosomal protein L23a pseudogene 82
ENSG00000131748.15	500	397	395	515	STARD3	chr17	protein_coding	StAR-related lipid transfer (START) domain containing 3
ENSG00000213923.10	1779	1118	1171	1874	CSNK1E	chr22	protein_coding	casein kinase 1, epsilon
ENSG00000246985.7	11	0	1	16	SOCS2-AS1	chr12	processed_transcript	SOCS2 antisense RNA 1
ENSG00000218426.5	58	52	34	62	RP11-475C16.1	chr6	processed_pseudogene	--
ENSG00000182271.12	0	0	0	6	TMIGD1	chr17	protein_coding	transmembrane and immunoglobulin domain containing 1
ENSG00000143847.15	392	340	145	222	PPFIA4	chr1	protein_coding	protein tyrosine phosphatase, receptor type, f polypeptide (PTPRF), interacting protein (liprin), alpha 4
ENSG00000159674.11	400	489	193	308	SPON2	chr4	protein_coding	spondin 2, extracellular matrix protein
ENSG00000228478.1	0	2	0	0	RP1-290I10.3	chr6	lincRNA	--
ENSG00000196090.12	1	0	1	3	PTPRT	chr20	protein_coding	protein tyrosine phosphatase, receptor type, T
ENSG00000165661.15	2665	2481	2031	2319	QSOX2	chr9	protein_coding	quiescin Q6 sulfhydryl oxidase 2
ENSG00000110031.12	11	7	26	25	LPXN	chr11	protein_coding	leupaxin
ENSG00000164591.13	5	3	0	1	MYOZ3	chr5	protein_coding	myozenin 3
ENSG00000060140.8	10	17	16	25	STYK1	chr12	protein_coding	serine/threonine/tyrosine kinase 1
ENSG00000265121.1	16	0	7	4	RP11-285E9.5	chr17	lincRNA	--
ENSG00000001629.9	908	867	1122	966	ANKIB1	chr7	protein_coding	ankyrin repeat and IBR domain containing 1
ENSG00000169894.17	145	170	129	103	MUC3A	chr7	protein_coding	mucin 3A, cell surface associated
ENSG00000173273.15	894	633	1516	1401	TNKS	chr8	protein_coding	tankyrase, TRF1-interacting ankyrin-related ADP-ribose polymerase
ENSG00000280394.1	0	0	1	0	CTC-503J8.8	chr19	TEC	--
ENSG00000261093.1	0	0	7	0	CTD-3126B10.1	chr16	antisense	--
ENSG00000234129.7	8	12	5	18	RP11-120D5.1	chrX	lincRNA	--
ENSG00000204922.4	1267	951	393	790	UQCC3	chr11	protein_coding	ubiquinol-cytochrome c reductase complex assembly factor 3
ENSG00000149633.11	4	16	6	1	KIAA1755	chr20	protein_coding	KIAA1755
ENSG00000152782.16	192	190	206	207	PANK1	chr10	protein_coding	pantothenate kinase 1
ENSG00000197119.12	149	148	120	136	SLC25A29	chr14	protein_coding	solute carrier family 25 (mitochondrial carnitine/acylcarnitine carrier), member 29
ENSG00000095485.16	364	346	331	384	CWF19L1	chr10	protein_coding	CWF19-like 1, cell cycle control (S. pombe)
ENSG00000108784.9	171	137	112	112	NAGLU	chr17	protein_coding	N-acetylglucosaminidase, alpha
ENSG00000105825.11	12	23	55	91	TFPI2	chr7	protein_coding	tissue factor pathway inhibitor 2
ENSG00000113248.5	0	18	2	1	PCDHB15	chr5	protein_coding	protocadherin beta 15
ENSG00000127720.7	8	21	18	54	METTL25	chr12	protein_coding	methyltransferase like 25
ENSG00000281333.1	0	0	1	0	RP11-900F13.3	chr12	antisense	--
ENSG00000143226.13	0	0	3	8	FCGR2A	chr1	protein_coding	Fc fragment of IgG, low affinity IIa, receptor (CD32)
ENSG00000164885.12	232	190	125	122	CDK5	chr7	protein_coding	cyclin-dependent kinase 5
ENSG00000174238.14	2623	2152	1808	2365	PITPNA	chr17	protein_coding	phosphatidylinositol transfer protein, alpha
ENSG00000164088.17	157	130	60	113	PPM1M	chr3	protein_coding	protein phosphatase, Mg2+/Mn2+ dependent, 1M
ENSG00000151233.10	741	744	803	592	GXYLT1	chr12	protein_coding	glucoside xylosyltransferase 1
ENSG00000245105.2	19	0	1	0	A2M-AS1	chr12	antisense	A2M antisense RNA 1 (head to head)
ENSG00000259098.1	0	0	7	3	RP11-603B24.2	chr15	processed_pseudogene	--
ENSG00000229642.1	0	0	0	2	AC027119.1	chr3	lincRNA	--
ENSG00000259264.5	24	0	1	4	RP11-60L3.1	chr15	antisense	--
ENSG00000170190.15	75	38	96	120	SLC16A5	chr17	protein_coding	solute carrier family 16 (monocarboxylate transporter), member 5
ENSG00000275221.1	0	1	2	9	HIST1H2AK	chr6	protein_coding	histone cluster 1, H2ak
ENSG00000126767.17	1206	999	1028	1332	ELK1	chrX	protein_coding	ELK1, member of ETS oncogene family
ENSG00000241978.9	0	9	3	3	AKAP2	chr9	protein_coding	A kinase (PRKA) anchor protein 2
ENSG00000111897.6	867	744	1078	986	SERINC1	chr6	protein_coding	serine incorporator 1
ENSG00000206418.3	862	689	604	783	RAB12	chr18	protein_coding	RAB12, member RAS oncogene family
ENSG00000233539.5	0	0	1	3	AC011294.3	chr7	lincRNA	--
ENSG00000260251.1	2	8	0	1	RP11-46D6.4	chr16	unprocessed_pseudogene	--
ENSG00000128699.13	252	205	183	269	ORMDL1	chr2	protein_coding	ORMDL sphingolipid biosynthesis regulator 1
ENSG00000168061.13	5307	4960	791	2179	SAC3D1	chr11	protein_coding	SAC3 domain containing 1
ENSG00000244131.2	0	0	2	0	RPSAP51	chr12	processed_pseudogene	ribosomal protein SA pseudogene 51
ENSG00000176102.11	1921	2030	1426	1665	CSTF3	chr11	protein_coding	cleavage stimulation factor, 3' pre-RNA, subunit 3, 77kDa
ENSG00000171940.13	762	748	1372	1214	ZNF217	chr20	protein_coding	zinc finger protein 217
ENSG00000166598.12	80169	66362	31449	44601	HSP90B1	chr12	protein_coding	heat shock protein 90kDa beta (Grp94), member 1
ENSG00000153201.15	5894	5933	6831	5130	RANBP2	chr2	protein_coding	RAN binding protein 2
ENSG00000136295.14	2113	2232	1418	1972	TTYH3	chr7	protein_coding	tweety family member 3
ENSG00000176230.4	0	0	1	1	OR4K17	chr14	protein_coding	olfactory receptor, family 4, subfamily K, member 17
ENSG00000214135.8	181	96	183	160	AC024560.3	chr3	transcribed_unprocessed_pseudogene	--
ENSG00000266283.1	0	0	1	0	RP11-627G18.1	chr18	antisense	--
ENSG00000183801.7	52	19	23	25	OLFML1	chr11	protein_coding	olfactomedin-like 1
ENSG00000138386.16	378	329	561	419	NAB1	chr2	protein_coding	NGFI-A binding protein 1 (EGR1 binding protein 1)
ENSG00000139233.6	1443	1352	893	1170	LLPH	chr12	protein_coding	LLP homolog, long-term synaptic facilitation (Aplysia)
ENSG00000271997.1	10	20	25	16	RP11-97O12.6	chr15	sense_intronic	--
ENSG00000175820.3	9	16	27	10	CCDC168	chr13	protein_coding	coiled-coil domain containing 168
ENSG00000264991.1	1	6	4	1	AP001205.1	chr8	miRNA	--
ENSG00000147697.8	11	4	14	3	GSDMC	chr8	protein_coding	gasdermin C
ENSG00000235453.7	0	7	6	14	TOPORS-AS1	chr9	antisense	TOPORS antisense RNA 1
ENSG00000274150.1	0	0	4	0	FADS2P1	chr11	unprocessed_pseudogene	fatty acid desaturase 2 pseudogene 1
ENSG00000109220.10	79	47	145	146	CHIC2	chr4	protein_coding	cysteine-rich hydrophobic domain 2
ENSG00000254779.4	2	2	5	3	EGLN1P1	chr15	transcribed_processed_pseudogene	egl-9 family hypoxia-inducible factor 1 pseudogene 1
ENSG00000137331.11	4341	3879	2693	3771	IER3	chr6	protein_coding	immediate early response 3
ENSG00000165244.6	799	540	820	638	ZNF367	chr9	protein_coding	zinc finger protein 367
ENSG00000251380.3	6	0	0	0	DCANP1	chr5	protein_coding	dendritic cell-associated nuclear protein
ENSG00000166037.10	2039	1895	1795	1632	CEP57	chr11	protein_coding	centrosomal protein 57kDa
ENSG00000227383.1	0	1	0	6	RP11-571F15.2	chr9	processed_pseudogene	--
ENSG00000132840.9	0	0	2	0	BHMT2	chr5	protein_coding	betaine--homocysteine S-methyltransferase 2
ENSG00000238247.1	0	0	8	0	GS1-309P15.4	chrX	processed_pseudogene	--
ENSG00000134759.13	1112	978	710	633	ELP2	chr18	protein_coding	elongator acetyltransferase complex subunit 2
ENSG00000169919.16	951	981	519	664	GUSB	chr7	protein_coding	glucuronidase, beta
ENSG00000228205.1	2	2	3	0	RP11-778D9.4	chr3	processed_pseudogene	--
ENSG00000015413.9	9	3	4	3	DPEP1	chr16	protein_coding	dipeptidase 1 (renal)
ENSG00000260672.1	0	0	17	10	RP11-1006G14.1	chr15	lincRNA	--
ENSG00000122691.12	76	17	45	55	TWIST1	chr7	protein_coding	twist family bHLH transcription factor 1
ENSG00000262140.1	0	0	1	4	RP11-417N10.3	chr16	unprocessed_pseudogene	--
ENSG00000243742.5	35	64	163	199	RPLP0P2	chr11	transcribed_processed_pseudogene	ribosomal protein, large, P0 pseudogene 2
ENSG00000164647.8	3	0	4	0	STEAP1	chr7	protein_coding	six transmembrane epithelial antigen of the prostate 1
ENSG00000102763.15	562	462	431	532	VWA8	chr13	protein_coding	von Willebrand factor A domain containing 8
ENSG00000186409.14	0	1	8	1	CCDC30	chr1	protein_coding	coiled-coil domain containing 30
ENSG00000258137.5	0	0	1	0	RP11-753H16.3	chr12	antisense	--
ENSG00000060982.14	4	2	4	9	BCAT1	chr12	protein_coding	branched chain amino-acid transaminase 1, cytosolic
ENSG00000101868.10	1821	1343	1501	1684	POLA1	chrX	protein_coding	polymerase (DNA directed), alpha 1, catalytic subunit
ENSG00000228526.3	18	0	1	0	RP3-510D11.1	chr1	lincRNA	--
ENSG00000226251.5	0	2	0	0	RP11-15I11.3	chr1	lincRNA	--
ENSG00000234287.1	0	5	0	1	RP11-761N21.2	chr3	processed_pseudogene	--
ENSG00000100532.11	24	13	44	31	CGRRF1	chr14	protein_coding	cell growth regulator with ring finger domain 1
ENSG00000183598.3	0	23	1	0	HIST2H3D	chr1	protein_coding	histone cluster 2, H3d
ENSG00000167613.15	2	1	0	0	LAIR1	chr19	protein_coding	leukocyte-associated immunoglobulin-like receptor 1
ENSG00000243568.2	8	13	4	9	RP11-2I17.1	chr15	processed_pseudogene	--
ENSG00000157870.14	256	224	79	193	FAM213B	chr1	protein_coding	family with sequence similarity 213, member B
ENSG00000121380.12	0	0	1	0	BCL2L14	chr12	protein_coding	BCL2-like 14 (apoptosis facilitator)
ENSG00000270258.1	0	0	0	4	DUXAP4	chr10	processed_pseudogene	double homeobox A pseudogene 4
ENSG00000228801.5	23	40	13	8	RP11-110G21.1	chr8	antisense	--
ENSG00000162521.18	1869	1628	1534	1525	RBBP4	chr1	protein_coding	retinoblastoma binding protein 4
ENSG00000256196.1	4	0	0	0	RP11-881M11.4	chr11	antisense	--
ENSG00000256973.1	0	0	4	0	RP11-359J14.2	chr12	lincRNA	--
ENSG00000254911.3	6	14	15	15	SCARNA9	chr11	antisense	small Cajal body-specific RNA 9
ENSG00000141441.15	86	215	157	132	GAREM	chr18	protein_coding	GRB2 associated, regulator of MAPK1
ENSG00000113262.14	4	0	0	0	GRM6	chr5	protein_coding	glutamate receptor, metabotropic 6
ENSG00000132405.18	1377	1167	1036	1158	TBC1D14	chr4	protein_coding	TBC1 domain family, member 14
ENSG00000256249.1	7	6	1	1	RP11-324E6.6	chr12	lincRNA	--
ENSG00000260364.1	5	0	4	0	RP11-256I9.3	chr16	lincRNA	--
ENSG00000269220.1	0	0	5	0	LINC00528	chr22	lincRNA	long intergenic non-protein coding RNA 528
ENSG00000162992.3	0	0	4	0	NEUROD1	chr2	protein_coding	neuronal differentiation 1
ENSG00000137770.13	593	442	727	628	CTDSPL2	chr15	protein_coding	CTD (carboxy-terminal domain, RNA polymerase II, polypeptide A) small phosphatase like 2
ENSG00000118976.5	0	0	4	6	OTUD4P1	chr12	processed_pseudogene	OTUD4 pseudogene 1
ENSG00000224881.1	11	29	26	10	AC068279.3	chr2	processed_pseudogene	--
ENSG00000266803.1	0	1	8	7	RP1-77H15.1	chr17	sense_intronic	--
ENSG00000117266.15	723	786	305	441	CDK18	chr1	protein_coding	cyclin-dependent kinase 18
ENSG00000120675.5	518	568	372	606	DNAJC15	chr13	protein_coding	DnaJ (Hsp40) homolog, subfamily C, member 15
ENSG00000163576.17	0	0	6	7	EFHB	chr3	protein_coding	EF-hand domain family, member B
ENSG00000264961.1	0	1	1	0	MIR4730	chr17	miRNA	microRNA 4730
ENSG00000013583.8	600	564	316	546	HEBP1	chr12	protein_coding	heme binding protein 1
ENSG00000223841.1	0	0	1	0	RP11-448K10.1	chr10	processed_pseudogene	--
ENSG00000267606.1	0	0	0	1	AC006116.21	chr19	lincRNA	--
ENSG00000072609.17	71	162	137	115	CHFR	chr12	protein_coding	checkpoint with forkhead and ring finger domains, E3 ubiquitin protein ligase
ENSG00000254783.1	0	0	3	2	RP11-320L11.2	chr11	processed_pseudogene	--
ENSG00000277959.1	6	13	16	15	RP11-45A17.2	chr10	antisense	--
ENSG00000158022.6	0	0	10	0	TRIM63	chr1	protein_coding	tripartite motif containing 63, E3 ubiquitin protein ligase
ENSG00000257731.2	0	0	0	1	RP11-536C10.11	chr14	processed_pseudogene	--
ENSG00000182742.5	0	7	7	1	HOXB4	chr17	protein_coding	homeobox B4
ENSG00000196139.11	397	409	269	416	AKR1C3	chr10	protein_coding	aldo-keto reductase family 1, member C3
ENSG00000255823.2	6	8	27	15	MTRNR2L8	chr11	protein_coding	MT-RNR2-like 8
ENSG00000073803.13	175	136	109	100	MAP3K13	chr3	protein_coding	mitogen-activated protein kinase kinase kinase 13
ENSG00000232774.7	45	68	109	98	FLJ22447	chr14	lincRNA	--
ENSG00000152049.6	0	0	0	1	KCNE4	chr2	protein_coding	potassium channel, voltage gated subfamily E regulatory beta subunit 4
ENSG00000233184.6	42	38	20	67	RP11-421L21.3	chr1	antisense	--
ENSG00000129007.14	588	536	295	438	CALML4	chr15	protein_coding	calmodulin-like 4
ENSG00000250994.1	0	0	2	0	AC005355.1	chr5	lincRNA	--
ENSG00000249094.2	0	0	5	0	RP1-7G5.6	chr12	lincRNA	--
ENSG00000198804.2	200140	169270	127552	161699	MT-CO1	chrM	protein_coding	mitochondrially encoded cytochrome c oxidase I
ENSG00000250835.1	0	0	1	0	LSM3P4	chr4	processed_pseudogene	LSM3 pseudogene 4
ENSG00000132952.11	246	293	399	478	USPL1	chr13	protein_coding	ubiquitin specific peptidase like 1
ENSG00000198677.10	917	904	1224	1312	TTC37	chr5	protein_coding	tetratricopeptide repeat domain 37
ENSG00000114503.10	2218	2104	1582	1980	NCBP2	chr3	protein_coding	nuclear cap binding protein subunit 2, 20kDa
ENSG00000183742.12	2	0	5	4	MACC1	chr7	protein_coding	metastasis associated in colon cancer 1
ENSG00000239040.1	0	0	1	2	Y_RNA	chr4	misc_RNA	--
ENSG00000071564.14	5582	5072	4318	4919	TCF3	chr19	protein_coding	transcription factor 3
ENSG00000087245.12	19	12	5	16	MMP2	chr16	protein_coding	matrix metallopeptidase 2
ENSG00000270165.1	0	0	3	4	RP11-167P11.2	chr16	sense_intronic	--
ENSG00000222627.1	0	10	0	0	RNU2-37P	chr3	snRNA	RNA, U2 small nuclear 37, pseudogene
ENSG00000237522.1	0	17	5	3	NONOP2	chr2	processed_pseudogene	non-POU domain containing, octamer-binding pseudogene 2
ENSG00000266783.1	0	0	2	15	RP11-715F3.2	chr18	sense_intronic	--
ENSG00000204271.10	102	63	79	44	SPIN3	chrX	protein_coding	spindlin family, member 3
ENSG00000177984.6	0	1	3	0	LCN15	chr9	protein_coding	lipocalin 15
ENSG00000104660.17	613	552	617	665	LEPROTL1	chr8	protein_coding	leptin receptor overlapping transcript-like 1
ENSG00000104866.10	1145	1055	518	859	PPP1R37	chr19	protein_coding	protein phosphatase 1, regulatory subunit 37
ENSG00000231754.1	0	1	0	0	RP11-204E9.1	chr6	lincRNA	--
ENSG00000188559.13	49	114	147	75	RALGAPA2	chr20	protein_coding	Ral GTPase activating protein, alpha subunit 2 (catalytic)
ENSG00000253739.1	1	0	1	0	RNU6-323P	chr8	snRNA	RNA, U6 small nuclear 323, pseudogene
ENSG00000144589.20	821	607	294	430	STK11IP	chr2	protein_coding	serine/threonine kinase 11 interacting protein
ENSG00000253208.1	0	0	2	0	RP11-1G11.2	chr8	processed_pseudogene	--
ENSG00000237149.5	83	66	35	19	ZNF503-AS2	chr10	antisense	ZNF503 antisense RNA 2
ENSG00000152409.8	558	438	901	807	JMY	chr5	protein_coding	junction mediating and regulatory protein, p53 cofactor
ENSG00000162599.15	313	286	235	302	NFIA	chr1	protein_coding	nuclear factor I/A
ENSG00000104812.14	1251	1212	826	1134	GYS1	chr19	protein_coding	glycogen synthase 1 (muscle)
ENSG00000091651.8	1541	1139	947	1106	ORC6	chr16	protein_coding	origin recognition complex, subunit 6
ENSG00000178458.5	2	4	3	1	H3F3AP6	chr4	processed_pseudogene	H3 histone, family 3A, pseudogene 6
ENSG00000108576.9	0	0	0	7	SLC6A4	chr17	protein_coding	solute carrier family 6 (neurotransmitter transporter), member 4
ENSG00000130758.7	1257	943	502	718	MAP3K10	chr19	protein_coding	mitogen-activated protein kinase kinase kinase 10
ENSG00000207550.1	0	0	0	9	MIR99B	chr19	miRNA	microRNA 99b
ENSG00000260466.1	79	82	8	37	RP4-536B24.2	chr16	antisense	--
ENSG00000124784.8	3642	3381	2378	3187	RIOK1	chr6	protein_coding	RIO kinase 1
ENSG00000087076.8	0	16	2	12	HSD17B14	chr19	protein_coding	hydroxysteroid (17-beta) dehydrogenase 14
ENSG00000279987.1	0	0	0	2	AC008103.4	chr22	sense_intronic	--
ENSG00000111785.18	166	180	274	248	RIC8B	chr12	protein_coding	RIC8 guanine nucleotide exchange factor B
ENSG00000277350.1	2	5	0	0	RP11-395E19.6	chr9	lincRNA	--
ENSG00000156475.18	170	118	64	62	PPP2R2B	chr5	protein_coding	protein phosphatase 2, regulatory subunit B, beta
ENSG00000091073.19	510	329	548	702	DTX2	chr7	protein_coding	deltex 2, E3 ubiquitin ligase
ENSG00000230516.1	0	0	0	2	RP11-555J4.3	chr9	lincRNA	--
ENSG00000171116.7	0	11	0	0	HSFX1	chrX	protein_coding	heat shock transcription factor family, X linked 1
ENSG00000212360.1	0	0	1	0	RNU6-1177P	chr1	snRNA	RNA, U6 small nuclear 1177, pseudogene
ENSG00000230641.1	28	0	0	0	USP12-AS2	chr13	antisense	USP12 antisense RNA 2 (head to head)
ENSG00000186648.14	0	1	0	2	LRRC16B	chr14	protein_coding	leucine rich repeat containing 16B
ENSG00000228007.1	17	10	4	13	AC011933.2	chr17	processed_pseudogene	--
ENSG00000172586.7	828	588	257	459	CHCHD1	chr10	protein_coding	coiled-coil-helix-coiled-coil-helix domain containing 1
ENSG00000173175.14	0	0	1	0	ADCY5	chr3	protein_coding	adenylate cyclase 5
ENSG00000070444.14	863	849	617	919	MNT	chr17	protein_coding	MAX network transcriptional repressor
ENSG00000275812.1	23	9	4	5	RP4-697K14.15	chr20	antisense	--
ENSG00000248275.1	2	6	1	0	TRIM52-AS1	chr5	processed_transcript	TRIM52 antisense RNA 1 (head to head)
ENSG00000207375.1	0	0	2	0	SNORD116-23	chr15	snoRNA	small nucleolar RNA, C/D box 116-23
ENSG00000057657.14	134	140	315	120	PRDM1	chr6	protein_coding	PR domain containing 1, with ZNF domain
ENSG00000270367.1	6	9	11	8	RP11-331G2.6	chr3	processed_pseudogene	--
ENSG00000240674.1	0	1	1	2	RP11-366M4.1	chr4	processed_pseudogene	--
ENSG00000246582.2	27	5	6	12	RP11-1149O23.3	chr8	processed_transcript	--
ENSG00000267261.5	3657	2912	1982	3450	CTD-2132N18.3	chr17	protein_coding	--
ENSG00000237689.1	0	0	6	0	AC007064.24	chr22	lincRNA	--
ENSG00000075461.5	16	0	7	10	CACNG4	chr17	protein_coding	calcium channel, voltage-dependent, gamma subunit 4
ENSG00000143850.12	2546	2479	1719	2188	PLEKHA6	chr1	protein_coding	pleckstrin homology domain containing, family A member 6
ENSG00000204055.4	4	3	6	6	RP11-247A12.2	chr9	antisense	--
ENSG00000268714.3	0	0	2	0	CTD-2287O16.3	chr5	protein_coding	--
ENSG00000150459.12	1483	1548	1211	1802	SAP18	chr13	protein_coding	Sin3A-associated protein, 18kDa
ENSG00000231086.1	0	0	4	0	TSSK1A	chr22	unitary_pseudogene	testis-specific serine kinase 1A pseudogene
ENSG00000280028.1	0	13	1	0	RP11-118E18.1	chr17	TEC	--
ENSG00000268324.2	0	0	1	0	LRRC2-AS1	chr3	antisense	LRRC2 antisense RNA 1
ENSG00000258791.7	0	0	15	1	LINC00520	chr14	lincRNA	long intergenic non-protein coding RNA 520
ENSG00000259024.6	21	7	30	9	TVP23C-CDRT4	chr17	protein_coding	TVP23C-CDRT4 readthrough
ENSG00000054179.11	23	2	7	35	ENTPD2	chr9	protein_coding	ectonucleoside triphosphate diphosphohydrolase 2
ENSG00000117152.13	9	15	1	2	RGS4	chr1	protein_coding	regulator of G-protein signaling 4
ENSG00000212290.1	2	0	1	2	RNA5SP424	chr16	rRNA	RNA, 5S ribosomal pseudogene 424
ENSG00000258424.1	0	0	1	0	RP11-471B22.2	chr14	antisense	--
ENSG00000135316.17	16981	15351	9623	10552	SYNCRIP	chr6	protein_coding	synaptotagmin binding, cytoplasmic RNA interacting protein
ENSG00000115239.21	276	176	364	287	GPR75-ASB3	chr2	protein_coding	GPR75-ASB3 readthrough
ENSG00000272523.1	9	0	0	0	LINC01023	chr5	lincRNA	long intergenic non-protein coding RNA 1023
ENSG00000135776.4	50	60	71	63	ABCB10	chr1	protein_coding	ATP-binding cassette, sub-family B (MDR/TAP), member 10
ENSG00000119121.21	15	0	13	5	TRPM6	chr9	protein_coding	transient receptor potential cation channel, subfamily M, member 6
ENSG00000167740.9	86	59	24	38	CYB5D2	chr17	protein_coding	cytochrome b5 domain containing 2
ENSG00000185551.12	2707	2259	2349	2799	NR2F2	chr15	protein_coding	nuclear receptor subfamily 2, group F, member 2
ENSG00000165775.17	1290	1157	722	1226	FUNDC2	chrX	protein_coding	FUN14 domain containing 2
ENSG00000259424.1	16	2	5	2	RP11-35O15.1	chr15	antisense	--
ENSG00000248554.1	5	6	4	11	RP11-159F24.6	chr5	antisense	--
ENSG00000279571.1	103	68	41	36	RP11-56D16.8	chr9	lincRNA	--
ENSG00000233509.2	0	0	1	0	ZNF197-AS1	chr3	antisense	ZNF197 antisense RNA 1
ENSG00000267457.1	0	0	0	5	RP5-837J1.4	chr17	lincRNA	--
ENSG00000186635.14	5047	4657	3176	4322	ARAP1	chr11	protein_coding	ArfGAP with RhoGAP domain, ankyrin repeat and PH domain 1
ENSG00000260643.1	150	151	172	148	RP11-303E16.8	chr16	processed_transcript	--
ENSG00000179841.8	81	50	63	45	AKAP5	chr14	protein_coding	A kinase (PRKA) anchor protein 5
ENSG00000260641.1	0	1	0	0	RP11-1299A16.3	chr4	antisense	--
ENSG00000233828.3	0	0	1	0	CTC-242N15.1	chr5	lincRNA	--
ENSG00000198744.5	18	3	3	19	RP5-857K21.11	chr1	unprocessed_pseudogene	--
ENSG00000198924.7	258	165	216	195	DCLRE1A	chr10	protein_coding	DNA cross-link repair 1A
ENSG00000157326.18	542	442	93	224	DHRS4	chr14	protein_coding	dehydrogenase/reductase (SDR family) member 4
ENSG00000276691.1	4	10	2	0	RP5-1057I20.5	chr12	antisense	--
ENSG00000143553.10	316	261	164	438	SNAPIN	chr1	protein_coding	SNAP-associated protein
ENSG00000104863.11	40	23	14	23	LIN7B	chr19	protein_coding	lin-7 homolog B (C. elegans)
ENSG00000272446.5	0	0	0	2	RP1-225E12.3	chr6	processed_transcript	--
ENSG00000187951.10	773	784	550	512	ARHGAP11B	chr15	protein_coding	Rho GTPase activating protein 11B
ENSG00000275839.1	0	0	7	0	CTC-421K24.1	chr17	processed_pseudogene	--
ENSG00000126934.13	10596	9092	4953	10362	MAP2K2	chr19	protein_coding	mitogen-activated protein kinase kinase 2
ENSG00000279901.1	9	8	33	9	CTD-2270P14.2	chr16	TEC	--
ENSG00000177352.9	398	308	272	450	CCDC71	chr3	protein_coding	coiled-coil domain containing 71
ENSG00000240618.1	0	0	21	6	RP11-206L10.5	chr1	lincRNA	--
ENSG00000166024.13	1064	910	860	875	R3HCC1L	chr10	protein_coding	R3H domain and coiled-coil containing 1-like
ENSG00000168890.13	0	9	21	33	TMEM150A	chr2	protein_coding	transmembrane protein 150A
ENSG00000261079.1	0	0	1	3	RP11-252A24.3	chr16	lincRNA	--
ENSG00000262791.1	12	0	0	0	RP11-961A15.1	chr17	antisense	--
ENSG00000147872.9	666	669	704	775	PLIN2	chr9	protein_coding	perilipin 2
ENSG00000166396.12	0	9	22	37	SERPINB7	chr18	protein_coding	serpin peptidase inhibitor, clade B (ovalbumin), member 7
ENSG00000233821.1	0	1	0	0	ENOX1-AS1	chr13	lincRNA	ENOX1 antisense RNA 1
ENSG00000276032.1	2	0	0	2	RP11-12A20.6	chr9	unprocessed_pseudogene	--
ENSG00000104756.15	1558	1482	1367	1605	KCTD9	chr8	protein_coding	potassium channel tetramerization domain containing 9
ENSG00000223460.1	0	1	0	7	GAPDHP69	chr13	processed_pseudogene	glyceraldehyde 3 phosphate dehydrogenase pseudogene 69
ENSG00000282393.1	62	117	185	147	CTD-3113P16.11	chr19	lincRNA	--
ENSG00000103855.17	1921	1442	1241	1797	CD276	chr15	protein_coding	CD276 molecule
ENSG00000132879.13	148	98	73	130	FBXO44	chr1	protein_coding	F-box protein 44
ENSG00000145217.13	0	5	15	0	SLC26A1	chr4	protein_coding	solute carrier family 26 (anion exchanger), member 1
ENSG00000225195.2	0	3	0	0	RP11-338E21.2	chr12	sense_intronic	--
ENSG00000130635.15	21294	19856	16585	22152	COL5A1	chr9	protein_coding	collagen, type V, alpha 1
ENSG00000224046.1	0	6	4	0	AC005076.5	chr7	antisense	--
ENSG00000080511.3	2	0	3	0	RDH8	chr19	protein_coding	retinol dehydrogenase 8 (all-trans)
ENSG00000105988.6	0	0	1	0	NHP2P1	chr10	processed_pseudogene	NHP2 ribonucleoprotein pseudogene 1
ENSG00000029153.14	303	280	365	453	ARNTL2	chr12	protein_coding	aryl hydrocarbon receptor nuclear translocator-like 2
ENSG00000255537.1	11	0	1	2	AP000708.1	chr11	antisense	--
ENSG00000198618.5	20	13	5	46	PPIAP22	chr21	processed_pseudogene	peptidylprolyl isomerase A (cyclophilin A) pseudogene 22
ENSG00000177082.12	939	835	635	741	WDR73	chr15	protein_coding	WD repeat domain 73
ENSG00000227234.1	0	0	74	78	SPANXB1	chrX	protein_coding	SPANX family, member B1
ENSG00000179460.5	1	1	1	0	EEF1A1P27	chr7	processed_pseudogene	eukaryotic translation elongation factor 1 alpha 1 pseudogene 27
ENSG00000153064.11	3	0	3	0	BANK1	chr4	protein_coding	B-cell scaffold protein with ankyrin repeats 1
ENSG00000279281.1	0	13	7	17	RP11-226M10.3	chr17	TEC	--
ENSG00000120896.13	1484	1557	1034	1846	SORBS3	chr8	protein_coding	sorbin and SH3 domain containing 3
ENSG00000277632.1	0	0	4	0	CCL3	chr17	protein_coding	chemokine (C-C motif) ligand 3
ENSG00000260711.2	0	1	0	0	RP11-747H7.3	chr14	sense_intronic	--
ENSG00000137672.12	0	0	6	4	TRPC6	chr11	protein_coding	transient receptor potential cation channel, subfamily C, member 6
ENSG00000250144.1	1	0	7	2	RP11-553P9.1	chr4	processed_pseudogene	--
ENSG00000232196.3	0	0	5	8	MTRNR2L4	chr16	protein_coding	MT-RNR2-like 4
ENSG00000262587.2	0	12	7	0	RP11-266L9.4	chr16	transcribed_unprocessed_pseudogene	--
ENSG00000238039.1	0	0	4	0	AF011889.2	chrX	lincRNA	--
ENSG00000124535.15	3190	3029	1600	2507	WRNIP1	chr6	protein_coding	Werner helicase interacting protein 1
ENSG00000173349.5	154	110	145	195	SFT2D3	chr2	protein_coding	SFT2 domain containing 3
ENSG00000198028.3	1	0	0	0	ZNF560	chr19	protein_coding	zinc finger protein 560
ENSG00000109107.13	2011	1908	822	1599	ALDOC	chr17	protein_coding	aldolase C, fructose-bisphosphate
ENSG00000109771.15	11	2	24	30	LRP2BP	chr4	protein_coding	LRP2 binding protein
ENSG00000270103.3	0	0	1	0	RNU11	chr1	lincRNA	RNA, U11 small nuclear
ENSG00000090372.14	3787	3138	1756	2810	STRN4	chr19	protein_coding	striatin, calmodulin binding protein 4
ENSG00000242272.1	0	3	3	2	AK2P2	chr2	processed_pseudogene	adenylate kinase 2 pseudogene 2
ENSG00000198440.9	0	0	3	0	ZNF583	chr19	protein_coding	zinc finger protein 583
ENSG00000109323.8	416	486	284	396	MANBA	chr4	protein_coding	mannosidase, beta A, lysosomal
ENSG00000133256.12	0	0	1	0	PDE6B	chr4	protein_coding	phosphodiesterase 6B, cGMP-specific, rod, beta
ENSG00000230666.5	3	0	7	13	CEACAM22P	chr19	transcribed_unprocessed_pseudogene	carcinoembryonic antigen-related cell adhesion molecule 22, pseudogene
ENSG00000225678.2	0	0	2	0	AP000619.5	chr11	transcribed_unprocessed_pseudogene	--
ENSG00000198547.8	0	0	1	0	C20orf203	chr20	lincRNA	chromosome 20 open reading frame 203
ENSG00000089335.20	557	667	723	642	ZNF302	chr19	protein_coding	zinc finger protein 302
ENSG00000181638.17	137	198	173	180	ZFP41	chr8	protein_coding	ZFP41 zinc finger protein
ENSG00000134108.12	978	845	1152	1214	ARL8B	chr3	protein_coding	ADP-ribosylation factor-like 8B
ENSG00000113312.10	4521	4484	2573	3114	TTC1	chr5	protein_coding	tetratricopeptide repeat domain 1
ENSG00000256128.5	0	0	3	4	LINC00944	chr12	lincRNA	long intergenic non-protein coding RNA 944
ENSG00000179397.17	0	0	0	1	C1orf101	chr1	protein_coding	chromosome 1 open reading frame 101
ENSG00000279453.1	37	29	1	10	RP3-425C14.4	chr6	TEC	--
ENSG00000266473.1	4	6	10	0	RP11-401F2.3	chr17	antisense	--
ENSG00000140575.12	14013	11738	15013	13548	IQGAP1	chr15	protein_coding	IQ motif containing GTPase activating protein 1
ENSG00000158486.13	1	0	14	24	DNAH3	chr16	protein_coding	dynein, axonemal, heavy chain 3
ENSG00000100647.7	122	97	109	141	SUSD6	chr14	protein_coding	sushi domain containing 6
ENSG00000275367.1	0	0	8	2	RP11-266K4.14	chr12	lincRNA	--
ENSG00000101216.10	1265	1182	987	1339	GMEB2	chr20	protein_coding	glucocorticoid modulatory element binding protein 2
ENSG00000004468.12	1	0	5	0	CD38	chr4	protein_coding	CD38 molecule
ENSG00000170632.13	393	372	350	482	ARMC10	chr7	protein_coding	armadillo repeat containing 10
ENSG00000143374.14	1203	1121	552	874	TARS2	chr1	protein_coding	threonyl-tRNA synthetase 2, mitochondrial (putative)
ENSG00000245156.1	0	0	3	2	RP11-867G23.3	chr11	lincRNA	--
ENSG00000160856.20	0	0	6	10	FCRL3	chr1	protein_coding	Fc receptor-like 3
ENSG00000073331.17	35	42	11	12	ALPK1	chr4	protein_coding	alpha-kinase 1
ENSG00000225643.1	5	0	3	2	RP11-70P17.1	chr1	lincRNA	--
ENSG00000183484.11	0	0	20	31	GPR132	chr14	protein_coding	G protein-coupled receptor 132
ENSG00000274184.1	1	4	9	0	RP11-158H5.8	chr18	lincRNA	--
ENSG00000257243.1	4	0	10	8	RP11-133N21.7	chr12	processed_pseudogene	--
ENSG00000135049.15	627	462	440	515	AGTPBP1	chr9	protein_coding	ATP/GTP binding protein 1
ENSG00000158571.10	0	16	0	1	PFKFB1	chrX	protein_coding	6-phosphofructo-2-kinase/fructose-2,6-biphosphatase 1
ENSG00000213371.4	6	1	2	0	NAP1L1P3	chr3	processed_pseudogene	nucleosome assembly protein 1-like 1 pseudogene 3
ENSG00000198555.7	3	1	0	0	RP11-598D12.4	chr16	unprocessed_pseudogene	--
ENSG00000229931.1	1	1	20	19	RP1-151F17.1	chr6	antisense	--
ENSG00000274340.1	0	0	1	0	RP11-435J9.2	chr15	lincRNA	--
ENSG00000184584.12	173	129	204	242	TMEM173	chr5	protein_coding	transmembrane protein 173
ENSG00000242085.1	0	0	2	0	RPS20P33	chr14	processed_pseudogene	ribosomal protein S20 pseudogene 33
ENSG00000153879.8	1428	1285	1120	1252	CEBPG	chr19	protein_coding	CCAAT/enhancer binding protein (C/EBP), gamma
ENSG00000237021.2	0	0	6	0	RP3-486I3.7	chr6	lincRNA	--
ENSG00000260936.1	5	0	3	4	FTO-IT1	chr16	sense_intronic	FTO intronic transcript 1
ENSG00000269040.1	0	2	0	5	BNIP3P24	chr19	processed_pseudogene	BCL2/adenovirus E1B 19kDa interacting protein 3 pseudogene 24
ENSG00000226107.1	85	30	21	26	AC004383.3	chrX	processed_pseudogene	--
ENSG00000113460.12	3705	3245	2896	2834	BRIX1	chr5	protein_coding	BRX1, biogenesis of ribosomes
ENSG00000213820.3	14	0	2	3	RPL13P2	chr20	processed_pseudogene	ribosomal protein L13 pseudogene 2
ENSG00000090889.11	3515	2852	2753	2908	KIF4A	chrX	protein_coding	kinesin family member 4A
ENSG00000264802.1	0	1	1	0	MIR5191	chr1	miRNA	microRNA 5191
ENSG00000248880.1	0	0	1	0	ICE2P1	chr4	processed_pseudogene	interactor of little elongation complex ELL subunit 2 pseudogene 1
ENSG00000163870.14	1655	1489	1274	1773	TPRA1	chr3	protein_coding	transmembrane protein, adipocyte asscociated 1
ENSG00000181126.13	0	7	11	9	HLA-V	chr6	transcribed_unprocessed_pseudogene	major histocompatibility complex, class I, V (pseudogene)
ENSG00000258768.2	0	3	9	13	CTD-2292M16.8	chr14	lincRNA	--
ENSG00000233589.1	0	0	1	5	RP4-694A7.2	chr1	antisense	--
ENSG00000184730.10	26	31	20	16	APOBR	chr16	protein_coding	apolipoprotein B receptor
ENSG00000248309.5	0	1	0	0	MEF2C-AS1	chr5	antisense	MEF2C antisense RNA 1
ENSG00000241316.6	16	15	22	25	SUCLG2-AS1	chr3	lincRNA	SUCLG2 antisense RNA 1 (head to head)
ENSG00000260771.1	1	0	0	0	RP1-39J2.1	chr6	lincRNA	--
ENSG00000230221.2	0	0	2	0	RP11-173G21.1	chr9	processed_pseudogene	--
ENSG00000269946.1	0	0	4	4	RP11-2B6.3	chr9	lincRNA	--
ENSG00000121073.13	271	219	267	457	SLC35B1	chr17	protein_coding	solute carrier family 35, member B1
ENSG00000140876.11	0	19	3	2	NUDT7	chr16	protein_coding	nudix (nucleoside diphosphate linked moiety X)-type motif 7
ENSG00000167615.16	3734	2867	2617	3578	LENG8	chr19	protein_coding	leukocyte receptor cluster (LRC) member 8
ENSG00000204542.2	3	0	0	5	C6orf15	chr6	protein_coding	chromosome 6 open reading frame 15
ENSG00000166428.12	20	0	0	4	PLD4	chr14	protein_coding	phospholipase D family, member 4
ENSG00000231232.4	0	0	3	0	RP11-548K12.1	chr7	unprocessed_pseudogene	--
ENSG00000008056.12	18	0	0	0	SYN1	chrX	protein_coding	synapsin I
ENSG00000238083.7	69	55	115	93	LRRC37A2	chr17	protein_coding	leucine rich repeat containing 37, member A2
ENSG00000166436.15	216	140	166	222	TRIM66	chr11	protein_coding	tripartite motif containing 66
ENSG00000101400.5	268	319	177	247	SNTA1	chr20	protein_coding	syntrophin, alpha 1
ENSG00000187123.14	64	25	64	44	LYPD6	chr2	protein_coding	LY6/PLAUR domain containing 6
ENSG00000182606.14	998	1148	1302	1261	TRAK1	chr3	protein_coding	trafficking protein, kinesin binding 1
ENSG00000165029.15	4	3	32	21	ABCA1	chr9	protein_coding	ATP-binding cassette, sub-family A (ABC1), member 1
ENSG00000267123.5	105	27	70	66	CTD-2357A8.3	chr17	lincRNA	--
ENSG00000185215.8	1756	1600	1323	1639	TNFAIP2	chr14	protein_coding	tumor necrosis factor, alpha-induced protein 2
ENSG00000168152.12	8	3	24	20	THAP9	chr4	protein_coding	THAP domain containing 9
ENSG00000262362.1	0	0	7	0	LA16c-380H5.2	chr16	sense_overlapping	--
ENSG00000219445.2	1	0	2	3	RP11-3B12.3	chr7	lincRNA	--
ENSG00000277948.1	0	0	2	5	uc_338	chr2	misc_RNA	--
ENSG00000240687.1	0	0	1	0	RP11-521D12.1	chr2	lincRNA	--
ENSG00000102103.15	12078	11010	2616	6022	PQBP1	chrX	protein_coding	polyglutamine binding protein 1
ENSG00000161048.11	12	21	50	58	NAPEPLD	chr7	protein_coding	N-acyl phosphatidylethanolamine phospholipase D
ENSG00000136695.14	0	0	4	0	IL36RN	chr2	protein_coding	interleukin 36 receptor antagonist
ENSG00000257921.5	306	401	164	298	RP11-571M6.15	chr12	protein_coding	--
ENSG00000128805.14	43	55	24	59	ARHGAP22	chr10	protein_coding	Rho GTPase activating protein 22
ENSG00000260869.1	6	31	10	10	AC002310.13	chr16	protein_coding	--
ENSG00000005249.12	1	2	1	1	PRKAR2B	chr7	protein_coding	protein kinase, cAMP-dependent, regulatory, type II, beta
ENSG00000164188.8	0	0	0	5	RANBP3L	chr5	protein_coding	RAN binding protein 3-like
ENSG00000145014.17	828	586	350	603	TMEM44	chr3	protein_coding	transmembrane protein 44
ENSG00000029993.14	8832	8155	2490	4892	HMGB3	chrX	protein_coding	high mobility group box 3
ENSG00000125378.15	19	16	15	30	BMP4	chr14	protein_coding	bone morphogenetic protein 4
ENSG00000111087.9	1	0	8	0	GLI1	chr12	protein_coding	GLI family zinc finger 1
ENSG00000257702.3	108	55	85	178	LBX2-AS1	chr2	antisense	LBX2 antisense RNA 1
ENSG00000250722.5	0	12	3	4	SEPP1	chr5	protein_coding	selenoprotein P, plasma, 1
ENSG00000253368.3	700	539	439	743	TRNP1	chr1	protein_coding	TMF1-regulated nuclear protein 1
ENSG00000273079.4	14	19	7	3	GRIN2B	chr12	protein_coding	glutamate receptor, ionotropic, N-methyl D-aspartate 2B
ENSG00000101003.9	416	396	301	337	GINS1	chr20	protein_coding	GINS complex subunit 1 (Psf1 homolog)
ENSG00000023171.14	1047	776	912	902	GRAMD1B	chr11	protein_coding	GRAM domain containing 1B
ENSG00000229127.1	4	16	6	21	AC007038.7	chr2	antisense	--
ENSG00000279869.1	3	0	0	0	CTD-2026A21.1	chr5	TEC	--
ENSG00000196383.5	0	6	0	0	OR4Q2	chr14	polymorphic_pseudogene	olfactory receptor, family 4, subfamily Q, member 2 (gene/pseudogene)
ENSG00000257818.1	0	12	9	5	C1GALT1P1	chr12	processed_pseudogene	core 1 synthase, glycoprotein-N-acetylgalactosamine 3-beta-galactosyltransferase 1 pseudogene 1
ENSG00000117013.14	10	21	9	47	KCNQ4	chr1	protein_coding	potassium channel, voltage gated KQT-like subfamily Q, member 4
ENSG00000266457.1	0	0	1	0	AC026318.1	chr3	miRNA	--
ENSG00000260029.2	0	0	1	0	RP11-401P9.1	chr16	antisense	--
ENSG00000183837.9	0	0	0	5	PNMA3	chrX	protein_coding	paraneoplastic Ma antigen 3
ENSG00000173334.3	412	405	577	595	TRIB1	chr8	protein_coding	tribbles pseudokinase 1
ENSG00000198736.11	177	149	133	211	MSRB1	chr16	protein_coding	methionine sulfoxide reductase B1
ENSG00000214558.4	8	0	3	0	RP11-74E24.2	chr6	processed_pseudogene	--
ENSG00000236280.1	0	0	0	1	AC114737.3	chr7	processed_pseudogene	--
ENSG00000266200.6	0	0	0	2	PNLIPRP2	chr10	polymorphic_pseudogene	pancreatic lipase-related protein 2
ENSG00000260007.1	19	2	16	17	RP11-315D16.2	chr15	protein_coding	--
ENSG00000173627.7	0	6	0	1	APOBEC4	chr1	protein_coding	apolipoprotein B mRNA editing enzyme, catalytic polypeptide-like 4 (putative)
ENSG00000101825.7	4	1	3	0	MXRA5	chrX	protein_coding	matrix-remodelling associated 5
ENSG00000185495.10	11	2	74	60	RP11-504P24.3	chr1	transcribed_unprocessed_pseudogene	--
ENSG00000230074.1	0	1	4	4	RP11-195F19.9	chr9	antisense	--
ENSG00000204628.11	20109	17562	14491	25802	GNB2L1	chr5	protein_coding	guanine nucleotide binding protein (G protein), beta polypeptide 2-like 1
ENSG00000256651.1	0	0	4	0	RP11-144O23.8	chr12	processed_pseudogene	--
ENSG00000127054.18	2245	1708	952	1745	CPSF3L	chr1	protein_coding	cleavage and polyadenylation specific factor 3-like
ENSG00000065457.10	186	208	247	167	ADAT1	chr16	protein_coding	adenosine deaminase, tRNA-specific 1
ENSG00000176746.6	0	0	4	17	MAGEB6	chrX	protein_coding	melanoma antigen family B6
ENSG00000119231.10	574	583	693	577	SENP5	chr3	protein_coding	SUMO1/sentrin specific peptidase 5
ENSG00000204564.11	125	148	84	275	C6orf136	chr6	protein_coding	chromosome 6 open reading frame 136
ENSG00000174547.13	2936	2541	1320	2922	MRPL11	chr11	protein_coding	mitochondrial ribosomal protein L11
ENSG00000242889.3	0	0	3	0	RN7SL449P	chr17	misc_RNA	RNA, 7SL, cytoplasmic 449, pseudogene
ENSG00000267629.3	2	0	0	0	AC138430.4	chr19	processed_transcript	--
ENSG00000167914.10	0	0	2	0	GSDMA	chr17	protein_coding	gasdermin A
ENSG00000231652.2	18	0	7	29	RP11-553A21.3	chr6	antisense	--
ENSG00000236334.2	1	0	1	3	PPIAL4G	chr1	protein_coding	peptidylprolyl isomerase A (cyclophilin A)-like 4G
ENSG00000090581.9	498	466	677	672	GNPTG	chr16	protein_coding	N-acetylglucosamine-1-phosphate transferase, gamma subunit
ENSG00000234031.1	0	0	0	3	RPS3AP44	chr13	processed_pseudogene	ribosomal protein S3a pseudogene 44
ENSG00000279059.1	75	84	56	105	RP11-257O5.2	chr17	TEC	--
ENSG00000100865.14	136	227	168	247	CINP	chr14	protein_coding	cyclin-dependent kinase 2 interacting protein
ENSG00000057593.13	0	7	5	0	F7	chr13	protein_coding	coagulation factor VII (serum prothrombin conversion accelerator)
ENSG00000213079.9	1292	1013	1270	1163	SCAF8	chr6	protein_coding	SR-related CTD-associated factor 8
ENSG00000159322.17	748	697	854	800	ADPGK	chr15	protein_coding	ADP-dependent glucokinase
ENSG00000149289.10	144	62	279	189	ZC3H12C	chr11	protein_coding	zinc finger CCCH-type containing 12C
ENSG00000236035.2	0	0	1	0	RP11-90O23.1	chr1	processed_pseudogene	--
ENSG00000186301.8	21	0	2	2	MST1P2	chr1	unprocessed_pseudogene	macrophage stimulating 1 (hepatocyte growth factor-like) pseudogene 2
ENSG00000210164.1	5	5	6	11	MT-TG	chrM	Mt_tRNA	mitochondrially encoded tRNA glycine
ENSG00000162300.11	475	432	299	618	ZFPL1	chr11	protein_coding	zinc finger protein-like 1
ENSG00000205488.8	7	12	7	13	CALML3-AS1	chr10	antisense	CALML3 antisense RNA 1
ENSG00000269964.2	0	0	1	0	MEI4	chr6	protein_coding	meiosis-specific 4 homolog (S. cerevisiae)
ENSG00000138594.12	2560	2199	2789	2415	TMOD3	chr15	protein_coding	tropomodulin 3 (ubiquitous)
ENSG00000132356.11	1409	1297	2091	1843	PRKAA1	chr5	protein_coding	protein kinase, AMP-activated, alpha 1 catalytic subunit
ENSG00000234705.1	0	21	12	7	HMGA1P4	chr9	antisense	high mobility group AT-hook 1 pseudogene 4
ENSG00000236287.7	543	364	649	540	ZBED5	chr11	protein_coding	zinc finger, BED-type containing 5
ENSG00000232859.9	13	15	29	92	LYRM9	chr17	protein_coding	LYR motif containing 9
ENSG00000270307.1	1	2	6	1	MTATP6P2	chr5	processed_pseudogene	mitochondrially encoded ATP synthase 6 pseudogene 2
ENSG00000268758.5	0	0	6	0	ADGRE4P	chr19	transcribed_unprocessed_pseudogene	adhesion G protein-coupled receptor E4, pseudogene
ENSG00000070540.12	376	317	216	231	WIPI1	chr17	protein_coding	WD repeat domain, phosphoinositide interacting 1
ENSG00000148516.21	1962	1974	1714	1377	ZEB1	chr10	protein_coding	zinc finger E-box binding homeobox 1
ENSG00000078081.7	19	13	9	20	LAMP3	chr3	protein_coding	lysosomal-associated membrane protein 3
ENSG00000235437.7	274	323	246	295	LINC01278	chrX	processed_transcript	long intergenic non-protein coding RNA 1278
ENSG00000068028.17	812	711	424	855	RASSF1	chr3	protein_coding	Ras association (RalGDS/AF-6) domain family member 1
ENSG00000051341.13	1145	1048	1375	1142	POLQ	chr3	protein_coding	polymerase (DNA directed), theta
ENSG00000120075.5	92	48	89	109	HOXB5	chr17	protein_coding	homeobox B5
ENSG00000277050.1	1	14	2	3	RP11-102G14.1	chr14	antisense	--
ENSG00000113716.12	1534	1403	1974	2012	HMGXB3	chr5	protein_coding	HMG box domain containing 3
ENSG00000250011.1	2	3	0	0	HMGB1P3	chr2	processed_pseudogene	high mobility group box 1 pseudogene 3
ENSG00000167962.12	9097	7318	3274	5922	ZNF598	chr16	protein_coding	zinc finger protein 598
ENSG00000269489.1	2	0	0	0	RP11-98D18.17	chr1	lincRNA	--
ENSG00000176208.8	230	341	478	262	ATAD5	chr17	protein_coding	ATPase family, AAA domain containing 5
ENSG00000182149.20	1460	1214	1233	1477	IST1	chr16	protein_coding	increased sodium tolerance 1 homolog (yeast)
ENSG00000166548.15	190	201	112	163	TK2	chr16	protein_coding	thymidine kinase 2, mitochondrial
ENSG00000273373.1	86	157	161	131	RP5-1074L1.4	chr1	antisense	--
ENSG00000232698.1	0	0	2	0	AP001058.3	chr21	lincRNA	--
ENSG00000267627.5	0	0	1	0	RP11-905K4.1	chr18	lincRNA	--
ENSG00000124831.18	7495	7048	5173	4791	LRRFIP1	chr2	protein_coding	leucine rich repeat (in FLII) interacting protein 1
ENSG00000223872.1	3	14	22	22	AC006372.5	chr7	lincRNA	--
ENSG00000251593.1	3	0	1	1	MSNP1	chr5	processed_pseudogene	moesin pseudogene 1
ENSG00000272949.1	1	5	8	0	RP11-514P8.8	chr7	processed_transcript	--
ENSG00000135318.11	776	697	1548	1435	NT5E	chr6	protein_coding	5'-nucleotidase, ecto (CD73)
ENSG00000257407.1	0	0	2	0	RP11-1028N23.4	chr12	lincRNA	--
ENSG00000213471.8	7	11	6	3	TTLL13P	chr15	unitary_pseudogene	tubulin tyrosine ligase-like family member 13, pseudogene
ENSG00000187735.12	2558	2341	2093	2290	TCEA1	chr8	protein_coding	transcription elongation factor A (SII), 1
ENSG00000254286.5	0	0	0	6	RP11-89K10.1	chr8	antisense	--
ENSG00000232536.1	0	0	2	0	RP11-74C1.4	chr1	sense_intronic	--
ENSG00000231043.3	5	1	1	7	AC007238.1	chr2	processed_pseudogene	--
ENSG00000174151.14	91	127	104	118	CYB561D1	chr1	protein_coding	cytochrome b561 family, member D1
ENSG00000184949.15	131	106	100	89	FAM227A	chr22	protein_coding	family with sequence similarity 227, member A
ENSG00000157617.16	342	355	363	452	C2CD2	chr21	protein_coding	C2 calcium-dependent domain containing 2
ENSG00000267645.5	7	0	24	23	POLR2J2	chr7	protein_coding	polymerase (RNA) II (DNA directed) polypeptide J2
ENSG00000167676.4	45	19	18	65	PLIN4	chr19	protein_coding	perilipin 4
ENSG00000170011.13	0	0	12	0	MYRIP	chr3	protein_coding	myosin VIIA and Rab interacting protein
ENSG00000249945.1	0	0	1	0	RP11-598D14.1	chr4	lincRNA	--
ENSG00000224769.1	0	0	0	3	AC069213.1	chr3	unprocessed_pseudogene	--
ENSG00000166483.10	676	664	954	814	WEE1	chr11	protein_coding	WEE1 G2 checkpoint kinase
ENSG00000142945.12	5147	4323	4288	5118	KIF2C	chr1	protein_coding	kinesin family member 2C
ENSG00000162104.9	2916	2496	2525	2899	ADCY9	chr16	protein_coding	adenylate cyclase 9
ENSG00000220981.1	0	0	1	0	AL391384.1	chr13	miRNA	--
ENSG00000213139.7	0	17	13	13	CRYGS	chr3	protein_coding	crystallin, gamma S
ENSG00000157014.10	2377	2111	1632	1964	TATDN2	chr3	protein_coding	TatD DNase domain containing 2
ENSG00000166073.8	1072	692	916	888	GPR176	chr15	protein_coding	G protein-coupled receptor 176
ENSG00000223356.1	15	30	14	22	RP11-66D17.5	chr1	antisense	--
ENSG00000106992.17	1816	1862	984	1718	AK1	chr9	protein_coding	adenylate kinase 1
ENSG00000114349.9	16	0	1	0	GNAT1	chr3	protein_coding	guanine nucleotide binding protein (G protein), alpha transducing activity polypeptide 1
ENSG00000183048.11	221	248	61	134	SLC25A10	chr17	protein_coding	solute carrier family 25 (mitochondrial carrier; dicarboxylate transporter), member 10
ENSG00000250258.1	2	0	0	0	CTC-431G16.2	chr5	antisense	--
ENSG00000228793.1	0	0	0	13	RP1-223B1.1	chr6	lincRNA	--
ENSG00000232628.5	0	0	1	0	RP11-365O16.3	chr1	sense_intronic	--
ENSG00000270170.1	114	101	100	171	NCBP2-AS2	chr3	protein_coding	NCBP2 antisense RNA 2 (head to head)
ENSG00000101470.9	26	36	10	39	TNNC2	chr20	protein_coding	troponin C type 2 (fast)
ENSG00000182575.7	25	7	12	6	NXPH3	chr17	protein_coding	neurexophilin 3
ENSG00000206888.1	0	0	4	0	RNU6-48P	chr1	snRNA	RNA, U6 small nuclear 48, pseudogene
ENSG00000177738.3	950	1058	448	654	CTD-2201E18.3	chr5	sense_overlapping	--
ENSG00000235997.2	0	1	2	0	AC109642.1	chr2	lincRNA	--
ENSG00000257636.6	0	0	2	0	RP11-1103G16.1	chr14	antisense	--
ENSG00000171227.6	40	67	19	40	TMEM37	chr2	protein_coding	transmembrane protein 37
ENSG00000139832.4	264	222	87	159	RAB20	chr13	protein_coding	RAB20, member RAS oncogene family
ENSG00000178802.17	279	203	91	202	MPI	chr15	protein_coding	mannose phosphate isomerase
ENSG00000150093.18	12271	10706	14612	13229	ITGB1	chr10	protein_coding	integrin, beta 1 (fibronectin receptor, beta polypeptide, antigen CD29 includes MDF2, MSK12)
ENSG00000076716.8	121	107	74	73	GPC4	chrX	protein_coding	glypican 4
ENSG00000114841.17	91	126	301	226	DNAH1	chr3	protein_coding	dynein, axonemal, heavy chain 1
ENSG00000159251.6	20	61	13	51	ACTC1	chr15	protein_coding	actin, alpha, cardiac muscle 1
ENSG00000181029.8	88	110	18	21	TRAPPC5	chr19	protein_coding	trafficking protein particle complex 5
ENSG00000203664.6	0	1	2	0	OR2W5	chr1	transcribed_unprocessed_pseudogene	olfactory receptor, family 2, subfamily W, member 5 (gene/pseudogene)
ENSG00000234427.1	15	2	0	0	RP3-413H6.2	chr6	lincRNA	--
ENSG00000227953.6	54	41	33	16	LINC01341	chr1	processed_transcript	long intergenic non-protein coding RNA 1341
ENSG00000185825.15	11100	9851	2873	6455	BCAP31	chrX	protein_coding	B-cell receptor-associated protein 31
ENSG00000269293.2	41	49	18	39	ZSCAN16-AS1	chr6	antisense	ZSCAN16 antisense RNA 1
ENSG00000102978.12	1436	1491	1335	2380	POLR2C	chr16	protein_coding	polymerase (RNA) II (DNA directed) polypeptide C, 33kDa
ENSG00000259645.1	9	0	10	0	RP11-253M7.6	chr15	sense_intronic	--
ENSG00000125482.12	1713	1767	1802	1869	TTF1	chr9	protein_coding	transcription termination factor, RNA polymerase I
ENSG00000168309.16	4	2	0	0	FAM107A	chr3	protein_coding	family with sequence similarity 107, member A
ENSG00000261864.1	0	2	19	15	RP11-67A1.2	chr16	processed_transcript	--
ENSG00000071189.21	282	296	579	304	SNX13	chr7	protein_coding	sorting nexin 13
ENSG00000235888.1	0	0	4	0	AF064858.8	chr21	lincRNA	--
ENSG00000134186.11	10732	8881	5496	6137	PRPF38B	chr1	protein_coding	pre-mRNA processing factor 38B
ENSG00000225953.2	4	1	1	7	SATB2-AS1	chr2	antisense	SATB2 antisense RNA 1
ENSG00000270175.1	10	8	1	6	RP11-793H13.11	chr12	antisense	--
ENSG00000225447.1	1	0	16	5	RPS15AP10	chr1	processed_pseudogene	ribosomal protein S15a pseudogene 10
ENSG00000273167.1	422	251	242	242	RP11-307N16.6	chr13	protein_coding	--
ENSG00000213638.5	32	38	29	47	ADAT3	chr19	protein_coding	adenosine deaminase, tRNA-specific 3
ENSG00000131944.9	168	87	144	170	FAAP24	chr19	protein_coding	--
ENSG00000104442.9	397	277	440	380	ARMC1	chr8	protein_coding	armadillo repeat containing 1
ENSG00000230508.1	1	0	0	0	RPL19P21	chrX	processed_pseudogene	ribosomal protein L19 pseudogene 21
ENSG00000070985.13	0	0	0	1	TRPM5	chr11	protein_coding	transient receptor potential cation channel, subfamily M, member 5
ENSG00000198034.10	29000	23972	20446	32429	RPS4X	chrX	protein_coding	ribosomal protein S4, X-linked
ENSG00000270558.1	46	41	38	48	CTD-2124B8.2	chr5	processed_pseudogene	--
ENSG00000186118.8	0	0	2	0	TEX38	chr1	protein_coding	testis expressed 38
ENSG00000155026.16	44	9	41	24	RSPH10B	chr7	protein_coding	radial spoke head 10 homolog B (Chlamydomonas)
ENSG00000279159.1	1	8	8	10	RP3-394A18.1	chr22	antisense	--
ENSG00000171488.14	55	60	157	189	LRRC8C	chr1	protein_coding	leucine rich repeat containing 8 family, member C
ENSG00000260686.1	7	0	0	0	CTB-36H16.2	chr5	sense_overlapping	--
ENSG00000158467.16	190	195	217	237	AHCYL2	chr7	protein_coding	adenosylhomocysteinase-like 2
ENSG00000188735.12	577	520	276	523	TMEM120B	chr12	protein_coding	transmembrane protein 120B
ENSG00000234297.2	1	0	0	0	RP11-54D18.4	chr9	processed_pseudogene	--
ENSG00000248863.2	3	1	4	15	RP11-83A24.1	chr4	transcribed_processed_pseudogene	--
ENSG00000172315.5	503	418	280	476	TP53RK	chr20	protein_coding	TP53 regulating kinase
ENSG00000153922.10	1749	1882	2607	1756	CHD1	chr5	protein_coding	chromodomain helicase DNA binding protein 1
ENSG00000204172.11	211	196	255	305	AGAP9	chr10	protein_coding	ArfGAP with GTPase domain, ankyrin repeat and PH domain 9
ENSG00000176108.9	627	368	229	390	CHMP6	chr17	protein_coding	charged multivesicular body protein 6
ENSG00000117632.20	11959	9581	4205	7715	STMN1	chr1	protein_coding	stathmin 1
ENSG00000007202.14	6616	6421	5379	6507	KIAA0100	chr17	protein_coding	KIAA0100
ENSG00000254884.1	0	1	3	8	PRR13P2	chr11	processed_pseudogene	proline rich 13 pseudogene 2
ENSG00000212158.1	1	0	1	2	SNORD66	chr3	snoRNA	small nucleolar RNA, C/D box 66
ENSG00000168806.7	273	216	229	266	LCMT2	chr15	protein_coding	leucine carboxyl methyltransferase 2
ENSG00000158104.11	115	16	17	46	HPD	chr12	protein_coding	4-hydroxyphenylpyruvate dioxygenase
ENSG00000036672.15	197	83	97	210	USP2	chr11	protein_coding	ubiquitin specific peptidase 2
ENSG00000225598.1	0	0	1	0	RP11-339D23.1	chr1	lincRNA	--
ENSG00000233261.2	2	0	0	0	LINC00264	chr10	lincRNA	long intergenic non-protein coding RNA 264
ENSG00000186834.3	3505	3217	2102	2943	HEXIM1	chr17	protein_coding	hexamethylene bis-acetamide inducible 1
ENSG00000114737.15	186	173	42	108	CISH	chr3	protein_coding	cytokine inducible SH2-containing protein
ENSG00000154832.14	2133	1713	1022	1650	CXXC1	chr18	protein_coding	CXXC finger protein 1
ENSG00000117360.12	11259	9997	8430	11190	PRPF3	chr1	protein_coding	pre-mRNA processing factor 3
ENSG00000066044.13	904	766	971	1365	ELAVL1	chr19	protein_coding	ELAV like RNA binding protein 1
ENSG00000204380.4	0	0	4	0	AC005042.4	chr2	antisense	--
ENSG00000279456.1	13	0	6	0	RP11-87H9.5	chr9	TEC	--
ENSG00000266308.2	0	0	1	0	RN7SL510P	chr15	misc_RNA	RNA, 7SL, cytoplasmic 510, pseudogene
ENSG00000171988.17	1065	837	1898	1061	JMJD1C	chr10	protein_coding	jumonji domain containing 1C
ENSG00000236120.6	0	2	0	0	RP11-733O18.1	chrX	lincRNA	--
ENSG00000204528.3	187	129	40	51	PSORS1C3	chr6	sense_intronic	psoriasis susceptibility 1 candidate 3 (non-protein coding)
ENSG00000153531.12	77	68	101	126	ADPRHL1	chr13	protein_coding	ADP-ribosylhydrolase like 1
ENSG00000230894.1	1	0	0	0	RP11-67K19.3	chr9	antisense	--
ENSG00000233585.1	32	9	27	5	AC115617.2	chrX	processed_pseudogene	--
ENSG00000043093.13	684	639	729	792	DCUN1D1	chr3	protein_coding	DCN1, defective in cullin neddylation 1, domain containing 1
ENSG00000265018.6	42	46	66	39	CTGLF12P	chr10	transcribed_unprocessed_pseudogene	centaurin, gamma-like family, member 12 pseudogene
ENSG00000275092.1	0	12	26	7	LA16c-329F2.2	chr16	sense_intronic	--
ENSG00000099968.17	1298	1297	1170	1344	BCL2L13	chr22	protein_coding	BCL2-like 13 (apoptosis facilitator)
ENSG00000196636.7	80	72	32	45	SDHAF3	chr7	protein_coding	succinate dehydrogenase complex assembly factor 3
ENSG00000272419.5	246	108	112	229	RP11-403I13.8	chr1	processed_transcript	--
ENSG00000186715.10	6	8	10	12	MST1L	chr1	transcribed_unprocessed_pseudogene	macrophage stimulating 1-like
ENSG00000111846.15	361	475	748	590	GCNT2	chr6	protein_coding	glucosaminyl (N-acetyl) transferase 2, I-branching enzyme (I blood group)
ENSG00000126970.15	1	14	12	0	ZC4H2	chrX	protein_coding	zinc finger, C4H2 domain containing
ENSG00000196110.7	13	62	213	99	ZNF699	chr19	protein_coding	zinc finger protein 699
ENSG00000141699.10	534	582	386	471	FAM134C	chr17	protein_coding	family with sequence similarity 134, member C
ENSG00000225724.1	0	0	1	0	LL22NC03-80A10.11	chr22	unprocessed_pseudogene	--
ENSG00000167491.17	6681	6336	5203	7098	GATAD2A	chr19	protein_coding	GATA zinc finger domain containing 2A
ENSG00000119705.9	1393	1279	522	1059	SLIRP	chr14	protein_coding	SRA stem-loop interacting RNA binding protein
ENSG00000099365.9	193	140	183	148	STX1B	chr16	protein_coding	syntaxin 1B
ENSG00000204003.8	486	485	146	479	RP11-216L13.16	chr9	protein_coding	--
ENSG00000205038.11	0	0	3	0	PKHD1L1	chr8	protein_coding	polycystic kidney and hepatic disease 1 (autosomal recessive)-like 1
ENSG00000273151.1	0	3	9	8	RP11-449P15.2	chr7	antisense	--
ENSG00000231508.1	0	0	0	2	RP11-452K12.6	chr10	processed_pseudogene	--
ENSG00000134058.10	767	688	612	669	CDK7	chr5	protein_coding	cyclin-dependent kinase 7
ENSG00000140832.9	1	0	0	10	MARVELD3	chr16	protein_coding	MARVEL domain containing 3
ENSG00000257022.1	0	0	2	0	RP11-729I10.2	chr12	antisense	--
ENSG00000263776.1	5	7	12	12	SNORA4	chr3	snoRNA	small nucleolar RNA, H/ACA box 4
ENSG00000198270.12	37	34	17	60	TMEM116	chr12	protein_coding	transmembrane protein 116
ENSG00000180539.7	0	20	0	0	C9orf139	chr9	antisense	chromosome 9 open reading frame 139
ENSG00000236961.1	2	10	0	0	RP1-261G23.5	chr6	lincRNA	--
ENSG00000276171.1	0	0	2	1	AC114498.1	chr1	miRNA	--
ENSG00000120910.14	485	395	354	414	PPP3CC	chr8	protein_coding	protein phosphatase 3, catalytic subunit, gamma isozyme
ENSG00000140553.16	3131	2922	1444	2262	UNC45A	chr15	protein_coding	unc-45 homolog A (C. elegans)
ENSG00000236698.1	0	1	0	0	EIF1AXP1	chr1	processed_pseudogene	eukaryotic translation initiation factor 1A, X-linked pseudogene 1
ENSG00000105879.11	1012	699	1009	1232	CBLL1	chr7	protein_coding	Cbl proto-oncogene-like 1, E3 ubiquitin protein ligase
ENSG00000163682.15	2545	2067	1524	2556	RPL9	chr4	protein_coding	ribosomal protein L9
ENSG00000279613.1	3	0	0	2	RP13-638C3.5	chr17	TEC	--
ENSG00000138709.17	713	560	366	370	LARP1B	chr4	protein_coding	La ribonucleoprotein domain family, member 1B
ENSG00000152056.16	13	6	4	16	AP1S3	chr2	protein_coding	adaptor-related protein complex 1, sigma 3 subunit
ENSG00000263142.5	0	10	29	43	LRRC37A17P	chr17	transcribed_unprocessed_pseudogene	leucine rich repeat containing 37, member A17, pseudogene
ENSG00000244256.3	0	9	1	0	RN7SL130P	chr1	misc_RNA	RNA, 7SL, cytoplasmic 130, pseudogene
ENSG00000151665.12	141	114	71	69	PIGF	chr2	protein_coding	phosphatidylinositol glycan anchor biosynthesis, class F
ENSG00000282508.1	1	18	54	18	LINC01002	chr19	processed_transcript	long intergenic non-protein coding RNA 1002
ENSG00000230042.1	0	9	5	35	AK3P3	chr7	processed_pseudogene	adenylate kinase 3 pseudogene 3
ENSG00000236412.1	0	3	0	0	RP11-132N15.2	chr3	lincRNA	--
ENSG00000234585.6	96	136	132	130	CCT6P3	chr7	transcribed_unprocessed_pseudogene	chaperonin containing TCP1, subunit 6 (zeta) pseudogene 3
ENSG00000128714.5	0	0	2	6	HOXD13	chr2	protein_coding	homeobox D13
ENSG00000155561.14	3283	2768	3306	3034	NUP205	chr7	protein_coding	nucleoporin 205kDa
ENSG00000182685.7	192	204	71	145	BRICD5	chr16	protein_coding	BRICHOS domain containing 5
ENSG00000171105.13	871	517	625	589	INSR	chr19	protein_coding	insulin receptor
ENSG00000241255.1	0	0	6	1	RP1-89D4.1	chr11	processed_pseudogene	--
ENSG00000081026.18	239	195	289	257	MAGI3	chr1	protein_coding	membrane associated guanylate kinase, WW and PDZ domain containing 3
ENSG00000266173.5	257	228	205	265	STRADA	chr17	protein_coding	STE20-related kinase adaptor alpha
ENSG00000213185.6	6	28	23	8	FAM24B	chr10	protein_coding	family with sequence similarity 24, member B
ENSG00000076344.15	48	6	15	14	RGS11	chr16	protein_coding	regulator of G-protein signaling 11
ENSG00000225166.1	0	9	2	10	AC012462.2	chr2	lincRNA	--
ENSG00000136237.18	2	0	1	0	RAPGEF5	chr7	protein_coding	Rap guanine nucleotide exchange factor (GEF) 5
ENSG00000198972.2	0	0	1	0	MIRLET7E	chr19	miRNA	microRNA let-7e
ENSG00000185697.16	426	628	615	413	MYBL1	chr8	protein_coding	v-myb avian myeloblastosis viral oncogene homolog-like 1
ENSG00000170561.12	21	9	188	10	IRX2	chr5	protein_coding	iroquois homeobox 2
ENSG00000177302.14	478	607	854	862	TOP3A	chr17	protein_coding	topoisomerase (DNA) III alpha
ENSG00000232873.1	0	0	0	2	RPL23AP93	chr3	processed_pseudogene	ribosomal protein L23a pseudogene 93
ENSG00000184857.7	285	254	115	190	TMEM186	chr16	protein_coding	transmembrane protein 186
ENSG00000160401.14	0	0	0	6	C9orf117	chr9	protein_coding	chromosome 9 open reading frame 117
ENSG00000213659.4	0	1	0	0	RSU1P3	chr10	processed_pseudogene	Ras suppressor protein 1 pseudogene 3
ENSG00000130768.14	3	1	15	9	SMPDL3B	chr1	protein_coding	sphingomyelin phosphodiesterase, acid-like 3B
ENSG00000146648.15	8752	8550	12582	11037	EGFR	chr7	protein_coding	epidermal growth factor receptor
ENSG00000063169.10	511	366	586	778	GLTSCR1	chr19	protein_coding	glioma tumor suppressor candidate region gene 1
ENSG00000138231.12	438	370	384	397	DBR1	chr3	protein_coding	debranching RNA lariats 1
ENSG00000132872.11	0	0	1	0	SYT4	chr18	protein_coding	synaptotagmin IV
ENSG00000255275.3	454	427	451	560	RP13-279N23.2	chr1	protein_coding	--
ENSG00000134717.17	458	420	477	446	BTF3L4	chr1	protein_coding	basic transcription factor 3-like 4
ENSG00000172382.9	8	10	5	16	PRSS27	chr16	protein_coding	protease, serine 27
ENSG00000104518.10	172	163	46	110	GSDMD	chr8	protein_coding	gasdermin D
ENSG00000261526.2	0	50	7	6	CTB-31O20.2	chr19	lincRNA	--
ENSG00000120942.13	132	146	165	192	UBIAD1	chr1	protein_coding	UbiA prenyltransferase domain containing 1
ENSG00000232940.5	1	17	3	20	HCG25	chr6	antisense	HLA complex group 25 (non-protein coding)
ENSG00000178502.5	45	9	124	24	KLHL11	chr17	protein_coding	kelch-like family member 11
ENSG00000106524.8	390	410	244	316	ANKMY2	chr7	protein_coding	ankyrin repeat and MYND domain containing 2
ENSG00000234945.7	0	0	2	0	GTF3C2-AS1	chr2	antisense	GTF3C2 antisense RNA 1
ENSG00000244073.1	0	1	1	0	RPS4XP6	chr5	processed_pseudogene	ribosomal protein S4X pseudogene 6
ENSG00000267332.1	0	0	1	0	BOLA3P2	chr19	processed_pseudogene	bolA family member 3 pseudogene 2
ENSG00000166863.11	15	31	1	7	TAC3	chr12	protein_coding	tachykinin 3
ENSG00000223959.8	246	257	180	143	AFG3L1P	chr16	unitary_pseudogene	AFG3-like AAA ATPase 1, pseudogene
ENSG00000234119.1	0	0	1	0	AC079248.1	chr2	processed_pseudogene	--
ENSG00000280483.1	40	62	20	78	AC022098.1	chr19	miRNA	--
ENSG00000224315.2	2	1	3	0	RPL7P7	chr1	processed_pseudogene	ribosomal protein L7 pseudogene 7
ENSG00000115091.11	10582	9236	10272	12289	ACTR3	chr2	protein_coding	ARP3 actin-related protein 3 homolog (yeast)
ENSG00000189280.3	40	120	90	154	GJB5	chr1	protein_coding	gap junction protein, beta 5, 31.1kDa
ENSG00000226279.2	0	1	2	0	AC005682.7	chr7	processed_pseudogene	--
ENSG00000183605.16	239	95	182	161	SFXN4	chr10	protein_coding	sideroflexin 4
ENSG00000235670.1	10	0	0	0	RPL21P40	chr3	processed_pseudogene	ribosomal protein L21 pseudogene 40
ENSG00000152256.13	336	224	300	205	PDK1	chr2	protein_coding	pyruvate dehydrogenase kinase, isozyme 1
ENSG00000100711.13	851	756	481	581	ZFYVE21	chr14	protein_coding	zinc finger, FYVE domain containing 21
ENSG00000196620.8	1	0	0	0	UGT2B15	chr4	protein_coding	UDP glucuronosyltransferase 2 family, polypeptide B15
ENSG00000099910.16	146	111	77	128	KLHL22	chr22	protein_coding	kelch-like family member 22
ENSG00000125414.18	8	59	49	82	MYH2	chr17	protein_coding	myosin, heavy chain 2, skeletal muscle, adult
ENSG00000112787.12	3150	2830	1780	2934	FBRSL1	chr12	protein_coding	fibrosin-like 1
ENSG00000141127.14	462	355	377	450	PRPSAP2	chr17	protein_coding	phosphoribosyl pyrophosphate synthetase-associated protein 2
ENSG00000273143.1	3	14	12	5	RP11-525A16.4	chr10	lincRNA	--
ENSG00000203760.8	423	360	187	347	CENPW	chr6	protein_coding	centromere protein W
ENSG00000258640.3	0	0	0	2	RPL21P5	chr14	processed_pseudogene	ribosomal protein L21 pseudogene 5
ENSG00000203880.11	496	495	434	450	PCMTD2	chr20	protein_coding	protein-L-isoaspartate (D-aspartate) O-methyltransferase domain containing 2
ENSG00000279648.1	0	0	0	3	AP000432.3	chr21	TEC	--
ENSG00000170185.9	236	108	244	193	USP38	chr4	protein_coding	ubiquitin specific peptidase 38
ENSG00000133773.11	1784	1329	1130	1281	CCDC59	chr12	protein_coding	coiled-coil domain containing 59
ENSG00000171970.12	208	153	122	122	ZNF57	chr19	protein_coding	zinc finger protein 57
ENSG00000164778.4	376	175	181	355	EN2	chr7	protein_coding	engrailed homeobox 2
ENSG00000185986.11	337	256	231	277	SDHAP3	chr5	transcribed_unprocessed_pseudogene	succinate dehydrogenase complex, subunit A, flavoprotein pseudogene 3
ENSG00000137871.19	180	155	163	195	ZNF280D	chr15	protein_coding	zinc finger protein 280D
ENSG00000276945.1	0	0	1	0	CTC-436P18.5	chr5	unprocessed_pseudogene	--
ENSG00000101266.16	1848	1460	2368	2294	CSNK2A1	chr20	protein_coding	casein kinase 2, alpha 1 polypeptide
ENSG00000278952.1	0	10	1	0	RP11-399J13.2	chr11	TEC	--
ENSG00000257859.1	4	0	3	0	CASC18	chr12	lincRNA	cancer susceptibility candidate 18 (non-protein coding)
ENSG00000064995.16	608	434	419	390	TAF11	chr6	protein_coding	TAF11 RNA polymerase II, TATA box binding protein (TBP)-associated factor, 28kDa
ENSG00000134987.11	313	288	565	429	WDR36	chr5	protein_coding	WD repeat domain 36
ENSG00000140285.9	0	0	6	2	FGF7	chr15	protein_coding	fibroblast growth factor 7
ENSG00000224546.2	19	18	3	9	EIF4BP3	chr9	processed_pseudogene	eukaryotic translation initiation factor 4B pseudogene 3
ENSG00000138735.15	5	11	41	20	PDE5A	chr4	protein_coding	phosphodiesterase 5A, cGMP-specific
ENSG00000226944.1	0	0	1	0	RP1-120G22.11	chr1	antisense	--
ENSG00000131409.12	0	0	0	12	LRRC4B	chr19	protein_coding	leucine rich repeat containing 4B
ENSG00000154118.12	501	551	222	479	JPH3	chr16	protein_coding	junctophilin 3
ENSG00000176160.9	0	0	0	4	HSF5	chr17	protein_coding	heat shock transcription factor family member 5
ENSG00000221955.10	131	105	62	100	SLC12A8	chr3	protein_coding	solute carrier family 12, member 8
ENSG00000266876.1	1	6	0	0	RP11-1148O4.1	chr17	transcribed_processed_pseudogene	--
ENSG00000131484.4	6	17	16	11	RP11-798G7.5	chr17	antisense	--
ENSG00000258942.1	0	0	1	0	RP11-255G12.2	chr14	lincRNA	--
ENSG00000154608.13	0	4	2	6	CEP170P1	chr4	transcribed_unprocessed_pseudogene	centrosomal protein 170kDa pseudogene 1
ENSG00000166246.13	0	23	10	10	C16orf71	chr16	protein_coding	chromosome 16 open reading frame 71
ENSG00000169299.13	180	145	341	375	PGM2	chr4	protein_coding	phosphoglucomutase 2
ENSG00000278861.1	3	2	3	0	RP11-338K17.6	chr12	TEC	--
ENSG00000251314.2	0	0	1	1	CTD-2337A12.1	chr5	antisense	--
ENSG00000213762.10	250	248	318	231	ZNF134	chr19	protein_coding	zinc finger protein 134
ENSG00000125508.3	17	8	15	20	SRMS	chr20	protein_coding	src-related kinase lacking C-terminal regulatory tyrosine and N-terminal myristylation sites
ENSG00000206715.1	0	6	0	0	RNU6-444P	chr6	snRNA	RNA, U6 small nuclear 444, pseudogene
ENSG00000230465.1	0	0	0	5	VENTXP4	chr3	processed_pseudogene	VENT homeobox pseudogene 4
ENSG00000111199.10	0	1	0	1	TRPV4	chr12	protein_coding	transient receptor potential cation channel, subfamily V, member 4
ENSG00000165501.16	330	317	193	326	LRR1	chr14	protein_coding	leucine rich repeat protein 1
ENSG00000106263.17	22804	19624	12266	16988	EIF3B	chr7	protein_coding	eukaryotic translation initiation factor 3, subunit B
ENSG00000234241.1	26	8	4	16	RP4-775C13.1	chr20	processed_pseudogene	--
ENSG00000166762.16	52	70	64	62	CATSPER2	chr15	protein_coding	cation channel, sperm associated 2
ENSG00000143344.15	10	1	34	37	RGL1	chr1	protein_coding	ral guanine nucleotide dissociation stimulator-like 1
ENSG00000132386.10	4	5	3	3	SERPINF1	chr17	protein_coding	serpin peptidase inhibitor, clade F (alpha-2 antiplasmin, pigment epithelium derived factor), member 1
ENSG00000169508.6	0	2	6	0	GPR183	chr13	protein_coding	G protein-coupled receptor 183
ENSG00000240015.2	2	0	1	0	RP11-90P5.5	chr8	antisense	--
ENSG00000063438.16	1851	1670	1746	1748	AHRR	chr5	protein_coding	aryl-hydrocarbon receptor repressor
ENSG00000168090.9	4441	4121	2643	4734	COPS6	chr7	protein_coding	COP9 signalosome subunit 6
ENSG00000003393.14	300	233	533	394	ALS2	chr2	protein_coding	amyotrophic lateral sclerosis 2 (juvenile)
ENSG00000169246.16	733	827	1069	1146	NPIPB3	chr16	protein_coding	nuclear pore complex interacting protein family, member B3
ENSG00000119720.17	475	253	372	393	NRDE2	chr14	protein_coding	NRDE-2, necessary for RNA interference, domain containing
ENSG00000114480.12	532	738	689	681	GBE1	chr3	protein_coding	glucan (1,4-alpha-), branching enzyme 1
ENSG00000265600.1	2	1	1	0	AC006480.1	chr7	miRNA	--
ENSG00000216740.2	0	0	6	0	ANXA2P3	chr10	processed_pseudogene	annexin A2 pseudogene 3
ENSG00000267030.1	30	11	39	26	CTB-50L17.7	chr19	antisense	--
ENSG00000204267.13	621	517	578	711	TAP2	chr6	protein_coding	transporter 2, ATP-binding cassette, sub-family B (MDR/TAP)
ENSG00000133794.17	200	121	291	247	ARNTL	chr11	protein_coding	aryl hydrocarbon receptor nuclear translocator-like
ENSG00000116514.16	949	764	789	1087	RNF19B	chr1	protein_coding	ring finger protein 19B
ENSG00000254486.1	0	0	2	1	RP13-631K18.2	chr11	lincRNA	--
ENSG00000132481.6	2085	1588	885	1561	TRIM47	chr17	protein_coding	tripartite motif containing 47
ENSG00000129933.20	544	410	612	702	MAU2	chr19	protein_coding	MAU2 sister chromatid cohesion factor
ENSG00000131724.10	726	814	589	638	IL13RA1	chrX	protein_coding	interleukin 13 receptor, alpha 1
ENSG00000131475.6	601	689	405	704	VPS25	chr17	protein_coding	vacuolar protein sorting 25 homolog (S. cerevisiae)
ENSG00000153093.18	0	1	3	0	ACOXL	chr2	protein_coding	acyl-CoA oxidase-like
ENSG00000214832.5	21	18	2	4	UPF3AP2	chr17	transcribed_processed_pseudogene	UPF3A pseudogene 2
ENSG00000106305.9	2578	2115	1945	2722	AIMP2	chr7	protein_coding	aminoacyl tRNA synthetase complex-interacting multifunctional protein 2
ENSG00000163739.4	3	3	1	0	CXCL1	chr4	protein_coding	chemokine (C-X-C motif) ligand 1 (melanoma growth stimulating activity, alpha)
ENSG00000224594.2	0	1	0	0	RPL29P19	chr8	processed_pseudogene	ribosomal protein L29 pseudogene 19
ENSG00000108448.20	2367	2472	1583	1768	TRIM16L	chr17	protein_coding	tripartite motif containing 16-like
ENSG00000157426.13	83	17	37	48	AASDH	chr4	protein_coding	aminoadipate-semialdehyde dehydrogenase
ENSG00000170577.7	475	559	381	846	SIX2	chr2	protein_coding	SIX homeobox 2
ENSG00000146005.3	0	2	0	1	PSD2	chr5	protein_coding	pleckstrin and Sec7 domain containing 2
ENSG00000065308.4	1218	961	1365	1540	TRAM2	chr6	protein_coding	translocation associated membrane protein 2
ENSG00000149972.10	0	0	11	0	CNTN5	chr11	protein_coding	contactin 5
ENSG00000104723.20	180	75	180	156	TUSC3	chr8	protein_coding	tumor suppressor candidate 3
ENSG00000069122.18	0	0	4	2	ADGRF5	chr6	protein_coding	adhesion G protein-coupled receptor F5
ENSG00000135469.13	161	71	60	63	COQ10A	chr12	protein_coding	coenzyme Q10 homolog A (S. cerevisiae)
ENSG00000255893.1	0	0	0	8	RP11-685N10.1	chr11	antisense	--
ENSG00000239393.1	1	0	0	0	CTD-2301A4.1	chr5	processed_pseudogene	--
ENSG00000106692.13	197	104	208	168	FKTN	chr9	protein_coding	fukutin
ENSG00000057757.9	650	567	388	535	PITHD1	chr1	protein_coding	PITH (C-terminal proteasome-interacting domain of thioredoxin-like) domain containing 1
ENSG00000251281.1	0	0	3	7	CTD-2066L21.2	chr5	lincRNA	--
ENSG00000124557.12	4	0	1	0	BTN1A1	chr6	protein_coding	butyrophilin, subfamily 1, member A1
ENSG00000150672.16	0	0	4	1	DLG2	chr11	protein_coding	discs, large homolog 2 (Drosophila)
ENSG00000122034.12	716	530	626	898	GTF3A	chr13	protein_coding	general transcription factor IIIA
ENSG00000100379.17	413	510	179	189	KCTD17	chr22	protein_coding	potassium channel tetramerization domain containing 17
ENSG00000257553.1	5	1	0	0	RP11-603J24.17	chr12	antisense	--
ENSG00000134042.12	9	0	1	2	MRO	chr18	protein_coding	maestro
ENSG00000170946.14	235	118	121	104	DNAJC24	chr11	protein_coding	DnaJ (Hsp40) homolog, subfamily C, member 24
ENSG00000198482.10	85	25	161	76	ZNF808	chr19	protein_coding	zinc finger protein 808
ENSG00000187688.14	6	6	1	0	TRPV2	chr17	protein_coding	transient receptor potential cation channel, subfamily V, member 2
ENSG00000278941.1	4	0	0	2	SMG6-IT1	chr17	TEC	SMG6 intronic transcript 1
ENSG00000244266.1	0	0	1	5	RP11-112N23.1	chr12	processed_pseudogene	--
ENSG00000225914.1	92	109	335	183	XXbac-BPG154L12.4	chr6	antisense	--
ENSG00000135932.10	972	954	1311	1151	CAB39	chr2	protein_coding	calcium binding protein 39
ENSG00000235370.6	0	5	5	0	DNM1P51	chr15	transcribed_unprocessed_pseudogene	dynamin 1 pseudogene 51
ENSG00000171517.5	4	2	1	2	LPAR3	chr1	protein_coding	lysophosphatidic acid receptor 3
ENSG00000144655.14	385	224	548	711	CSRNP1	chr3	protein_coding	cysteine-serine-rich nuclear protein 1
ENSG00000267287.1	0	1	0	3	RP11-567M16.1	chr18	processed_transcript	--
ENSG00000213030.5	0	0	5	0	CGB8	chr19	protein_coding	chorionic gonadotropin, beta polypeptide 8
ENSG00000279838.1	2	0	17	19	RP4-635A23.6	chr1	TEC	--
ENSG00000171311.12	556	597	432	799	EXOSC1	chr10	protein_coding	exosome component 1
ENSG00000156990.14	210	271	174	310	RPUSD3	chr3	protein_coding	RNA pseudouridylate synthase domain containing 3
ENSG00000238578.1	0	0	1	3	SNORD4A	chr17	snoRNA	small nucleolar RNA, C/D box 4A
ENSG00000255343.1	2	0	1	0	RP11-299M14.2	chr8	3prime_overlapping_ncrna	--
ENSG00000109667.11	24	0	10	1	SLC2A9	chr4	protein_coding	solute carrier family 2 (facilitated glucose transporter), member 9
ENSG00000159197.3	0	0	6	0	KCNE2	chr21	protein_coding	potassium channel, voltage gated subfamily E regulatory beta subunit 2
ENSG00000121316.10	53	80	49	54	PLBD1	chr12	protein_coding	phospholipase B domain containing 1
ENSG00000242299.1	12	6	5	5	RP11-234A1.1	chr3	processed_pseudogene	--
ENSG00000157554.18	171	132	51	55	ERG	chr21	protein_coding	v-ets avian erythroblastosis virus E26 oncogene homolog
ENSG00000259556.2	0	4	1	0	RP11-56B16.2	chr15	unprocessed_pseudogene	--
ENSG00000253227.1	7	2	15	18	RP11-383J24.1	chr8	lincRNA	--
ENSG00000207922.1	0	0	1	0	MIR566	chr3	miRNA	microRNA 566
ENSG00000103495.13	32196	29246	7179	17267	MAZ	chr16	protein_coding	MYC-associated zinc finger protein (purine-binding transcription factor)
ENSG00000163714.17	10710	9141	8012	7902	U2SURP	chr3	protein_coding	U2 snRNP-associated SURP domain containing
ENSG00000100314.3	24	0	4	7	CABP7	chr22	protein_coding	calcium binding protein 7
ENSG00000112759.16	958	1115	710	987	SLC29A1	chr6	protein_coding	solute carrier family 29 (equilibrative nucleoside transporter), member 1
ENSG00000180346.3	143	183	151	301	TIGD2	chr4	protein_coding	tigger transposable element derived 2
ENSG00000068697.6	698	778	639	852	LAPTM4A	chr2	protein_coding	lysosomal protein transmembrane 4 alpha
ENSG00000154764.5	0	2	2	0	WNT7A	chr3	protein_coding	wingless-type MMTV integration site family, member 7A
ENSG00000139168.7	5612	5119	1926	3510	ZCRB1	chr12	protein_coding	zinc finger CCHC-type and RNA binding motif 1
ENSG00000240463.1	0	0	3	0	RPS19P3	chr14	processed_pseudogene	ribosomal protein S19 pseudogene 3
ENSG00000270540.1	1	12	1	5	RP11-785G17.1	chr2	antisense	--
ENSG00000197696.9	18	18	4	0	NMB	chr15	protein_coding	neuromedin B
ENSG00000186367.6	0	0	1	0	KIAA1024L	chr5	protein_coding	KIAA1024-like
ENSG00000176236.6	10	0	2	0	C10orf111	chr10	antisense	chromosome 10 open reading frame 111
ENSG00000278022.1	0	0	6	7	RP11-35O15.2	chr15	sense_intronic	--
ENSG00000072135.12	1413	1105	493	760	PTPN18	chr2	protein_coding	protein tyrosine phosphatase, non-receptor type 18 (brain-derived)
ENSG00000112984.11	1785	1663	1327	1606	KIF20A	chr5	protein_coding	kinesin family member 20A
ENSG00000270780.1	0	0	0	1	RP4-590F24.1	chr1	processed_pseudogene	--
ENSG00000187790.10	205	172	193	217	FANCM	chr14	protein_coding	Fanconi anemia, complementation group M
ENSG00000275379.1	0	2	0	0	HIST1H3I	chr6	protein_coding	histone cluster 1, H3i
ENSG00000270964.1	6	3	2	6	RP11-502I4.3	chr15	lincRNA	--
ENSG00000235672.1	7	16	6	18	AC090286.2	chr17	transcribed_processed_pseudogene	--
ENSG00000244144.1	0	1	0	0	RP11-757F18.3	chr3	processed_pseudogene	--
ENSG00000106608.16	2248	1965	1341	1855	URGCP	chr7	protein_coding	upregulator of cell proliferation
ENSG00000198663.16	973	1100	818	1126	C6orf89	chr6	protein_coding	chromosome 6 open reading frame 89
ENSG00000121101.15	21	24	48	28	TEX14	chr17	protein_coding	testis expressed 14
ENSG00000101945.16	1197	1196	829	1374	SUV39H1	chrX	protein_coding	suppressor of variegation 3-9 homolog 1 (Drosophila)
ENSG00000181220.15	432	306	360	487	ZNF746	chr7	protein_coding	zinc finger protein 746
ENSG00000240922.1	0	0	0	6	LSAMP-AS1	chr3	antisense	LSAMP antisense RNA 1
ENSG00000184454.6	0	0	1	0	NCMAP	chr1	protein_coding	noncompact myelin associated protein
ENSG00000160113.5	1453	1431	764	1536	NR2F6	chr19	protein_coding	nuclear receptor subfamily 2, group F, member 6
ENSG00000254860.5	33	19	12	27	TMEM9B-AS1	chr11	antisense	TMEM9B antisense RNA 1
ENSG00000254038.1	0	0	2	0	RP11-419C23.1	chr8	lincRNA	--
ENSG00000140104.13	390	310	131	235	C14orf79	chr14	protein_coding	chromosome 14 open reading frame 79
ENSG00000258555.4	12	20	8	26	SPECC1L-ADORA2A	chr22	protein_coding	SPECC1L-ADORA2A readthrough (NMD candidate)
ENSG00000119574.12	100	97	81	125	ZBTB45	chr19	protein_coding	zinc finger and BTB domain containing 45
ENSG00000162520.14	1153	764	550	588	SYNC	chr1	protein_coding	syncoilin, intermediate filament protein
ENSG00000050165.17	26	4	25	52	DKK3	chr11	protein_coding	dickkopf WNT signaling pathway inhibitor 3
ENSG00000198826.10	5174	3907	3348	3312	ARHGAP11A	chr15	protein_coding	Rho GTPase activating protein 11A
ENSG00000066230.10	6	0	18	43	SLC9A3	chr5	protein_coding	solute carrier family 9, subfamily A (NHE3, cation proton antiporter 3), member 3
ENSG00000196862.9	0	9	0	0	RGPD4	chr2	protein_coding	RANBP2-like and GRIP domain containing 4
ENSG00000086827.8	984	871	784	656	ZW10	chr11	protein_coding	zw10 kinetochore protein
ENSG00000227770.1	0	0	0	1	RPL7P12	chr2	processed_pseudogene	ribosomal protein L7 pseudogene 12
ENSG00000198556.13	266	163	152	131	ZNF789	chr7	protein_coding	zinc finger protein 789
ENSG00000206954.1	0	4	1	0	RNU6-1201P	chr17	snRNA	RNA, U6 small nuclear 1201, pseudogene
ENSG00000145545.11	686	587	560	507	SRD5A1	chr5	protein_coding	steroid-5-alpha-reductase, alpha polypeptide 1 (3-oxo-5 alpha-steroid delta 4-dehydrogenase alpha 1)
ENSG00000279104.1	0	0	2	0	RP11-138B9.1	chr7	TEC	--
ENSG00000248223.1	0	0	0	5	CTD-2139B15.2	chr5	lincRNA	--
ENSG00000279591.1	0	0	0	2	AC002044.1	chr16	TEC	--
ENSG00000165832.5	161	108	200	159	TRUB1	chr10	protein_coding	TruB pseudouridine (psi) synthase family member 1
ENSG00000178607.15	176	157	312	212	ERN1	chr17	protein_coding	endoplasmic reticulum to nucleus signaling 1
ENSG00000280614.1	1	0	1	0	CH507-513H4.4	chr21	lincRNA	--
ENSG00000175344.16	0	0	0	2	CHRNA7	chr15	protein_coding	cholinergic receptor, nicotinic, alpha 7 (neuronal)
ENSG00000153993.13	0	1	0	0	SEMA3D	chr7	protein_coding	sema domain, immunoglobulin domain (Ig), short basic domain, secreted, (semaphorin) 3D
ENSG00000017260.19	3309	2905	2653	3236	ATP2C1	chr3	protein_coding	ATPase, Ca++ transporting, type 2C, member 1
ENSG00000273013.1	0	1	4	0	CTD-2002J20.1	chr3	antisense	--
ENSG00000054611.13	681	459	290	399	TBC1D22A	chr22	protein_coding	TBC1 domain family, member 22A
ENSG00000151553.14	301	301	396	394	FAM160B1	chr10	protein_coding	family with sequence similarity 160, member B1
ENSG00000238113.6	0	1	5	0	LINC01410	chr9	lincRNA	long intergenic non-protein coding RNA 1410
ENSG00000127578.6	42	96	62	100	WFIKKN1	chr16	protein_coding	WAP, follistatin/kazal, immunoglobulin, kunitz and netrin domain containing 1
ENSG00000278180.1	0	1	0	0	RP11-275O4.6	chr1	unprocessed_pseudogene	--
ENSG00000273056.1	0	0	1	2	RP11-77E14.2	chr9	lincRNA	--
ENSG00000134874.17	484	249	274	331	DZIP1	chr13	protein_coding	DAZ interacting zinc finger protein 1
ENSG00000137492.7	884	735	1106	1032	PRKRIR	chr11	protein_coding	protein-kinase, interferon-inducible double stranded RNA dependent inhibitor, repressor of (P58 repressor)
ENSG00000142065.13	150	156	55	101	ZFP14	chr19	protein_coding	ZFP14 zinc finger protein
ENSG00000168903.8	0	0	1	2	BTNL3	chr5	protein_coding	butyrophilin-like 3
ENSG00000037749.11	197	123	277	227	MFAP3	chr5	protein_coding	microfibrillar-associated protein 3
ENSG00000273619.1	30	29	5	11	RP5-908M14.9	chr20	antisense	--
ENSG00000228110.4	2	0	0	2	ST13P19	chr1	processed_pseudogene	suppression of tumorigenicity 13 (colon carcinoma) (Hsp70 interacting protein) pseudogene 19
ENSG00000227888.4	1	0	0	0	FAM66A	chr8	lincRNA	family with sequence similarity 66, member A
ENSG00000115226.9	0	0	1	1	FNDC4	chr2	protein_coding	fibronectin type III domain containing 4
ENSG00000100804.18	1415	1219	849	1331	PSMB5	chr14	protein_coding	proteasome (prosome, macropain) subunit, beta type, 5
ENSG00000128872.9	19	13	8	19	TMOD2	chr15	protein_coding	tropomodulin 2 (neuronal)
ENSG00000198954.6	549	616	616	660	KIF1BP	chr10	protein_coding	KIF1 binding protein
ENSG00000184831.13	136	158	130	223	APOO	chrX	protein_coding	apolipoprotein O
ENSG00000101000.4	772	652	487	651	PROCR	chr20	protein_coding	protein C receptor, endothelial
ENSG00000213513.3	8	0	50	25	RP13-39P12.2	chr10	processed_pseudogene	--
ENSG00000139985.6	12	0	3	6	ADAM21	chr14	protein_coding	ADAM metallopeptidase domain 21
ENSG00000144596.11	31	1	20	7	GRIP2	chr3	protein_coding	glutamate receptor interacting protein 2
ENSG00000154330.12	89	109	86	105	PGM5	chr9	protein_coding	phosphoglucomutase 5
ENSG00000271778.1	0	11	8	8	RP11-379F4.8	chr3	sense_intronic	--
ENSG00000231133.6	2	0	0	1	HAR1B	chr20	lincRNA	highly accelerated region 1B (non-protein coding)
ENSG00000163701.18	42	24	41	102	IL17RE	chr3	protein_coding	interleukin 17 receptor E
ENSG00000180822.11	394	224	209	340	PSMG4	chr6	protein_coding	proteasome (prosome, macropain) assembly chaperone 4
ENSG00000198722.12	680	504	590	711	UNC13B	chr9	protein_coding	unc-13 homolog B (C. elegans)
ENSG00000123643.12	222	205	423	445	SLC36A1	chr5	protein_coding	solute carrier family 36 (proton/amino acid symporter), member 1
ENSG00000173264.13	527	593	230	638	GPR137	chr11	protein_coding	G protein-coupled receptor 137
ENSG00000134490.13	28	56	79	52	TMEM241	chr18	protein_coding	transmembrane protein 241
ENSG00000226699.1	0	0	1	0	RP11-122K13.7	chr10	antisense	--
ENSG00000064607.16	2321	1824	2016	2236	SUGP2	chr19	protein_coding	SURP and G patch domain containing 2
ENSG00000231073.1	0	0	1	1	RP11-316M1.3	chr1	antisense	--
ENSG00000165457.13	3	0	0	3	FOLR2	chr11	protein_coding	folate receptor 2 (fetal)
ENSG00000109066.13	576	519	361	652	TMEM104	chr17	protein_coding	transmembrane protein 104
ENSG00000280006.1	1	0	37	31	AC009060.2	chr16	protein_coding	--
ENSG00000234983.1	0	0	0	2	AC010132.11	chr7	processed_pseudogene	--
ENSG00000171735.18	143	111	127	199	CAMTA1	chr1	protein_coding	calmodulin binding transcription activator 1
ENSG00000166685.11	499	392	605	674	COG1	chr17	protein_coding	component of oligomeric golgi complex 1
ENSG00000085552.16	0	0	9	0	IGSF9	chr1	protein_coding	immunoglobulin superfamily, member 9
ENSG00000129437.9	25	12	9	16	KLK14	chr19	protein_coding	kallikrein-related peptidase 14
ENSG00000152207.7	0	0	0	1	CYSLTR2	chr13	protein_coding	cysteinyl leukotriene receptor 2
ENSG00000231887.6	18	18	19	40	PRH1	chr12	protein_coding	proline-rich protein HaeIII subfamily 1
ENSG00000140398.13	7	14	10	4	NEIL1	chr15	protein_coding	nei endonuclease VIII-like 1 (E. coli)
ENSG00000281406.1	0	7	0	2	BLACAT1	chr1	lincRNA	bladder cancer associated transcript 1 (non-protein coding)
ENSG00000030066.13	2783	2313	3230	2828	NUP160	chr11	protein_coding	nucleoporin 160kDa
ENSG00000146453.12	0	3	0	9	PNLDC1	chr6	protein_coding	poly(A)-specific ribonuclease (PARN)-like domain containing 1
ENSG00000180581.7	5	0	0	4	SRP9P1	chr10	processed_pseudogene	signal recognition particle 9 pseudogene 1
ENSG00000170340.10	248	239	333	237	B3GNT2	chr2	protein_coding	UDP-GlcNAc:betaGal beta-1,3-N-acetylglucosaminyltransferase 2
ENSG00000264139.1	0	0	0	2	MIR3667	chr22	miRNA	microRNA 3667
ENSG00000156671.12	165	221	493	484	SAMD8	chr10	protein_coding	sterile alpha motif domain containing 8
ENSG00000196376.10	0	0	3	0	SLC35F1	chr6	protein_coding	solute carrier family 35, member F1
ENSG00000135052.16	11742	10316	7322	9877	GOLM1	chr9	protein_coding	golgi membrane protein 1
ENSG00000260955.2	0	0	5	0	RP11-30L15.6	chr8	lincRNA	--
ENSG00000176390.11	340	287	245	262	CRLF3	chr17	protein_coding	cytokine receptor-like factor 3
ENSG00000100058.12	709	397	201	451	CRYBB2P1	chr22	transcribed_unprocessed_pseudogene	crystallin, beta B2 pseudogene 1
ENSG00000139921.12	309	404	406	437	TMX1	chr14	protein_coding	thioredoxin-related transmembrane protein 1
ENSG00000136867.10	5	21	22	62	SLC31A2	chr9	protein_coding	solute carrier family 31 (copper transporter), member 2
ENSG00000185345.18	1	0	0	3	PARK2	chr6	protein_coding	parkin RBR E3 ubiquitin protein ligase
ENSG00000265144.1	1	0	0	0	MIR548AM	chrX	miRNA	microRNA 548am
ENSG00000100263.13	166	230	115	220	RHBDD3	chr22	protein_coding	rhomboid domain containing 3
ENSG00000263595.2	0	0	1	0	RN7SL823P	chr19	misc_RNA	RNA, 7SL, cytoplasmic 823, pseudogene
ENSG00000185958.9	0	0	4	0	FAM186A	chr12	protein_coding	family with sequence similarity 186, member A
ENSG00000250264.1	1439	1461	811	1322	XXbac-BPG246D15.9	chr6	protein_coding	--
ENSG00000206337.10	37	32	42	10	HCP5	chr6	sense_overlapping	HLA complex P5 (non-protein coding)
ENSG00000272779.1	624	475	413	524	LL22NC03-80A10.6	chr22	transcribed_unprocessed_pseudogene	--
ENSG00000103550.13	6045	5471	2620	4022	KNOP1	chr16	protein_coding	lysine-rich nucleolar protein 1
ENSG00000238273.3	7	0	4	0	AC012360.6	chr2	antisense	--
ENSG00000276900.1	26	24	50	90	RP11-467L13.7	chr12	antisense	--
ENSG00000154639.18	310	159	494	391	CXADR	chr21	protein_coding	coxsackie virus and adenovirus receptor
ENSG00000213344.2	0	0	2	6	PCNPP3	chr12	processed_pseudogene	PEST containing nuclear protein pseudogene 3
ENSG00000213279.2	1	2	31	17	RP1-29C18.9	chr22	lincRNA	--
ENSG00000243312.3	0	0	0	1	RP11-397E7.1	chr4	processed_pseudogene	--
ENSG00000242951.1	0	0	1	1	RP11-507E23.1	chr14	processed_pseudogene	--
ENSG00000197757.7	376	357	410	487	HOXC6	chr12	protein_coding	homeobox C6
ENSG00000112592.12	342	181	192	360	TBP	chr6	protein_coding	TATA box binding protein
ENSG00000120907.17	0	4	0	0	ADRA1A	chr8	protein_coding	adrenoceptor alpha 1A
ENSG00000260836.1	5	2	9	0	RP11-152F13.10	chr15	protein_coding	--
ENSG00000256588.1	0	0	2	0	RP11-613F22.8	chr11	sense_intronic	--
ENSG00000259712.1	7	0	3	6	CTD-2184D3.5	chr15	antisense	--
ENSG00000114251.13	1146	893	1097	837	WNT5A	chr3	protein_coding	wingless-type MMTV integration site family, member 5A
ENSG00000042062.11	2	1	1	0	FAM65C	chr20	protein_coding	family with sequence similarity 65, member C
ENSG00000166387.11	60	88	50	70	PPFIBP2	chr11	protein_coding	PTPRF interacting protein, binding protein 2 (liprin beta 2)
ENSG00000140694.16	1459	1195	762	746	PARN	chr16	protein_coding	poly(A)-specific ribonuclease
ENSG00000214465.3	0	20	3	0	SMARCE1P6	chr2	processed_pseudogene	SWI/SNF related, matrix associated, actin dependent regulator of chromatin, subfamily e, member 1 pseudogene 6
ENSG00000125656.8	1287	1208	973	1456	CLPP	chr19	protein_coding	caseinolytic mitochondrial matrix peptidase proteolytic subunit
ENSG00000274444.1	16	29	3	16	RP11-128A17.2	chr15	lincRNA	--
ENSG00000108384.14	828	635	520	865	RAD51C	chr17	protein_coding	RAD51 paralog C
ENSG00000260774.1	19	21	38	56	CTD-2083E4.4	chr5	processed_transcript	--
ENSG00000131931.8	286	334	297	286	THAP1	chr8	protein_coding	THAP domain containing, apoptosis associated protein 1
ENSG00000137571.10	11	0	4	16	SLCO5A1	chr8	protein_coding	solute carrier organic anion transporter family, member 5A1
ENSG00000222266.1	4	5	11	15	RNU6-757P	chr5	snRNA	RNA, U6 small nuclear 757, pseudogene
ENSG00000204438.10	2712	2200	1578	2332	GPANK1	chr6	protein_coding	G patch domain and ankyrin repeats 1
ENSG00000134709.10	1	0	0	0	HOOK1	chr1	protein_coding	hook microtubule-tethering protein 1
ENSG00000143458.11	1202	1200	753	902	GABPB2	chr1	protein_coding	GA binding protein transcription factor, beta subunit 2
ENSG00000179611.3	0	1	2	4	DGKZP1	chr13	processed_pseudogene	diacylglycerol kinase, zeta pseudogene 1
ENSG00000198198.13	575	500	1231	873	SZT2	chr1	protein_coding	seizure threshold 2 homolog (mouse)
ENSG00000278588.1	1	0	0	5	HIST1H2BI	chr6	protein_coding	histone cluster 1, H2bi
ENSG00000279189.1	0	0	3	0	RP11-861E23.2	chr11	TEC	--
ENSG00000163877.9	1132	967	673	797	SNIP1	chr1	protein_coding	Smad nuclear interacting protein 1
ENSG00000121578.12	3346	2982	1883	2294	B4GALT4	chr3	protein_coding	UDP-Gal:betaGlcNAc beta 1,4- galactosyltransferase, polypeptide 4
ENSG00000139112.10	1866	1568	1435	1894	GABARAPL1	chr12	protein_coding	GABA(A) receptor-associated protein like 1
ENSG00000230362.1	0	0	2	1	ACTG1P23	chr3	processed_pseudogene	actin gamma 1 pseudogene 23
ENSG00000177551.5	0	0	2	7	NHLH2	chr1	protein_coding	nescient helix loop helix 2
ENSG00000063180.8	391	370	19	60	CA11	chr19	protein_coding	carbonic anhydrase XI
ENSG00000261764.1	0	1	0	0	KRT18P18	chr16	transcribed_processed_pseudogene	keratin 18 pseudogene 18
ENSG00000261135.1	13	2	9	13	RP4-798A10.7	chr1	lincRNA	--
ENSG00000100418.7	960	960	720	1181	DESI1	chr22	protein_coding	desumoylating isopeptidase 1
ENSG00000179709.8	2	0	0	0	NLRP8	chr19	protein_coding	NLR family, pyrin domain containing 8
ENSG00000200350.1	0	0	1	0	RNU6-1285P	chr4	snRNA	RNA, U6 small nuclear 1285, pseudogene
ENSG00000165507.8	12	9	6	16	C10orf10	chr10	protein_coding	chromosome 10 open reading frame 10
ENSG00000239672.7	8284	7700	4003	7577	NME1	chr17	protein_coding	NME/NM23 nucleoside diphosphate kinase 1
ENSG00000271430.1	46	76	124	70	RP3-368A4.5	chrX	sense_intronic	--
ENSG00000146374.13	369	498	101	263	RSPO3	chr6	protein_coding	R-spondin 3
ENSG00000143756.11	445	275	594	593	FBXO28	chr1	protein_coding	F-box protein 28
ENSG00000277075.1	10	34	27	26	HIST1H2AE	chr6	protein_coding	histone cluster 1, H2ae
ENSG00000273328.5	0	0	2	0	RP11-141M3.6	chr3	processed_transcript	--
ENSG00000103326.10	2147	1673	1353	2228	CAPN15	chr16	protein_coding	calpain 15
ENSG00000256222.2	0	0	0	4	MTRNR2L3	chr20	protein_coding	MT-RNR2-like 3
ENSG00000005059.15	98	73	45	69	CCDC109B	chr4	protein_coding	coiled-coil domain containing 109B
ENSG00000278862.1	0	0	3	2	RP11-571O6.2	chr16	TEC	--
ENSG00000114316.12	721	665	551	692	USP4	chr3	protein_coding	ubiquitin specific peptidase 4 (proto-oncogene)
ENSG00000267102.1	8	14	26	43	RP11-686D22.7	chr17	transcribed_processed_pseudogene	--
ENSG00000138678.10	106	60	165	166	AGPAT9	chr4	protein_coding	1-acylglycerol-3-phosphate O-acyltransferase 9
ENSG00000235299.2	0	0	2	0	MRPL53P1	chr1	processed_pseudogene	mitochondrial ribosomal protein L53 pseudogene 1
ENSG00000061676.14	838	687	1526	1248	NCKAP1	chr2	protein_coding	NCK-associated protein 1
ENSG00000259655.1	0	0	2	0	CTD-2054N24.1	chr15	unprocessed_pseudogene	--
ENSG00000124193.14	5139	4298	4490	4533	SRSF6	chr20	protein_coding	serine/arginine-rich splicing factor 6
ENSG00000160789.19	47098	40686	22492	35483	LMNA	chr1	protein_coding	lamin A/C
ENSG00000104774.12	262	371	154	246	MAN2B1	chr19	protein_coding	mannosidase, alpha, class 2B, member 1
ENSG00000197746.13	7335	7710	7972	9430	PSAP	chr10	protein_coding	prosaposin
ENSG00000248840.2	0	0	0	18	RP11-357G3.2	chr4	transcribed_processed_pseudogene	--
ENSG00000236255.1	119	157	108	80	AC009404.2	chr2	lincRNA	--
ENSG00000254568.1	1	0	0	1	RP11-664I21.5	chr11	antisense	--
ENSG00000070729.13	37	39	21	24	CNGB1	chr16	protein_coding	cyclic nucleotide gated channel beta 1
ENSG00000242516.1	22	25	21	14	LINC00960	chr3	lincRNA	long intergenic non-protein coding RNA 960
ENSG00000212126.3	0	0	3	0	TAS2R50	chr12	protein_coding	taste receptor, type 2, member 50
ENSG00000165698.15	17	50	36	42	C9orf9	chr9	protein_coding	chromosome 9 open reading frame 9
ENSG00000102387.15	0	13	16	9	TAF7L	chrX	protein_coding	TAF7-like RNA polymerase II, TATA box binding protein (TBP)-associated factor, 50kDa
ENSG00000251031.1	0	2	0	7	CTC-367F4.1	chr5	lincRNA	--
ENSG00000167110.16	20651	19665	9215	12388	GOLGA2	chr9	protein_coding	golgin A2
ENSG00000177679.15	15	12	13	40	SRRM3	chr7	protein_coding	serine/arginine repetitive matrix 3
ENSG00000275759.1	0	0	7	6	RP11-131L12.3	chr12	lincRNA	--
ENSG00000234450.1	0	0	1	0	AC005534.6	chr7	processed_pseudogene	--
ENSG00000240366.1	7	4	3	0	RPL36AP45	chr15	processed_pseudogene	ribosomal protein L36a pseudogene 45
ENSG00000277246.1	0	0	1	0	RP11-153I24.4	chr13	sense_intronic	--
ENSG00000175595.14	173	158	259	177	ERCC4	chr16	protein_coding	excision repair cross-complementation group 4
ENSG00000118407.14	1	14	11	4	FILIP1	chr6	protein_coding	filamin A interacting protein 1
ENSG00000153165.18	0	0	11	13	RGPD3	chr2	protein_coding	RANBP2-like and GRIP domain containing 3
ENSG00000145041.15	4500	3981	2023	2625	VPRBP	chr3	protein_coding	Vpr (HIV-1) binding protein
ENSG00000238287.1	0	6	11	6	RP11-656D10.3	chr1	antisense	--
ENSG00000279504.1	9	0	1	1	AD001527.4	chr19	TEC	--
ENSG00000139675.11	238	259	203	241	HNRNPA1L2	chr13	protein_coding	heterogeneous nuclear ribonucleoprotein A1-like 2
ENSG00000237877.6	0	4	0	0	LINC01473	chr2	lincRNA	long intergenic non-protein coding RNA 1473
ENSG00000083635.7	687	664	423	518	NUFIP1	chr13	protein_coding	nuclear fragile X mental retardation protein interacting protein 1
ENSG00000256546.1	0	15	1	12	AC156455.1	chr12	processed_transcript	--
ENSG00000122733.12	0	0	14	1	PHF24	chr9	protein_coding	--
ENSG00000188766.12	109	138	221	230	SPRED3	chr19	protein_coding	sprouty-related, EVH1 domain containing 3
ENSG00000255835.1	455	415	240	462	RP4-559A3.7	chr1	protein_coding	--
ENSG00000145495.14	3030	2320	3138	2712	2018-03-06	chr5	protein_coding	membrane-associated ring finger (C3HC4) 6, E3 ubiquitin protein ligase
ENSG00000076641.4	25	15	66	61	PAG1	chr8	protein_coding	phosphoprotein membrane anchor with glycosphingolipid microdomains 1
ENSG00000183625.14	0	0	1	0	CCR3	chr3	protein_coding	chemokine (C-C motif) receptor 3
ENSG00000260579.1	4	0	3	3	RP11-382A20.2	chr15	antisense	--
ENSG00000247516.4	71	87	110	31	MIR4458HG	chr5	lincRNA	MIR4458 host gene
ENSG00000175592.8	6576	5338	5479	8185	FOSL1	chr11	protein_coding	FOS-like antigen 1
ENSG00000275657.1	0	4	0	0	MIR6758	chr12	miRNA	microRNA 6758
ENSG00000279229.1	0	0	0	2	AC019206.1	chr2	protein_coding	--
ENSG00000156968.8	183	117	112	173	MPV17L	chr16	protein_coding	MPV17 mitochondrial membrane protein-like
ENSG00000157911.9	740	639	363	503	PEX10	chr1	protein_coding	peroxisomal biogenesis factor 10
ENSG00000169435.13	0	4	4	0	RASSF6	chr4	protein_coding	Ras association (RalGDS/AF-6) domain family member 6
ENSG00000276770.1	0	0	0	1	MIR6780B	chr6	miRNA	microRNA 6780b
ENSG00000168273.7	158	97	71	145	SMIM4	chr3	protein_coding	small integral membrane protein 4
ENSG00000167900.11	1637	1197	900	1839	TK1	chr17	protein_coding	thymidine kinase 1, soluble
ENSG00000268916.5	0	1	0	0	CSAG3	chrX	transcribed_processed_pseudogene	CSAG family, member 3
ENSG00000262967.1	0	0	2	0	RP11-294J22.6	chr17	antisense	--
ENSG00000248905.8	25	11	75	21	FMN1	chr15	protein_coding	formin 1
ENSG00000115641.18	1441	1232	1229	1610	FHL2	chr2	protein_coding	four and a half LIM domains 2
ENSG00000174469.17	0	0	2	7	CNTNAP2	chr7	protein_coding	contactin associated protein-like 2
ENSG00000104880.17	701	629	522	619	ARHGEF18	chr19	protein_coding	Rho/Rac guanine nucleotide exchange factor (GEF) 18
ENSG00000246067.7	219	144	120	146	RAB30-AS1	chr11	lincRNA	RAB30 antisense RNA 1 (head to head)
ENSG00000124657.1	0	4	8	28	OR2B6	chr6	protein_coding	olfactory receptor, family 2, subfamily B, member 6
ENSG00000176248.8	1491	1436	775	1268	ANAPC2	chr9	protein_coding	anaphase promoting complex subunit 2
ENSG00000271230.1	0	0	2	0	CTD-2195M18.2	chr5	processed_pseudogene	--
ENSG00000103152.11	548	586	349	650	MPG	chr16	protein_coding	N-methylpurine-DNA glycosylase
ENSG00000126562.16	113	60	104	105	WNK4	chr17	protein_coding	WNK lysine deficient protein kinase 4
ENSG00000223490.2	0	0	0	2	CHCHD2P5	chr1	processed_pseudogene	coiled-coil-helix-coiled-coil-helix domain containing 2 pseudogene 5
ENSG00000224296.3	3	1	5	5	MRPL49P1	chr5	processed_pseudogene	mitochondrial ribosomal protein L49 pseudogene 1
ENSG00000282317.1	0	0	0	6	RP11-173A6.3	chr1	lincRNA	--
ENSG00000108771.12	1	0	1	4	DHX58	chr17	protein_coding	DEXH (Asp-Glu-X-His) box polypeptide 58
ENSG00000255449.1	5	9	25	23	RP11-91P24.6	chr11	antisense	--
ENSG00000104321.10	0	1	7	2	TRPA1	chr8	protein_coding	transient receptor potential cation channel, subfamily A, member 1
ENSG00000155961.4	0	0	0	1	RAB39B	chrX	protein_coding	RAB39B, member RAS oncogene family
ENSG00000253623.1	0	0	2	0	RP11-346I3.2	chr8	processed_pseudogene	--
ENSG00000233139.1	8	0	5	1	RP11-38O23.4	chrX	processed_pseudogene	--
ENSG00000274678.1	0	0	2	0	RP11-2C24.7	chr16	lincRNA	--
ENSG00000258233.1	1	1	0	0	ARHGAP42P5	chr14	processed_pseudogene	Rho GTPase activating protein 42 pseudogene 5
ENSG00000123191.13	4	0	15	8	ATP7B	chr13	protein_coding	ATPase, Cu++ transporting, beta polypeptide
ENSG00000235912.1	1	1	0	0	RP1-159A19.3	chr1	processed_pseudogene	--
ENSG00000246662.6	0	0	1	0	LINC00535	chr8	antisense	long intergenic non-protein coding RNA 535
ENSG00000104969.9	2077	1966	1682	2852	SGTA	chr19	protein_coding	small glutamine-rich tetratricopeptide repeat (TPR)-containing, alpha
ENSG00000234429.1	3	0	2	3	AC105342.1	chr2	processed_pseudogene	--
ENSG00000099795.6	3141	2822	632	1590	NDUFB7	chr19	protein_coding	NADH dehydrogenase (ubiquinone) 1 beta subcomplex, 7, 18kDa
ENSG00000211491.2	0	0	2	0	MIR320D1	chr13	miRNA	microRNA 320d-1
ENSG00000272196.2	7	0	7	4	HIST2H2AA4	chr1	protein_coding	histone cluster 2, H2aa4
ENSG00000230992.3	0	0	1	0	FAM201B	chr2	processed_pseudogene	family with sequence similarity 201, member B
ENSG00000119650.12	140	39	59	132	IFT43	chr14	protein_coding	intraflagellar transport 43
ENSG00000189042.13	139	194	257	301	ZNF567	chr19	protein_coding	zinc finger protein 567
ENSG00000085741.12	0	10	3	24	WNT11	chr11	protein_coding	wingless-type MMTV integration site family, member 11
ENSG00000236673.5	7	33	62	26	RP11-69I8.2	chr6	lincRNA	--
ENSG00000262660.1	294	312	140	242	RP13-1032I1.10	chr17	protein_coding	--
ENSG00000204103.3	61	39	55	59	MAFB	chr20	protein_coding	v-maf avian musculoaponeurotic fibrosarcoma oncogene homolog B
ENSG00000184465.15	84	74	109	133	WDR27	chr6	protein_coding	WD repeat domain 27
ENSG00000151304.5	373	168	356	293	SRFBP1	chr5	protein_coding	serum response factor binding protein 1
ENSG00000080572.12	0	0	1	0	PIH1D3	chrX	protein_coding	PIH1 domain containing 3
ENSG00000166123.13	1348	1517	828	1464	GPT2	chr16	protein_coding	glutamic pyruvate transaminase (alanine aminotransferase) 2
ENSG00000205981.6	161	144	106	157	DNAJC19	chr3	protein_coding	DnaJ (Hsp40) homolog, subfamily C, member 19
ENSG00000234616.8	1063	978	820	941	JRK	chr8	protein_coding	Jrk homolog (mouse)
ENSG00000161904.11	2630	2628	1552	2399	LEMD2	chr6	protein_coding	LEM domain containing 2
ENSG00000119446.13	572	500	591	740	RBM18	chr9	protein_coding	RNA binding motif protein 18
ENSG00000196743.8	229	281	183	196	GM2A	chr5	protein_coding	GM2 ganglioside activator
ENSG00000266398.1	0	0	2	0	MIR3656	chr11	miRNA	microRNA 3656
ENSG00000279232.1	0	0	4	0	DKFZp434P228	chr5	protein_coding	--
ENSG00000125741.4	1008	963	589	894	OPA3	chr19	protein_coding	optic atrophy 3 (autosomal recessive, with chorea and spastic paraplegia)
ENSG00000072832.14	768	619	698	915	CRMP1	chr4	protein_coding	collapsin response mediator protein 1
ENSG00000184545.10	157	60	124	143	DUSP8	chr11	protein_coding	dual specificity phosphatase 8
ENSG00000272696.1	30	1	12	1	RP11-339B21.13	chr9	antisense	--
ENSG00000137100.15	431	650	210	473	DCTN3	chr9	protein_coding	dynactin 3 (p22)
ENSG00000239396.3	0	0	1	0	RN7SL414P	chr2	misc_RNA	RNA, 7SL, cytoplasmic 414, pseudogene
ENSG00000239305.6	245	132	344	228	RNF103	chr2	protein_coding	ring finger protein 103
ENSG00000234851.4	158	149	90	115	RPL23AP42	chr3	processed_pseudogene	ribosomal protein L23a pseudogene 42
ENSG00000199477.1	0	0	1	1	SNORA31	chr13	snoRNA	small nucleolar RNA, H/ACA box 31
ENSG00000006530.15	241	248	272	334	AGK	chr7	protein_coding	acylglycerol kinase
ENSG00000106346.11	625	808	692	919	USP42	chr7	protein_coding	ubiquitin specific peptidase 42
ENSG00000248771.5	0	4	0	0	LINC01207	chr4	lincRNA	long intergenic non-protein coding RNA 1207
ENSG00000119559.15	515	283	251	337	C19orf25	chr19	protein_coding	chromosome 19 open reading frame 25
ENSG00000240087.3	0	1	3	2	RP11-254B13.1	chr12	processed_pseudogene	--
ENSG00000270231.3	1215	1317	993	936	NBPF8	chr1	unprocessed_pseudogene	neuroblastoma breakpoint family, member 8
ENSG00000204070.9	489	366	561	843	SYS1	chr20	protein_coding	Sys1 golgi trafficking protein
ENSG00000090659.17	0	0	1	0	CD209	chr19	protein_coding	CD209 molecule
ENSG00000110911.14	517	297	396	532	SLC11A2	chr12	protein_coding	solute carrier family 11 (proton-coupled divalent metal ion transporter), member 2
ENSG00000235559.1	3	2	3	2	NOP56P1	chr6	processed_pseudogene	NOP56 ribonucleoprotein pseudogene 1
ENSG00000100911.13	796	684	417	809	PSME2	chr14	protein_coding	proteasome (prosome, macropain) activator subunit 2 (PA28 beta)
ENSG00000105643.9	904	738	606	786	ARRDC2	chr19	protein_coding	arrestin domain containing 2
ENSG00000259065.1	0	0	6	0	RP5-1021I20.1	chr14	antisense	--
ENSG00000183691.4	105	63	50	71	NOG	chr17	protein_coding	noggin
ENSG00000146476.10	119	134	207	124	ARMT1	chr6	protein_coding	acidic residue methyltransferase 1
ENSG00000165914.14	64	39	81	77	TTC7B	chr14	protein_coding	tetratricopeptide repeat domain 7B
ENSG00000120963.11	313	285	294	391	ZNF706	chr8	protein_coding	zinc finger protein 706
ENSG00000260123.1	0	0	1	0	RP11-326A19.4	chr15	lincRNA	--
ENSG00000214770.2	3	0	5	1	RP11-544I20.2	chr14	antisense	--
ENSG00000232912.5	0	0	2	0	RP5-1115A15.1	chr1	antisense	--
ENSG00000100889.11	936	811	368	816	PCK2	chr14	protein_coding	phosphoenolpyruvate carboxykinase 2 (mitochondrial)
ENSG00000111276.10	929	689	515	626	CDKN1B	chr12	protein_coding	cyclin-dependent kinase inhibitor 1B (p27, Kip1)
ENSG00000136011.14	0	0	1	0	STAB2	chr12	protein_coding	stabilin 2
ENSG00000106538.9	39	41	10	28	RARRES2	chr7	protein_coding	retinoic acid receptor responder (tazarotene induced) 2
ENSG00000204434.5	0	2	0	0	POTEKP	chr2	unprocessed_pseudogene	POTE ankyrin domain family, member K, pseudogene
ENSG00000142186.16	5763	5722	2616	4056	SCYL1	chr11	protein_coding	SCY1-like 1 (S. cerevisiae)
ENSG00000278869.1	79	15	42	43	CITF22-49E9.3	chr22	lincRNA	--
ENSG00000169758.12	15	65	2	13	C15orf27	chr15	protein_coding	chromosome 15 open reading frame 27
ENSG00000103811.15	2	1	3	0	CTSH	chr15	protein_coding	cathepsin H
ENSG00000256779.1	1	4	4	3	RP11-60C6.5	chr11	processed_pseudogene	--
ENSG00000066322.12	221	300	220	373	ELOVL1	chr1	protein_coding	ELOVL fatty acid elongase 1
ENSG00000241749.4	0	0	6	5	RPSAP52	chr12	transcribed_processed_pseudogene	ribosomal protein SA pseudogene 52
ENSG00000235990.2	9	0	10	19	RPL23AP20	chr1	processed_pseudogene	ribosomal protein L23a pseudogene 20
ENSG00000137491.14	4	0	2	2	SLCO2B1	chr11	protein_coding	solute carrier organic anion transporter family, member 2B1
ENSG00000271533.1	52	46	103	23	RP3-368A4.6	chrX	sense_intronic	--
ENSG00000166292.11	0	0	1	0	TMEM100	chr17	protein_coding	transmembrane protein 100
ENSG00000137124.6	1056	1010	503	680	ALDH1B1	chr9	protein_coding	aldehyde dehydrogenase 1 family, member B1
ENSG00000259380.5	104	154	401	139	RP11-346D14.1	chr15	lincRNA	--
ENSG00000265753.2	0	0	5	6	RN7SL444P	chr1	misc_RNA	RNA, 7SL, cytoplasmic 444, pseudogene
ENSG00000116747.12	355	200	583	398	TROVE2	chr1	protein_coding	TROVE domain family, member 2
ENSG00000158793.13	249	138	113	182	NIT1	chr1	protein_coding	nitrilase 1
ENSG00000056586.15	1823	1863	2388	1879	RC3H2	chr9	protein_coding	ring finger and CCCH-type domains 2
ENSG00000218996.1	4	5	8	19	RP1-99E18.2	chr6	processed_pseudogene	--
ENSG00000173598.13	1276	1101	1224	1447	NUDT4	chr12	protein_coding	nudix (nucleoside diphosphate linked moiety X)-type motif 4
ENSG00000261594.3	35	12	22	7	TPBGL	chr11	protein_coding	trophoblast glycoprotein-like
ENSG00000122026.10	8235	6992	3736	6978	RPL21	chr13	protein_coding	ribosomal protein L21
ENSG00000166446.14	405	399	511	513	CDYL2	chr16	protein_coding	chromodomain protein, Y-like 2
ENSG00000222033.1	0	0	2	6	LINC01124	chr2	lincRNA	long intergenic non-protein coding RNA 1124
ENSG00000126391.13	376	439	468	653	FRMD8	chr11	protein_coding	FERM domain containing 8
ENSG00000266385.1	0	0	1	2	RP11-227G15.8	chr17	lincRNA	--
ENSG00000262514.1	0	0	2	0	RP11-96D1.9	chr16	sense_intronic	--
ENSG00000236679.2	0	0	1	0	RPL23AP24	chr1	processed_pseudogene	ribosomal protein L23a pseudogene 24
ENSG00000222343.1	0	0	1	0	RN7SKP139	chr15	misc_RNA	RNA, 7SK small nuclear pseudogene 139
ENSG00000151693.9	828	805	1586	1197	ASAP2	chr2	protein_coding	ArfGAP with SH3 domain, ankyrin repeat and PH domain 2
ENSG00000237988.3	2	0	0	0	OR2I1P	chr6	unprocessed_pseudogene	olfactory receptor, family 2, subfamily I, member 1 pseudogene
ENSG00000136999.4	268	247	330	334	NOV	chr8	protein_coding	nephroblastoma overexpressed
ENSG00000272173.1	8	15	0	13	U47924.31	chr12	antisense	--
ENSG00000076242.14	950	830	775	1110	MLH1	chr3	protein_coding	mutL homolog 1
ENSG00000139546.10	735	547	345	743	TARBP2	chr12	protein_coding	TAR (HIV-1) RNA binding protein 2
ENSG00000254510.1	14	1	3	5	RP11-867G23.10	chr11	processed_transcript	--
ENSG00000249898.7	0	0	2	1	MCPH1-AS1	chr8	antisense	MCPH1 antisense RNA 1
ENSG00000163993.6	244	199	80	220	S100P	chr4	protein_coding	S100 calcium binding protein P
ENSG00000115318.11	81	88	75	50	LOXL3	chr2	protein_coding	lysyl oxidase-like 3
ENSG00000235790.7	0	2	0	0	RP11-73M7.6	chr1	antisense	--
ENSG00000138381.9	348	259	317	348	ASNSD1	chr2	protein_coding	asparagine synthetase domain containing 1
ENSG00000274210.1	0	0	0	1	U1	chr1	snRNA	--
ENSG00000103994.16	2678	2717	4060	3638	ZNF106	chr15	protein_coding	zinc finger protein 106
ENSG00000137710.14	7853	6445	5205	4697	RDX	chr11	protein_coding	radixin
ENSG00000264739.1	2	0	3	6	RP11-138I1.2	chr17	antisense	--
ENSG00000249278.1	0	0	2	0	RP11-688H10.1	chr4	processed_pseudogene	--
ENSG00000182858.13	111	84	97	121	ALG12	chr22	protein_coding	ALG12, alpha-1,6-mannosyltransferase
ENSG00000005102.12	15	25	2	2	MEOX1	chr17	protein_coding	mesenchyme homeobox 1
ENSG00000141428.16	42	99	105	169	C18orf21	chr18	protein_coding	chromosome 18 open reading frame 21
ENSG00000213232.2	10	0	0	0	PPP1R2P10	chr13	processed_pseudogene	protein phosphatase 1, regulatory (inhibitor) subunit 2 pseudogene 10
ENSG00000163291.14	76	124	247	296	PAQR3	chr4	protein_coding	progestin and adipoQ receptor family member III
ENSG00000235448.1	8	0	4	4	LURAP1L-AS1	chr9	antisense	LURAP1L antisense RNA 1
ENSG00000134202.10	5448	4440	3339	4918	GSTM3	chr1	protein_coding	glutathione S-transferase mu 3 (brain)
ENSG00000258643.5	3638	3037	1633	2794	BCL2L2-PABPN1	chr14	protein_coding	BCL2L2-PABPN1 readthrough
ENSG00000236209.1	118	128	40	105	AC104135.2	chr2	lincRNA	--
ENSG00000073282.12	2	4	13	10	TP63	chr3	protein_coding	tumor protein p63
ENSG00000136010.13	304	216	218	267	ALDH1L2	chr12	protein_coding	aldehyde dehydrogenase 1 family, member L2
ENSG00000255438.2	0	0	1	0	CTD-2653D5.1	chr20	antisense	--
ENSG00000151247.12	1007	943	888	1096	EIF4E	chr4	protein_coding	eukaryotic translation initiation factor 4E
ENSG00000015676.17	1671	1238	1280	1295	NUDCD3	chr7	protein_coding	NudC domain containing 3
ENSG00000141510.15	881	756	578	670	TP53	chr17	protein_coding	tumor protein p53
ENSG00000114541.14	13	7	45	9	FRMD4B	chr3	protein_coding	FERM domain containing 4B
ENSG00000260369.2	9	5	1	6	CTD-2526A2.2	chr17	lincRNA	--
ENSG00000182965.6	0	0	1	0	NPM1P14	chr7	processed_pseudogene	nucleophosmin 1 (nucleolar phosphoprotein B23, numatrin) pseudogene 14
ENSG00000269439.5	67	25	33	30	CTD-3131K8.2	chr19	lincRNA	--
ENSG00000164332.7	1038	706	683	794	UBLCP1	chr5	protein_coding	ubiquitin-like domain containing CTD phosphatase 1
ENSG00000259952.1	0	0	2	0	AC009133.15	chr16	antisense	--
ENSG00000249476.1	5	0	9	5	CTD-2587M2.1	chr5	lincRNA	--
ENSG00000104131.12	7132	6196	3313	4055	EIF3J	chr15	protein_coding	eukaryotic translation initiation factor 3, subunit J
ENSG00000267731.1	0	1	1	0	RP11-147L13.8	chr17	lincRNA	--
ENSG00000155393.12	568	389	304	431	HEATR3	chr16	protein_coding	HEAT repeat containing 3
ENSG00000259627.1	0	0	1	0	RP11-244F12.2	chr15	antisense	--
ENSG00000257576.1	28	19	49	25	RP11-153M3.1	chr12	processed_pseudogene	--
ENSG00000052749.13	9491	8466	4347	6434	RRP12	chr10	protein_coding	ribosomal RNA processing 12 homolog (S. cerevisiae)
ENSG00000112297.14	53	47	164	103	AIM1	chr6	protein_coding	absent in melanoma 1
ENSG00000165392.9	733	628	543	586	WRN	chr8	protein_coding	Werner syndrome, RecQ helicase-like
ENSG00000182993.3	12	11	7	18	C12orf60	chr12	protein_coding	chromosome 12 open reading frame 60
ENSG00000259394.2	2	0	0	2	RP11-244F12.1	chr15	processed_pseudogene	--
ENSG00000144712.11	1	0	0	4	CAND2	chr3	protein_coding	cullin-associated and neddylation-dissociated 2 (putative)
ENSG00000152404.15	1436	1415	1163	1088	CWF19L2	chr11	protein_coding	CWF19-like 2, cell cycle control (S. pombe)
ENSG00000227500.9	762	505	588	911	SCAMP4	chr19	protein_coding	secretory carrier membrane protein 4
ENSG00000141198.13	627	406	386	678	TOM1L1	chr17	protein_coding	target of myb1 (chicken)-like 1
ENSG00000237222.3	0	0	0	2	AC090505.6	chr3	lincRNA	--
ENSG00000230629.2	17	25	10	13	RPS23P8	chrX	processed_pseudogene	ribosomal protein S23 pseudogene 8
ENSG00000258711.2	19	4	15	34	RP11-218E20.3	chr14	lincRNA	--
ENSG00000177993.3	8	0	2	0	ZNRF3-AS1	chr22	antisense	ZNRF3 antisense RNA 1
ENSG00000006071.11	0	2	0	0	ABCC8	chr11	protein_coding	ATP-binding cassette, sub-family C (CFTR/MRP), member 8
ENSG00000253872.1	0	3	0	0	RP11-90D11.1	chr8	lincRNA	--
ENSG00000232818.2	101	39	31	38	RPS2P32	chr7	processed_pseudogene	ribosomal protein S2 pseudogene 32
ENSG00000203644.3	19	39	30	19	RP11-332M2.1	chr3	sense_intronic	--
ENSG00000250105.1	0	0	0	2	CTD-3074O7.2	chr11	lincRNA	--
ENSG00000272983.1	12	0	3	0	RP11-508N22.12	chr10	lincRNA	--
ENSG00000165556.9	1	0	0	0	CDX2	chr13	protein_coding	caudal type homeobox 2
ENSG00000249851.1	4	0	1	0	RP11-166J22.1	chr5	processed_pseudogene	--
ENSG00000260532.1	21	13	16	14	LA16c-381G6.1	chr16	lincRNA	--
ENSG00000072682.18	844	967	716	913	P4HA2	chr5	protein_coding	prolyl 4-hydroxylase, alpha polypeptide II
ENSG00000263818.5	2	0	0	0	CTD-2206N4.4	chr17	transcribed_processed_pseudogene	--
ENSG00000173517.10	1078	950	1798	1284	PEAK1	chr15	protein_coding	pseudopodium-enriched atypical kinase 1
ENSG00000122042.9	69	131	173	132	UBL3	chr13	protein_coding	ubiquitin-like 3
ENSG00000210112.1	34	27	68	57	MT-TM	chrM	Mt_tRNA	mitochondrially encoded tRNA methionine
ENSG00000141458.12	922	832	1441	1875	NPC1	chr18	protein_coding	Niemann-Pick disease, type C1
ENSG00000264071.2	0	0	1	0	RN7SL531P	chr2	misc_RNA	RNA, 7SL, cytoplasmic 531, pseudogene
ENSG00000261578.1	175	135	92	164	RP11-21L23.2	chr11	sense_overlapping	--
ENSG00000227543.4	11	14	7	16	SPAG5-AS1	chr17	processed_transcript	SPAG5 antisense RNA 1
ENSG00000175104.14	113	176	204	261	TRAF6	chr11	protein_coding	TNF receptor-associated factor 6, E3 ubiquitin protein ligase
ENSG00000166960.16	0	0	6	5	CCDC178	chr18	protein_coding	coiled-coil domain containing 178
ENSG00000227375.5	0	4	0	1	DLG1-AS1	chr3	antisense	DLG1 antisense RNA 1
ENSG00000255176.1	63	31	36	31	AP002954.3	chr11	antisense	--
ENSG00000128590.4	203	138	214	170	DNAJB9	chr7	protein_coding	DnaJ (Hsp40) homolog, subfamily B, member 9
ENSG00000228106.5	46	13	18	50	RP11-452F19.3	chr1	lincRNA	--
ENSG00000165264.10	90	77	36	104	NDUFB6	chr9	protein_coding	NADH dehydrogenase (ubiquinone) 1 beta subcomplex, 6, 17kDa
ENSG00000242282.6	48	50	47	69	AC108488.4	chr2	lincRNA	--
ENSG00000260646.1	1	2	8	5	LA16c-385E7.1	chr16	lincRNA	--
ENSG00000140350.15	22010	17842	5616	9377	ANP32A	chr15	protein_coding	acidic (leucine-rich) nuclear phosphoprotein 32 family, member A
ENSG00000235865.2	1	0	1	0	GSN-AS1	chr9	antisense	GSN antisense RNA 1
ENSG00000130962.17	216	247	263	259	PRRG1	chrX	protein_coding	proline rich Gla (G-carboxyglutamic acid) 1
ENSG00000237172.3	819	631	314	688	B3GNT9	chr16	protein_coding	UDP-GlcNAc:betaGal beta-1,3-N-acetylglucosaminyltransferase 9
ENSG00000272172.1	3	0	0	0	RP13-582O9.7	chr8	antisense	--
ENSG00000117868.15	1946	1919	2065	2228	ESYT2	chr7	protein_coding	extended synaptotagmin-like protein 2
ENSG00000111331.12	2464	1961	1745	2350	OAS3	chr12	protein_coding	2'-5'-oligoadenylate synthetase 3, 100kDa
ENSG00000174939.10	2529	1755	367	797	ASPHD1	chr16	protein_coding	aspartate beta-hydroxylase domain containing 1
ENSG00000247572.7	79	98	75	99	CKMT2-AS1	chr5	antisense	CKMT2 antisense RNA 1
ENSG00000062194.15	2393	2154	2376	2616	GPBP1	chr5	protein_coding	GC-rich promoter binding protein 1
ENSG00000109265.12	477	472	305	389	KIAA1211	chr4	protein_coding	KIAA1211
ENSG00000117122.13	222	101	37	93	MFAP2	chr1	protein_coding	microfibrillar-associated protein 2
ENSG00000100632.10	1176	940	677	884	ERH	chr14	protein_coding	enhancer of rudimentary homolog (Drosophila)
ENSG00000122035.6	7	1	6	2	RASL11A	chr13	protein_coding	RAS-like, family 11, member A
ENSG00000247699.2	0	1	1	0	CTB-127C13.1	chr5	antisense	--
ENSG00000213533.11	158	94	73	118	TMEM110	chr3	protein_coding	transmembrane protein 110
ENSG00000233714.1	0	1	0	0	AC012506.2	chr2	lincRNA	--
ENSG00000163825.3	0	0	2	0	RTP3	chr3	protein_coding	receptor (chemosensory) transporter protein 3
ENSG00000007923.15	3672	3514	2478	3451	DNAJC11	chr1	protein_coding	DnaJ (Hsp40) homolog, subfamily C, member 11
ENSG00000200942.1	5	0	1	1	RNU6-501P	chr1	snRNA	RNA, U6 small nuclear 501, pseudogene
ENSG00000268678.1	0	0	1	0	CTC-444N24.13	chr19	antisense	--
ENSG00000139174.10	28	16	68	49	PRICKLE1	chr12	protein_coding	prickle homolog 1 (Drosophila)
ENSG00000261824.6	51	66	154	111	LINC00662	chr19	lincRNA	long intergenic non-protein coding RNA 662
ENSG00000198535.5	0	0	2	0	C2CD4A	chr15	protein_coding	C2 calcium-dependent domain containing 4A
ENSG00000198171.12	3934	3074	865	1477	DDRGK1	chr20	protein_coding	DDRGK domain containing 1
ENSG00000279795.1	2	0	0	0	RP11-586K12.1	chr16	TEC	--
ENSG00000223705.9	130	171	124	151	NSUN5P1	chr7	transcribed_unprocessed_pseudogene	NOP2/Sun domain family, member 5 pseudogene 1
ENSG00000215784.5	67	24	30	51	FAM72D	chr1	protein_coding	family with sequence similarity 72, member D
ENSG00000272780.5	0	0	0	4	RP11-822E23.8	chr17	processed_transcript	--
ENSG00000264451.1	1	0	0	1	RP11-433M22.2	chr17	lincRNA	--
ENSG00000196917.5	0	0	1	0	HCAR1	chr12	protein_coding	hydroxycarboxylic acid receptor 1
ENSG00000010818.8	1110	1077	1364	1047	HIVEP2	chr6	protein_coding	human immunodeficiency virus type I enhancer binding protein 2
ENSG00000246596.6	0	1	4	1	RP11-1277A3.2	chr5	transcribed_unprocessed_pseudogene	--
ENSG00000278818.1	0	0	1	0	Metazoa_SRP	chr14	misc_RNA	--
ENSG00000227225.1	0	0	1	0	MTND1P14	chr17	unprocessed_pseudogene	MT-ND1 pseudogene 14
ENSG00000100221.10	600	615	701	780	JOSD1	chr22	protein_coding	Josephin domain containing 1
ENSG00000245534.6	23	16	3	0	RORA-AS1	chr15	antisense	RORA antisense RNA 1
ENSG00000139278.9	1	4	18	12	GLIPR1	chr12	protein_coding	GLI pathogenesis-related 1
ENSG00000171490.12	14929	13215	10153	11357	RSL1D1	chr16	protein_coding	ribosomal L1 domain containing 1
ENSG00000253516.1	4	0	9	7	HMGB1P41	chr8	processed_pseudogene	high mobility group box 1 pseudogene 41
ENSG00000106610.14	322	290	243	234	STAG3L4	chr7	transcribed_unprocessed_pseudogene	stromal antigen 3-like 4 (pseudogene)
ENSG00000168303.6	555	457	271	458	MPLKIP	chr7	protein_coding	M-phase specific PLK1 interacting protein
ENSG00000227627.1	6	0	0	1	RP1-101K10.6	chr6	antisense	--
ENSG00000146233.7	0	1	0	0	CYP39A1	chr6	protein_coding	cytochrome P450, family 39, subfamily A, polypeptide 1
ENSG00000165617.14	0	0	0	4	DACT1	chr14	protein_coding	dishevelled-binding antagonist of beta-catenin 1
ENSG00000079150.17	111	36	39	38	FKBP7	chr2	protein_coding	FK506 binding protein 7
ENSG00000197134.11	1	0	0	0	ZNF257	chr19	protein_coding	zinc finger protein 257
ENSG00000140464.19	851	759	467	792	PML	chr15	protein_coding	promyelocytic leukemia
ENSG00000280439.1	0	1	0	0	RP4-568B10.1	chr7	TEC	--
ENSG00000105509.10	0	0	1	4	HAS1	chr19	protein_coding	hyaluronan synthase 1
ENSG00000259916.1	0	0	1	0	RP11-407P15.2	chr2	protein_coding	--
ENSG00000107643.15	277	212	475	440	MAPK8	chr10	protein_coding	mitogen-activated protein kinase 8
ENSG00000118473.21	0	2	0	13	SGIP1	chr1	protein_coding	SH3-domain GRB2-like (endophilin) interacting protein 1
ENSG00000239510.2	0	0	6	0	RPL9P5	chr14	processed_pseudogene	ribosomal protein L9 pseudogene 5
ENSG00000129625.12	1372	1090	1198	1327	REEP5	chr5	protein_coding	receptor accessory protein 5
ENSG00000184232.8	618	702	754	958	OAF	chr11	protein_coding	OAF homolog (Drosophila)
ENSG00000185670.7	22	18	39	48	ZBTB3	chr11	protein_coding	zinc finger and BTB domain containing 3
ENSG00000120742.10	1938	1715	1305	1636	SERP1	chr3	protein_coding	stress-associated endoplasmic reticulum protein 1
[truncated: 25,347 more rows]

## Sheet: expressed_gene_FPKM
Table S2. Expression profiles of genes measured by RNA-seq
Gene	Ctrl_1st	Ctrl_2nd	HMGB1_1st	HMGB1_2nd	Symbol	Chr	GeneType	Description
ENSG00000164054.15	5.73	5.59	6.68	11.81	SHISA5	chr3	protein_coding	shisa family member 5
ENSG00000257527.1	0.57	1.16	1.47	1.49	MIR3179-3	chr16	lincRNA	microRNA 3179-3
ENSG00000140830.8	3.32	3.44	3.51	4.13	TXNL4B	chr16	protein_coding	thioredoxin-like 4B
ENSG00000225193.5	0.35	0	0.83	0.29	RPS12P26	chr15	transcribed_processed_pseudogene	ribosomal protein S12 pseudogene 26
ENSG00000204444.10	0.15	0.05	0.42	0.58	APOM	chr6	protein_coding	apolipoprotein M
ENSG00000235927.4	0.75	0.58	0.96	1.31	NEXN-AS1	chr1	antisense	NEXN antisense RNA 1
ENSG00000163249.9	2.21	2.14	3.5	3.27	CCNYL1	chr2	protein_coding	cyclin Y-like 1
ENSG00000265808.3	4.97	5.99	8.72	5.32	SEC22B	chr1	protein_coding	SEC22 vesicle trafficking protein homolog B (S. cerevisiae) (gene/pseudogene)
ENSG00000272370.1	1.21	0.53	0.18	0	RP11-307L14.1	chr5	lincRNA	--
ENSG00000197008.9	1.09	1.29	2.07	2.2	ZNF138	chr7	protein_coding	zinc finger protein 138
ENSG00000180881.19	0.03	0	0.14	0.12	CAPS2	chr12	protein_coding	calcyphosine 2
ENSG00000163904.12	10.38	10.03	8.66	8.41	SENP2	chr3	protein_coding	SUMO1/sentrin/SMT3 specific peptidase 2
ENSG00000101446.7	0	0.08	0.1	0	SPINT3	chr20	protein_coding	serine peptidase inhibitor, Kunitz type, 3
ENSG00000135638.13	0	0	0.05	0.04	EMX1	chr2	protein_coding	empty spiracles homeobox 1
ENSG00000185710.9	0.18	0.05	1.22	0.2	SMG1P4	chr16	transcribed_unprocessed_pseudogene	SMG1 pseudogene 4
ENSG00000254673.1	12.21	16.32	25.25	21.43	RP11-598P20.5	chr8	protein_coding	--
ENSG00000100603.13	94.79	85.95	71.35	73.86	SNW1	chr14	protein_coding	SNW domain containing 1
ENSG00000165480.15	12.59	11.66	17.19	13.93	SKA3	chr13	protein_coding	spindle and kinetochore associated complex subunit 3
ENSG00000223861.1	0	0.71	0.57	0	RP11-74C1.2	chr1	processed_pseudogene	--
ENSG00000009413.15	1.03	0.86	3.2	1.68	REV3L	chr6	protein_coding	REV3-like, polymerase (DNA directed), zeta, catalytic subunit
ENSG00000236056.1	0.18	0.46	0.35	0.66	GAPDHP14	chr21	processed_pseudogene	glyceraldehyde-3-phosphate dehydrogenase pseudogene 14
ENSG00000227001.3	0	0.77	0.07	0.35	NBPF2P	chr1	unprocessed_pseudogene	neuroblastoma breakpoint family, member 2, pseudogene
ENSG00000224186.8	0.13	0.4	0.25	0.26	C5orf66	chr5	antisense	chromosome 5 open reading frame 66
ENSG00000184988.8	0.2	0.47	0.28	0.33	TMEM106A	chr17	protein_coding	transmembrane protein 106A
ENSG00000260326.1	0.04	0	0	0	PHBP21	chr16	processed_pseudogene	prohibitin pseudogene 21
ENSG00000261118.1	0.07	0	0.04	0	RP11-104N10.1	chr16	antisense	--
ENSG00000249199.1	7.04	4.82	3.94	1.62	CTD-2139B15.5	chr5	lincRNA	--
ENSG00000225217.1	0.05	0.16	0	0.02	HSPA7	chr1	unprocessed_pseudogene	heat shock 70kDa protein 7 (HSP70B)
ENSG00000087274.16	14.06	13.49	15.25	15.78	ADD1	chr4	protein_coding	adducin 1 (alpha)
ENSG00000251569.1	0.02	0.16	0	0	RP11-724O16.1	chr2	protein_coding	--
ENSG00000269711.1	83.18	89.39	35	81.7	CTD-3214H19.16	chr19	protein_coding	--
ENSG00000173976.15	0	0	0.1	0	RAX2	chr19	protein_coding	retina and anterior neural fold homeobox 2
ENSG00000123405.13	0.18	0.3	0.26	0.44	NFE2	chr12	protein_coding	nuclear factor, erythroid 2
ENSG00000094880.10	5.16	6.04	7.95	7	CDC23	chr5	protein_coding	cell division cycle 23
ENSG00000106624.8	0.26	0.14	0.11	0.38	AEBP1	chr7	protein_coding	AE binding protein 1
ENSG00000197467.13	0.4	0.15	0.7	0.52	COL13A1	chr10	protein_coding	collagen, type XIII, alpha 1
ENSG00000163626.16	0.32	0.21	0.21	0.21	COX18	chr4	protein_coding	COX18 cytochrome c oxidase assembly factor
ENSG00000111775.2	22.13	26.7	31.59	45	COX6A1	chr12	protein_coding	cytochrome c oxidase subunit VIa polypeptide 1
ENSG00000270689.1	0	0	0.06	0	BUD13P1	chr11	processed_pseudogene	BUD13 homolog (S. cerevisiae) pseudogene 1
ENSG00000248787.1	0	0	0.11	0.9	RP11-666A20.4	chr3	lincRNA	--
ENSG00000171962.17	0.77	0.38	0.41	0.53	LRRC48	chr17	protein_coding	leucine rich repeat containing 48
ENSG00000259318.1	0	0.4	1.11	0.52	RP11-454L9.2	chr14	processed_pseudogene	--
ENSG00000133106.14	0.22	0.42	0.47	0.31	EPSTI1	chr13	protein_coding	epithelial stromal interaction 1 (breast)
ENSG00000168874.12	0.68	0.58	0.42	0.43	ATOH8	chr2	protein_coding	atonal homolog 8 (Drosophila)
ENSG00000259428.1	0	0	0	0.4	HMGB3P26	chr14	processed_pseudogene	high mobility group box 3 pseudogene 26
ENSG00000131323.14	7.14	7.2	8.95	7.95	TRAF3	chr14	protein_coding	TNF receptor-associated factor 3
ENSG00000279713.1	0	0.02	0.02	0	CTD-3035K23.3	chr17	TEC	--
ENSG00000105993.14	29.17	30.89	29.8	30.28	DNAJB6	chr7	protein_coding	DnaJ (Hsp40) homolog, subfamily B, member 6
ENSG00000112195.8	0	0	0.35	0.08	TREML2	chr6	protein_coding	triggering receptor expressed on myeloid cells-like 2
ENSG00000107959.15	13.39	14.66	22.73	23.12	PITRM1	chr10	protein_coding	pitrilysin metallopeptidase 1
ENSG00000254618.1	0	0	0.29	0	TMED10P1	chr8	processed_pseudogene	transmembrane emp24-like trafficking protein 10 (yeast) pseudogene 1
ENSG00000268975.1	2.14	0.64	1.07	1.6	MIA-RAB4B	chr19	protein_coding	MIA-RAB4B readthrough (NMD candidate)
ENSG00000237886.1	0.35	0.94	0.17	0.81	LINC01573	chr9	antisense	long intergenic non-protein coding RNA 1573
ENSG00000184459.8	0	0	0.04	0	BPIFC	chr22	protein_coding	BPI fold containing family C
ENSG00000025293.15	5.48	5.26	7.82	6.09	PHF20	chr20	protein_coding	PHD finger protein 20
ENSG00000105229.6	13.5	19.33	13.32	16.49	PIAS4	chr19	protein_coding	protein inhibitor of activated STAT, 4
ENSG00000070950.9	5.05	4.04	8.49	7.04	RAD18	chr3	protein_coding	RAD18 E3 ubiquitin protein ligase
ENSG00000006016.10	0.96	0.61	0.55	0.69	CRLF1	chr19	protein_coding	cytokine receptor-like factor 1
ENSG00000260803.1	0	0	0.12	0	Z84812.4	chr16	processed_transcript	--
ENSG00000200278.1	0	0	1.4	0	RNA5SP352	chr11	rRNA	RNA, 5S ribosomal pseudogene 352
ENSG00000178096.8	1.26	2.08	1.8	2.12	BOLA1	chr1	protein_coding	bolA family member 1
ENSG00000198898.12	5.5	4.95	8.71	6.79	CAPZA2	chr7	protein_coding	capping protein (actin filament) muscle Z-line, alpha 2
ENSG00000278272.1	0.93	2.96	2.39	1.22	HIST1H3C	chr6	protein_coding	histone cluster 1, H3c
ENSG00000276747.1	0.06	0	0.08	0	PADI6	chr1	protein_coding	peptidyl arginine deiminase, type VI
ENSG00000188636.3	13.05	13.83	7.91	10.63	LDOC1L	chr22	protein_coding	leucine zipper, down-regulated in cancer 1-like
ENSG00000259205.2	0.43	0.31	1.04	1.58	PRKXP1	chr15	processed_pseudogene	protein kinase, X-linked, pseudogene 1
ENSG00000107902.13	1.87	1.17	0.31	0.83	LHPP	chr10	protein_coding	phospholysine phosphohistidine inorganic pyrophosphate phosphatase
ENSG00000254469.7	0.4	0.54	0.8	0.29	RP11-849H4.2	chr11	protein_coding	--
ENSG00000137078.8	0	0.03	0	0	SIT1	chr9	protein_coding	signaling threshold regulating transmembrane adaptor 1
ENSG00000183208.12	0.62	0.29	0.53	0.48	GDPGP1	chr15	protein_coding	GDP-D-glucose phosphorylase 1
ENSG00000187812.12	0	0	0.02	0	RP11-24M17.5	chr15	transcribed_unprocessed_pseudogene	--
ENSG00000167157.10	3.17	2.43	3.39	5.08	PRRX2	chr9	protein_coding	paired related homeobox 2
ENSG00000111196.9	12.31	9.21	6.6	7.54	MAGOHB	chr12	protein_coding	mago-nashi homolog B (Drosophila)
ENSG00000171487.14	0	0	0.12	0	NLRP5	chr19	protein_coding	NLR family, pyrin domain containing 5
ENSG00000260625.2	0.11	0.06	0.14	0.59	RP11-452L6.7	chr16	antisense	--
ENSG00000264546.1	0.04	0	0.22	0.02	RP11-464D20.6	chr17	sense_intronic	--
ENSG00000163481.7	11.51	8.14	10.74	17.21	RNF25	chr2	protein_coding	ring finger protein 25
ENSG00000087077.11	65.65	62.42	53.16	63.43	TRIP6	chr7	protein_coding	thyroid hormone receptor interactor 6
ENSG00000164530.13	0	0	0.04	0	PI16	chr6	protein_coding	peptidase inhibitor 16
ENSG00000160785.13	15.29	17.35	16.27	15.45	SLC25A44	chr1	protein_coding	solute carrier family 25, member 44
ENSG00000234592.1	0	0	0.06	0	RP11-41L14.1	chrX	processed_pseudogene	--
ENSG00000104549.11	18.33	19.97	19.51	16.46	SQLE	chr8	protein_coding	squalene epoxidase
ENSG00000183607.9	0	0	0.03	0	GKN2	chr2	protein_coding	gastrokine 2
ENSG00000155428.12	0.71	0.69	0.03	0.34	TRIM74	chr7	protein_coding	tripartite motif containing 74
ENSG00000147324.10	6.52	6.9	11.5	8.15	MFHAS1	chr8	protein_coding	malignant fibrous histiocytoma amplified sequence 1
ENSG00000204469.12	121.54	123.33	124.92	136.68	PRRC2A	chr6	protein_coding	proline-rich coiled-coil 2A
ENSG00000172264.16	0.32	0.55	0.54	0.55	MACROD2	chr20	protein_coding	MACRO domain containing 2
ENSG00000102053.12	0	0	0.01	0	ZC3H12B	chrX	protein_coding	zinc finger CCCH-type containing 12B
ENSG00000185129.5	2.8	2.46	1.84	2.41	PURA	chr5	protein_coding	purine-rich element binding protein A
ENSG00000231888.1	0.1	0	0	0	MTND5P15	chr3	processed_pseudogene	MT-ND5 pseudogene 15
ENSG00000260345.1	0.12	0.53	0.63	0.77	AC009052.12	chr16	processed_transcript	--
ENSG00000166401.13	4.35	3.48	4.61	4.79	SERPINB8	chr18	protein_coding	serpin peptidase inhibitor, clade B (ovalbumin), member 8
ENSG00000279474.1	0.35	0.33	0.32	0.25	CTD-2286N8.1	chr18	TEC	--
ENSG00000205212.3	0	0	0.15	0.08	CCDC144NL	chr17	protein_coding	coiled-coil domain containing 144 family, N-terminal like
ENSG00000129103.17	8.18	6.07	8	10.66	SUMF2	chr7	protein_coding	sulfatase modifying factor 2
ENSG00000169679.14	17.49	21.75	40.45	27.62	BUB1	chr2	protein_coding	BUB1 mitotic checkpoint serine/threonine kinase
ENSG00000272034.1	2.28	0	0.51	0.42	SNORD14A	chr11	snoRNA	small nucleolar RNA, C/D box 14A
ENSG00000008710.17	2.78	3.07	3.92	4.2	PKD1	chr16	protein_coding	polycystic kidney disease 1 (autosomal dominant)
ENSG00000267642.1	0	0.02	0	0	RP11-258B16.1	chr18	lincRNA	--
ENSG00000276489.1	0	0	0.7	0	MIR6829	chr3	miRNA	microRNA 6829
ENSG00000179091.4	85	77.86	55.94	97.95	CYC1	chr8	protein_coding	cytochrome c-1
ENSG00000148248.13	59.24	56.24	58.41	61.89	SURF4	chr9	protein_coding	surfeit 4
ENSG00000281593.1	0.05	0	0.56	0.75	GS1-114I9.3	chr7	protein_coding	--
ENSG00000221869.4	13.23	13.7	9.67	10.02	CEBPD	chr8	protein_coding	CCAAT/enhancer binding protein (C/EBP), delta
ENSG00000255400.1	0	0.07	0.43	0.56	RP13-631K18.5	chr11	lincRNA	--
ENSG00000228643.1	0.26	0	0	0	AC079779.4	chr2	processed_transcript	--
ENSG00000131845.14	0.56	0.87	1.41	0.76	ZNF304	chr19	protein_coding	zinc finger protein 304
ENSG00000227972.1	0.08	0.03	0.04	0.02	PRKRIRP3	chr10	processed_pseudogene	protein-kinase, interferon-inducible double stranded RNA dependent inhibitor, repressor of (P58 repressor) pseudogene 3
ENSG00000166173.10	1.79	2.83	2.11	3.03	LARP6	chr15	protein_coding	La ribonucleoprotein domain family, member 6
ENSG00000214160.9	21.21	16.07	20.46	27.78	ALG3	chr3	protein_coding	ALG3, alpha-1,3- mannosyltransferase
ENSG00000277357.1	0	0.14	0	0	NPAP1P7	chr9	processed_pseudogene	nuclear pore associated protein 1 pseudogene 7
ENSG00000214788.2	0	0	0	0.33	OOSP1	chr11	unitary_pseudogene	oocyte secreted protein 1, pseudogene
ENSG00000227950.1	0	0	0	0.67	RP11-312B8.2	chr1	processed_pseudogene	--
ENSG00000153044.9	11.2	11.39	9.33	9.31	CENPH	chr5	protein_coding	centromere protein H
ENSG00000196933.5	0	0	0.27	0.11	RPS26P11	chrX	processed_pseudogene	ribosomal protein S26 pseudogene 11
ENSG00000179163.11	0.41	0.75	0.64	0.28	FUCA1	chr1	protein_coding	fucosidase, alpha-L- 1, tissue
ENSG00000177138.15	1.23	0.88	0.48	0.52	FAM9B	chrX	protein_coding	family with sequence similarity 9, member B
ENSG00000213412.3	275.85	268.68	188.07	190.03	HNRNPA1P33	chr10	processed_pseudogene	heterogeneous nuclear ribonucleoprotein A1 pseudogene 33
ENSG00000177294.6	0	0	0	0.09	FBXO39	chr17	protein_coding	F-box protein 39
ENSG00000111667.13	33.4	35.61	24.68	33.19	USP5	chr12	protein_coding	ubiquitin specific peptidase 5 (isopeptidase T)
ENSG00000237338.1	0	0	0	0.08	FTCD-AS1	chr21	antisense	FTCD antisense RNA 1
ENSG00000117411.16	8.6	12.24	10.35	13.77	B4GALT2	chr1	protein_coding	UDP-Gal:betaGlcNAc beta 1,4- galactosyltransferase, polypeptide 2
ENSG00000278919.1	0	0	0.06	0.25	AP006285.2	chr11	protein_coding	--
ENSG00000164715.5	3.73	2.69	8.69	6.14	LMTK2	chr7	protein_coding	lemur tyrosine kinase 2
ENSG00000264007.1	0	0.98	2.05	0.06	RP11-68I3.10	chr17	sense_intronic	--
ENSG00000165671.18	7.31	8.02	9.78	8.23	NSD1	chr5	protein_coding	nuclear receptor binding SET domain protein 1
ENSG00000186184.15	6.25	7.62	5.69	6.02	POLR1D	chr13	protein_coding	polymerase (RNA) I polypeptide D, 16kDa
ENSG00000158773.14	10.88	8.91	6.96	8.88	USF1	chr1	protein_coding	upstream transcription factor 1
ENSG00000177614.9	0.1	0.03	0.09	0.02	PGBD5	chr1	protein_coding	piggyBac transposable element derived 5
ENSG00000080561.13	0.67	1.08	1.07	1.15	MID2	chrX	protein_coding	midline 2
ENSG00000275410.4	9.98	9.73	9.56	13.58	HNF1B	chr17	protein_coding	HNF1 homeobox B
ENSG00000175745.11	10.44	10.93	6.92	7.9	NR2F1	chr5	protein_coding	nuclear receptor subfamily 2, group F, member 1
ENSG00000196826.7	0.02	0	0.04	0	CTD-2192J16.17	chr19	protein_coding	--
ENSG00000200345.2	0.65	0.37	1.75	1.8	RNU6-485P	chr12	snRNA	RNA, U6 small nuclear 485, pseudogene
ENSG00000230772.1	0	0	0.45	0	VN1R108P	chr20	unprocessed_pseudogene	vomeronasal 1 receptor 108 pseudogene
ENSG00000135636.13	0.47	0.57	1.16	1.14	DYSF	chr2	protein_coding	dysferlin
ENSG00000271717.1	0	0	0.13	0	CTD-3020H12.4	chr19	antisense	--
ENSG00000127554.12	22.34	24.26	12.18	23.87	GFER	chr16	protein_coding	growth factor, augmenter of liver regeneration
ENSG00000273036.2	2.15	3.15	2.95	3.64	FAM95C	chr9	lincRNA	family with sequence similarity 95, member C
ENSG00000138172.10	0.28	0.69	1.11	1.32	CALHM2	chr10	protein_coding	calcium homeostasis modulator 2
ENSG00000165533.18	0.84	0.99	1.15	1.43	TTC8	chr14	protein_coding	tetratricopeptide repeat domain 8
ENSG00000166803.10	9.28	8.72	6.69	8.85	KIAA0101	chr15	protein_coding	KIAA0101
ENSG00000234769.7	0.14	0.03	0.3	0.52	WASH4P	chr16	unprocessed_pseudogene	WAS protein family homolog 4 pseudogene
ENSG00000179930.5	0	0	0.04	0	ZNF648	chr1	protein_coding	zinc finger protein 648
ENSG00000251435.1	0.09	0	0.34	0	C1GALT1P2	chr5	processed_pseudogene	ore 1 synthase, glycoprotein-N-acetylgalactosamine 3-beta-galactosyltransferase 1 pseudogene 2
ENSG00000186998.15	0	0.03	0	0	EMID1	chr22	protein_coding	EMI domain containing 1
ENSG00000168405.14	0	0	0.06	0	CMAHP	chr6	unitary_pseudogene	cytidine monophospho-N-acetylneuraminic acid hydroxylase, pseudogene
ENSG00000148356.13	9.3	10.71	8.7	8.42	LRSAM1	chr9	protein_coding	leucine rich repeat and sterile alpha motif containing 1
ENSG00000202198.1	28.63	24.67	23.05	28.71	RN7SK	chr6	misc_RNA	RNA, 7SK small nuclear
ENSG00000184956.15	0	0.03	0.02	0	MUC6	chr11	protein_coding	mucin 6, oligomeric mucus/gel-forming
ENSG00000100401.19	86.8	85.8	47.93	68.17	RANGAP1	chr22	protein_coding	Ran GTPase activating protein 1
ENSG00000244538.1	0	0	0.18	0	RP11-10G12.1	chr4	processed_pseudogene	--
ENSG00000126266.3	0	0.1	0.04	0	FFAR1	chr19	protein_coding	free fatty acid receptor 1
ENSG00000267504.1	0	0	0.17	0.1	RP11-845C23.2	chr18	sense_intronic	--
ENSG00000129083.12	25.54	23.61	30.67	26.58	COPB1	chr11	protein_coding	coatomer protein complex, subunit beta 1
ENSG00000144036.14	1.26	1.15	2.34	1.64	EXOC6B	chr2	protein_coding	exocyst complex component 6B
ENSG00000229985.2	0	0.07	0.09	0	RP11-40H20.5	chr1	processed_pseudogene	--
ENSG00000078967.12	2.27	2.5	2.12	2.52	UBE2D4	chr7	protein_coding	ubiquitin-conjugating enzyme E2D 4 (putative)
ENSG00000104976.11	4.33	3.98	3.87	6.73	SNAPC2	chr19	protein_coding	small nuclear RNA activating complex, polypeptide 2, 45kDa
ENSG00000170089.15	0.14	0.2	0.16	0.22	RP11-423H2.1	chr5	transcribed_unprocessed_pseudogene	--
ENSG00000224786.1	0.07	0	0.3	0.25	CETN4P	chr4	unitary_pseudogene	centrin EF-hand protein 4, pseudogene
ENSG00000266124.1	0	5.93	0	0.73	MIR5587	chr16	miRNA	microRNA 5587
ENSG00000075043.17	0	0.04	0.05	0.16	KCNQ2	chr20	protein_coding	potassium channel, voltage gated KQT-like subfamily Q, member 2
ENSG00000112062.10	6.64	7.76	10.03	9.83	MAPK14	chr6	protein_coding	mitogen-activated protein kinase 14
ENSG00000225938.1	0	0	0.46	0	RP4-575N6.4	chr1	antisense	--
ENSG00000256627.1	0.05	0	0.07	0	RP11-6B19.3	chr12	processed_pseudogene	--
ENSG00000175701.10	0.54	0.57	0.18	0.09	LINC00116	chr2	protein_coding	long intergenic non-protein coding RNA 116
ENSG00000261783.1	0	0	0	0.21	RP11-252K23.2	chr16	sense_intronic	--
ENSG00000068001.13	2.93	3.2	2.61	2.73	HYAL2	chr3	protein_coding	hyaluronoglucosaminidase 2
ENSG00000226758.1	0	0	0.31	0	DISC1-IT1	chr1	sense_intronic	DISC1 intronic transcript 1
ENSG00000269894.1	1	1.06	1.78	1.88	RP11-1020A11.1	chr3	sense_intronic	--
ENSG00000213411.2	0.08	0.04	0.41	0.34	RBM22P2	chr13	processed_pseudogene	RNA binding motif protein 22 pseudogene 2
ENSG00000223358.5	0	0	0	0.03	EHHADH-AS1	chr3	antisense	EHHADH antisense RNA 1
ENSG00000166025.17	13.87	13.01	19.1	17.85	AMOTL1	chr11	protein_coding	angiomotin like 1
ENSG00000230797.2	2.67	2.69	2.63	3.2	YY2	chrX	protein_coding	YY2 transcription factor
ENSG00000143375.14	1.85	1.63	0.62	1.4	CGN	chr1	protein_coding	cingulin
ENSG00000161328.10	0.56	1.7	0.52	0.63	LRRC56	chr11	protein_coding	leucine rich repeat containing 56
ENSG00000258116.1	0.15	0	0.1	0.89	RP11-493L12.6	chr12	processed_pseudogene	--
ENSG00000125851.9	0	0.01	0	0	PCSK2	chr20	protein_coding	proprotein convertase subtilisin/kexin type 2
ENSG00000254100.1	0.06	0	0	0.07	RP11-675F6.4	chr8	lincRNA	--
ENSG00000211683.3	1.15	0.79	1.21	2.09	KB-1572G7.3	chr22	processed_transcript	--
ENSG00000229057.1	0.05	0.11	0	0	RPS3AP54	chr9	processed_pseudogene	ribosomal protein S3a pseudogene 54
ENSG00000204569.9	17.5	18.64	27.07	16.97	PPP1R10	chr6	protein_coding	protein phosphatase 1, regulatory subunit 10
ENSG00000261396.1	0.26	1.41	0.18	0	CTD-2012K14.2	chr16	antisense	--
ENSG00000163995.18	0.61	0.95	0.57	1.05	ABLIM2	chr4	protein_coding	actin binding LIM protein family, member 2
ENSG00000235859.5	2.89	6.65	3.11	4.93	AC006978.6	chr7	processed_pseudogene	--
ENSG00000077009.13	0.3	0	0	0.03	NMRK2	chr19	protein_coding	nicotinamide riboside kinase 2
ENSG00000276476.2	1.15	1.95	1.28	0.89	LINC00540	chr13	lincRNA	long intergenic non-protein coding RNA 540
ENSG00000227210.1	0	0	0.35	0	AC079145.4	chr2	antisense	--
ENSG00000225726.1	0.07	0	0	0	AC007000.10	chr7	processed_pseudogene	--
ENSG00000167644.11	0	0.07	0	0.07	C19orf33	chr19	protein_coding	chromosome 19 open reading frame 33
ENSG00000129559.12	1.44	1.71	0.83	0.72	NEDD8	chr14	protein_coding	neural precursor cell expressed, developmentally down-regulated 8
ENSG00000148655.14	0.12	0.09	0.1	0.16	C10orf11	chr10	protein_coding	chromosome 10 open reading frame 11
ENSG00000174099.10	1.37	1.24	3.02	3.08	MSRB3	chr12	protein_coding	methionine sulfoxide reductase B3
ENSG00000213188.3	0.3	0.1	0.23	0.38	YBX1P4	chr7	processed_pseudogene	Y box binding protein 1 pseudogene 4
ENSG00000250564.1	0	0.06	0	0	RP11-215P8.4	chr5	lincRNA	--
ENSG00000233382.6	0.24	0.47	0.46	0.19	NKAPP1	chrX	transcribed_processed_pseudogene	NFKB activating protein pseudogene 1
ENSG00000214253.8	41.18	48.7	26.81	45.35	FIS1	chr7	protein_coding	fission 1 (mitochondrial outer membrane) homolog (S. cerevisiae)
ENSG00000259402.1	0	0	0.18	0	RP11-30K9.4	chr15	sense_intronic	--
ENSG00000257794.1	0	0	0	0.21	RP11-125N22.4	chr12	processed_pseudogene	--
ENSG00000281856.1	0.02	0	0	0	RP11-744A16.4	chr17	lincRNA	--
ENSG00000274225.1	0	0.06	0	0	KB-68A7.1	chr21	lincRNA	--
ENSG00000279773.1	0	0	0	0.02	AL050303.10	chr21	TEC	--
ENSG00000099260.10	1.2	1.55	1.22	1.02	PALMD	chr1	protein_coding	palmdelphin
ENSG00000213015.8	14.13	12.14	6.43	10.61	ZNF580	chr19	protein_coding	zinc finger protein 580
ENSG00000232352.1	1.43	0	0	0	SEMA3B-AS1	chr3	antisense	SEMA3B antisense RNA 1 (head to head)
ENSG00000215375.6	0.97	0.87	0.41	0.54	MYL5	chr4	protein_coding	myosin, light chain 5, regulatory
ENSG00000267283.1	1.78	0.65	0.28	0.06	AC005306.3	chr19	processed_transcript	--
ENSG00000279357.1	0	0	0.09	0	RP11-475D10.4	chr16	TEC	--
ENSG00000158669.11	21.35	21.71	15.91	17.71	AGPAT6	chr8	protein_coding	1-acylglycerol-3-phosphate O-acyltransferase 6
ENSG00000261537.1	0	0	0.06	0	RP11-319G9.5	chr16	sense_intronic	--
ENSG00000088986.10	56.2	49.91	37.37	49.88	DYNLL1	chr12	protein_coding	dynein, light chain, LC8-type 1
ENSG00000013441.15	14.48	14.41	17.44	13.63	CLK1	chr2	protein_coding	CDC-like kinase 1
ENSG00000198843.12	1.93	2.62	2.84	2.7	SELT	chr3	protein_coding	--
ENSG00000118004.17	0	0	0	0.06	COLEC11	chr2	protein_coding	collectin sub-family member 11
ENSG00000225984.1	0	0.06	1.19	0.12	HMGB1P26	chr1	processed_pseudogene	high mobility group box 1 pseudogene 26
ENSG00000144579.7	5.67	5.56	5.94	7.28	CTDSP1	chr2	protein_coding	CTD (carboxy-terminal domain, RNA polymerase II, polypeptide A) small phosphatase 1
ENSG00000169814.12	0.71	1.36	1.17	1.03	BTD	chr3	protein_coding	biotinidase
ENSG00000163618.17	0	0	0	0.01	CADPS	chr3	protein_coding	Ca++-dependent secretion activator
ENSG00000276890.1	0	0	0.5	0	Metazoa_SRP	chr3	misc_RNA	--
ENSG00000229256.1	0.1	0	0.13	0	ST13P13	chr10	processed_pseudogene	suppression of tumorigenicity 13 (colon carcinoma) (Hsp70 interacting protein) pseudogene 13
ENSG00000228979.4	0	0.08	0	0	CTD-2501B8.5	chr17	processed_pseudogene	--
ENSG00000106714.17	0.26	0.26	0.64	0.2	CNTNAP3	chr9	protein_coding	contactin associated protein-like 3
ENSG00000034713.7	14.64	19.1	16.55	24.3	GABARAPL2	chr16	protein_coding	GABA(A) receptor-associated protein-like 2
ENSG00000261402.1	0	0	0.01	0	RP11-378I6.1	chr9	lincRNA	--
ENSG00000166326.6	25.19	23.93	17.85	19.58	TRIM44	chr11	protein_coding	tripartite motif containing 44
ENSG00000260274.1	0.1	0	0.03	0.05	RP11-817O13.8	chr15	lincRNA	--
ENSG00000184986.10	0.11	0.45	0.48	0.64	TMEM121	chr14	protein_coding	transmembrane protein 121
ENSG00000172339.9	0.28	0.27	0.42	0.41	ALG14	chr1	protein_coding	ALG14, UDP-N-acetylglucosaminyltransferase subunit
ENSG00000166159.10	0	0	0.04	0	LRTM2	chr12	protein_coding	leucine-rich repeats and transmembrane domains 2
ENSG00000274879.1	0	0	0.78	1.5	RP11-411G2.1	chr12	processed_pseudogene	--
ENSG00000184408.9	0	0	0.04	0	KCND2	chr7	protein_coding	potassium channel, voltage gated Shal related subfamily D, member 2
ENSG00000148346.11	1.56	0	0.72	1.11	LCN2	chr9	protein_coding	lipocalin 2
ENSG00000160801.13	0.01	0.02	0	0	PTH1R	chr3	protein_coding	parathyroid hormone 1 receptor
ENSG00000048707.13	2.85	2.93	3.7	3.17	VPS13D	chr1	protein_coding	vacuolar protein sorting 13 homolog D (S. cerevisiae)
ENSG00000176978.13	23.62	32.79	18.87	32.01	DPP7	chr9	protein_coding	dipeptidyl-peptidase 7
ENSG00000237757.2	0	0	0.07	0.06	EEF1A1P30	chrX	processed_pseudogene	eukaryotic translation elongation factor 1 alpha 1 pseudogene 30
ENSG00000244378.1	0	0	0.2	0.11	RPS2P45	chr16	transcribed_processed_pseudogene	ribosomal protein S2 pseudogene 45
ENSG00000253505.1	0	0	0	0.13	CTA-398F10.1	chr8	lincRNA	--
ENSG00000196357.11	0.58	0.22	0.47	0.76	ZNF565	chr19	protein_coding	zinc finger protein 565
ENSG00000258038.5	0	0	0.03	0	CTD-2384A14.1	chr14	lincRNA	--
ENSG00000271543.1	0	0	0	1.09	RP11-692M12.5	chr11	processed_pseudogene	--
ENSG00000280240.1	0.04	0	0	0	AL049794.1	chr20	protein_coding	--
ENSG00000136197.12	5.21	2.73	2.3	3.42	C7orf25	chr7	protein_coding	chromosome 7 open reading frame 25
ENSG00000206341.7	2.37	1.33	1.49	1.54	HLA-H	chr6	unprocessed_pseudogene	major histocompatibility complex, class I, H (pseudogene)
ENSG00000261519.3	0	0	0.05	0	RP11-403P17.4	chr16	lincRNA	--
ENSG00000021488.12	0	0	0.05	0.09	SLC7A9	chr19	protein_coding	solute carrier family 7 (amino acid transporter light chain, bo,+ system), member 9
ENSG00000138395.14	0.01	0	0	0	CDK15	chr2	protein_coding	cyclin-dependent kinase 15
ENSG00000129946.10	0	0.03	0.26	0.09	SHC2	chr19	protein_coding	SHC (Src homology 2 domain containing) transforming protein 2
ENSG00000118564.14	1.58	2.04	3.47	2.89	FBXL5	chr4	protein_coding	F-box and leucine-rich repeat protein 5
ENSG00000015568.12	0	0	0.05	0	RGPD5	chr2	protein_coding	RANBP2-like and GRIP domain containing 5
ENSG00000271237.1	0	0	0	0.06	RP11-140C5.3	chr10	processed_pseudogene	--
ENSG00000135477.11	0.33	0.42	0.03	0.11	KRT87P	chr12	transcribed_unprocessed_pseudogene	keratin 87 pseudogene
ENSG00000229083.1	0	0	0.2	0	PSMA6P2	chrX	processed_pseudogene	proteasome (prosome, macropain) subunit, alpha type, 6 pseudogene 2
ENSG00000276071.1	0.37	0.48	0.11	0	CTD-3234P18.6	chr19	lincRNA	--
ENSG00000196584.2	2.51	2.3	5.63	2.77	XRCC2	chr7	protein_coding	X-ray repair complementing defective repair in Chinese hamster cells 2
ENSG00000135446.16	61.13	60.56	43.07	72.85	CDK4	chr12	protein_coding	cyclin-dependent kinase 4
ENSG00000205209.7	0.08	0	0.11	0.03	SCGB2B2	chr19	protein_coding	secretoglobin, family 2B, member 2
ENSG00000108559.11	22.82	22.08	29.31	28.56	NUP88	chr17	protein_coding	nucleoporin 88kDa
ENSG00000144635.8	21.52	22.55	22.08	24.09	DYNC1LI1	chr3	protein_coding	dynein, cytoplasmic 1, light intermediate chain 1
ENSG00000167553.14	272.31	266.98	206.5	253.17	TUBA1C	chr12	protein_coding	tubulin, alpha 1c
ENSG00000137700.16	2.25	3.06	1.15	2.82	SLC37A4	chr11	protein_coding	solute carrier family 37 (glucose-6-phosphate transporter), member 4
ENSG00000167216.16	2.94	2.66	1.88	2.46	KATNAL2	chr18	protein_coding	katanin p60 subunit A-like 2
ENSG00000100242.15	17.61	19.08	12.74	15.01	SUN2	chr22	protein_coding	Sad1 and UNC84 domain containing 2
ENSG00000224531.5	2.36	2.55	3.98	3.64	SMIM13	chr6	protein_coding	small integral membrane protein 13
ENSG00000113013.12	382.97	369.64	319.22	327.25	HSPA9	chr5	protein_coding	heat shock 70kDa protein 9 (mortalin)
ENSG00000177963.12	27.04	27.61	19.75	27.14	RIC8A	chr11	protein_coding	RIC8 guanine nucleotide exchange factor A
ENSG00000160505.15	0	0	0.02	0	NLRP4	chr19	protein_coding	NLR family, pyrin domain containing 4
ENSG00000125124.11	3.43	2.9	1.87	2.32	BBS2	chr16	protein_coding	Bardet-Biedl syndrome 2
ENSG00000236285.1	0	0	0.17	0	NPM1P8	chrX	processed_pseudogene	nucleophosmin 1 (nucleolar phosphoprotein B23, numatrin) pseudogene 8
ENSG00000066032.18	0.02	0	0	0	CTNNA2	chr2	protein_coding	catenin (cadherin-associated protein), alpha 2
ENSG00000187871.2	0	0	0.02	0	GFRAL	chr6	protein_coding	GDNF family receptor alpha like
ENSG00000260691.5	0.43	0.15	0.04	0.11	ANKRD20A1	chr9	protein_coding	ankyrin repeat domain 20 family, member A1
ENSG00000166866.12	0.65	1.36	0.31	0.27	MYO1A	chr12	protein_coding	myosin IA
ENSG00000197580.11	0.06	0	0.16	0.01	BCO2	chr11	protein_coding	beta-carotene oxygenase 2
ENSG00000159479.16	23.67	28.8	23.67	27.05	MED8	chr1	protein_coding	mediator complex subunit 8
ENSG00000236753.5	2.22	1.6	2.08	2.79	MKLN1-AS	chr7	processed_transcript	MKLN1 antisense RNA
ENSG00000109113.17	34.75	38.6	29.7	52.31	RAB34	chr17	protein_coding	RAB34, member RAS oncogene family
ENSG00000054654.15	2.63	2.86	3.96	2.7	SYNE2	chr14	protein_coding	spectrin repeat containing, nuclear envelope 2
ENSG00000134996.11	5.56	3.24	4.9	3.73	OSTF1	chr9	protein_coding	osteoclast stimulating factor 1
ENSG00000265982.1	0.36	1.23	2.93	0	RP11-927P21.4	chr17	unprocessed_pseudogene	--
ENSG00000266965.1	0	0	0.11	0.23	RP11-712P20.2	chr18	sense_intronic	--
ENSG00000180773.14	2.87	1.87	4.15	2.94	SLC36A4	chr11	protein_coding	solute carrier family 36 (proton/amino acid symporter), member 4
ENSG00000229893.2	0	0	0.04	0	AC004549.6	chr7	antisense	--
ENSG00000109339.18	0	0.01	0	0.01	MAPK10	chr4	protein_coding	mitogen-activated protein kinase 10
ENSG00000262343.1	0	2.06	0.72	0.24	RP11-353N14.3	chr17	lincRNA	--
ENSG00000185386.14	5.72	4.33	3.1	2.55	MAPK11	chr22	protein_coding	mitogen-activated protein kinase 11
ENSG00000118680.12	84.28	79.17	76.66	99.97	MYL12B	chr18	protein_coding	myosin, light chain 12B, regulatory
ENSG00000213051.3	0	0	0	0.04	RPL5P5	chr1	processed_pseudogene	ribosomal protein L5 pseudogene 5
ENSG00000229344.1	1.17	1.04	1.85	0.9	RP5-857K21.7	chr1	unprocessed_pseudogene	--
ENSG00000185049.12	10.45	7.69	6.45	8.45	NELFA	chr4	protein_coding	negative elongation factor complex member A
ENSG00000279686.1	0	0	0.14	0.15	ECSCR	chr5	protein_coding	endothelial cell surface expressed chemotaxis and apoptosis regulator
ENSG00000140488.14	0	0.02	0.01	0.19	CELF6	chr15	protein_coding	CUGBP, Elav-like family member 6
ENSG00000237489.2	0	0.04	0.07	0.03	LINC00959	chr10	lincRNA	long intergenic non-protein coding RNA 959
ENSG00000279649.1	0.32	0.03	0.21	0.57	RP11-96D1.8	chr16	TEC	--
ENSG00000259475.1	0	0.13	0	0	RP11-654A16.3	chr15	antisense	--
ENSG00000170899.10	0.36	0.41	0.16	0.03	GSTA4	chr6	protein_coding	glutathione S-transferase alpha 4
ENSG00000125734.13	12.28	12.75	9.33	12.76	GPR108	chr19	protein_coding	G protein-coupled receptor 108
ENSG00000144043.11	3.9	3.26	3.47	5.51	TEX261	chr2	protein_coding	testis expressed 261
ENSG00000135775.13	9.81	11.09	9.94	10.66	COG2	chr1	protein_coding	component of oligomeric golgi complex 2
ENSG00000224416.2	0	0	0.33	0	IFNA22P	chr9	unprocessed_pseudogene	interferon, alpha 22, pseudogene
ENSG00000125816.4	0.45	0.56	0.25	0.36	NKX2-4	chr20	protein_coding	NK2 homeobox 4
ENSG00000260276.2	0.5	0.26	0.55	0.39	RP11-77H9.2	chr16	antisense	--
ENSG00000095787.21	20.16	23.08	28.97	27.66	WAC	chr10	protein_coding	WW domain containing adaptor with coiled-coil
ENSG00000270681.1	0	0	0.04	0.03	RP11-372K14.2	chr4	antisense	--
ENSG00000256050.2	1.67	0.96	2.33	2.47	RP11-982M15.6	chr14	lincRNA	--
ENSG00000201301.1	0	0	0.41	0	RNA5SP130	chr3	rRNA	RNA, 5S ribosomal pseudogene 130
ENSG00000140623.13	0	0	0.19	0	2018-09-12	chr16	protein_coding	septin 12
ENSG00000100380.12	162.89	163.84	83.88	105.65	ST13	chr22	protein_coding	suppression of tumorigenicity 13 (colon carcinoma) (Hsp70 interacting protein)
ENSG00000118640.10	23.61	24.15	13.48	16.2	VAMP8	chr2	protein_coding	vesicle-associated membrane protein 8
ENSG00000104714.13	48.3	55.34	16.26	26.24	ERICH1	chr8	protein_coding	glutamate-rich 1
ENSG00000064961.18	174.92	191.66	66.72	117.34	HMG20B	chr19	protein_coding	high mobility group 20B
ENSG00000113070.7	2.78	2.17	4.71	2.89	HBEGF	chr5	protein_coding	heparin-binding EGF-like growth factor
ENSG00000272335.1	9.47	6.89	5.3	5.52	RP11-53O19.3	chr5	lincRNA	--
ENSG00000101057.15	299.33	282.95	238.34	358.66	MYBL2	chr20	protein_coding	v-myb avian myeloblastosis viral oncogene homolog-like 2
ENSG00000197651.4	0	0	0.02	0	CCER1	chr12	protein_coding	coiled-coil glutamate-rich protein 1
ENSG00000160188.9	0.68	0.08	0.2	0.19	RSPH1	chr21	protein_coding	radial spoke head 1 homolog (Chlamydomonas)
ENSG00000269974.1	0	0.96	0.57	0.84	RP11-932O9.10	chr15	lincRNA	--
ENSG00000172009.14	13	14.33	11.18	13.65	THOP1	chr19	protein_coding	thimet oligopeptidase 1
ENSG00000011478.11	6.93	8.55	6.1	8.83	QPCTL	chr19	protein_coding	glutaminyl-peptide cyclotransferase-like
ENSG00000167741.10	0	0	0.02	0.01	GGT6	chr17	protein_coding	gamma-glutamyltransferase 6
ENSG00000268119.5	0	0	0.03	0	CTD-2561J22.5	chr19	processed_transcript	--
ENSG00000114656.10	0.06	0.01	0.02	0.06	KIAA1257	chr3	protein_coding	KIAA1257
ENSG00000122420.9	0	0	0	0.02	PTGFR	chr1	protein_coding	prostaglandin F receptor (FP)
ENSG00000266754.2	0.23	0	0.16	0	RN7SL524P	chr10	misc_RNA	RNA, 7SL, cytoplasmic 524, pseudogene
ENSG00000204228.3	1.12	5.35	0.61	1.05	HSD17B8	chr6	protein_coding	hydroxysteroid (17-beta) dehydrogenase 8
ENSG00000131508.15	14.56	15.67	10.72	15.1	UBE2D2	chr5	protein_coding	ubiquitin-conjugating enzyme E2D 2
ENSG00000260193.1	0.39	0.47	0.67	1.3	RP11-83N9.5	chr9	lincRNA	--
ENSG00000233834.6	0	0.11	0	0	AC005083.1	chr7	processed_transcript	--
ENSG00000264620.1	0	0	1.87	0	AL139022.1	chr14	miRNA	--
ENSG00000104164.10	6.3	6.1	13.98	8.61	BLOC1S6	chr15	protein_coding	biogenesis of lysosomal organelles complex-1, subunit 6, pallidin
ENSG00000198189.10	0.55	0.73	1.04	0.94	HSD17B11	chr4	protein_coding	hydroxysteroid (17-beta) dehydrogenase 11
ENSG00000108821.13	0.88	1.39	1.48	1.68	COL1A1	chr17	protein_coding	collagen, type I, alpha 1
ENSG00000126947.11	0.02	0.06	0	0	ARMCX1	chrX	protein_coding	armadillo repeat containing, X-linked 1
ENSG00000105939.12	11.82	12.26	10.97	12.74	ZC3HAV1	chr7	protein_coding	zinc finger CCCH-type, antiviral 1
ENSG00000105855.9	0.51	0.24	1	0.33	ITGB8	chr7	protein_coding	integrin, beta 8
ENSG00000127124.13	1.55	1.4	2.8	2.86	HIVEP3	chr1	protein_coding	human immunodeficiency virus type I enhancer binding protein 3
ENSG00000213650.3	0	0	0.07	0	RP11-760D2.7	chr7	processed_pseudogene	--
ENSG00000110844.13	3.97	5.79	2.71	3.31	PRPF40B	chr12	protein_coding	PRP40 pre-mRNA processing factor 40 homolog B (S. cerevisiae)
ENSG00000089723.9	0.39	0.13	0.26	0.34	OTUB2	chr14	protein_coding	OTU deubiquitinase, ubiquitin aldehyde binding 2
ENSG00000042493.15	18.01	20.73	15.05	27.38	CAPG	chr2	protein_coding	capping protein (actin filament), gelsolin-like
ENSG00000196417.12	0.22	0.31	1	0.65	ZNF765	chr19	protein_coding	zinc finger protein 765
ENSG00000023318.7	18.4	18.45	18.08	20.08	ERP44	chr9	protein_coding	endoplasmic reticulum protein 44
ENSG00000054690.13	0.09	0.41	0.54	0.41	PLEKHH1	chr14	protein_coding	pleckstrin homology domain containing, family H (with MyTH4 domain) member 1
ENSG00000205791.3	0.02	0	0.12	0.05	LOH12CR2	chr12	lincRNA	loss of heterozygosity, 12, chromosomal region 2 (non-protein coding)
ENSG00000264952.1	0	0	0	0.74	AC004000.1	chrX	miRNA	--
ENSG00000266202.1	0.53	3.37	0.08	0.53	RP1-66C13.4	chr17	protein_coding	--
ENSG00000253490.5	0.02	0.02	0	0.01	AC145110.1	chr8	lincRNA	--
ENSG00000174437.16	44.05	40.3	61.74	58.72	ATP2A2	chr12	protein_coding	ATPase, Ca++ transporting, cardiac muscle, slow twitch 2
ENSG00000135900.3	5.4	7.23	6.19	6.25	MRPL44	chr2	protein_coding	mitochondrial ribosomal protein L44
ENSG00000083814.12	0	0	0.02	0	ZNF671	chr19	protein_coding	zinc finger protein 671
ENSG00000255214.1	0.13	0	0	0	RP11-163O19.10	chr11	unprocessed_pseudogene	--
ENSG00000228630.5	11.24	7.62	9.76	11.16	HOTAIR	chr12	antisense	HOX transcript antisense RNA
ENSG00000233741.1	0	0	0.11	0	AC016691.2	chr2	processed_pseudogene	--
ENSG00000274012.1	205.42	277.98	61.79	180.69	Metazoa_SRP	chr14	misc_RNA	--
ENSG00000258858.1	0	0	0.07	0	RP11-982M15.5	chr14	antisense	--
ENSG00000254481.1	0	0	0.09	0	PTP4A2P2	chr11	processed_pseudogene	protein tyrosine phosphatase type IVA, member 2 pseudogene 2
ENSG00000250903.8	0.09	0.02	0.08	0.06	GMDS-AS1	chr6	lincRNA	GMDS antisense RNA 1 (head to head)
ENSG00000112855.14	13.8	10.5	11.41	13.7	HARS2	chr5	protein_coding	histidyl-tRNA synthetase 2, mitochondrial
ENSG00000272434.1	4.16	1.91	2.04	3.74	RP13-131K19.6	chr3	antisense	--
ENSG00000249395.2	0.56	1.96	1.17	0.89	CASC9	chr8	lincRNA	cancer susceptibility candidate 9 (non-protein coding)
ENSG00000268400.5	7.08	6.9	9.4	11.46	CTD-3214H19.4	chr19	protein_coding	--
ENSG00000154518.9	1.57	2.04	1.47	2.05	ATP5G3	chr2	protein_coding	ATP synthase, H+ transporting, mitochondrial Fo complex, subunit C3 (subunit 9)
ENSG00000259985.1	0.33	0	0.04	0.07	RP11-549B18.1	chr18	antisense	--
ENSG00000226200.6	0.17	0.15	0.17	0.08	SGMS1-AS1	chr10	antisense	SGMS1 antisense RNA 1
ENSG00000276234.4	5.14	4.31	3.78	3.92	TADA2A	chr17	protein_coding	transcriptional adaptor 2A
ENSG00000213886.3	0	0.22	0	0.25	UBD	chr6	protein_coding	ubiquitin D
ENSG00000145642.11	0.37	0	0.28	0.14	FAM159B	chr5	protein_coding	family with sequence similarity 159, member B
ENSG00000132141.13	0.26	0.23	0.22	0.45	CCT6B	chr17	protein_coding	chaperonin containing TCP1, subunit 6B (zeta 2)
ENSG00000078269.13	1.49	2.14	5.49	3.88	SYNJ2	chr6	protein_coding	synaptojanin 2
ENSG00000141519.14	2.13	2.92	0.64	0.8	CCDC40	chr17	protein_coding	coiled-coil domain containing 40
ENSG00000229023.1	0	0	0.15	0	AC067945.3	chr2	processed_pseudogene	--
ENSG00000267980.1	0.05	0	0.31	0	AC007292.6	chr19	antisense	--
ENSG00000187954.12	2.74	3.17	3.69	4.59	CYHR1	chr8	protein_coding	cysteine/histidine-rich 1
ENSG00000244055.1	0.48	0.31	0.07	0	AC007566.10	chr7	antisense	--
ENSG00000068912.13	15.27	14.88	16.95	12.7	ERLEC1	chr2	protein_coding	endoplasmic reticulum lectin 1
ENSG00000267213.4	0.18	0	0.05	0.36	AC007773.2	chr19	antisense	--
ENSG00000202031.1	0	1.12	0.67	0.55	SNORD38A	chr1	snoRNA	small nucleolar RNA, C/D box 38A
ENSG00000124067.16	7.51	4.46	9.2	10.52	SLC12A4	chr16	protein_coding	solute carrier family 12 (potassium/chloride transporter), member 4
ENSG00000274717.1	0.02	0	0.06	0	RP1-47A17.1	chr22	processed_pseudogene	--
ENSG00000164904.15	11.47	12.58	4.72	7.23	ALDH7A1	chr5	protein_coding	aldehyde dehydrogenase 7 family, member A1
ENSG00000114439.18	4.57	4.66	8.37	5.14	BBX	chr3	protein_coding	bobby sox homolog (Drosophila)
ENSG00000262714.1	0.08	0	0	0	RP11-44F14.8	chr16	lincRNA	--
ENSG00000087087.18	287.81	292.5	172.59	216.91	SRRT	chr7	protein_coding	serrate, RNA effector molecule
ENSG00000249855.1	3.93	3.32	3.59	5.34	EEF1A1P19	chr5	processed_pseudogene	eukaryotic translation elongation factor 1 alpha 1 pseudogene 19
ENSG00000198520.10	0.55	0	0.03	0.15	C1orf228	chr1	protein_coding	chromosome 1 open reading frame 228
ENSG00000266936.1	0	0	0	0.11	CTC-215O4.4	chr19	antisense	--
ENSG00000101365.20	39.08	39.58	26.97	37.37	IDH3B	chr20	protein_coding	isocitrate dehydrogenase 3 (NAD+) beta
ENSG00000278966.2	0	0	0.21	0.04	RP5-1174N9.2	chr1	TEC	--
ENSG00000214760.2	0	0.62	0	0	RPL21P1	chr12	processed_pseudogene	ribosomal protein L21 pseudogene 1
ENSG00000258881.6	0.66	0.72	0.73	0.95	AC007040.11	chr2	protein_coding	--
ENSG00000223564.1	0	0	0	0.08	CYP4F32P	chr2	unprocessed_pseudogene	cytochrome P450, family 4, subfamily F, polypeptide 32, pseudogene
ENSG00000134824.13	14.89	14.42	7.74	12.12	FADS2	chr11	protein_coding	fatty acid desaturase 2
ENSG00000275894.1	0	0	0.59	0	RP3-453C12.14	chr20	sense_intronic	--
ENSG00000179044.15	0.15	0	0	0	EXOC3L1	chr16	protein_coding	exocyst complex component 3-like 1
ENSG00000214147.2	0	0	0.04	0	RP11-332P22.2	chr3	processed_pseudogene	--
ENSG00000201675.1	0	0	0.56	0	SNORD32A	chr19	snoRNA	small nucleolar RNA, C/D box 32A
ENSG00000135838.13	0.19	0	0.09	0.11	NPL	chr1	protein_coding	N-acetylneuraminate pyruvate lyase (dihydrodipicolinate synthase)
ENSG00000248956.1	0.06	0	0.41	0	HMGB1P44	chr4	processed_pseudogene	high mobility group box 1 pseudogene 44
ENSG00000100612.13	6.87	5.33	5.99	5.72	DHRS7	chr14	protein_coding	dehydrogenase/reductase (SDR family) member 7
ENSG00000251093.1	0	0	0.08	0.26	RP11-414H23.3	chr5	lincRNA	--
ENSG00000127419.16	0.84	0.88	1.25	0.93	TMEM175	chr4	protein_coding	transmembrane protein 175
ENSG00000229433.1	0	0	0.04	0	RP11-329B9.1	chr3	lincRNA	--
ENSG00000204176.13	0	0.01	0.09	0	SYT15	chr10	protein_coding	synaptotagmin XV
ENSG00000227028.6	0	0	0.01	0	SLC8A1-AS1	chr2	antisense	SLC8A1 antisense RNA 1
ENSG00000164934.13	20.24	22.9	21.78	24.55	DCAF13	chr8	protein_coding	DDB1 and CUL4 associated factor 13
ENSG00000183474.15	3.3	3.2	2.98	3.1	GTF2H2C	chr5	protein_coding	GTF2H2 family member C
ENSG00000242206.2	0	0	0	0.11	RPS26P35	chr8	processed_pseudogene	ribosomal protein S26 pseudogene 35
ENSG00000116750.13	13.47	13.4	11.82	9.09	UCHL5	chr1	protein_coding	ubiquitin carboxyl-terminal hydrolase L5
ENSG00000246640.1	0.6	0.14	0.17	0.55	RP11-1094H24.4	chr17	lincRNA	--
ENSG00000160075.11	25.17	25.8	22.19	24.85	SSU72	chr1	protein_coding	SSU72 RNA polymerase II CTD phosphatase homolog (S. cerevisiae)
ENSG00000165475.13	0.52	0.22	0.77	0.07	CRYL1	chr13	protein_coding	crystallin, lambda 1
ENSG00000244361.1	0	0	0.14	0	RPL30P7	chr5	processed_pseudogene	ribosomal protein L30 pseudogene 7
ENSG00000278769.1	0	0	0	0.05	CTD-2036P10.5	chr15	antisense	--
ENSG00000126453.9	2.34	2.54	2.51	4.51	BCL2L12	chr19	protein_coding	BCL2-like 12 (proline rich)
ENSG00000152591.12	0	0	0.03	0	DSPP	chr4	protein_coding	dentin sialophosphoprotein
ENSG00000188428.16	1.73	1.64	2.39	1.94	BLOC1S5	chr6	protein_coding	biogenesis of lysosomal organelles complex-1, subunit 5, muted
ENSG00000249337.2	0	0	0.12	0	SNX18P25	chr4	processed_pseudogene	sorting nexin 18 pseudogene 25
ENSG00000162522.10	9.59	9.38	11.81	12.99	KIAA1522	chr1	protein_coding	KIAA1522
ENSG00000118402.5	0.03	0.01	0.02	0.01	ELOVL4	chr6	protein_coding	ELOVL fatty acid elongase 4
ENSG00000279088.1	0.03	0.76	1.4	0.53	RP11-574K11.24	chr10	TEC	--
ENSG00000066697.14	38.96	46.03	38.57	43.5	MSANTD3	chr9	protein_coding	Myb/SANT-like DNA-binding domain containing 3
ENSG00000257642.1	0.06	0	1.28	2.38	RP11-474B16.1	chr12	antisense	--
ENSG00000139517.7	0.65	0.2	1.33	0.95	LNX2	chr13	protein_coding	ligand of numb-protein X 2
ENSG00000132874.13	0.01	0	0.01	0	SLC14A2	chr18	protein_coding	solute carrier family 14 (urea transporter), member 2
ENSG00000254057.1	0	0	0.18	0.07	RP3-388N13.3	chr8	lincRNA	--
ENSG00000165240.17	0.32	0.43	1.39	0.92	ATP7A	chrX	protein_coding	ATPase, Cu++ transporting, alpha polypeptide
ENSG00000006042.11	0.03	0	0	0.01	TMEM98	chr17	protein_coding	transmembrane protein 98
ENSG00000131149.17	10.5	10.66	11.84	11.95	GSE1	chr16	protein_coding	Gse1 coiled-coil protein
ENSG00000254248.1	0	0	0	0.15	RP11-320N21.2	chr8	antisense	--
ENSG00000223711.1	0	0	0.06	0	AC091633.3	chr3	antisense	--
ENSG00000183735.9	15.89	14.28	20.62	14.79	TBK1	chr12	protein_coding	TANK-binding kinase 1
ENSG00000205143.2	0	0	0.13	0.22	ARID3C	chr9	protein_coding	AT rich interactive domain 3C (BRIGHT-like)
ENSG00000100626.16	0.01	0.01	0.03	0.07	GALNT16	chr14	protein_coding	polypeptide N-acetylgalactosaminyltransferase 16
ENSG00000116580.18	14.34	14.1	17.53	17.38	GON4L	chr1	protein_coding	gon-4-like (C. elegans)
ENSG00000116161.17	63.03	62.82	43.06	46.4	CACYBP	chr1	protein_coding	calcyclin binding protein
ENSG00000150551.10	0.08	0.53	1.39	1.41	LYPD1	chr2	protein_coding	LY6/PLAUR domain containing 1
ENSG00000171533.11	0.15	0	0.09	0.07	MAP6	chr11	protein_coding	microtubule-associated protein 6
ENSG00000243514.2	0	0.2	0.12	0.1	RPL32P33	chr17	processed_pseudogene	ribosomal protein L32 pseudogene 33
ENSG00000140107.10	0	0.02	0	0	SLC25A47	chr14	protein_coding	solute carrier family 25, member 47
ENSG00000133858.15	4.03	4.77	7.16	4.22	ZFC3H1	chr12	protein_coding	zinc finger, C3H1-type containing
ENSG00000245598.6	0	0	0.23	0	DACT3-AS1	chr19	antisense	DACT3 antisense RNA 1
ENSG00000233872.1	0	0.05	0	0	AC005033.6	chr2	processed_pseudogene	--
ENSG00000225200.2	0	0.06	0	0.12	AB019441.29	chr14	processed_pseudogene	--
ENSG00000160229.11	0.1	0.14	0.59	0.28	ZNF66	chr19	protein_coding	zinc finger protein 66
ENSG00000227536.1	0	0	0.42	0	SOCS5P4	chrX	processed_pseudogene	suppressor of cytokine signaling 5 pseudogene 4
ENSG00000116171.16	4.31	3.65	2.2	3.34	SCP2	chr1	protein_coding	sterol carrier protein 2
ENSG00000232453.5	0.23	0	0.15	0.35	RP4-794H19.1	chr1	lincRNA	--
ENSG00000105136.19	0.54	0.9	1.21	0.69	ZNF419	chr19	protein_coding	zinc finger protein 419
ENSG00000004455.16	65.67	64.52	47.08	66.28	AK2	chr1	protein_coding	adenylate kinase 2
ENSG00000254852.8	0.15	0.19	0.1	0.05	NPIPA2	chr16	protein_coding	nuclear pore complex interacting protein family, member A2
ENSG00000177732.7	8.86	7.67	3.3	5.07	SOX12	chr20	protein_coding	SRY (sex determining region Y)-box 12
ENSG00000228327.2	1.13	0.78	2.74	2.1	RP11-206L10.2	chr1	lincRNA	--
ENSG00000161653.10	0.19	0.49	0.04	0	NAGS	chr17	protein_coding	N-acetylglutamate synthase
ENSG00000174125.7	0	0	0.21	0.03	TLR1	chr4	protein_coding	toll-like receptor 1
ENSG00000159247.12	0.13	0.03	0	0	TUBBP5	chr9	transcribed_unprocessed_pseudogene	tubulin, beta pseudogene 5
ENSG00000259933.6	0.48	0.7	0.56	0.61	RP11-304L19.1	chr16	sense_overlapping	--
ENSG00000116497.17	2.47	2.35	2.65	2.52	S100PBP	chr1	protein_coding	S100P binding protein
ENSG00000117174.10	25.74	23.16	11.93	13.17	ZNHIT6	chr1	protein_coding	zinc finger, HIT-type containing 6
ENSG00000166164.15	29.2	24.88	27.13	26.54	BRD7	chr16	protein_coding	bromodomain containing 7
ENSG00000260339.1	0.03	0.1	0.14	0.29	HEXA-AS1	chr15	antisense	HEXA antisense RNA 1
ENSG00000116525.13	1.37	2.16	1.86	2.19	TRIM62	chr1	protein_coding	tripartite motif containing 62
ENSG00000227463.2	0	0	0.14	0	RP11-158D2.2	chr9	lincRNA	--
ENSG00000187867.8	1.07	1.96	0.48	1.04	PALM3	chr19	protein_coding	paralemmin 3
ENSG00000141524.15	2.3	3.18	2.47	2.42	TMC6	chr17	protein_coding	transmembrane channel-like 6
ENSG00000166317.11	0.04	0.12	0.62	0.23	SYNPO2L	chr10	protein_coding	synaptopodin 2-like
ENSG00000275506.1	0	0.11	0	0	CTD-2062A1.2	chr5	processed_pseudogene	--
ENSG00000184481.16	6.47	7.95	4.75	6.82	FOXO4	chrX	protein_coding	forkhead box O4
ENSG00000166407.13	0.31	0.38	0.27	0.15	LMO1	chr11	protein_coding	LIM domain only 1 (rhombotin 1)
ENSG00000160716.4	0	0	0.02	0.01	CHRNB2	chr1	protein_coding	cholinergic receptor, nicotinic, beta 2 (neuronal)
ENSG00000228140.1	0.03	0	0.03	0.07	RP3-467K16.4	chr1	lincRNA	--
ENSG00000248873.1	0	0	0.55	0.25	SERBP1P6	chr5	processed_pseudogene	SERPINE1 mRNA binding protein 1 pseudogene 6
ENSG00000183506.16	0.34	1.32	1.35	1.09	PI4KAP2	chr22	transcribed_unprocessed_pseudogene	phosphatidylinositol 4-kinase, catalytic, alpha pseudogene 2
ENSG00000239257.1	0	0	1.39	0.41	RPL23AP1	chr6	transcribed_processed_pseudogene	ribosomal protein L23a pseudogene 1
ENSG00000169740.13	1.73	2.16	0.45	0.7	ZNF32	chr10	protein_coding	zinc finger protein 32
ENSG00000148834.12	20.25	20.34	25	41.07	GSTO1	chr10	protein_coding	glutathione S-transferase omega 1
ENSG00000278931.1	0.51	0.07	0.75	0.41	bP-2189O9.2	chr21	unprocessed_pseudogene	--
ENSG00000183671.12	0	0	0.32	0.19	GPR1	chr2	protein_coding	G protein-coupled receptor 1
ENSG00000221634.1	0	0	0	1.85	MIR1276	chr15	miRNA	microRNA 1276
ENSG00000260805.2	0.22	0.6	0.3	0.08	RP11-61J19.5	chr1	lincRNA	--
ENSG00000162923.14	18.7	17.52	26.53	22.77	WDR26	chr1	protein_coding	WD repeat domain 26
ENSG00000279242.1	0.06	0	0	0	RP11-195O1.5	chr10	processed_transcript	--
ENSG00000170848.15	0.17	0.01	0.25	0.28	PSG6	chr19	protein_coding	pregnancy specific beta-1-glycoprotein 6
ENSG00000197599.12	0.12	0.2	0.54	0.15	CCDC154	chr16	protein_coding	coiled-coil domain containing 154
ENSG00000023191.16	20.28	22.51	17.79	21.37	RNH1	chr11	protein_coding	ribonuclease/angiogenin inhibitor 1
ENSG00000167685.14	6.47	5.84	6.85	7.1	ZNF444	chr19	protein_coding	zinc finger protein 444
ENSG00000278665.1	1.36	1.27	0.95	1.51	RP11-666O2.4	chr16	unprocessed_pseudogene	--
ENSG00000180574.3	0.13	0.02	0.06	0.16	EIF2S3L	chr12	protein_coding	--
ENSG00000254635.5	7.84	8.34	7.95	6.43	WAC-AS1	chr10	antisense	WAC antisense RNA 1 (head to head)
ENSG00000130725.7	41.42	40.8	32.5	54.8	UBE2M	chr19	protein_coding	ubiquitin-conjugating enzyme E2M
ENSG00000203950.6	7.28	6.28	6.62	11.23	FAM127B	chrX	protein_coding	family with sequence similarity 127, member B
ENSG00000213830.3	0	2.5	0.84	0.84	CFL1P5	chr5	processed_pseudogene	cofilin 1 (non-muscle) pseudogene 5
ENSG00000205362.10	0.08	0	0	0.09	MT1A	chr16	protein_coding	metallothionein 1A
ENSG00000278469.1	0	0	0.16	0	Metazoa_SRP	chr12	misc_RNA	--
ENSG00000123364.4	4.08	3.6	6.51	6.92	HOXC13	chr12	protein_coding	homeobox C13
ENSG00000254002.1	0	0	0.11	0	RP11-213G6.2	chr8	lincRNA	--
ENSG00000090432.6	9.35	7.49	8.74	10.51	MUL1	chr1	protein_coding	mitochondrial E3 ubiquitin protein ligase 1
ENSG00000272667.1	0.93	1.06	2.23	0.98	RP11-395A13.2	chr2	lincRNA	--
ENSG00000244252.1	0	0	0.34	0.14	RP11-495P10.7	chr1	lincRNA	--
ENSG00000090316.15	12.66	14.71	14.48	17.35	MAEA	chr4	protein_coding	macrophage erythroblast attacher
ENSG00000237412.6	0	0.29	0	0	PRSS56	chr2	protein_coding	protease, serine, 56
ENSG00000125652.7	5.49	4.21	3.35	6.48	ALKBH7	chr19	protein_coding	alkB, alkylation repair homolog 7 (E. coli)
ENSG00000166337.9	22.51	20.13	18.84	29.64	TAF10	chr11	protein_coding	TAF10 RNA polymerase II, TATA box binding protein (TBP)-associated factor, 30kDa
ENSG00000223813.2	0.05	0.3	0	0	AC007255.8	chr7	antisense	--
ENSG00000166669.13	0.21	0.54	0.53	0.57	ATF7IP2	chr16	protein_coding	activating transcription factor 7 interacting protein 2
ENSG00000154124.4	7.45	6.4	8.83	7.5	OTULIN	chr5	protein_coding	OTU deubiquitinase with linear linkage specificity
ENSG00000264672.5	0	0	0.17	0.06	SEPT4-AS1	chr17	antisense	SEPT4 antisense RNA 1
ENSG00000144115.16	0.03	0.01	0	0	THNSL2	chr2	protein_coding	threonine synthase-like 2 (S. cerevisiae)
ENSG00000174928.15	1.01	1.29	1.09	1.08	C3orf33	chr3	protein_coding	chromosome 3 open reading frame 33
ENSG00000197355.10	8.49	9.23	8.4	12.34	UAP1L1	chr9	protein_coding	UDP-N-acetylglucosamine pyrophosphorylase 1 like 1
ENSG00000163399.15	115.61	113.47	125.24	145.94	ATP1A1	chr1	protein_coding	ATPase, Na+/K+ transporting, alpha 1 polypeptide
ENSG00000267776.1	0	0	0.08	0	AC006116.24	chr19	sense_intronic	--
ENSG00000170469.10	4.35	2.39	1.72	1.63	SPATA24	chr5	protein_coding	spermatogenesis associated 24
ENSG00000232938.2	0.08	0.26	0.19	0.02	RPL23AP87	chr17	transcribed_processed_pseudogene	ribosomal protein L23a pseudogene 87
ENSG00000119681.11	0.39	0.44	1.39	1.04	LTBP2	chr14	protein_coding	latent transforming growth factor beta binding protein 2
ENSG00000198730.7	32.89	31.48	25.73	22.57	CTR9	chr11	protein_coding	CTR9, Paf1/RNA polymerase II complex component
ENSG00000259939.1	0.51	0.1	1.14	0.56	RP11-77H9.5	chr16	antisense	--
ENSG00000230549.3	0	0.07	0	0	USP17L1	chr8	protein_coding	ubiquitin specific peptidase 17-like family member 1
ENSG00000219433.2	0	0	0.28	0	BTBD10P2	chr6	processed_pseudogene	BTB (POZ) domain containing 10 pseudogene 2
ENSG00000259431.5	0.79	1.68	0.52	0.59	THTPA	chr14	protein_coding	thiamine triphosphatase
ENSG00000196152.10	3.49	6.34	9.05	9.94	ZNF79	chr9	protein_coding	zinc finger protein 79
ENSG00000154328.15	3.11	4.57	3	4.32	NEIL2	chr8	protein_coding	nei endonuclease VIII-like 2 (E. coli)
ENSG00000173085.13	3.81	4.67	3.11	3.77	COQ2	chr4	protein_coding	coenzyme Q2 4-hydroxybenzoate polyprenyltransferase
ENSG00000145416.13	0	0.08	0.08	0	2018-03-01	chr4	protein_coding	membrane-associated ring finger (C3HC4) 1, E3 ubiquitin protein ligase
ENSG00000135314.12	0.7	0.19	0.18	0.02	KHDC1	chr6	protein_coding	KH homology domain containing 1
ENSG00000177125.5	1.3	1.02	3.55	2.14	ZBTB34	chr9	protein_coding	zinc finger and BTB domain containing 34
ENSG00000123179.13	1.66	1.17	2.95	2.37	EBPL	chr13	protein_coding	emopamil binding protein-like
ENSG00000263006.6	0	0.06	0.04	0	ROCK1P1	chr18	transcribed_unprocessed_pseudogene	Rho-associated, coiled-coil containing protein kinase 1 pseudogene 1
ENSG00000088854.12	0.39	0.59	0.82	0.46	C20orf194	chr20	protein_coding	chromosome 20 open reading frame 194
ENSG00000254459.1	0	0.07	0.32	0	RP11-91P24.7	chr11	antisense	--
ENSG00000112715.20	33.18	36.46	28.27	28.48	VEGFA	chr6	protein_coding	vascular endothelial growth factor A
ENSG00000242687.2	0.55	0.21	0.57	0.63	AC004893.11	chr7	antisense	--
ENSG00000274897.2	0	0.86	0.61	1.01	PANO1	chr11	protein_coding	proapoptotic nucleolar protein 1
ENSG00000049541.10	23.48	29.49	22.21	32.24	RFC2	chr7	protein_coding	replication factor C (activator 1) 2, 40kDa
ENSG00000280355.1	0.77	0.76	1.17	0.54	RP11-119F19.5	chr10	TEC	--
ENSG00000113966.9	0.24	0.57	0.43	0.46	ARL6	chr3	protein_coding	ADP-ribosylation factor-like 6
ENSG00000259976.1	3.11	3.88	2.29	3.57	RP11-553L6.5	chr3	lincRNA	--
ENSG00000131067.16	0.03	0	0.11	0.03	GGT7	chr20	protein_coding	gamma-glutamyltransferase 7
ENSG00000221953.5	0	0	0	0.14	C1orf229	chr1	lincRNA	chromosome 1 open reading frame 229
ENSG00000167332.7	0	0	0.05	0	OR51E2	chr11	protein_coding	olfactory receptor, family 51, subfamily E, member 2
ENSG00000186615.10	0.35	0.19	0.36	0.34	KTN1-AS1	chr14	antisense	KTN1 antisense RNA 1
ENSG00000214925.3	0	0	0	0.21	RP3-507I15.1	chrX	processed_pseudogene	--
ENSG00000088367.20	12.12	9.2	10.96	11.41	EPB41L1	chr20	protein_coding	erythrocyte membrane protein band 4.1-like 1
ENSG00000167945.1	0.03	0	0	0	PRR25	chr16	protein_coding	proline rich 25
ENSG00000162928.8	1.35	1.53	1.57	1.57	PEX13	chr2	protein_coding	peroxisomal biogenesis factor 13
ENSG00000197043.13	55.14	60.99	47.88	46.55	ANXA6	chr5	protein_coding	annexin A6
ENSG00000125449.6	2.6	1.81	2.32	2.88	ARMC7	chr17	protein_coding	armadillo repeat containing 7
ENSG00000155980.11	0.02	0	0.09	0	KIF5A	chr12	protein_coding	kinesin family member 5A
ENSG00000086758.15	38.78	39.65	58.73	46.64	HUWE1	chrX	protein_coding	HECT, UBA and WWE domain containing 1, E3 ubiquitin protein ligase
ENSG00000204839.8	4.46	5.38	5.42	6.35	MROH6	chr8	protein_coding	maestro heat-like repeat family member 6
ENSG00000268746.1	0.4	0	0	0.22	CTD-2571L23.8	chr19	lincRNA	--
ENSG00000268043.7	1.19	0.9	3.48	1.76	NBPF12	chr1	protein_coding	neuroblastoma breakpoint family, member 12
ENSG00000201558.1	0	0	0.29	0	RNVU1-6	chr1	snRNA	RNA, variant U1 small nuclear 6
ENSG00000265010.1	0	0	0.15	0	RP11-661C3.2	chr17	sense_intronic	--
ENSG00000271659.1	0.07	0	0.59	0.32	RP11-435O5.4	chr9	antisense	--
ENSG00000172922.8	36.15	37.75	14.71	28.5	RNASEH2C	chr11	protein_coding	ribonuclease H2, subunit C
ENSG00000137801.10	28.51	28.88	56.86	45.71	THBS1	chr15	protein_coding	thrombospondin 1
ENSG00000217648.1	0.24	0	0.12	0	RP1-95L4.4	chr6	processed_pseudogene	--
ENSG00000173706.12	5.1	4.58	9.47	5.57	HEG1	chr3	protein_coding	heart development protein with EGF-like domains 1
ENSG00000115425.13	0.22	0.32	0.15	0	PECR	chr2	protein_coding	peroxisomal trans-2-enoyl-CoA reductase
ENSG00000262294.1	0.37	0	0.06	0.15	RP11-1260E13.2	chr17	antisense	--
ENSG00000271973.1	0	0	0	0.14	RP11-572O6.1	chr3	lincRNA	--
ENSG00000049449.8	125.47	114.96	108.28	107.72	RCN1	chr11	protein_coding	reticulocalbin 1, EF-hand calcium binding domain
ENSG00000269038.1	0.08	0.26	0.41	0	AP001462.6	chr11	lincRNA	--
ENSG00000166825.13	34.49	32.33	35.16	41.02	ANPEP	chr15	protein_coding	alanyl (membrane) aminopeptidase
ENSG00000207518.1	0	0	0.44	0	RNU6-59P	chr13	snRNA	RNA, U6 small nuclear 59, pseudogene
ENSG00000110696.9	79.93	81.82	62.82	73.29	C11orf58	chr11	protein_coding	chromosome 11 open reading frame 58
ENSG00000237194.1	0	0	0.06	0	SNAI1P1	chr2	processed_pseudogene	snail family zinc finger 1 pseudogene 1
ENSG00000180769.8	0.01	0.03	0.01	0.01	WDFY3-AS2	chr4	processed_transcript	WDFY3 antisense RNA 2
ENSG00000066379.14	14.01	15.45	10.13	15.9	ZNRD1	chr6	protein_coding	zinc ribbon domain containing 1
ENSG00000164509.13	0.05	0.05	0.04	0.02	IL31RA	chr5	protein_coding	interleukin 31 receptor A
ENSG00000153187.16	412.93	415.67	246.5	280.52	HNRNPU	chr1	protein_coding	heterogeneous nuclear ribonucleoprotein U (scaffold attachment factor A)
ENSG00000278615.4	5.12	4.79	6.73	7.48	C11orf98	chr11	protein_coding	chromosome 11 open reading frame 98
ENSG00000103415.11	15.84	17.92	12.54	18.28	HMOX2	chr16	protein_coding	heme oxygenase 2
ENSG00000162174.12	5.83	6.33	3.28	5.11	ASRGL1	chr11	protein_coding	asparaginase like 1
ENSG00000279539.1	0.14	0	0.19	0.1	AC006486.10	chr19	TEC	--
ENSG00000122136.13	0.27	0	0	0	OBP2A	chr9	protein_coding	odorant binding protein 2A
ENSG00000012504.13	0	0	0.04	0	NR1H4	chr12	protein_coding	nuclear receptor subfamily 1, group H, member 4
ENSG00000243284.1	0.11	0.35	0.03	0.21	VSIG8	chr1	protein_coding	V-set and immunoglobulin domain containing 8
ENSG00000213949.8	2.5	1.96	2.43	1.93	ITGA1	chr5	protein_coding	integrin, alpha 1
ENSG00000213742.6	0	0.12	0.09	0.08	ZNF337-AS1	chr20	antisense	ZNF337 antisense RNA 1
ENSG00000203814.6	0.08	0.62	0.52	0.58	HIST2H2BF	chr1	protein_coding	histone cluster 2, H2bf
ENSG00000070808.15	0.03	0	0.06	0.08	CAMK2A	chr5	protein_coding	calcium/calmodulin-dependent protein kinase II alpha
ENSG00000276390.1	0	0	0.72	0	RP1-197B17.5	chr12	sense_intronic	--
ENSG00000267547.1	0.19	0	0.35	1.15	RP11-686D22.4	chr17	lincRNA	--
ENSG00000159063.12	5.28	2.8	7.84	4.88	ALG8	chr11	protein_coding	ALG8, alpha-1,3-glucosyltransferase
ENSG00000267309.1	1.79	4.01	1.51	2.29	CTD-2630F21.1	chr19	antisense	--
ENSG00000130653.15	0.18	0.29	0.85	0.76	PNPLA7	chr9	protein_coding	patatin-like phospholipase domain containing 7
ENSG00000175229.6	0	0	0.02	0	GAL3ST3	chr11	protein_coding	galactose-3-O-sulfotransferase 3
ENSG00000148468.16	4.56	5.4	4.5	4.99	FAM171A1	chr10	protein_coding	family with sequence similarity 171, member A1
ENSG00000120451.10	8.04	8.62	12.09	11.02	SNX19	chr11	protein_coding	sorting nexin 19
ENSG00000168813.16	2.23	2.62	5.11	3.52	ZNF507	chr19	protein_coding	zinc finger protein 507
ENSG00000170836.11	4.1	4.77	7.93	7.31	PPM1D	chr17	protein_coding	protein phosphatase, Mg2+/Mn2+ dependent, 1D
ENSG00000162458.12	1.39	2.22	3.47	4.18	FBLIM1	chr1	protein_coding	filamin binding LIM protein 1
ENSG00000230587.1	0	0	0.05	0	AC093609.1	chr2	lincRNA	--
ENSG00000274667.1	0	0	0.07	0	RP11-31H5.3	chr15	sense_intronic	--
ENSG00000182118.5	0.12	0.24	0.31	0.21	FAM89A	chr1	protein_coding	family with sequence similarity 89, member A
ENSG00000277738.1	0	0	0.56	0	RP11-693J15.6	chr12	lincRNA	--
ENSG00000164442.9	17.19	16.14	21.01	23.72	CITED2	chr6	protein_coding	Cbp/p300-interacting transactivator, with Glu/Asp-rich carboxy-terminal domain, 2
ENSG00000100129.17	48.43	46	47.69	56.25	EIF3L	chr22	protein_coding	eukaryotic translation initiation factor 3, subunit L
ENSG00000268858.2	9.29	9.54	7.27	11.23	RP4-591C20.9	chr20	antisense	--
ENSG00000135090.13	13.04	13.23	7.84	7.2	TAOK3	chr12	protein_coding	TAO kinase 3
ENSG00000065183.15	16.99	16.19	10.32	10.9	WDR3	chr1	protein_coding	WD repeat domain 3
ENSG00000167862.9	28.48	29.87	28.77	32.85	ICT1	chr17	protein_coding	immature colon carcinoma transcript 1
ENSG00000220988.1	0	0	0	1.27	SNORD88C	chr19	snoRNA	small nucleolar RNA, C/D box 88C
ENSG00000026103.19	2.92	2.65	2.58	5.7	FAS	chr10	protein_coding	Fas cell surface death receptor
ENSG00000122861.15	0.46	0.31	0.7	0.9	PLAU	chr10	protein_coding	plasminogen activator, urokinase
ENSG00000255426.1	0	0	0	0.04	CTD-2210P24.2	chr11	lincRNA	--
ENSG00000167280.16	9.44	8.83	4.61	7.01	ENGASE	chr17	protein_coding	endo-beta-N-acetylglucosaminidase
ENSG00000136630.12	3.59	4.1	8.62	11.39	HLX	chr1	protein_coding	H2.0-like homeobox
ENSG00000184292.6	12.09	11.27	8.56	11.09	TACSTD2	chr1	protein_coding	tumor-associated calcium signal transducer 2
ENSG00000267222.1	0.4	0	0.27	0.17	RP11-194N12.2	chr17	sense_intronic	--
ENSG00000072506.12	61.38	66.3	45.98	74.38	HSD17B10	chrX	protein_coding	hydroxysteroid (17-beta) dehydrogenase 10
ENSG00000272990.1	0	0.08	0.74	0.3	RP11-305K5.1	chr3	antisense	--
ENSG00000223714.1	0	0.14	0.22	0	RP5-1172N10.2	chrX	lincRNA	--
ENSG00000234694.1	0.05	0.65	0.21	0.29	RP1-92O14.3	chr1	antisense	--
ENSG00000187796.13	1.19	2.29	3.35	3.82	CARD9	chr9	protein_coding	caspase recruitment domain family, member 9
ENSG00000078070.11	12.15	12.51	9.53	10.17	MCCC1	chr3	protein_coding	methylcrotonoyl-CoA carboxylase 1 (alpha)
ENSG00000183044.11	0	0	0.02	0	ABAT	chr16	protein_coding	4-aminobutyrate aminotransferase
ENSG00000278002.1	0.16	0	0	0.06	RP11-596C23.2	chr14	lincRNA	--
ENSG00000106236.3	0	0	0	0.01	NPTX2	chr7	protein_coding	neuronal pentraxin II
ENSG00000235470.5	0	0	0.05	0.04	NEURL1-AS1	chr10	antisense	NEURL1 antisense RNA 1
ENSG00000225171.2	0	0.08	0	0	DUTP6	chr1	processed_pseudogene	deoxyuridine triphosphatase pseudogene 6
ENSG00000231307.1	0	0	0	0.11	RPS3P2	chr20	processed_pseudogene	ribosomal protein S3 pseudogene 2
ENSG00000163807.5	5.6	4.18	4.98	4.69	KIAA1143	chr3	protein_coding	KIAA1143
ENSG00000180628.14	0.83	0.93	1.6	1.18	PCGF5	chr10	protein_coding	polycomb group ring finger 5
ENSG00000119866.20	0	0	0.02	0.07	BCL11A	chr2	protein_coding	B-cell CLL/lymphoma 11A (zinc finger protein)
ENSG00000204519.10	0.34	0.65	1.23	1.11	ZNF551	chr19	protein_coding	zinc finger protein 551
ENSG00000145491.11	0	0	0	0.24	ROPN1L	chr5	protein_coding	rhophilin associated tail protein 1-like
ENSG00000279905.1	0.03	0.02	0.03	0.12	RP11-117L5.1	chr12	TEC	--
ENSG00000255071.3	0	0.05	0.06	0	SAA2-SAA4	chr11	protein_coding	SAA2-SAA4 readthrough
ENSG00000146409.10	0.48	0.32	0.87	0.23	SLC18B1	chr6	protein_coding	solute carrier family 18, subfamily B, member 1
ENSG00000225945.1	0	0	0.11	0	RP3-441A12.1	chr6	antisense	--
ENSG00000151239.13	21.39	20.76	40.54	28.6	TWF1	chr12	protein_coding	twinfilin actin binding protein 1
ENSG00000259595.1	0	0	0.07	0	RP11-516C1.1	chr15	antisense	--
ENSG00000206910.1	0	0	1.34	0.55	SNORA29	chr6	snoRNA	small nucleolar RNA, H/ACA box 29
ENSG00000088002.11	0.06	0.12	0.03	0	SULT2B1	chr19	protein_coding	sulfotransferase family, cytosolic, 2B, member 1
ENSG00000185262.8	37.37	39.28	23.13	34.06	UBALD2	chr17	protein_coding	UBA-like domain containing 2
ENSG00000256314.1	0	0	0	0.08	RP11-338E21.3	chr12	antisense	--
ENSG00000230383.1	0.68	0.05	0.22	0.04	AC009245.3	chr7	processed_pseudogene	--
ENSG00000205707.10	0.91	0.87	0.69	1.07	LYRM5	chr12	protein_coding	LYR motif containing 5
ENSG00000264364.2	16.88	16.29	10.55	14.37	DYNLL2	chr17	protein_coding	dynein, light chain, LC8-type 2
ENSG00000184194.5	0.39	0.27	0.26	0.57	GPR173	chrX	protein_coding	G protein-coupled receptor 173
ENSG00000266306.1	0	0	0.13	0	CTD-2008P7.6	chr17	unprocessed_pseudogene	--
ENSG00000068745.14	11.18	8.91	12.48	11.8	IP6K2	chr3	protein_coding	inositol hexakisphosphate kinase 2
ENSG00000169660.15	3.19	3.3	0.88	0.62	HEXDC	chr17	protein_coding	hexosaminidase (glycosyl hydrolase family 20, catalytic domain) containing
ENSG00000138160.5	13.86	14.33	20.57	14.92	KIF11	chr10	protein_coding	kinesin family member 11
ENSG00000166225.8	0.6	0.77	2.95	1.31	FRS2	chr12	protein_coding	fibroblast growth factor receptor substrate 2
ENSG00000272764.1	0.25	0	0	0.84	RP11-318E3.9	chr10	lincRNA	--
ENSG00000143228.12	20.02	16.77	26.08	16.05	NUF2	chr1	protein_coding	NUF2, NDC80 kinetochore complex component
ENSG00000105447.12	8.73	10.45	8.26	9.97	GRWD1	chr19	protein_coding	glutamate-rich WD repeat containing 1
ENSG00000278969.1	0	0	0	0.11	RP11-662I13.3	chr12	TEC	--
ENSG00000196498.13	110.86	104.77	102.33	127.12	NCOR2	chr12	protein_coding	nuclear receptor corepressor 2
ENSG00000095209.11	1.75	1.1	2.3	1.9	TMEM38B	chr9	protein_coding	transmembrane protein 38B
ENSG00000224722.3	0.3	0.47	0.15	0.12	RP11-255B23.1	chr8	processed_pseudogene	--
ENSG00000166797.10	26.72	33.84	13.47	18.18	FAM96A	chr15	protein_coding	family with sequence similarity 96, member A
ENSG00000277491.1	0	0	0.29	0	RP11-676J12.9	chr17	lincRNA	--
ENSG00000079435.9	0.38	0.91	0.42	0.5	LIPE	chr19	protein_coding	lipase, hormone-sensitive
ENSG00000144959.9	3.48	4.09	5.59	4.23	NCEH1	chr3	protein_coding	neutral cholesterol ester hydrolase 1
ENSG00000274589.1	0	0	0	0.13	Metazoa_SRP	chr11	misc_RNA	--
ENSG00000243251.5	1.24	0.85	1.99	2.26	PGBD3	chr10	protein_coding	piggyBac transposable element derived 3
ENSG00000182013.17	0.01	0	0	0.01	PNMAL1	chr19	protein_coding	paraneoplastic Ma antigen family-like 1
ENSG00000169962.4	0.97	1.14	0.26	0.95	TAS1R3	chr1	protein_coding	taste receptor, type 1, member 3
ENSG00000261428.2	0.16	0.06	0.17	0.1	RP11-16P6.1	chr2	antisense	--
ENSG00000251520.1	0	0	0.35	0.21	RP11-46A10.6	chr1	unprocessed_pseudogene	--
ENSG00000171403.9	0.8	1.17	1.02	1.44	KRT9	chr17	protein_coding	keratin 9, type I
ENSG00000257588.1	0.04	0	0	0	RP11-469H8.6	chr12	antisense	--
ENSG00000198399.14	5.24	4.63	9.07	4.63	ITSN2	chr2	protein_coding	intersectin 2
ENSG00000163166.13	128.27	126.12	113.6	94.65	IWS1	chr2	protein_coding	IWS1 homolog (S. cerevisiae)
ENSG00000110651.11	15.2	18.38	19.08	26.02	CD81	chr11	protein_coding	CD81 molecule
ENSG00000215045.8	0.01	0	0	0	GRID2IP	chr7	protein_coding	glutamate receptor, ionotropic, delta 2 (Grid2) interacting protein
ENSG00000229950.1	0.31	0.37	0.24	0.81	TFAP2A-AS1	chr6	antisense	TFAP2A antisense RNA 1
ENSG00000203279.3	0.04	0	0.12	0	RP11-498P14.5	chr9	lincRNA	--
ENSG00000164818.15	9.38	7.86	11.47	10.28	DNAAF5	chr7	protein_coding	dynein, axonemal, assembly factor 5
ENSG00000196811.11	0.02	0	0	0	CHRNG	chr2	protein_coding	cholinergic receptor, nicotinic, gamma (muscle)
ENSG00000254793.1	0	0	0.13	0	FDPSP4	chr15	processed_pseudogene	farnesyl diphosphate synthase pseudogene 4
ENSG00000107968.9	1.96	1.59	2.47	1.75	MAP3K8	chr10	protein_coding	mitogen-activated protein kinase kinase kinase 8
ENSG00000012963.13	3.99	4.6	4.49	4.71	UBR7	chr14	protein_coding	ubiquitin protein ligase E3 component n-recognin 7 (putative)
ENSG00000102055.5	0	0	0.15	0	PPP1R2P9	chrX	processed_pseudogene	protein phosphatase 1, regulatory (inhibitor) subunit 2 pseudogene 9
ENSG00000158470.5	6.69	7.66	9.9	8.15	B4GALT5	chr20	protein_coding	UDP-Gal:betaGlcNAc beta 1,4- galactosyltransferase, polypeptide 5
ENSG00000226237.1	0.02	0.12	0.02	0	RP11-276H19.1	chr9	lincRNA	--
ENSG00000134940.13	0	0	0.04	0	ACRV1	chr11	protein_coding	acrosomal vesicle protein 1
ENSG00000276110.1	0	0	0.07	0	RP4-790G17.7	chr1	antisense	--
ENSG00000143742.12	47.23	46.62	50.01	44.48	SRP9	chr1	protein_coding	signal recognition particle 9kDa
ENSG00000204388.6	373.51	299.71	107.99	277.62	HSPA1B	chr6	protein_coding	heat shock 70kDa protein 1B
ENSG00000085563.14	1.27	1.4	1.26	1.24	ABCB1	chr7	protein_coding	ATP-binding cassette, sub-family B (MDR/TAP), member 1
ENSG00000197928.10	0.01	0	0.04	0	ZNF677	chr19	protein_coding	zinc finger protein 677
ENSG00000272630.1	0.24	0.17	0.61	0.1	RP11-344N10.5	chr10	lincRNA	--
ENSG00000131697.17	1.96	1.58	2.96	2.06	NPHP4	chr1	protein_coding	nephronophthisis 4
ENSG00000206922.1	0	1.1	0	0	RNU6-80P	chr13	snRNA	RNA, U6 small nuclear 80, pseudogene
ENSG00000003137.8	1.2	0.94	1.48	2.67	CYP26B1	chr2	protein_coding	cytochrome P450, family 26, subfamily B, polypeptide 1
ENSG00000201470.1	0	0	0.49	0	RNY4P7	chr2	misc_RNA	RNA, Ro-associated Y4 pseudogene 7
ENSG00000171016.11	0.85	0.69	1.44	1.19	PYGO1	chr15	protein_coding	pygopus family PHD finger 1
ENSG00000227081.5	0	1.23	0.18	0.15	RP11-543P15.1	chr12	processed_pseudogene	--
ENSG00000231327.1	2.51	0.53	0.49	1.51	AC016700.5	chr2	lincRNA	--
ENSG00000163347.5	3.56	2.86	5.82	4.31	CLDN1	chr3	protein_coding	claudin 1
ENSG00000173933.19	7.81	8.29	10.41	9.99	RBM4	chr11	protein_coding	RNA binding motif protein 4
ENSG00000226703.1	0	0	0.12	0	NPM1P4	chr13	processed_pseudogene	nucleophosmin 1 (nucleolar phosphoprotein B23, numatrin) pseudogene 4
ENSG00000172667.10	0.5	0.71	1.61	1.4	ZMAT3	chr3	protein_coding	zinc finger, matrin-type 3
ENSG00000111786.8	94.27	70.74	53.43	75.5	SRSF9	chr12	protein_coding	serine/arginine-rich splicing factor 9
ENSG00000274366.1	1.03	0.39	2.78	4.95	AC244021.1	chr1	miRNA	--
ENSG00000133657.14	7.3	7.7	17.75	10.89	ATP13A3	chr3	protein_coding	ATPase type 13A3
ENSG00000176383.8	0.3	0.24	0.12	0.04	B3GNT4	chr12	protein_coding	UDP-GlcNAc:betaGal beta-1,3-N-acetylglucosaminyltransferase 4
ENSG00000160145.15	0.08	0.15	0.2	0.24	KALRN	chr3	protein_coding	kalirin, RhoGEF kinase
ENSG00000108587.14	2.77	3.85	5.75	5.09	GOSR1	chr17	protein_coding	golgi SNAP receptor complex member 1
ENSG00000213977.7	20.68	22.48	14.28	22.25	TAX1BP3	chr17	protein_coding	Tax1 (human T-cell leukemia virus type I) binding protein 3
ENSG00000255456.1	0	0	0.24	0	CTD-2517M22.9	chr8	antisense	--
ENSG00000128849.10	0.48	0.15	0.14	0.2	CGNL1	chr15	protein_coding	cingulin-like 1
ENSG00000244300.2	3.59	3.12	4.73	5.08	GATA2-AS1	chr3	antisense	GATA2 antisense RNA 1
ENSG00000145214.13	0.79	0.42	0.71	0.57	DGKQ	chr4	protein_coding	diacylglycerol kinase, theta 110kDa
ENSG00000153048.10	22.74	19.9	8.89	15.97	CARHSP1	chr16	protein_coding	calcium regulated heat stable protein 1, 24kDa
ENSG00000250448.1	0	0.06	0	0	RP11-19O2.2	chr5	antisense	--
ENSG00000175602.3	147.77	137.32	23.93	60.48	CCDC85B	chr11	protein_coding	coiled-coil domain containing 85B
ENSG00000240758.2	0.05	0.06	0.99	0.87	RP11-155G14.6	chr7	processed_transcript	--
ENSG00000169118.15	2.19	1.69	3.02	2.38	CSNK1G1	chr15	protein_coding	casein kinase 1, gamma 1
ENSG00000170153.10	0.08	0.25	0.13	0.15	RNF150	chr4	protein_coding	ring finger protein 150
ENSG00000169032.9	29.34	29.44	29.56	30.9	MAP2K1	chr15	protein_coding	mitogen-activated protein kinase kinase 1
ENSG00000110719.9	5.39	6.22	6.58	5.96	TCIRG1	chr11	protein_coding	T-cell, immune regulator 1, ATPase, H+ transporting, lysosomal V0 subunit A3
ENSG00000156802.12	15.94	13.1	27.06	13.98	ATAD2	chr8	protein_coding	ATPase family, AAA domain containing 2
ENSG00000234678.1	1.37	1.52	1.54	1.89	RP11-465N4.4	chr1	antisense	--
ENSG00000129354.11	21.02	15.82	9.96	15.61	AP1M2	chr19	protein_coding	adaptor-related protein complex 1, mu 2 subunit
ENSG00000146755.10	0.02	0	0	0	TRIM50	chr7	protein_coding	tripartite motif containing 50
ENSG00000197380.10	0.01	0.02	0.11	0.01	DACT3	chr19	protein_coding	dishevelled-binding antagonist of beta-catenin 3
ENSG00000135821.16	4.51	4.91	5.43	5.13	GLUL	chr1	protein_coding	glutamate-ammonia ligase
ENSG00000029363.15	46.78	45.65	43.66	33.24	BCLAF1	chr6	protein_coding	BCL2-associated transcription factor 1
ENSG00000132646.10	35.59	45.64	55.62	65.65	PCNA	chr20	protein_coding	proliferating cell nuclear antigen
ENSG00000127022.14	172.85	159.8	164.68	131.67	CANX	chr5	protein_coding	calnexin
ENSG00000162419.12	3.66	3.26	4.53	4.28	GMEB1	chr1	protein_coding	glucocorticoid modulatory element binding protein 1
ENSG00000206417.8	0.64	0.39	0.19	0.18	H1FX-AS1	chr3	antisense	H1FX antisense RNA 1
ENSG00000162399.6	0	0	0.01	0	BSND	chr1	protein_coding	barttin CLCNK-type chloride channel accessory beta subunit
ENSG00000129351.17	54.51	52.52	47.15	51.28	ILF3	chr19	protein_coding	interleukin enhancer binding factor 3, 90kDa
ENSG00000243854.3	0	0	1.11	1.82	RN7SL67P	chr12	misc_RNA	RNA, 7SL, cytoplasmic 67, pseudogene
ENSG00000016391.10	0.35	0.16	0.24	0.55	CHDH	chr3	protein_coding	choline dehydrogenase
ENSG00000168778.11	2.43	2.29	3.12	2.84	TCTN2	chr12	protein_coding	tectonic family member 2
ENSG00000243508.1	0.19	0	0.13	0	RP11-775J23.2	chr3	processed_pseudogene	--
ENSG00000154845.15	18.41	18.92	27.19	24.54	PPP4R1	chr18	protein_coding	protein phosphatase 4, regulatory subunit 1
ENSG00000248567.1	0	0	0.08	0	RP11-545L5.1	chr4	lincRNA	--
ENSG00000163638.13	0.01	0.01	0.04	0.01	ADAMTS9	chr3	protein_coding	ADAM metallopeptidase with thrombospondin type 1 motif, 9
ENSG00000163827.12	0	0.02	0.28	0.08	LRRC2	chr3	protein_coding	leucine rich repeat containing 2
ENSG00000145391.13	6.5	6.13	7.14	6.17	SETD7	chr4	protein_coding	SET domain containing (lysine methyltransferase) 7
ENSG00000233887.1	0.1	0.07	0.21	0.15	ERVWE2	chrX	processed_pseudogene	--
ENSG00000171557.16	0.16	0.06	0.04	0.24	FGG	chr4	protein_coding	fibrinogen gamma chain
ENSG00000280402.1	0.13	0.48	0.51	0.1	RP11-20I23.10	chr16	TEC	--
ENSG00000101940.17	5.45	6.44	4.09	5.84	WDR13	chrX	protein_coding	WD repeat domain 13
ENSG00000229659.1	0.32	0.18	0.64	0.53	RP11-345K20.2	chr10	processed_pseudogene	--
ENSG00000235411.1	0	0.07	0	0	AC007041.2	chr2	processed_pseudogene	--
ENSG00000139973.15	0	0	0.02	0	SYT16	chr14	protein_coding	synaptotagmin XVI
ENSG00000173727.11	1.52	2.73	1.23	1.77	CMB9-22P13.1	chr11	lincRNA	--
ENSG00000184319.15	2.12	2.23	2.72	2.14	RPL23AP82	chr22	transcribed_unprocessed_pseudogene	ribosomal protein L23a pseudogene 82
ENSG00000131748.15	7.98	7.19	8.53	9.14	STARD3	chr17	protein_coding	StAR-related lipid transfer (START) domain containing 3
ENSG00000213923.10	14.2	10.13	12.65	16.64	CSNK1E	chr22	protein_coding	casein kinase 1, epsilon
ENSG00000246985.7	0.1	0	0.01	0.17	SOCS2-AS1	chr12	processed_transcript	SOCS2 antisense RNA 1
ENSG00000218426.5	4.49	4.57	3.56	5.34	RP11-475C16.1	chr6	processed_pseudogene	--
ENSG00000182271.12	0	0	0	0.19	TMIGD1	chr17	protein_coding	transmembrane and immunoglobulin domain containing 1
ENSG00000143847.15	1.8	1.77	0.9	1.13	PPFIA4	chr1	protein_coding	protein tyrosine phosphatase, receptor type, f polypeptide (PTPRF), interacting protein (liprin), alpha 4
ENSG00000159674.11	5.57	7.74	3.64	4.77	SPON2	chr4	protein_coding	spondin 2, extracellular matrix protein
ENSG00000228478.1	0	0.15	0	0	RP1-290I10.3	chr6	lincRNA	--
ENSG00000196090.12	0	0	0	0.01	PTPRT	chr20	protein_coding	protein tyrosine phosphatase, receptor type, T
ENSG00000165661.15	20.34	21.5	20.99	19.69	QSOX2	chr9	protein_coding	quiescin Q6 sulfhydryl oxidase 2
ENSG00000110031.12	0.18	0.13	0.59	0.47	LPXN	chr11	protein_coding	leupaxin
ENSG00000164591.13	0.03	0.02	0	0.01	MYOZ3	chr5	protein_coding	myozenin 3
ENSG00000060140.8	0.12	0.22	0.25	0.32	STYK1	chr12	protein_coding	serine/threonine/tyrosine kinase 1
ENSG00000265121.1	0.93	0	0.55	0.26	RP11-285E9.5	chr17	lincRNA	--
ENSG00000001629.9	5.16	5.6	8.64	6.11	ANKIB1	chr7	protein_coding	ankyrin repeat and IBR domain containing 1
ENSG00000169894.17	0.45	0.59	0.54	0.35	MUC3A	chr7	protein_coding	mucin 3A, cell surface associated
ENSG00000173273.15	2.49	2	5.71	4.34	TNKS	chr8	protein_coding	tankyrase, TRF1-interacting ankyrin-related ADP-ribose polymerase
ENSG00000280394.1	0	0	0.12	0	CTC-503J8.8	chr19	TEC	--
ENSG00000261093.1	0	0	0.18	0	CTD-3126B10.1	chr16	antisense	--
ENSG00000234129.7	0.12	0.2	0.1	0.3	RP11-120D5.1	chrX	lincRNA	--
ENSG00000204922.4	18.27	15.57	7.67	12.67	UQCC3	chr11	protein_coding	ubiquinol-cytochrome c reductase complex assembly factor 3
ENSG00000149633.11	0.02	0.1	0.04	0.01	KIAA1755	chr20	protein_coding	KIAA1755
ENSG00000152782.16	0.93	1.04	1.35	1.11	PANK1	chr10	protein_coding	pantothenate kinase 1
ENSG00000197119.12	0.93	1.05	1.01	0.94	SLC25A29	chr14	protein_coding	solute carrier family 25 (mitochondrial carnitine/acylcarnitine carrier), member 29
ENSG00000095485.16	4.78	5.16	5.88	5.61	CWF19L1	chr10	protein_coding	CWF19-like 1, cell cycle control (S. pombe)
ENSG00000108784.9	2.32	2.11	2.06	1.69	NAGLU	chr17	protein_coding	N-acetylglucosaminidase, alpha
ENSG00000105825.11	0.17	0.37	1.05	1.43	TFPI2	chr7	protein_coding	tissue factor pathway inhibitor 2
ENSG00000113248.5	0	0.18	0.02	0.01	PCDHB15	chr5	protein_coding	protocadherin beta 15
ENSG00000127720.7	0.13	0.39	0.4	0.99	METTL25	chr12	protein_coding	methyltransferase like 25
ENSG00000281333.1	0	0	0.09	0	RP11-900F13.3	chr12	antisense	--
ENSG00000143226.13	0	0	0.06	0.13	FCGR2A	chr1	protein_coding	Fc fragment of IgG, low affinity IIa, receptor (CD32)
ENSG00000164885.12	4.56	4.24	3.33	2.67	CDK5	chr7	protein_coding	cyclin-dependent kinase 5
ENSG00000174238.14	23.14	21.55	21.59	23.21	PITPNA	chr17	protein_coding	phosphatidylinositol transfer protein, alpha
ENSG00000164088.17	2.02	1.9	1.05	1.62	PPM1M	chr3	protein_coding	protein phosphatase, Mg2+/Mn2+ dependent, 1M
ENSG00000151233.10	3.42	3.9	5.01	3.04	GXYLT1	chr12	protein_coding	glucoside xylosyltransferase 1
ENSG00000245105.2	0.3	0	0.02	0	A2M-AS1	chr12	antisense	A2M antisense RNA 1 (head to head)
ENSG00000259098.1	0	0	0.46	0.16	RP11-603B24.2	chr15	processed_pseudogene	--
ENSG00000229642.1	0	0	0	0.16	AC027119.1	chr3	lincRNA	--
ENSG00000259264.5	0.45	0	0.03	0.08	RP11-60L3.1	chr15	antisense	--
ENSG00000170190.15	0.94	0.54	1.64	1.68	SLC16A5	chr17	protein_coding	solute carrier family 16 (monocarboxylate transporter), member 5
ENSG00000275221.1	0	0.1	0.24	0.88	HIST1H2AK	chr6	protein_coding	histone cluster 1, H2ak
ENSG00000126767.17	14.36	13.51	16.57	17.65	ELK1	chrX	protein_coding	ELK1, member of ETS oncogene family
ENSG00000241978.9	0	0.05	0.02	0.02	AKAP2	chr9	protein_coding	A kinase (PRKA) anchor protein 2
ENSG00000111897.6	9.56	9.31	16.09	12.09	SERINC1	chr6	protein_coding	serine incorporator 1
ENSG00000206418.3	13.95	12.66	13.23	14.1	RAB12	chr18	protein_coding	RAB12, member RAS oncogene family
ENSG00000233539.5	0	0	0.02	0.04	AC011294.3	chr7	lincRNA	--
ENSG00000260251.1	0.09	0.43	0	0.05	RP11-46D6.4	chr16	unprocessed_pseudogene	--
ENSG00000128699.13	2.4	2.21	2.36	2.85	ORMDL1	chr2	protein_coding	ORMDL sphingolipid biosynthesis regulator 1
ENSG00000168061.13	116.97	124.12	23.6	53.43	SAC3D1	chr11	protein_coding	SAC3 domain containing 1
ENSG00000244131.2	0	0	0.15	0	RPSAP51	chr12	processed_pseudogene	ribosomal protein SA pseudogene 51
ENSG00000176102.11	17.55	21.05	17.63	16.92	CSTF3	chr11	protein_coding	cleavage stimulation factor, 3' pre-RNA, subunit 3, 77kDa
ENSG00000171940.13	4.55	5.07	11.08	8.06	ZNF217	chr20	protein_coding	zinc finger protein 217
ENSG00000166598.12	970.04	911.66	515.08	600.38	HSP90B1	chr12	protein_coding	heat shock protein 90kDa beta (Grp94), member 1
ENSG00000153201.15	17.4	19.89	27.3	16.85	RANBP2	chr2	protein_coding	RAN binding protein 2
ENSG00000136295.14	14.34	17.2	13.02	14.89	TTYH3	chr7	protein_coding	tweety family member 3
ENSG00000176230.4	0	0	0.05	0.04	OR4K17	chr14	protein_coding	olfactory receptor, family 4, subfamily K, member 17
ENSG00000214135.8	2.6	1.56	3.55	2.55	AC024560.3	chr3	transcribed_unprocessed_pseudogene	--
ENSG00000266283.1	0	0	0.06	0	RP11-627G18.1	chr18	antisense	--
ENSG00000183801.7	0.62	0.26	0.37	0.33	OLFML1	chr11	protein_coding	olfactomedin-like 1
ENSG00000138386.16	2.83	2.8	5.68	3.49	NAB1	chr2	protein_coding	NGFI-A binding protein 1 (EGR1 binding protein 1)
ENSG00000139233.6	6.24	6.64	5.23	5.63	LLPH	chr12	protein_coding	LLP homolog, long-term synaptic facilitation (Aplysia)
ENSG00000271997.1	0.09	0.2	0.3	0.16	RP11-97O12.6	chr15	sense_intronic	--
ENSG00000175820.3	0.01	0.03	0.06	0.02	CCDC168	chr13	protein_coding	coiled-coil domain containing 168
ENSG00000264991.1	0.4	2.74	2.18	0.45	AP001205.1	chr8	miRNA	--
ENSG00000147697.8	0.14	0.06	0.24	0.04	GSDMC	chr8	protein_coding	gasdermin C
ENSG00000235453.7	0	0.15	0.16	0.3	TOPORS-AS1	chr9	antisense	TOPORS antisense RNA 1
ENSG00000274150.1	0	0	0.13	0	FADS2P1	chr11	unprocessed_pseudogene	fatty acid desaturase 2 pseudogene 1
ENSG00000109220.10	2.29	1.55	5.68	4.7	CHIC2	chr4	protein_coding	cysteine-rich hydrophobic domain 2
ENSG00000254779.4	0.09	0.1	0.31	0.15	EGLN1P1	chr15	transcribed_processed_pseudogene	egl-9 family hypoxia-inducible factor 1 pseudogene 1
ENSG00000137331.11	110.71	112.31	92.96	106.99	IER3	chr6	protein_coding	immediate early response 3
ENSG00000165244.6	7.58	5.82	10.53	6.73	ZNF367	chr9	protein_coding	zinc finger protein 367
ENSG00000251380.3	0.07	0	0	0	DCANP1	chr5	protein_coding	dendritic cell-associated nuclear protein
ENSG00000166037.10	15.56	16.41	18.54	13.85	CEP57	chr11	protein_coding	centrosomal protein 57kDa
ENSG00000227383.1	0	0.12	0	0.71	RP11-571F15.2	chr9	processed_pseudogene	--
ENSG00000132840.9	0	0	0.05	0	BHMT2	chr5	protein_coding	betaine--homocysteine S-methyltransferase 2
ENSG00000238247.1	0	0	0.24	0	GS1-309P15.4	chrX	processed_pseudogene	--
ENSG00000134759.13	4.44	4.44	3.84	2.81	ELP2	chr18	protein_coding	elongator acetyltransferase complex subunit 2
ENSG00000169919.16	14.3	16.75	10.56	11.11	GUSB	chr7	protein_coding	glucuronidase, beta
ENSG00000228205.1	0.09	0.11	0.19	0	RP11-778D9.4	chr3	processed_pseudogene	--
ENSG00000015413.9	0.17	0.06	0.1	0.06	DPEP1	chr16	protein_coding	dipeptidase 1 (renal)
ENSG00000260672.1	0	0	0.33	0.16	RP11-1006G14.1	chr15	lincRNA	--
ENSG00000122691.12	1.58	0.4	1.26	1.27	TWIST1	chr7	protein_coding	twist family bHLH transcription factor 1
ENSG00000262140.1	0	0	0.05	0.17	RP11-417N10.3	chr16	unprocessed_pseudogene	--
ENSG00000243742.5	0.34	0.71	2.16	2.17	RPLP0P2	chr11	transcribed_processed_pseudogene	ribosomal protein, large, P0 pseudogene 2
ENSG00000164647.8	0.08	0	0.14	0	STEAP1	chr7	protein_coding	six transmembrane epithelial antigen of the prostate 1
ENSG00000102763.15	2.61	2.44	2.71	2.75	VWA8	chr13	protein_coding	von Willebrand factor A domain containing 8
ENSG00000186409.14	0	0.01	0.1	0.01	CCDC30	chr1	protein_coding	coiled-coil domain containing 30
ENSG00000258137.5	0	0	0.05	0	RP11-753H16.3	chr12	antisense	--
ENSG00000060982.14	0.01	0.01	0.02	0.03	BCAT1	chr12	protein_coding	branched chain amino-acid transaminase 1, cytosolic
ENSG00000101868.10	11.48	9.61	12.81	11.81	POLA1	chrX	protein_coding	polymerase (DNA directed), alpha 1, catalytic subunit
ENSG00000228526.3	1.52	0	0.11	0	RP3-510D11.1	chr1	lincRNA	--
ENSG00000226251.5	0	0.22	0	0	RP11-15I11.3	chr1	lincRNA	--
ENSG00000234287.1	0	0.77	0	0.15	RP11-761N21.2	chr3	processed_pseudogene	--
ENSG00000100532.11	0.4	0.25	1	0.58	CGRRF1	chr14	protein_coding	cell growth regulator with ring finger domain 1
ENSG00000183598.3	0	2.2	0.11	0	HIST2H3D	chr1	protein_coding	histone cluster 2, H3d
ENSG00000167613.15	0.01	0.01	0	0	LAIR1	chr19	protein_coding	leukocyte-associated immunoglobulin-like receptor 1
ENSG00000243568.2	0.35	0.64	0.24	0.43	RP11-2I17.1	chr15	processed_pseudogene	--
ENSG00000157870.14	3.13	3.11	1.31	2.63	FAM213B	chr1	protein_coding	family with sequence similarity 213, member B
ENSG00000121380.12	0	0	0.02	0	BCL2L14	chr12	protein_coding	BCL2-like 14 (apoptosis facilitator)
ENSG00000270258.1	0	0	0	0.25	DUXAP4	chr10	processed_pseudogene	double homeobox A pseudogene 4
ENSG00000228801.5	0.46	0.9	0.35	0.18	RP11-110G21.1	chr8	antisense	--
ENSG00000162521.18	8.05	7.96	8.95	7.31	RBBP4	chr1	protein_coding	retinoblastoma binding protein 4
ENSG00000256196.1	0.16	0	0	0	RP11-881M11.4	chr11	antisense	--
ENSG00000256973.1	0	0	0.25	0	RP11-359J14.2	chr12	lincRNA	--
ENSG00000254911.3	0.59	1.56	1.99	1.63	SCARNA9	chr11	antisense	small Cajal body-specific RNA 9
ENSG00000141441.15	0.42	1.2	1.04	0.72	GAREM	chr18	protein_coding	GRB2 associated, regulator of MAPK1
ENSG00000113262.14	0.02	0	0	0	GRM6	chr5	protein_coding	glutamate receptor, metabotropic 6
ENSG00000132405.18	8.89	8.55	9.05	8.31	TBC1D14	chr4	protein_coding	TBC1 domain family, member 14
ENSG00000256249.1	0.14	0.14	0.03	0.02	RP11-324E6.6	chr12	lincRNA	--
ENSG00000260364.1	0.22	0	0.24	0	RP11-256I9.3	chr16	lincRNA	--
ENSG00000269220.1	0	0	0.11	0	LINC00528	chr22	lincRNA	long intergenic non-protein coding RNA 528
ENSG00000162992.3	0	0	0.07	0	NEUROD1	chr2	protein_coding	neuronal differentiation 1
ENSG00000137770.13	2.96	2.5	4.91	3.49	CTDSPL2	chr15	protein_coding	CTD (carboxy-terminal domain, RNA polymerase II, polypeptide A) small phosphatase like 2
ENSG00000118976.5	0	0	0.06	0.08	OTUD4P1	chr12	processed_pseudogene	OTUD4 pseudogene 1
ENSG00000224881.1	0.43	1.28	1.37	0.43	AC068279.3	chr2	processed_pseudogene	--
ENSG00000266803.1	0	0.06	0.54	0.39	RP1-77H15.1	chr17	sense_intronic	--
ENSG00000117266.15	7.73	9.54	4.41	5.24	CDK18	chr1	protein_coding	cyclin-dependent kinase 18
ENSG00000120675.5	2.28	2.84	2.22	2.97	DNAJC15	chr13	protein_coding	DnaJ (Hsp40) homolog, subfamily C, member 15
ENSG00000163576.17	0	0	0.09	0.09	EFHB	chr3	protein_coding	EF-hand domain family, member B
ENSG00000264961.1	0	0.52	0.62	0	MIR4730	chr17	miRNA	microRNA 4730
ENSG00000013583.8	7.74	8.26	5.52	7.84	HEBP1	chr12	protein_coding	heme binding protein 1
ENSG00000223841.1	0	0	0.02	0	RP11-448K10.1	chr10	processed_pseudogene	--
ENSG00000267606.1	0	0	0	0.04	AC006116.21	chr19	lincRNA	--
ENSG00000072609.17	0.22	0.56	0.56	0.39	CHFR	chr12	protein_coding	checkpoint with forkhead and ring finger domains, E3 ubiquitin protein ligase
ENSG00000254783.1	0	0	0.19	0.1	RP11-320L11.2	chr11	processed_pseudogene	--
ENSG00000277959.1	0.62	1.54	2.26	1.74	RP11-45A17.2	chr10	antisense	--
ENSG00000158022.6	0	0	0.26	0	TRIM63	chr1	protein_coding	tripartite motif containing 63, E3 ubiquitin protein ligase
ENSG00000257731.2	0	0	0	0.03	RP11-536C10.11	chr14	processed_pseudogene	--
ENSG00000182742.5	0	0.07	0.09	0.01	HOXB4	chr17	protein_coding	homeobox B4
ENSG00000196139.11	6.03	7.05	5.53	7.03	AKR1C3	chr10	protein_coding	aldo-keto reductase family 1, member C3
ENSG00000255823.2	0.16	0.24	0.97	0.44	MTRNR2L8	chr11	protein_coding	MT-RNR2-like 8
ENSG00000073803.13	0.5	0.44	0.42	0.32	MAP3K13	chr3	protein_coding	mitogen-activated protein kinase kinase kinase 13
ENSG00000232774.7	0.62	1.06	2.03	1.5	FLJ22447	chr14	lincRNA	--
ENSG00000152049.6	0	0	0	0.01	KCNE4	chr2	protein_coding	potassium channel, voltage gated subfamily E regulatory beta subunit 4
ENSG00000233184.6	0.79	0.81	0.51	1.41	RP11-421L21.3	chr1	antisense	--
ENSG00000129007.14	4.39	4.54	2.98	3.64	CALML4	chr15	protein_coding	calmodulin-like 4
ENSG00000250994.1	0	0	0.13	0	AC005355.1	chr5	lincRNA	--
ENSG00000249094.2	0	0	0.32	0	RP1-7G5.6	chr12	lincRNA	--
ENSG00000198804.2	4488.44	4309.95	3871.96	4034.3	MT-CO1	chrM	protein_coding	mitochondrially encoded cytochrome c oxidase I
ENSG00000250835.1	0	0	0.15	0	LSM3P4	chr4	processed_pseudogene	LSM3 pseudogene 4
ENSG00000132952.11	1.69	2.28	3.71	3.65	USPL1	chr13	protein_coding	ubiquitin specific peptidase like 1
ENSG00000198677.10	5.56	6.22	10.04	8.85	TTC37	chr5	protein_coding	tetratricopeptide repeat domain 37
ENSG00000114503.10	26.83	28.89	25.9	26.64	NCBP2	chr3	protein_coding	nuclear cap binding protein subunit 2, 20kDa
ENSG00000183742.12	0.01	0	0.03	0.02	MACC1	chr7	protein_coding	metastasis associated in colon cancer 1
ENSG00000239040.1	0	0	0.45	0.75	Y_RNA	chr4	misc_RNA	--
ENSG00000071564.14	34.09	35.16	35.69	33.42	TCF3	chr19	protein_coding	transcription factor 3
ENSG00000087245.12	0.14	0.1	0.05	0.13	MMP2	chr16	protein_coding	matrix metallopeptidase 2
ENSG00000270165.1	0	0	0.25	0.27	RP11-167P11.2	chr16	sense_intronic	--
ENSG00000222627.1	0	2.22	0	0	RNU2-37P	chr3	snRNA	RNA, U2 small nuclear 37, pseudogene
ENSG00000237522.1	0	0.54	0.19	0.09	NONOP2	chr2	processed_pseudogene	non-POU domain containing, octamer-binding pseudogene 2
ENSG00000266783.1	0	0	0.09	0.55	RP11-715F3.2	chr18	sense_intronic	--
ENSG00000204271.10	3.21	2.25	3.36	1.54	SPIN3	chrX	protein_coding	spindlin family, member 3
ENSG00000177984.6	0	0.05	0.18	0	LCN15	chr9	protein_coding	lipocalin 15
ENSG00000104660.17	4.6	4.71	6.27	5.56	LEPROTL1	chr8	protein_coding	leptin receptor overlapping transcript-like 1
ENSG00000104866.10	12.52	13.1	7.67	10.45	PPP1R37	chr19	protein_coding	protein phosphatase 1, regulatory subunit 37
ENSG00000231754.1	0	0.07	0	0	RP11-204E9.1	chr6	lincRNA	--
ENSG00000188559.13	0.28	0.73	1.12	0.47	RALGAPA2	chr20	protein_coding	Ral GTPase activating protein, alpha subunit 2 (catalytic)
ENSG00000253739.1	0.32	0	0.44	0	RNU6-323P	chr8	snRNA	RNA, U6 small nuclear 323, pseudogene
ENSG00000144589.20	7.85	6.59	3.81	4.58	STK11IP	chr2	protein_coding	serine/threonine kinase 11 interacting protein
ENSG00000253208.1	0	0	0.12	0	RP11-1G11.2	chr8	processed_pseudogene	--
ENSG00000237149.5	1.04	0.94	0.59	0.26	ZNF503-AS2	chr10	antisense	ZNF503 antisense RNA 2
ENSG00000152409.8	2.13	1.9	4.66	3.43	JMY	chr5	protein_coding	junction mediating and regulatory protein, p53 cofactor
ENSG00000162599.15	1.05	1.09	1.07	1.13	NFIA	chr1	protein_coding	nuclear factor I/A
ENSG00000104812.14	12.1	13.31	10.82	12.2	GYS1	chr19	protein_coding	glycogen synthase 1 (muscle)
ENSG00000091651.8	29.07	24.4	24.18	23.21	ORC6	chr16	protein_coding	origin recognition complex, subunit 6
ENSG00000178458.5	0.17	0.38	0.34	0.09	H3F3AP6	chr4	processed_pseudogene	H3 histone, family 3A, pseudogene 6
ENSG00000108576.9	0	0	0	0.04	SLC6A4	chr17	protein_coding	solute carrier family 6 (neurotransmitter transporter), member 4
ENSG00000130758.7	12.65	10.78	6.84	8.04	MAP3K10	chr19	protein_coding	mitogen-activated protein kinase kinase kinase 10
ENSG00000207550.1	0	0	0	4.95	MIR99B	chr19	miRNA	microRNA 99b
ENSG00000260466.1	5.23	6.17	0.72	2.73	RP4-536B24.2	chr16	antisense	--
ENSG00000124784.8	44.82	47.24	39.61	43.63	RIOK1	chr6	protein_coding	RIO kinase 1
ENSG00000087076.8	0	0.5	0.07	0.37	HSD17B14	chr19	protein_coding	hydroxysteroid (17-beta) dehydrogenase 14
ENSG00000279987.1	0	0	0	0.07	AC008103.4	chr22	sense_intronic	--
ENSG00000111785.18	1.08	1.33	2.41	1.8	RIC8B	chr12	protein_coding	RIC8 guanine nucleotide exchange factor B
ENSG00000277350.1	0.05	0.13	0	0	RP11-395E19.6	chr9	lincRNA	--
ENSG00000156475.18	0.5	0.39	0.25	0.2	PPP2R2B	chr5	protein_coding	protein phosphatase 2, regulatory subunit B, beta
ENSG00000091073.19	6.36	4.66	9.25	9.74	DTX2	chr7	protein_coding	deltex 2, E3 ubiquitin ligase
ENSG00000230516.1	0	0	0	0.09	RP11-555J4.3	chr9	lincRNA	--
ENSG00000171116.7	0	0.22	0	0	HSFX1	chrX	protein_coding	heat shock transcription factor family, X linked 1
ENSG00000212360.1	0	0	0.45	0	RNU6-1177P	chr1	snRNA	RNA, U6 small nuclear 1177, pseudogene
ENSG00000230641.1	3.47	0	0	0	USP12-AS2	chr13	antisense	USP12 antisense RNA 2 (head to head)
ENSG00000186648.14	0	0.01	0	0.02	LRRC16B	chr14	protein_coding	leucine rich repeat containing 16B
ENSG00000228007.1	1.83	1.22	0.58	1.56	AC011933.2	chr17	processed_pseudogene	--
ENSG00000172586.7	19.31	15.57	8.11	11.91	CHCHD1	chr10	protein_coding	coiled-coil-helix-coiled-coil-helix domain containing 1
ENSG00000173175.14	0	0	0.01	0	ADCY5	chr3	protein_coding	adenylate cyclase 5
ENSG00000070444.14	5.97	6.67	5.78	7.08	MNT	chr17	protein_coding	MAX network transcriptional repressor
ENSG00000275812.1	2.42	1.08	0.57	0.59	RP4-697K14.15	chr20	antisense	--
ENSG00000248275.1	0.07	0.23	0.05	0	TRIM52-AS1	chr5	processed_transcript	TRIM52 antisense RNA 1 (head to head)
ENSG00000207375.1	0	0	1.02	0	SNORD116-23	chr15	snoRNA	small nucleolar RNA, C/D box 116-23
ENSG00000057657.14	0.87	1.03	2.77	0.87	PRDM1	chr6	protein_coding	PR domain containing 1, with ZNF domain
ENSG00000270367.1	0.11	0.18	0.27	0.16	RP11-331G2.6	chr3	processed_pseudogene	--
ENSG00000240674.1	0	0.08	0.1	0.16	RP11-366M4.1	chr4	processed_pseudogene	--
ENSG00000246582.2	0.47	0.1	0.14	0.23	RP11-1149O23.3	chr8	processed_transcript	--
ENSG00000267261.5	132.01	119.34	96.84	138.55	CTD-2132N18.3	chr17	protein_coding	--
ENSG00000237689.1	0	0	0.56	0	AC007064.24	chr22	lincRNA	--
ENSG00000075461.5	0.16	0	0.1	0.11	CACNG4	chr17	protein_coding	calcium channel, voltage-dependent, gamma subunit 4
ENSG00000143850.12	11.8	13.05	10.78	11.28	PLEKHA6	chr1	protein_coding	pleckstrin homology domain containing, family A member 6
ENSG00000204055.4	0.07	0.06	0.14	0.11	RP11-247A12.2	chr9	antisense	--
ENSG00000268714.3	0	0	0.22	0	CTD-2287O16.3	chr5	protein_coding	--
ENSG00000150459.12	22.3	26.43	24.65	30.14	SAP18	chr13	protein_coding	Sin3A-associated protein, 18kDa
ENSG00000231086.1	0	0	0.24	0	TSSK1A	chr22	unitary_pseudogene	testis-specific serine kinase 1A pseudogene
ENSG00000280028.1	0	0.87	0.08	0	RP11-118E18.1	chr17	TEC	--
ENSG00000268324.2	0	0	0.02	0	LRRC2-AS1	chr3	antisense	LRRC2 antisense RNA 1
ENSG00000258791.7	0	0	0.31	0.02	LINC00520	chr14	lincRNA	long intergenic non-protein coding RNA 520
ENSG00000259024.6	0.26	0.1	0.5	0.12	TVP23C-CDRT4	chr17	protein_coding	TVP23C-CDRT4 readthrough
ENSG00000054179.11	0.38	0.04	0.16	0.64	ENTPD2	chr9	protein_coding	ectonucleoside triphosphate diphosphohydrolase 2
ENSG00000117152.13	0.09	0.17	0.01	0.02	RGS4	chr1	protein_coding	regulator of G-protein signaling 4
ENSG00000212290.1	0.6	0	0.41	0.67	RNA5SP424	chr16	rRNA	RNA, 5S ribosomal pseudogene 424
ENSG00000258424.1	0	0	0.16	0	RP11-471B22.2	chr14	antisense	--
ENSG00000135316.17	71.95	73.84	55.19	49.74	SYNCRIP	chr6	protein_coding	synaptotagmin binding, cytoplasmic RNA interacting protein
ENSG00000115239.21	3.39	2.45	6.05	3.92	GPR75-ASB3	chr2	protein_coding	GPR75-ASB3 readthrough
ENSG00000272523.1	0.71	0	0	0	LINC01023	chr5	lincRNA	long intergenic non-protein coding RNA 1023
ENSG00000135776.4	0.45	0.61	0.86	0.63	ABCB10	chr1	protein_coding	ATP-binding cassette, sub-family B (MDR/TAP), member 10
ENSG00000119121.21	0.06	0	0.07	0.02	TRPM6	chr9	protein_coding	transient receptor potential cation channel, subfamily M, member 6
ENSG00000167740.9	1.44	1.12	0.55	0.71	CYB5D2	chr17	protein_coding	cytochrome b5 domain containing 2
ENSG00000185551.12	14.53	13.77	17.07	16.72	NR2F2	chr15	protein_coding	nuclear receptor subfamily 2, group F, member 2
ENSG00000165775.17	6.91	7.04	5.24	7.31	FUNDC2	chrX	protein_coding	FUN14 domain containing 2
ENSG00000259424.1	1.66	0.24	0.7	0.23	RP11-35O15.1	chr15	antisense	--
ENSG00000248554.1	0.3	0.41	0.33	0.74	RP11-159F24.6	chr5	antisense	--
ENSG00000279571.1	4.79	3.59	2.58	1.86	RP11-56D16.8	chr9	lincRNA	--
ENSG00000233509.2	0	0	0.08	0	ZNF197-AS1	chr3	antisense	ZNF197 antisense RNA 1
ENSG00000267457.1	0	0	0	0.35	RP5-837J1.4	chr17	lincRNA	--
ENSG00000186635.14	24.8	25.98	21.12	23.62	ARAP1	chr11	protein_coding	ArfGAP with RhoGAP domain, ankyrin repeat and PH domain 1
ENSG00000260643.1	6.71	7.67	10.42	7.37	RP11-303E16.8	chr16	processed_transcript	--
ENSG00000179841.8	0.37	0.26	0.39	0.23	AKAP5	chr14	protein_coding	A kinase (PRKA) anchor protein 5
ENSG00000260641.1	0	0.01	0	0	RP11-1299A16.3	chr4	antisense	--
ENSG00000233828.3	0	0	0.02	0	CTC-242N15.1	chr5	lincRNA	--
ENSG00000198744.5	1.14	0.22	0.26	1.34	RP5-857K21.11	chr1	unprocessed_pseudogene	--
ENSG00000198924.7	1.98	1.44	2.25	1.67	DCLRE1A	chr10	protein_coding	DNA cross-link repair 1A
ENSG00000157326.18	8.13	7.53	1.89	3.74	DHRS4	chr14	protein_coding	dehydrogenase/reductase (SDR family) member 4
ENSG00000276691.1	0.25	0.72	0.17	0	RP5-1057I20.5	chr12	antisense	--
ENSG00000143553.10	10.61	9.95	7.45	16.36	SNAPIN	chr1	protein_coding	SNAP-associated protein
ENSG00000104863.11	1.75	1.14	0.83	1.12	LIN7B	chr19	protein_coding	lin-7 homolog B (C. elegans)
ENSG00000272446.5	0	0	0	0.06	RP1-225E12.3	chr6	processed_transcript	--
ENSG00000187951.10	13.09	15.07	12.61	9.65	ARHGAP11B	chr15	protein_coding	Rho GTPase activating protein 11B
ENSG00000275839.1	0	0	0.74	0	CTC-421K24.1	chr17	processed_pseudogene	--
ENSG00000126934.13	211.32	205.87	133.7	229.9	MAP2K2	chr19	protein_coding	mitogen-activated protein kinase kinase 2
ENSG00000279901.1	0.19	0.19	0.93	0.21	CTD-2270P14.2	chr16	TEC	--
ENSG00000177352.9	7.73	6.79	7.15	9.72	CCDC71	chr3	protein_coding	coiled-coil domain containing 71
ENSG00000240618.1	0	0	3.33	0.78	RP11-206L10.5	chr1	lincRNA	--
ENSG00000166024.13	10.3	10.01	11.27	9.43	R3HCC1L	chr10	protein_coding	R3H domain and coiled-coil containing 1-like
ENSG00000168890.13	0	0.19	0.52	0.67	TMEM150A	chr2	protein_coding	transmembrane protein 150A
ENSG00000261079.1	0	0	0.02	0.05	RP11-252A24.3	chr16	lincRNA	--
ENSG00000262791.1	0.9	0	0	0	RP11-961A15.1	chr17	antisense	--
ENSG00000147872.9	10	11.41	14.32	12.95	PLIN2	chr9	protein_coding	perilipin 2
ENSG00000166396.12	0	0.15	0.44	0.6	SERPINB7	chr18	protein_coding	serpin peptidase inhibitor, clade B (ovalbumin), member 7
ENSG00000233821.1	0	0.01	0	0	ENOX1-AS1	chr13	lincRNA	ENOX1 antisense RNA 1
ENSG00000276032.1	0.19	0	0	0.21	RP11-12A20.6	chr9	unprocessed_pseudogene	--
ENSG00000104756.15	15.84	17.11	18.81	18.16	KCTD9	chr8	protein_coding	potassium channel tetramerization domain containing 9
ENSG00000223460.1	0	0.04	0	0.27	GAPDHP69	chr13	processed_pseudogene	glyceraldehyde 3 phosphate dehydrogenase pseudogene 69
ENSG00000282393.1	0.71	1.52	2.87	1.87	CTD-3113P16.11	chr19	lincRNA	--
ENSG00000103855.17	14.92	12.71	13.05	15.53	CD276	chr15	protein_coding	CD276 molecule
ENSG00000132879.13	1.45	1.09	0.97	1.42	FBXO44	chr1	protein_coding	F-box protein 44
ENSG00000145217.13	0	0.05	0.17	0	SLC26A1	chr4	protein_coding	solute carrier family 26 (anion exchanger), member 1
ENSG00000225195.2	0	0.42	0	0	RP11-338E21.2	chr12	sense_intronic	--
ENSG00000130635.15	86.23	91.29	90.9	99.79	COL5A1	chr9	protein_coding	collagen, type V, alpha 1
ENSG00000224046.1	0	0.31	0.24	0	AC005076.5	chr7	antisense	--
ENSG00000080511.3	0.04	0	0.08	0	RDH8	chr19	protein_coding	retinol dehydrogenase 8 (all-trans)
ENSG00000105988.6	0	0	0.1	0	NHP2P1	chr10	processed_pseudogene	NHP2 ribonucleoprotein pseudogene 1
ENSG00000029153.14	1.51	1.59	2.47	2.52	ARNTL2	chr12	protein_coding	aryl hydrocarbon receptor nuclear translocator-like 2
ENSG00000255537.1	0.11	0	0.01	0.02	AP000708.1	chr11	antisense	--
ENSG00000198618.5	1.39	1.02	0.47	3.55	PPIAP22	chr21	processed_pseudogene	peptidylprolyl isomerase A (cyclophilin A) pseudogene 22
ENSG00000177082.12	6.03	6.09	5.52	5.29	WDR73	chr15	protein_coding	WD repeat domain 73
ENSG00000227234.1	0	0	7.39	6.4	SPANXB1	chrX	protein_coding	SPANX family, member B1
ENSG00000179460.5	0.03	0.03	0.04	0	EEF1A1P27	chr7	processed_pseudogene	eukaryotic translation elongation factor 1 alpha 1 pseudogene 27
ENSG00000153064.11	0.03	0	0.04	0	BANK1	chr4	protein_coding	B-cell scaffold protein with ankyrin repeats 1
ENSG00000279281.1	0	0.25	0.16	0.32	RP11-226M10.3	chr17	TEC	--
ENSG00000120896.13	14.23	16.95	13.42	19.69	SORBS3	chr8	protein_coding	sorbin and SH3 domain containing 3
ENSG00000277632.1	0	0	0.24	0	CCL3	chr17	protein_coding	chemokine (C-C motif) ligand 3
ENSG00000260711.2	0	0.01	0	0	RP11-747H7.3	chr14	sense_intronic	--
ENSG00000137672.12	0	0	0.06	0.03	TRPC6	chr11	protein_coding	transient receptor potential cation channel, subfamily C, member 6
ENSG00000250144.1	0.02	0	0.24	0.06	RP11-553P9.1	chr4	processed_pseudogene	--
ENSG00000232196.3	0	0	0.13	0.17	MTRNR2L4	chr16	protein_coding	MT-RNR2-like 4
ENSG00000262587.2	0	0.42	0.29	0	RP11-266L9.4	chr16	transcribed_unprocessed_pseudogene	--
ENSG00000238039.1	0	0	0.29	0	AF011889.2	chrX	lincRNA	--
ENSG00000124535.15	28.45	30.67	19.32	24.88	WRNIP1	chr6	protein_coding	Werner helicase interacting protein 1
ENSG00000173349.5	1.43	1.16	1.82	2.01	SFT2D3	chr2	protein_coding	SFT2 domain containing 3
ENSG00000198028.3	0.01	0	0	0	ZNF560	chr19	protein_coding	zinc finger protein 560
ENSG00000109107.13	34.12	36.76	18.88	30.18	ALDOC	chr17	protein_coding	aldolase C, fructose-bisphosphate
ENSG00000109771.15	0.05	0.01	0.15	0.16	LRP2BP	chr4	protein_coding	LRP2 binding protein
ENSG00000270103.3	0	0	0.36	0	RNU11	chr1	lincRNA	RNA, U11 small nuclear
ENSG00000090372.14	34.97	32.9	21.95	28.87	STRN4	chr19	protein_coding	striatin, calmodulin binding protein 4
ENSG00000242272.1	0	0.29	0.35	0.19	AK2P2	chr2	processed_pseudogene	adenylate kinase 2 pseudogene 2
ENSG00000198440.9	0	0	0.03	0	ZNF583	chr19	protein_coding	zinc finger protein 583
ENSG00000109323.8	4.95	6.57	4.58	5.25	MANBA	chr4	protein_coding	mannosidase, beta A, lysosomal
ENSG00000133256.12	0	0	0.01	0	PDE6B	chr4	protein_coding	phosphodiesterase 6B, cGMP-specific, rod, beta
ENSG00000230666.5	0.03	0	0.1	0.16	CEACAM22P	chr19	transcribed_unprocessed_pseudogene	carcinoembryonic antigen-related cell adhesion molecule 22, pseudogene
ENSG00000225678.2	0	0	0.09	0	AP000619.5	chr11	transcribed_unprocessed_pseudogene	--
ENSG00000198547.8	0	0	0.01	0	C20orf203	chr20	lincRNA	chromosome 20 open reading frame 203
ENSG00000089335.20	5.86	7.96	10.29	7.51	ZNF302	chr19	protein_coding	zinc finger protein 302
ENSG00000181638.17	0.76	1.25	1.3	1.11	ZFP41	chr8	protein_coding	ZFP41 zinc finger protein
ENSG00000134108.12	11.25	11.04	17.94	15.54	ARL8B	chr3	protein_coding	ADP-ribosylation factor-like 8B
ENSG00000113312.10	106.57	120.01	82.1	81.66	TTC1	chr5	protein_coding	tetratricopeptide repeat domain 1
ENSG00000256128.5	0	0	0.09	0.1	LINC00944	chr12	lincRNA	long intergenic non-protein coding RNA 944
ENSG00000179397.17	0	0	0	0.01	C1orf101	chr1	protein_coding	chromosome 1 open reading frame 101
ENSG00000279453.1	0.53	0.47	0.02	0.16	RP3-425C14.4	chr6	TEC	--
ENSG00000266473.1	0.2	0.34	0.68	0	RP11-401F2.3	chr17	antisense	--
ENSG00000140575.12	67	63.72	97.16	72.06	IQGAP1	chr15	protein_coding	IQ motif containing GTPase activating protein 1
ENSG00000158486.13	0	0	0.05	0.07	DNAH3	chr16	protein_coding	dynein, axonemal, heavy chain 3
ENSG00000100647.7	0.78	0.71	0.95	1.01	SUSD6	chr14	protein_coding	sushi domain containing 6
ENSG00000275367.1	0	0	0.11	0.02	RP11-266K4.14	chr12	lincRNA	--
ENSG00000101216.10	9.29	9.86	9.82	10.94	GMEB2	chr20	protein_coding	glucocorticoid modulatory element binding protein 2
ENSG00000004468.12	0.01	0	0.04	0	CD38	chr4	protein_coding	CD38 molecule
ENSG00000170632.13	5.16	5.54	6.22	7.04	ARMC10	chr7	protein_coding	armadillo repeat containing 10
ENSG00000143374.14	14.92	15.78	9.26	12.06	TARS2	chr1	protein_coding	threonyl-tRNA synthetase 2, mitochondrial (putative)
ENSG00000245156.1	0	0	0.05	0.03	RP11-867G23.3	chr11	lincRNA	--
ENSG00000160856.20	0	0	0.06	0.08	FCRL3	chr1	protein_coding	Fc receptor-like 3
ENSG00000073331.17	0.22	0.3	0.1	0.09	ALPK1	chr4	protein_coding	alpha-kinase 1
ENSG00000225643.1	0.36	0	0.29	0.16	RP11-70P17.1	chr1	lincRNA	--
ENSG00000183484.11	0	0	0.25	0.32	GPR132	chr14	protein_coding	G protein-coupled receptor 132
ENSG00000274184.1	0.02	0.08	0.21	0	RP11-158H5.8	chr18	lincRNA	--
ENSG00000257243.1	0.26	0	0.87	0.57	RP11-133N21.7	chr12	processed_pseudogene	--
ENSG00000135049.15	4.78	4	4.54	4.37	AGTPBP1	chr9	protein_coding	ATP/GTP binding protein 1
ENSG00000158571.10	0	0.31	0	0.02	PFKFB1	chrX	protein_coding	6-phosphofructo-2-kinase/fructose-2,6-biphosphatase 1
ENSG00000213371.4	0.24	0.04	0.11	0	NAP1L1P3	chr3	processed_pseudogene	nucleosome assembly protein 1-like 1 pseudogene 3
ENSG00000198555.7	0.04	0.02	0	0	RP11-598D12.4	chr16	unprocessed_pseudogene	--
ENSG00000229931.1	0.07	0.08	1.91	1.49	RP1-151F17.1	chr6	antisense	--
ENSG00000274340.1	0	0	0.03	0	RP11-435J9.2	chr15	lincRNA	--
ENSG00000184584.12	3.38	2.86	5.39	5.26	TMEM173	chr5	protein_coding	transmembrane protein 173
ENSG00000242085.1	0	0	0.26	0	RPS20P33	chr14	processed_pseudogene	ribosomal protein S20 pseudogene 33
ENSG00000153879.8	11.2	11.44	11.89	10.92	CEBPG	chr19	protein_coding	CCAAT/enhancer binding protein (C/EBP), gamma
ENSG00000237021.2	0	0	0.13	0	RP3-486I3.7	chr6	lincRNA	--
ENSG00000260936.1	0.14	0	0.11	0.13	FTO-IT1	chr16	sense_intronic	FTO intronic transcript 1
ENSG00000269040.1	0	0.14	0	0.35	BNIP3P24	chr19	processed_pseudogene	BCL2/adenovirus E1B 19kDa interacting protein 3 pseudogene 24
ENSG00000226107.1	10.17	4.08	3.4	3.46	AC004383.3	chrX	processed_pseudogene	--
ENSG00000113460.12	66.52	66.15	70.38	56.61	BRIX1	chr5	protein_coding	BRX1, biogenesis of ribosomes
ENSG00000213820.3	0.73	0	0.14	0.18	RPL13P2	chr20	processed_pseudogene	ribosomal protein L13 pseudogene 2
ENSG00000090889.11	27.96	25.75	29.64	25.73	KIF4A	chrX	protein_coding	kinesin family member 4A
ENSG00000264802.1	0	0.33	0.39	0	MIR5191	chr1	miRNA	microRNA 5191
ENSG00000248880.1	0	0	0.03	0	ICE2P1	chr4	processed_pseudogene	interactor of little elongation complex ELL subunit 2 pseudogene 1
ENSG00000163870.14	23.54	24.05	24.53	28.06	TPRA1	chr3	protein_coding	transmembrane protein, adipocyte asscociated 1
ENSG00000181126.13	0	0.05	0.09	0.06	HLA-V	chr6	transcribed_unprocessed_pseudogene	major histocompatibility complex, class I, V (pseudogene)
ENSG00000258768.2	0	0.03	0.11	0.13	CTD-2292M16.8	chr14	lincRNA	--
ENSG00000233589.1	0	0	0.05	0.2	RP4-694A7.2	chr1	antisense	--
ENSG00000184730.10	0.24	0.32	0.25	0.16	APOBR	chr16	protein_coding	apolipoprotein B receptor
ENSG00000248309.5	0	0.01	0	0	MEF2C-AS1	chr5	antisense	MEF2C antisense RNA 1
ENSG00000241316.6	0.2	0.21	0.37	0.34	SUCLG2-AS1	chr3	lincRNA	SUCLG2 antisense RNA 1 (head to head)
ENSG00000260771.1	0.05	0	0	0	RP1-39J2.1	chr6	lincRNA	--
ENSG00000230221.2	0	0	0.04	0	RP11-173G21.1	chr9	processed_pseudogene	--
ENSG00000269946.1	0	0	0.8	0.65	RP11-2B6.3	chr9	lincRNA	--
ENSG00000121073.13	5.07	4.65	6.76	9.5	SLC35B1	chr17	protein_coding	solute carrier family 35, member B1
ENSG00000140876.11	0	0.47	0.09	0.05	NUDT7	chr16	protein_coding	nudix (nucleoside diphosphate linked moiety X)-type motif 7
ENSG00000167615.16	20.71	18.05	19.65	22.08	LENG8	chr19	protein_coding	leukocyte receptor cluster (LRC) member 8
ENSG00000204542.2	0.09	0	0	0.17	C6orf15	chr6	protein_coding	chromosome 6 open reading frame 15
ENSG00000166428.12	0.1	0	0	0.02	PLD4	chr14	protein_coding	phospholipase D family, member 4
ENSG00000231232.4	0	0	0.42	0	RP11-548K12.1	chr7	unprocessed_pseudogene	--
ENSG00000008056.12	0.19	0	0	0	SYN1	chrX	protein_coding	synapsin I
ENSG00000238083.7	0.42	0.38	0.95	0.63	LRRC37A2	chr17	protein_coding	leucine rich repeat containing 37, member A2
ENSG00000166436.15	0.73	0.54	0.76	0.84	TRIM66	chr11	protein_coding	tripartite motif containing 66
ENSG00000101400.5	3.96	5.35	3.54	4.06	SNTA1	chr20	protein_coding	syntrophin, alpha 1
ENSG00000187123.14	0.52	0.23	0.7	0.39	LYPD6	chr2	protein_coding	LY6/PLAUR domain containing 6
ENSG00000182606.14	3.2	4.18	5.66	4.5	TRAK1	chr3	protein_coding	trafficking protein, kinesin binding 1
ENSG00000165029.15	0.01	0.01	0.13	0.07	ABCA1	chr9	protein_coding	ATP-binding cassette, sub-family A (ABC1), member 1
ENSG00000267123.5	3.05	0.89	2.75	2.13	CTD-2357A8.3	chr17	lincRNA	--
ENSG00000185215.8	12.97	13.41	13.22	13.46	TNFAIP2	chr14	protein_coding	tumor necrosis factor, alpha-induced protein 2
ENSG00000168152.12	0.07	0.03	0.3	0.2	THAP9	chr4	protein_coding	THAP domain containing 9
ENSG00000262362.1	0	0	0.54	0	LA16c-380H5.2	chr16	sense_overlapping	--
ENSG00000219445.2	0.02	0	0.05	0.06	RP11-3B12.3	chr7	lincRNA	--
ENSG00000277948.1	0	0	0.5	1.03	uc_338	chr2	misc_RNA	--
ENSG00000240687.1	0	0	0.06	0	RP11-521D12.1	chr2	lincRNA	--
ENSG00000102103.15	322.53	333.81	94.56	178.9	PQBP1	chrX	protein_coding	polyglutamine binding protein 1
ENSG00000161048.11	0.07	0.15	0.42	0.4	NAPEPLD	chr7	protein_coding	N-acyl phosphatidylethanolamine phospholipase D
ENSG00000136695.14	0	0	0.07	0	IL36RN	chr2	protein_coding	interleukin 36 receptor antagonist
ENSG00000257921.5	15.58	23.19	11.31	16.88	RP11-571M6.15	chr12	protein_coding	--
ENSG00000128805.14	0.36	0.52	0.27	0.54	ARHGAP22	chr10	protein_coding	Rho GTPase activating protein 22
ENSG00000260869.1	0.55	3.23	1.24	1.02	AC002310.13	chr16	protein_coding	--
ENSG00000005249.12	0.01	0.02	0.01	0.01	PRKAR2B	chr7	protein_coding	protein kinase, cAMP-dependent, regulatory, type II, beta
ENSG00000164188.8	0	0	0	0.06	RANBP3L	chr5	protein_coding	RAN binding protein 3-like
ENSG00000145014.17	8.62	6.92	4.93	6.98	TMEM44	chr3	protein_coding	transmembrane protein 44
ENSG00000029993.14	81.53	85.47	31.11	50.24	HMGB3	chrX	protein_coding	high mobility group box 3
ENSG00000125378.15	0.31	0.3	0.33	0.55	BMP4	chr14	protein_coding	bone morphogenetic protein 4
ENSG00000111087.9	0.01	0	0.1	0	GLI1	chr12	protein_coding	GLI family zinc finger 1
ENSG00000257702.3	1.79	1.04	1.91	3.29	LBX2-AS1	chr2	antisense	LBX2 antisense RNA 1
ENSG00000250722.5	0	0.17	0.05	0.06	SEPP1	chr5	protein_coding	selenoprotein P, plasma, 1
ENSG00000253368.3	12.36	10.81	10.49	14.6	TRNP1	chr1	protein_coding	TMF1-regulated nuclear protein 1
ENSG00000273079.4	0.02	0.02	0.01	0	GRIN2B	chr12	protein_coding	glutamate receptor, ionotropic, N-methyl D-aspartate 2B
ENSG00000101003.9	4.43	4.79	4.34	3.99	GINS1	chr20	protein_coding	GINS complex subunit 1 (Psf1 homolog)
ENSG00000023171.14	4	3.36	4.71	3.83	GRAMD1B	chr11	protein_coding	GRAM domain containing 1B
ENSG00000229127.1	0.06	0.29	0.13	0.37	AC007038.7	chr2	antisense	--
ENSG00000279869.1	0.23	0	0	0	CTD-2026A21.1	chr5	TEC	--
ENSG00000196383.5	0	0.24	0	0	OR4Q2	chr14	polymorphic_pseudogene	olfactory receptor, family 4, subfamily Q, member 2 (gene/pseudogene)
ENSG00000257818.1	0	0.43	0.39	0.18	C1GALT1P1	chr12	processed_pseudogene	core 1 synthase, glycoprotein-N-acetylgalactosamine 3-beta-galactosyltransferase 1 pseudogene 1
ENSG00000117013.14	0.08	0.2	0.1	0.44	KCNQ4	chr1	protein_coding	potassium channel, voltage gated KQT-like subfamily Q, member 4
ENSG00000266457.1	0	0	0.46	0	AC026318.1	chr3	miRNA	--
ENSG00000260029.2	0	0	0.04	0	RP11-401P9.1	chr16	antisense	--
ENSG00000183837.9	0	0	0	0.05	PNMA3	chrX	protein_coding	paraneoplastic Ma antigen 3
ENSG00000173334.3	3.64	4.07	6.91	5.85	TRIB1	chr8	protein_coding	tribbles pseudokinase 1
ENSG00000198736.11	3.43	3.27	3.48	4.54	MSRB1	chr16	protein_coding	methionine sulfoxide reductase B1
ENSG00000214558.4	0.11	0	0.06	0	RP11-74E24.2	chr6	processed_pseudogene	--
ENSG00000236280.1	0	0	0	0.22	AC114737.3	chr7	processed_pseudogene	--
ENSG00000266200.6	0	0	0	0.05	PNLIPRP2	chr10	polymorphic_pseudogene	pancreatic lipase-related protein 2
ENSG00000260007.1	0.92	0.11	1.04	0.91	RP11-315D16.2	chr15	protein_coding	--
ENSG00000173627.7	0	0.09	0	0.01	APOBEC4	chr1	protein_coding	apolipoprotein B mRNA editing enzyme, catalytic polypeptide-like 4 (putative)
ENSG00000101825.7	0.01	0	0.01	0	MXRA5	chrX	protein_coding	matrix-remodelling associated 5
ENSG00000185495.10	0.15	0.03	1.32	0.88	RP11-504P24.3	chr1	transcribed_unprocessed_pseudogene	--
ENSG00000230074.1	0	0.06	0.28	0.23	RP11-195F19.9	chr9	antisense	--
ENSG00000204628.11	371.28	368.14	362.15	529.98	GNB2L1	chr5	protein_coding	guanine nucleotide binding protein (G protein), beta polypeptide 2-like 1
ENSG00000256651.1	0	0	0.2	0	RP11-144O23.8	chr12	processed_pseudogene	--
ENSG00000127054.18	22.53	19.46	12.93	19.48	CPSF3L	chr1	protein_coding	cleavage and polyadenylation specific factor 3-like
ENSG00000065457.10	3.44	4.37	6.19	3.44	ADAT1	chr16	protein_coding	adenosine deaminase, tRNA-specific 1
ENSG00000176746.6	0	0	0.1	0.34	MAGEB6	chrX	protein_coding	melanoma antigen family B6
ENSG00000119231.10	3.15	3.63	5.14	3.52	SENP5	chr3	protein_coding	SUMO1/sentrin specific peptidase 5
ENSG00000204564.11	2.18	2.94	1.99	5.35	C6orf136	chr6	protein_coding	chromosome 6 open reading frame 136
ENSG00000174547.13	59.76	58.72	36.37	66.17	MRPL11	chr11	protein_coding	mitochondrial ribosomal protein L11
ENSG00000242889.3	0	0	0.49	0	RN7SL449P	chr17	misc_RNA	RNA, 7SL, cytoplasmic 449, pseudogene
ENSG00000267629.3	0.01	0	0	0	AC138430.4	chr19	processed_transcript	--
ENSG00000167914.10	0	0	0.04	0	GSDMA	chr17	protein_coding	gasdermin A
ENSG00000231652.2	0.32	0	0.17	0.57	RP11-553A21.3	chr6	antisense	--
ENSG00000236334.2	0.01	0	0.01	0.03	PPIAL4G	chr1	protein_coding	peptidylprolyl isomerase A (cyclophilin A)-like 4G
ENSG00000090581.9	7.91	8.41	14.56	11.88	GNPTG	chr16	protein_coding	N-acetylglucosamine-1-phosphate transferase, gamma subunit
ENSG00000234031.1	0	0	0	0.15	RPS3AP44	chr13	processed_pseudogene	ribosomal protein S3a pseudogene 44
ENSG00000279059.1	1.56	1.98	1.57	2.42	RP11-257O5.2	chr17	TEC	--
ENSG00000100865.14	4.29	8.13	7.18	8.67	CINP	chr14	protein_coding	cyclin-dependent kinase 2 interacting protein
ENSG00000057593.13	0	0.09	0.07	0	F7	chr13	protein_coding	coagulation factor VII (serum prothrombin conversion accelerator)
ENSG00000213079.9	8.42	7.5	11.21	8.44	SCAF8	chr6	protein_coding	SR-related CTD-associated factor 8
ENSG00000159322.17	10.05	10.63	15.52	11.95	ADPGK	chr15	protein_coding	ADP-dependent glucokinase
ENSG00000149289.10	0.51	0.25	1.34	0.75	ZC3H12C	chr11	protein_coding	zinc finger CCCH-type containing 12C
ENSG00000236035.2	0	0	0.06	0	RP11-90O23.1	chr1	processed_pseudogene	--
ENSG00000186301.8	0.32	0	0.04	0.03	MST1P2	chr1	unprocessed_pseudogene	macrophage stimulating 1 (hepatocyte growth factor-like) pseudogene 2
ENSG00000210164.1	2.54	2.89	4.13	6.22	MT-TG	chrM	Mt_tRNA	mitochondrially encoded tRNA glycine
ENSG00000162300.11	10.3	10.63	8.77	14.91	ZFPL1	chr11	protein_coding	zinc finger protein-like 1
ENSG00000205488.8	0.05	0.1	0.07	0.11	CALML3-AS1	chr10	antisense	CALML3 antisense RNA 1
ENSG00000269964.2	0	0	0.01	0	MEI4	chr6	protein_coding	meiosis-specific 4 homolog (S. cerevisiae)
ENSG00000138594.12	10.72	10.46	15.81	11.25	TMOD3	chr15	protein_coding	tropomodulin 3 (ubiquitous)
ENSG00000132356.11	8.31	8.69	16.7	12.1	PRKAA1	chr5	protein_coding	protein kinase, AMP-activated, alpha 1 catalytic subunit
ENSG00000234705.1	0	2.47	1.68	0.81	HMGA1P4	chr9	antisense	high mobility group AT-hook 1 pseudogene 4
ENSG00000236287.7	6.85	5.21	11.08	7.58	ZBED5	chr11	protein_coding	zinc finger, BED-type containing 5
ENSG00000232859.9	0.17	0.22	0.51	1.34	LYRM9	chr17	protein_coding	LYR motif containing 9
ENSG00000270307.1	0.05	0.12	0.41	0.06	MTATP6P2	chr5	processed_pseudogene	mitochondrially encoded ATP synthase 6 pseudogene 2
ENSG00000268758.5	0	0	0.1	0	ADGRE4P	chr19	transcribed_unprocessed_pseudogene	adhesion G protein-coupled receptor E4, pseudogene
ENSG00000070540.12	6.88	6.59	5.35	4.7	WIPI1	chr17	protein_coding	WD repeat domain, phosphoinositide interacting 1
ENSG00000148516.21	10.54	12.04	12.47	8.23	ZEB1	chr10	protein_coding	zinc finger E-box binding homeobox 1
ENSG00000078081.7	0.19	0.15	0.12	0.22	LAMP3	chr3	protein_coding	lysosomal-associated membrane protein 3
ENSG00000235437.7	2.53	3.38	3.07	3.03	LINC01278	chrX	processed_transcript	long intergenic non-protein coding RNA 1278
ENSG00000068028.17	11.96	11.89	8.45	14.01	RASSF1	chr3	protein_coding	Ras association (RalGDS/AF-6) domain family member 1
ENSG00000051341.13	4.36	4.53	7.09	4.84	POLQ	chr3	protein_coding	polymerase (DNA directed), theta
ENSG00000120075.5	1.56	0.92	2.04	2.05	HOXB5	chr17	protein_coding	homeobox B5
ENSG00000277050.1	0.06	0.92	0.16	0.19	RP11-102G14.1	chr14	antisense	--
ENSG00000113716.12	9.31	9.66	16.21	13.58	HMGXB3	chr5	protein_coding	HMG box domain containing 3
ENSG00000250011.1	0.11	0.19	0	0	HMGB1P3	chr2	processed_pseudogene	high mobility group box 1 pseudogene 3
ENSG00000167962.12	93.32	85.23	45.46	67.59	ZNF598	chr16	protein_coding	zinc finger protein 598
ENSG00000269489.1	0.13	0	0	0	RP11-98D18.17	chr1	lincRNA	--
ENSG00000176208.8	1.16	1.95	3.26	1.47	ATAD5	chr17	protein_coding	ATPase family, AAA domain containing 5
ENSG00000182149.20	8.86	8.36	10.13	9.97	IST1	chr16	protein_coding	increased sodium tolerance 1 homolog (yeast)
ENSG00000166548.15	1.09	1.31	0.87	1.04	TK2	chr16	protein_coding	thymidine kinase 2, mitochondrial
ENSG00000273373.1	1.04	2.16	2.64	1.77	RP5-1074L1.4	chr1	antisense	--
ENSG00000232698.1	0	0	0.2	0	AP001058.3	chr21	lincRNA	--
ENSG00000267627.5	0	0	0.06	0	RP11-905K4.1	chr18	lincRNA	--
ENSG00000124831.18	40.09	42.8	37.45	28.51	LRRFIP1	chr2	protein_coding	leucine rich repeat (in FLII) interacting protein 1
ENSG00000223872.1	0.19	1.01	1.89	1.55	AC006372.5	chr7	lincRNA	--
ENSG00000251593.1	0.06	0	0.03	0.02	MSNP1	chr5	processed_pseudogene	moesin pseudogene 1
ENSG00000272949.1	0.01	0.06	0.1	0	RP11-514P8.8	chr7	processed_transcript	--
ENSG00000135318.11	6.33	6.45	17.08	13.01	NT5E	chr6	protein_coding	5'-nucleotidase, ecto (CD73)
ENSG00000257407.1	0	0	0.12	0	RP11-1028N23.4	chr12	lincRNA	--
ENSG00000213471.8	0.1	0.18	0.11	0.05	TTLL13P	chr15	unitary_pseudogene	tubulin tyrosine ligase-like family member 13, pseudogene
ENSG00000187735.12	25.46	26.46	28.2	25.36	TCEA1	chr8	protein_coding	transcription elongation factor A (SII), 1
ENSG00000254286.5	0	0	0	0.2	RP11-89K10.1	chr8	antisense	--
ENSG00000232536.1	0	0	0.18	0	RP11-74C1.4	chr1	sense_intronic	--
ENSG00000231043.3	0.1	0.02	0.03	0.15	AC007238.1	chr2	processed_pseudogene	--
ENSG00000174151.14	0.55	0.88	0.86	0.8	CYB561D1	chr1	protein_coding	cytochrome b561 family, member D1
ENSG00000184949.15	0.44	0.4	0.45	0.33	FAM227A	chr22	protein_coding	family with sequence similarity 227, member A
ENSG00000157617.16	1.83	2.16	2.63	2.69	C2CD2	chr21	protein_coding	C2 calcium-dependent domain containing 2
ENSG00000267645.5	0.15	0	0.7	0.55	POLR2J2	chr7	protein_coding	polymerase (RNA) II (DNA directed) polypeptide J2
ENSG00000167676.4	0.24	0.11	0.13	0.38	PLIN4	chr19	protein_coding	perilipin 4
ENSG00000170011.13	0	0	0.1	0	MYRIP	chr3	protein_coding	myosin VIIA and Rab interacting protein
ENSG00000249945.1	0	0	0.1	0	RP11-598D14.1	chr4	lincRNA	--
ENSG00000224769.1	0	0	0	0.07	AC069213.1	chr3	unprocessed_pseudogene	--
ENSG00000166483.10	5.48	6.11	10.47	7.34	WEE1	chr11	protein_coding	WEE1 G2 checkpoint kinase
ENSG00000142945.12	55.05	52.5	62.08	60.9	KIF2C	chr1	protein_coding	kinesin family member 2C
ENSG00000162104.9	13.05	12.69	15.3	14.44	ADCY9	chr16	protein_coding	adenylate cyclase 9
ENSG00000220981.1	0	0	0.57	0	AL391384.1	chr13	miRNA	--
ENSG00000213139.7	0	0.54	0.5	0.41	CRYGS	chr3	protein_coding	crystallin, gamma S
ENSG00000157014.10	15.3	15.43	14.22	14.06	TATDN2	chr3	protein_coding	TatD DNase domain containing 2
ENSG00000166073.8	7.76	5.69	8.98	7.15	GPR176	chr15	protein_coding	G protein-coupled receptor 176
ENSG00000223356.1	1.2	2.72	1.51	1.95	RP11-66D17.5	chr1	antisense	--
ENSG00000106992.17	24.65	28.69	18.08	25.94	AK1	chr9	protein_coding	adenylate kinase 1
ENSG00000114349.9	0.23	0	0.02	0	GNAT1	chr3	protein_coding	guanine nucleotide binding protein (G protein), alpha transducing activity polypeptide 1
ENSG00000183048.11	3.78	4.82	1.41	2.55	SLC25A10	chr17	protein_coding	solute carrier family 25 (mitochondrial carrier; dicarboxylate transporter), member 10
ENSG00000250258.1	0.15	0	0	0	CTC-431G16.2	chr5	antisense	--
ENSG00000228793.1	0	0	0	0.63	RP1-223B1.1	chr6	lincRNA	--
ENSG00000232628.5	0	0	0.06	0	RP11-365O16.3	chr1	sense_intronic	--
ENSG00000270170.1	4.29	4.32	5.1	7.17	NCBP2-AS2	chr3	protein_coding	NCBP2 antisense RNA 2 (head to head)
ENSG00000101470.9	1.03	1.61	0.53	1.71	TNNC2	chr20	protein_coding	troponin C type 2 (fast)
ENSG00000182575.7	0.3	0.09	0.19	0.08	NXPH3	chr17	protein_coding	neurexophilin 3
ENSG00000206888.1	0	0	1.75	0	RNU6-48P	chr1	snRNA	RNA, U6 small nuclear 48, pseudogene
ENSG00000177738.3	14.47	18.29	9.23	11.08	CTD-2201E18.3	chr5	sense_overlapping	--
ENSG00000235997.2	0	0.01	0.03	0	AC109642.1	chr2	lincRNA	--
ENSG00000257636.6	0	0	0.06	0	RP11-1103G16.1	chr14	antisense	--
ENSG00000171227.6	0.78	1.49	0.5	0.87	TMEM37	chr2	protein_coding	transmembrane protein 37
ENSG00000139832.4	6.01	5.74	2.68	4.03	RAB20	chr13	protein_coding	RAB20, member RAS oncogene family
ENSG00000178802.17	1.38	1.14	0.61	1.11	MPI	chr15	protein_coding	mannose phosphate isomerase
ENSG00000150093.18	107.98	106.96	174.04	129.5	ITGB1	chr10	protein_coding	integrin, beta 1 (fibronectin receptor, beta polypeptide, antigen CD29 includes MDF2, MSK12)
ENSG00000076716.8	0.84	0.85	0.7	0.57	GPC4	chrX	protein_coding	glypican 4
ENSG00000114841.17	0.24	0.38	1.08	0.66	DNAH1	chr3	protein_coding	dynein, axonemal, heavy chain 1
ENSG00000159251.6	0.17	0.58	0.15	0.48	ACTC1	chr15	protein_coding	actin, alpha, cardiac muscle 1
ENSG00000181029.8	0.54	0.76	0.15	0.14	TRAPPC5	chr19	protein_coding	trafficking protein particle complex 5
ENSG00000203664.6	0	0.04	0.09	0	OR2W5	chr1	transcribed_unprocessed_pseudogene	olfactory receptor, family 2, subfamily W, member 5 (gene/pseudogene)
ENSG00000234427.1	0.94	0.14	0	0	RP3-413H6.2	chr6	lincRNA	--
ENSG00000227953.6	0.69	0.6	0.57	0.23	LINC01341	chr1	processed_transcript	long intergenic non-protein coding RNA 1341
ENSG00000185825.15	176.4	177.75	61.8	114.13	BCAP31	chrX	protein_coding	B-cell receptor-associated protein 31
ENSG00000269293.2	0.66	0.89	0.39	0.69	ZSCAN16-AS1	chr6	antisense	ZSCAN16 antisense RNA 1
ENSG00000102978.12	24.14	28.46	30.38	44.51	POLR2C	chr16	protein_coding	polymerase (RNA) II (DNA directed) polypeptide C, 33kDa
ENSG00000259645.1	0.45	0	0.67	0	RP11-253M7.6	chr15	sense_intronic	--
ENSG00000125482.12	18.78	22	26.74	22.8	TTF1	chr9	protein_coding	transcription termination factor, RNA polymerase I
ENSG00000168309.16	0.03	0.02	0	0	FAM107A	chr3	protein_coding	family with sequence similarity 107, member A
ENSG00000261864.1	0	0.14	1.62	1.05	RP11-67A1.2	chr16	processed_transcript	--
ENSG00000071189.21	0.78	0.93	2.18	0.94	SNX13	chr7	protein_coding	sorting nexin 13
ENSG00000235888.1	0	0	0.13	0	AF064858.8	chr21	lincRNA	--
ENSG00000134186.11	82.27	77.3	57.03	52.34	PRPF38B	chr1	protein_coding	pre-mRNA processing factor 38B
ENSG00000225953.2	0.04	0.01	0.01	0.07	SATB2-AS1	chr2	antisense	SATB2 antisense RNA 1
ENSG00000270175.1	0.45	0.41	0.06	0.3	RP11-793H13.11	chr12	antisense	--
ENSG00000225447.1	0.09	0	1.96	0.5	RPS15AP10	chr1	processed_pseudogene	ribosomal protein S15a pseudogene 10
ENSG00000273167.1	3.51	2.37	2.72	2.24	RP11-307N16.6	chr13	protein_coding	--
ENSG00000213638.5	0.68	0.92	0.84	1.12	ADAT3	chr19	protein_coding	adenosine deaminase, tRNA-specific 3
ENSG00000131944.9	2.46	1.45	2.86	2.77	FAAP24	chr19	protein_coding	--
ENSG00000104442.9	4.51	3.58	6.77	4.81	ARMC1	chr8	protein_coding	armadillo repeat containing 1
ENSG00000230508.1	0.06	0	0	0	RPL19P21	chrX	processed_pseudogene	ribosomal protein L19 pseudogene 21
ENSG00000070985.13	0	0	0	0.01	TRPM5	chr11	protein_coding	transient receptor potential cation channel, subfamily M, member 5
ENSG00000198034.10	657.19	616.78	627.17	817.57	RPS4X	chrX	protein_coding	ribosomal protein S4, X-linked
ENSG00000270558.1	3.01	3.04	3.36	3.49	CTD-2124B8.2	chr5	processed_pseudogene	--
ENSG00000186118.8	0	0	0.11	0	TEX38	chr1	protein_coding	testis expressed 38
ENSG00000155026.16	0.39	0.09	0.49	0.24	RSPH10B	chr7	protein_coding	radial spoke head 10 homolog B (Chlamydomonas)
ENSG00000279159.1	0	0.01	0.01	0.01	RP3-394A18.1	chr22	antisense	--
ENSG00000171488.14	0.26	0.33	1.02	1.01	LRRC8C	chr1	protein_coding	leucine rich repeat containing 8 family, member C
ENSG00000260686.1	0.11	0	0	0	CTB-36H16.2	chr5	sense_overlapping	--
ENSG00000158467.16	1.14	1.33	1.77	1.59	AHCYL2	chr7	protein_coding	adenosylhomocysteinase-like 2
ENSG00000188735.12	2.67	2.74	1.73	2.7	TMEM120B	chr12	protein_coding	transmembrane protein 120B
ENSG00000234297.2	0.03	0	0	0	RP11-54D18.4	chr9	processed_pseudogene	--
ENSG00000248863.2	0.08	0.03	0.15	0.47	RP11-83A24.1	chr4	transcribed_processed_pseudogene	--
ENSG00000172315.5	8.65	8.16	6.51	9.1	TP53RK	chr20	protein_coding	TP53 regulating kinase
ENSG00000153922.10	7.47	9.13	15.07	8.35	CHD1	chr5	protein_coding	chromodomain helicase DNA binding protein 1
ENSG00000204172.11	2.56	2.7	4.19	4.12	AGAP9	chr10	protein_coding	ArfGAP with GTPase domain, ankyrin repeat and PH domain 9
ENSG00000176108.9	13.03	8.68	6.44	9.02	CHMP6	chr17	protein_coding	charged multivesicular body protein 6
ENSG00000117632.20	164.11	149.28	78.11	117.78	STMN1	chr1	protein_coding	stathmin 1
ENSG00000007202.14	30.75	33.88	33.84	33.64	KIAA0100	chr17	protein_coding	KIAA0100
ENSG00000254884.1	0	0.1	0.35	0.76	PRR13P2	chr11	processed_pseudogene	proline rich 13 pseudogene 2
ENSG00000212158.1	0.46	0	0.62	1.01	SNORD66	chr3	snoRNA	small nucleolar RNA, C/D box 66
ENSG00000168806.7	1.36	1.22	1.54	1.47	LCMT2	chr15	protein_coding	leucine carboxyl methyltransferase 2
ENSG00000158104.11	2.27	0.36	0.45	1.01	HPD	chr12	protein_coding	4-hydroxyphenylpyruvate dioxygenase
ENSG00000036672.15	1.66	0.8	1.11	1.97	USP2	chr11	protein_coding	ubiquitin specific peptidase 2
ENSG00000225598.1	0	0	0.08	0	RP11-339D23.1	chr1	lincRNA	--
ENSG00000233261.2	0.06	0	0	0	LINC00264	chr10	lincRNA	long intergenic non-protein coding RNA 264
ENSG00000186834.3	33.67	35.09	27.33	31.45	HEXIM1	chr17	protein_coding	hexamethylene bis-acetamide inducible 1
ENSG00000114737.15	2.89	3.05	0.88	1.87	CISH	chr3	protein_coding	cytokine inducible SH2-containing protein
ENSG00000154832.14	25.02	22.81	16.23	21.53	CXXC1	chr18	protein_coding	CXXC finger protein 1
ENSG00000117360.12	160.03	161.33	162.19	176.94	PRPF3	chr1	protein_coding	pre-mRNA processing factor 3
ENSG00000066044.13	4.89	4.71	7.11	8.22	ELAVL1	chr19	protein_coding	ELAV like RNA binding protein 1
ENSG00000204380.4	0	0	0.03	0	AC005042.4	chr2	antisense	--
ENSG00000279456.1	0.28	0	0.17	0	RP11-87H9.5	chr9	TEC	--
ENSG00000266308.2	0	0	0.18	0	RN7SL510P	chr15	misc_RNA	RNA, 7SL, cytoplasmic 510, pseudogene
ENSG00000171988.17	4.06	3.62	9.8	4.5	JMJD1C	chr10	protein_coding	jumonji domain containing 1C
ENSG00000236120.6	0	0.08	0	0	RP11-733O18.1	chrX	lincRNA	--
ENSG00000204528.3	10.91	8.54	3.16	3.31	PSORS1C3	chr6	sense_intronic	psoriasis susceptibility 1 candidate 3 (non-protein coding)
ENSG00000153531.12	1.22	1.23	2.17	2.23	ADPRHL1	chr13	protein_coding	ADP-ribosylhydrolase like 1
ENSG00000230894.1	0.01	0	0	0	RP11-67K19.3	chr9	antisense	--
ENSG00000233585.1	1.13	0.36	1.29	0.2	AC115617.2	chrX	processed_pseudogene	--
ENSG00000043093.13	2.92	3.1	4.22	3.77	DCUN1D1	chr3	protein_coding	DCN1, defective in cullin neddylation 1, domain containing 1
ENSG00000265018.6	0.61	0.75	1.29	0.63	CTGLF12P	chr10	transcribed_unprocessed_pseudogene	centaurin, gamma-like family, member 12 pseudogene
ENSG00000275092.1	0	0.65	1.69	0.37	LA16c-329F2.2	chr16	sense_intronic	--
ENSG00000099968.17	6.37	7.22	7.77	7.33	BCL2L13	chr22	protein_coding	BCL2-like 13 (apoptosis facilitator)
ENSG00000196636.7	1.29	1.32	0.7	0.81	SDHAF3	chr7	protein_coding	succinate dehydrogenase complex assembly factor 3
ENSG00000272419.5	2.27	1.13	1.4	2.35	RP11-403I13.8	chr1	processed_transcript	--
ENSG00000186715.10	0.04	0.06	0.1	0.09	MST1L	chr1	transcribed_unprocessed_pseudogene	macrophage stimulating 1-like
ENSG00000111846.15	1.63	2.44	4.58	2.97	GCNT2	chr6	protein_coding	glucosaminyl (N-acetyl) transferase 2, I-branching enzyme (I blood group)
ENSG00000126970.15	0.01	0.17	0.18	0	ZC4H2	chrX	protein_coding	zinc finger, C4H2 domain containing
ENSG00000196110.7	0.13	0.72	2.97	1.13	ZNF699	chr19	protein_coding	zinc finger protein 699
ENSG00000141699.10	4.8	5.94	4.7	4.71	FAM134C	chr17	protein_coding	family with sequence similarity 134, member C
ENSG00000225724.1	0	0	0.03	0	LL22NC03-80A10.11	chr22	unprocessed_pseudogene	--
ENSG00000167491.17	37.03	39.87	39.03	43.76	GATAD2A	chr19	protein_coding	GATA zinc finger domain containing 2A
ENSG00000119705.9	32.81	34.21	16.64	27.75	SLIRP	chr14	protein_coding	SRA stem-loop interacting RNA binding protein
ENSG00000099365.9	1.36	1.12	1.75	1.16	STX1B	chr16	protein_coding	syntaxin 1B
ENSG00000204003.8	6.94	7.87	2.82	7.61	RP11-216L13.16	chr9	protein_coding	--
ENSG00000205038.11	0	0	0.01	0	PKHD1L1	chr8	protein_coding	polycystic kidney and hepatic disease 1 (autosomal recessive)-like 1
ENSG00000273151.1	0	0.02	0.06	0.05	RP11-449P15.2	chr7	antisense	--
ENSG00000231508.1	0	0	0	0.22	RP11-452K12.6	chr10	processed_pseudogene	--
ENSG00000134058.10	14.35	14.62	15.5	13.93	CDK7	chr5	protein_coding	cyclin-dependent kinase 7
ENSG00000140832.9	0.01	0	0	0.08	MARVELD3	chr16	protein_coding	MARVEL domain containing 3
ENSG00000257022.1	0	0	0.18	0	RP11-729I10.2	chr12	antisense	--
ENSG00000263776.1	1.25	1.99	4.07	3.35	SNORA4	chr3	snoRNA	small nucleolar RNA, H/ACA box 4
ENSG00000198270.12	0.84	0.88	0.52	1.51	TMEM116	chr12	protein_coding	transmembrane protein 116
ENSG00000180539.7	0	0.16	0	0	C9orf139	chr9	antisense	chromosome 9 open reading frame 139
ENSG00000236961.1	0.2	1.13	0	0	RP1-261G23.5	chr6	lincRNA	--
ENSG00000276171.1	0	0	1.49	0.61	AC114498.1	chr1	miRNA	--
ENSG00000120910.14	6.55	6.06	6.47	6.22	PPP3CC	chr8	protein_coding	protein phosphatase 3, catalytic subunit, gamma isozyme
ENSG00000140553.16	26.75	28.35	16.7	21.5	UNC45A	chr15	protein_coding	unc-45 homolog A (C. elegans)
ENSG00000236698.1	0	0.09	0	0	EIF1AXP1	chr1	processed_pseudogene	eukaryotic translation initiation factor 1A, X-linked pseudogene 1
ENSG00000105879.11	7.9	6.19	10.66	10.69	CBLL1	chr7	protein_coding	Cbl proto-oncogene-like 1, E3 ubiquitin protein ligase
ENSG00000163682.15	73.46	67.74	59.55	82.08	RPL9	chr4	protein_coding	ribosomal protein L9
ENSG00000279613.1	0.06	0	0	0.04	RP13-638C3.5	chr17	TEC	--
ENSG00000138709.17	3.13	2.79	2.18	1.81	LARP1B	chr4	protein_coding	La ribonucleoprotein domain family, member 1B
ENSG00000152056.16	0.19	0.1	0.08	0.27	AP1S3	chr2	protein_coding	adaptor-related protein complex 1, sigma 3 subunit
ENSG00000263142.5	0	0.08	0.27	0.33	LRRC37A17P	chr17	transcribed_unprocessed_pseudogene	leucine rich repeat containing 37, member A17, pseudogene
ENSG00000244256.3	0	1.16	0.15	0	RN7SL130P	chr1	misc_RNA	RNA, 7SL, cytoplasmic 130, pseudogene
ENSG00000151665.12	3.3	3.03	2.25	1.8	PIGF	chr2	protein_coding	phosphatidylinositol glycan anchor biosynthesis, class F
ENSG00000282508.1	0.01	0.14	0.52	0.14	LINC01002	chr19	processed_transcript	long intergenic non-protein coding RNA 1002
ENSG00000230042.1	0	0.53	0.35	2.03	AK3P3	chr7	processed_pseudogene	adenylate kinase 3 pseudogene 3
ENSG00000236412.1	0	0.12	0	0	RP11-132N15.2	chr3	lincRNA	--
ENSG00000234585.6	0.85	1.36	1.58	1.28	CCT6P3	chr7	transcribed_unprocessed_pseudogene	chaperonin containing TCP1, subunit 6 (zeta) pseudogene 3
ENSG00000128714.5	0	0	0.04	0.1	HOXD13	chr2	protein_coding	homeobox D13
ENSG00000155561.14	18.12	17.34	24.7	18.63	NUP205	chr7	protein_coding	nucleoporin 205kDa
ENSG00000182685.7	3.19	3.85	1.6	2.68	BRICD5	chr16	protein_coding	BRICHOS domain containing 5
ENSG00000171105.13	3.31	2.23	3.22	2.49	INSR	chr19	protein_coding	insulin receptor
ENSG00000241255.1	0	0	0.7	0.1	RP1-89D4.1	chr11	processed_pseudogene	--
ENSG00000081026.18	1.19	1.1	1.95	1.43	MAGI3	chr1	protein_coding	membrane associated guanylate kinase, WW and PDZ domain containing 3
ENSG00000266173.5	2.77	2.79	2.99	3.18	STRADA	chr17	protein_coding	STE20-related kinase adaptor alpha
ENSG00000213185.6	0.28	1.46	1.43	0.41	FAM24B	chr10	protein_coding	family with sequence similarity 24, member B
ENSG00000076344.15	0.69	0.1	0.29	0.22	RGS11	chr16	protein_coding	regulator of G-protein signaling 11
ENSG00000225166.1	0	0.43	0.11	0.47	AC012462.2	chr2	lincRNA	--
ENSG00000136237.18	0.01	0	0.01	0	RAPGEF5	chr7	protein_coding	Rap guanine nucleotide exchange factor (GEF) 5
ENSG00000198972.2	0	0	0.43	0	MIRLET7E	chr19	miRNA	microRNA let-7e
ENSG00000185697.16	2.81	4.71	5.5	3.03	MYBL1	chr8	protein_coding	v-myb avian myeloblastosis viral oncogene homolog-like 1
ENSG00000170561.12	0.21	0.1	2.6	0.11	IRX2	chr5	protein_coding	iroquois homeobox 2
ENSG00000177302.14	4.02	5.79	9.71	8.06	TOP3A	chr17	protein_coding	topoisomerase (DNA) III alpha
ENSG00000232873.1	0	0	0	0.16	RPL23AP93	chr3	processed_pseudogene	ribosomal protein L23a pseudogene 93
ENSG00000184857.7	6.81	6.89	3.72	5.05	TMEM186	chr16	protein_coding	transmembrane protein 186
ENSG00000160401.14	0	0	0	0.13	C9orf117	chr9	protein_coding	chromosome 9 open reading frame 117
ENSG00000213659.4	0	0.05	0	0	RSU1P3	chr10	processed_pseudogene	Ras suppressor protein 1 pseudogene 3
ENSG00000130768.14	0.05	0.02	0.31	0.15	SMPDL3B	chr1	protein_coding	sphingomyelin phosphodiesterase, acid-like 3B
ENSG00000146648.15	25.71	28.51	50.03	36.07	EGFR	chr7	protein_coding	epidermal growth factor receptor
ENSG00000063169.10	2.9	2.36	4.5	4.91	GLTSCR1	chr19	protein_coding	glioma tumor suppressor candidate region gene 1
ENSG00000138231.12	5.68	5.45	6.74	5.73	DBR1	chr3	protein_coding	debranching RNA lariats 1
ENSG00000132872.11	0	0	0.01	0	SYT4	chr18	protein_coding	synaptotagmin IV
ENSG00000255275.3	3.59	3.84	4.83	4.93	RP13-279N23.2	chr1	protein_coding	--
ENSG00000134717.17	3.08	3.21	4.34	3.34	BTF3L4	chr1	protein_coding	basic transcription factor 3-like 4
ENSG00000172382.9	0.24	0.35	0.21	0.54	PRSS27	chr16	protein_coding	protease, serine 27
ENSG00000104518.10	2.24	2.41	0.81	1.59	GSDMD	chr8	protein_coding	gasdermin D
ENSG00000261526.2	0	1.51	0.25	0.18	CTB-31O20.2	chr19	lincRNA	--
ENSG00000120942.13	1.16	1.46	1.96	1.88	UBIAD1	chr1	protein_coding	UbiA prenyltransferase domain containing 1
ENSG00000232940.5	0.03	0.67	0.14	0.77	HCG25	chr6	antisense	HLA complex group 25 (non-protein coding)
ENSG00000178502.5	0.65	0.15	2.44	0.39	KLHL11	chr17	protein_coding	kelch-like family member 11
ENSG00000106524.8	4.97	5.93	4.21	4.48	ANKMY2	chr7	protein_coding	ankyrin repeat and MYND domain containing 2
ENSG00000234945.7	0	0	0.11	0	GTF3C2-AS1	chr2	antisense	GTF3C2 antisense RNA 1
ENSG00000244073.1	0	0.05	0.06	0	RPS4XP6	chr5	processed_pseudogene	ribosomal protein S4X pseudogene 6
ENSG00000267332.1	0	0	0.14	0	BOLA3P2	chr19	processed_pseudogene	bolA family member 3 pseudogene 2
ENSG00000166863.11	0.41	0.96	0.04	0.21	TAC3	chr12	protein_coding	tachykinin 3
ENSG00000223959.8	3.48	4.12	3.44	2.25	AFG3L1P	chr16	unitary_pseudogene	AFG3-like AAA ATPase 1, pseudogene
ENSG00000234119.1	0	0	0.03	0	AC079248.1	chr2	processed_pseudogene	--
ENSG00000280483.1	11.92	20.99	8.07	25.87	AC022098.1	chr19	miRNA	--
ENSG00000224315.2	0.1	0.06	0.2	0	RPL7P7	chr1	processed_pseudogene	ribosomal protein L7 pseudogene 7
ENSG00000115091.11	52.73	52.25	69.28	68.12	ACTR3	chr2	protein_coding	ARP3 actin-related protein 3 homolog (yeast)
ENSG00000189280.3	1.02	3.48	3.11	4.37	GJB5	chr1	protein_coding	gap junction protein, beta 5, 31.1kDa
ENSG00000226279.2	0	0.08	0.19	0	AC005682.7	chr7	processed_pseudogene	--
ENSG00000183605.16	6.06	2.74	6.25	4.54	SFXN4	chr10	protein_coding	sideroflexin 4
ENSG00000235670.1	0.72	0	0	0	RPL21P40	chr3	processed_pseudogene	ribosomal protein L21 pseudogene 40
ENSG00000152256.13	0.82	0.62	0.99	0.55	PDK1	chr2	protein_coding	pyruvate dehydrogenase kinase, isozyme 1
ENSG00000100711.13	19.35	19.52	14.8	14.7	ZFYVE21	chr14	protein_coding	zinc finger, FYVE domain containing 21
ENSG00000196620.8	0.02	0	0	0	UGT2B15	chr4	protein_coding	UDP glucuronosyltransferase 2 family, polypeptide B15
ENSG00000099910.16	1.93	1.67	1.38	1.88	KLHL22	chr22	protein_coding	kelch-like family member 22
ENSG00000125414.18	0.04	0.35	0.35	0.48	MYH2	chr17	protein_coding	myosin, heavy chain 2, skeletal muscle, adult
ENSG00000112787.12	19.56	19.96	14.96	20.27	FBRSL1	chr12	protein_coding	fibrosin-like 1
ENSG00000141127.14	7.34	6.4	8.11	7.95	PRPSAP2	chr17	protein_coding	phosphoribosyl pyrophosphate synthetase-associated protein 2
ENSG00000273143.1	0.17	0.88	0.89	0.31	RP11-525A16.4	chr10	lincRNA	--
ENSG00000203760.8	18.4	17.78	11.01	16.79	CENPW	chr6	protein_coding	centromere protein W
ENSG00000258640.3	0	0	0	0.16	RPL21P5	chr14	processed_pseudogene	ribosomal protein L21 pseudogene 5
ENSG00000203880.11	4.23	4.79	5	4.27	PCMTD2	chr20	protein_coding	protein-L-isoaspartate (D-aspartate) O-methyltransferase domain containing 2
ENSG00000279648.1	0	0	0	0.06	AP000432.3	chr21	TEC	--
ENSG00000170185.9	1.06	0.55	1.49	0.97	USP38	chr4	protein_coding	ubiquitin specific peptidase 38
ENSG00000133773.11	31.11	26.31	26.67	24.85	CCDC59	chr12	protein_coding	coiled-coil domain containing 59
ENSG00000171970.12	3.39	2.83	2.69	2.21	ZNF57	chr19	protein_coding	zinc finger protein 57
ENSG00000164778.4	3.83	2.02	2.5	4.02	EN2	chr7	protein_coding	engrailed homeobox 2
ENSG00000185986.11	9.94	8.57	9.22	9.09	SDHAP3	chr5	transcribed_unprocessed_pseudogene	succinate dehydrogenase complex, subunit A, flavoprotein pseudogene 3
ENSG00000137871.19	0.58	0.57	0.71	0.7	ZNF280D	chr15	protein_coding	zinc finger protein 280D
ENSG00000276945.1	0	0	0.09	0	CTC-436P18.5	chr5	unprocessed_pseudogene	--
ENSG00000101266.16	13.54	12.14	23.48	18.69	CSNK2A1	chr20	protein_coding	casein kinase 2, alpha 1 polypeptide
ENSG00000278952.1	0	0.49	0.06	0	RP11-399J13.2	chr11	TEC	--
ENSG00000257859.1	0.06	0	0.06	0	CASC18	chr12	lincRNA	cancer susceptibility candidate 18 (non-protein coding)
ENSG00000064995.16	13.31	10.78	12.41	9.5	TAF11	chr6	protein_coding	TAF11 RNA polymerase II, TATA box binding protein (TBP)-associated factor, 28kDa
ENSG00000134987.11	1.54	1.6	3.75	2.34	WDR36	chr5	protein_coding	WD repeat domain 36
ENSG00000140285.9	0	0	0.04	0.01	FGF7	chr15	protein_coding	fibroblast growth factor 7
ENSG00000224546.2	0.36	0.38	0.08	0.19	EIF4BP3	chr9	processed_pseudogene	eukaryotic translation initiation factor 4B pseudogene 3
ENSG00000138735.15	0.02	0.06	0.25	0.1	PDE5A	chr4	protein_coding	phosphodiesterase 5A, cGMP-specific
ENSG00000226944.1	0	0	0.12	0	RP1-120G22.11	chr1	antisense	--
ENSG00000131409.12	0	0	0	0.15	LRRC4B	chr19	protein_coding	leucine rich repeat containing 4B
ENSG00000154118.12	4.35	5.43	2.61	4.62	JPH3	chr16	protein_coding	junctophilin 3
ENSG00000176160.9	0	0	0	0.04	HSF5	chr17	protein_coding	heat shock transcription factor family member 5
ENSG00000221955.10	1.23	1.12	0.79	1.04	SLC12A8	chr3	protein_coding	solute carrier family 12, member 8
ENSG00000266876.1	0.03	0.24	0	0	RP11-1148O4.1	chr17	transcribed_processed_pseudogene	--
ENSG00000131484.4	0.38	1.22	1.37	0.77	RP11-798G7.5	chr17	antisense	--
ENSG00000258942.1	0	0	0.06	0	RP11-255G12.2	chr14	lincRNA	--
ENSG00000154608.13	0	0.03	0.02	0.05	CEP170P1	chr4	transcribed_unprocessed_pseudogene	centrosomal protein 170kDa pseudogene 1
ENSG00000166246.13	0	0.33	0.17	0.14	C16orf71	chr16	protein_coding	chromosome 16 open reading frame 71
ENSG00000169299.13	1.82	1.67	4.68	4.23	PGM2	chr4	protein_coding	phosphoglucomutase 2
ENSG00000278861.1	0.17	0.13	0.23	0	RP11-338K17.6	chr12	TEC	--
ENSG00000251314.2	0	0	0.03	0.03	CTD-2337A12.1	chr5	antisense	--
ENSG00000213762.10	1.71	1.93	2.95	1.76	ZNF134	chr19	protein_coding	zinc finger protein 134
ENSG00000125508.3	0.39	0.21	0.46	0.51	SRMS	chr20	protein_coding	src-related kinase lacking C-terminal regulatory tyrosine and N-terminal myristylation sites
ENSG00000206715.1	0	2.18	0	0	RNU6-444P	chr6	snRNA	RNA, U6 small nuclear 444, pseudogene
ENSG00000230465.1	0	0	0	0.2	VENTXP4	chr3	processed_pseudogene	VENT homeobox pseudogene 4
ENSG00000111199.10	0	0.01	0	0.01	TRPV4	chr12	protein_coding	transient receptor potential cation channel, subfamily V, member 4
ENSG00000165501.16	6.54	7.13	5.18	7.19	LRR1	chr14	protein_coding	leucine rich repeat protein 1
ENSG00000106263.17	257.97	252.04	187.82	213.79	EIF3B	chr7	protein_coding	eukaryotic translation initiation factor 3, subunit B
ENSG00000234241.1	0.53	0.19	0.11	0.37	RP4-775C13.1	chr20	processed_pseudogene	--
ENSG00000166762.16	0.45	0.68	0.75	0.59	CATSPER2	chr15	protein_coding	cation channel, sperm associated 2
ENSG00000143344.15	0.07	0.01	0.3	0.27	RGL1	chr1	protein_coding	ral guanine nucleotide dissociation stimulator-like 1
ENSG00000132386.10	0.09	0.13	0.09	0.07	SERPINF1	chr17	protein_coding	serpin peptidase inhibitor, clade F (alpha-2 antiplasmin, pigment epithelium derived factor), member 1
ENSG00000169508.6	0	0.05	0.17	0	GPR183	chr13	protein_coding	G protein-coupled receptor 183
ENSG00000240015.2	0.11	0	0.08	0	RP11-90P5.5	chr8	antisense	--
ENSG00000063438.16	10.18	10.42	12.99	10.69	AHRR	chr5	protein_coding	aryl-hydrocarbon receptor repressor
ENSG00000168090.9	107.25	112.99	86.39	127.18	COPS6	chr7	protein_coding	COP9 signalosome subunit 6
ENSG00000003393.14	1.29	1.13	3.09	1.88	ALS2	chr2	protein_coding	amyotrophic lateral sclerosis 2 (juvenile)
ENSG00000169246.16	9.91	12.69	19.56	17.24	NPIPB3	chr16	protein_coding	nuclear pore complex interacting protein family, member B3
ENSG00000119720.17	1.16	0.7	1.23	1.06	NRDE2	chr14	protein_coding	NRDE-2, necessary for RNA interference, domain containing
ENSG00000114480.12	5.21	8.2	9.13	7.41	GBE1	chr3	protein_coding	glucan (1,4-alpha-), branching enzyme 1
ENSG00000265600.1	0.69	0.39	0.47	0	AC006480.1	chr7	miRNA	--
ENSG00000216740.2	0	0	0.28	0	ANXA2P3	chr10	processed_pseudogene	annexin A2 pseudogene 3
ENSG00000267030.1	1.92	0.8	3.38	1.85	CTB-50L17.7	chr19	antisense	--
ENSG00000204267.13	3.48	3.29	4.38	4.43	TAP2	chr6	protein_coding	transporter 2, ATP-binding cassette, sub-family B (MDR/TAP)
ENSG00000133794.17	2.28	1.57	4.5	3.14	ARNTL	chr11	protein_coding	aryl hydrocarbon receptor nuclear translocator-like
ENSG00000116514.16	12.57	11.49	14.15	16.02	RNF19B	chr1	protein_coding	ring finger protein 19B
ENSG00000254486.1	0	0	0.03	0.01	RP13-631K18.2	chr11	lincRNA	--
ENSG00000132481.6	31.82	27.51	18.28	26.5	TRIM47	chr17	protein_coding	tripartite motif containing 47
ENSG00000129933.20	3.77	3.22	5.74	5.41	MAU2	chr19	protein_coding	MAU2 sister chromatid cohesion factor
ENSG00000131724.10	5.88	7.49	6.46	5.75	IL13RA1	chrX	protein_coding	interleukin 13 receptor, alpha 1
ENSG00000131475.6	18.88	24.57	17.22	24.6	VPS25	chr17	protein_coding	vacuolar protein sorting 25 homolog (S. cerevisiae)
ENSG00000153093.18	0	0.01	0.03	0	ACOXL	chr2	protein_coding	acyl-CoA oxidase-like
ENSG00000214832.5	0.49	0.48	0.06	0.1	UPF3AP2	chr17	transcribed_processed_pseudogene	UPF3A pseudogene 2
ENSG00000106305.9	64.79	60.35	66.17	76.11	AIMP2	chr7	protein_coding	aminoacyl tRNA synthetase complex-interacting multifunctional protein 2
ENSG00000163739.4	0.09	0.11	0.04	0	CXCL1	chr4	protein_coding	chemokine (C-X-C motif) ligand 1 (melanoma growth stimulating activity, alpha)
ENSG00000224594.2	0	0.09	0	0	RPL29P19	chr8	processed_pseudogene	ribosomal protein L29 pseudogene 19
ENSG00000108448.20	21.76	25.8	19.7	18.08	TRIM16L	chr17	protein_coding	tripartite motif containing 16-like
ENSG00000157426.13	0.73	0.17	0.44	0.47	AASDH	chr4	protein_coding	aminoadipate-semialdehyde dehydrogenase
ENSG00000170577.7	7.45	9.95	8.09	14.76	SIX2	chr2	protein_coding	SIX homeobox 2
ENSG00000146005.3	0	0.02	0	0.01	PSD2	chr5	protein_coding	pleckstrin and Sec7 domain containing 2
ENSG00000065308.4	6.1	5.46	9.25	8.58	TRAM2	chr6	protein_coding	translocation associated membrane protein 2
ENSG00000149972.10	0	0	0.07	0	CNTN5	chr11	protein_coding	contactin 5
ENSG00000104723.20	1.56	0.74	2.11	1.5	TUSC3	chr8	protein_coding	tumor suppressor candidate 3
ENSG00000069122.18	0	0	0.03	0.01	ADGRF5	chr6	protein_coding	adhesion G protein-coupled receptor F5
ENSG00000135469.13	2.9	1.45	1.47	1.26	COQ10A	chr12	protein_coding	coenzyme Q10 homolog A (S. cerevisiae)
ENSG00000255893.1	0	0	0	0.53	RP11-685N10.1	chr11	antisense	--
ENSG00000239393.1	0.1	0	0	0	CTD-2301A4.1	chr5	processed_pseudogene	--
ENSG00000106692.13	0.91	0.55	1.3	0.86	FKTN	chr9	protein_coding	fukutin
ENSG00000057757.9	13.05	12.92	10.54	11.95	PITHD1	chr1	protein_coding	PITH (C-terminal proteasome-interacting domain of thioredoxin-like) domain containing 1
ENSG00000251281.1	0	0	0.33	0.63	CTD-2066L21.2	chr5	lincRNA	--
ENSG00000124557.12	0.05	0	0.02	0	BTN1A1	chr6	protein_coding	butyrophilin, subfamily 1, member A1
ENSG00000150672.16	0	0	0.02	0	DLG2	chr11	protein_coding	discs, large homolog 2 (Drosophila)
ENSG00000122034.12	17.9	15.05	21.19	24.98	GTF3A	chr13	protein_coding	general transcription factor IIIA
ENSG00000100379.17	8.09	11.34	4.74	4.12	KCTD17	chr22	protein_coding	potassium channel tetramerization domain containing 17
ENSG00000257553.1	0.4	0.09	0	0	RP11-603J24.17	chr12	antisense	--
ENSG00000134042.12	0.06	0	0.01	0.01	MRO	chr18	protein_coding	maestro
ENSG00000170946.14	4.06	2.31	2.83	2	DNAJC24	chr11	protein_coding	DnaJ (Hsp40) homolog, subfamily C, member 24
ENSG00000198482.10	0.73	0.24	1.87	0.73	ZNF808	chr19	protein_coding	zinc finger protein 808
ENSG00000187688.14	0.07	0.08	0.02	0	TRPV2	chr17	protein_coding	transient receptor potential cation channel, subfamily V, member 2
ENSG00000278941.1	0.37	0	0	0.21	SMG6-IT1	chr17	TEC	SMG6 intronic transcript 1
ENSG00000244266.1	0	0	0.11	0.44	RP11-112N23.1	chr12	processed_pseudogene	--
ENSG00000225914.1	0.92	1.24	4.53	2.04	XXbac-BPG154L12.4	chr6	antisense	--
ENSG00000135932.10	7.72	8.61	14.1	10.17	CAB39	chr2	protein_coding	calcium binding protein 39
ENSG00000235370.6	0	0.02	0.03	0	DNM1P51	chr15	transcribed_unprocessed_pseudogene	dynamin 1 pseudogene 51
ENSG00000171517.5	0.04	0.02	0.01	0.02	LPAR3	chr1	protein_coding	lysophosphatidic acid receptor 3
ENSG00000144655.14	4.14	2.74	7.98	8.51	CSRNP1	chr3	protein_coding	cysteine-serine-rich nuclear protein 1
ENSG00000267287.1	0	0.01	0	0.03	RP11-567M16.1	chr18	processed_transcript	--
ENSG00000213030.5	0	0	0.27	0	CGB8	chr19	protein_coding	chorionic gonadotropin, beta polypeptide 8
ENSG00000279838.1	0.03	0	0.4	0.37	RP4-635A23.6	chr1	TEC	--
ENSG00000171311.12	20.83	25.4	21.91	33.3	EXOSC1	chr10	protein_coding	exosome component 1
ENSG00000156990.14	5.22	7.65	5.86	8.58	RPUSD3	chr3	protein_coding	RNA pseudouridylate synthase domain containing 3
ENSG00000238578.1	0	0	0.65	1.6	SNORD4A	chr17	snoRNA	small nucleolar RNA, C/D box 4A
ENSG00000255343.1	0.22	0	0.15	0	RP11-299M14.2	chr8	3prime_overlapping_ncrna	--
ENSG00000109667.11	0.39	0	0.22	0.02	SLC2A9	chr4	protein_coding	solute carrier family 2 (facilitated glucose transporter), member 9
ENSG00000159197.3	0	0	0.27	0	KCNE2	chr21	protein_coding	potassium channel, voltage gated subfamily E regulatory beta subunit 2
ENSG00000121316.10	0.76	1.29	0.95	0.86	PLBD1	chr12	protein_coding	phospholipase B domain containing 1
ENSG00000242299.1	0.9	0.51	0.51	0.42	RP11-234A1.1	chr3	processed_pseudogene	--
ENSG00000157554.18	1.1	0.96	0.44	0.39	ERG	chr21	protein_coding	v-ets avian erythroblastosis virus E26 oncogene homolog
ENSG00000259556.2	0	0.15	0.04	0	RP11-56B16.2	chr15	unprocessed_pseudogene	--
ENSG00000253227.1	0.44	0.14	1.27	1.25	RP11-383J24.1	chr8	lincRNA	--
ENSG00000207922.1	0	0	0.5	0	MIR566	chr3	miRNA	microRNA 566
ENSG00000103495.13	346.64	357.49	104.62	206.82	MAZ	chr16	protein_coding	MYC-associated zinc finger protein (purine-binding transcription factor)
ENSG00000163714.17	50.87	49.3	51.52	41.76	U2SURP	chr3	protein_coding	U2 snRNP-associated SURP domain containing
ENSG00000100314.3	0.25	0	0.06	0.08	CABP7	chr22	protein_coding	calcium binding protein 7
ENSG00000112759.16	10.92	14.43	10.96	12.52	SLC29A1	chr6	protein_coding	solute carrier family 29 (equilibrative nucleoside transporter), member 1
ENSG00000180346.3	1.54	2.23	2.2	3.6	TIGD2	chr4	protein_coding	tigger transposable element derived 2
ENSG00000068697.6	13.68	17.31	16.95	18.57	LAPTM4A	chr2	protein_coding	lysosomal protein transmembrane 4 alpha
ENSG00000154764.5	0	0.02	0.02	0	WNT7A	chr3	protein_coding	wingless-type MMTV integration site family, member 7A
ENSG00000139168.7	106.22	110.01	49.35	73.91	ZCRB1	chr12	protein_coding	zinc finger CCHC-type and RNA binding motif 1
ENSG00000240463.1	0	0	0.32	0	RPS19P3	chr14	processed_pseudogene	ribosomal protein S19 pseudogene 3
ENSG00000270540.1	0.02	0.31	0.03	0.12	RP11-785G17.1	chr2	antisense	--
ENSG00000197696.9	0.61	0.69	0.18	0	NMB	chr15	protein_coding	neuromedin B
ENSG00000186367.6	0	0	0.02	0	KIAA1024L	chr5	protein_coding	KIAA1024-like
ENSG00000176236.6	0.2	0	0.05	0	C10orf111	chr10	antisense	chromosome 10 open reading frame 111
ENSG00000278022.1	0	0	0.61	0.59	RP11-35O15.2	chr15	sense_intronic	--
ENSG00000072135.12	13.32	11.82	6.29	7.97	PTPN18	chr2	protein_coding	protein tyrosine phosphatase, non-receptor type 18 (brain-derived)
ENSG00000112984.11	19.28	20.4	19.4	19.3	KIF20A	chr5	protein_coding	kinesin family member 20A
ENSG00000270780.1	0	0	0	0.07	RP4-590F24.1	chr1	processed_pseudogene	--
ENSG00000187790.10	0.96	0.92	1.22	1.13	FANCM	chr14	protein_coding	Fanconi anemia, complementation group M
ENSG00000275379.1	0	0.19	0	0	HIST1H3I	chr6	protein_coding	histone cluster 1, H3i
ENSG00000270964.1	0.14	0.08	0.06	0.15	RP11-502I4.3	chr15	lincRNA	--
ENSG00000235672.1	0.41	1.07	0.48	1.18	AC090286.2	chr17	transcribed_processed_pseudogene	--
ENSG00000244144.1	0	0.08	0	0	RP11-757F18.3	chr3	processed_pseudogene	--
ENSG00000106608.16	12.33	12.24	9.96	11.32	URGCP	chr7	protein_coding	upregulator of cell proliferation
ENSG00000198663.16	4.58	5.88	5.22	5.9	C6orf89	chr6	protein_coding	chromosome 6 open reading frame 89
ENSG00000121101.15	0.15	0.19	0.45	0.22	TEX14	chr17	protein_coding	testis expressed 14
ENSG00000101945.16	12.98	14.72	12.17	16.58	SUV39H1	chrX	protein_coding	suppressor of variegation 3-9 homolog 1 (Drosophila)
ENSG00000181220.15	1.83	1.48	2.07	2.3	ZNF746	chr7	protein_coding	zinc finger protein 746
ENSG00000240922.1	0	0	0	0.42	LSAMP-AS1	chr3	antisense	LSAMP antisense RNA 1
ENSG00000184454.6	0	0	0.01	0	NCMAP	chr1	protein_coding	noncompact myelin associated protein
ENSG00000160113.5	20.9	23.37	14.88	24.58	NR2F6	chr19	protein_coding	nuclear receptor subfamily 2, group F, member 6
ENSG00000254860.5	1.08	0.71	0.53	0.99	TMEM9B-AS1	chr11	antisense	TMEM9B antisense RNA 1
ENSG00000254038.1	0	0	0.15	0	RP11-419C23.1	chr8	lincRNA	--
ENSG00000140104.13	2.9	2.62	1.32	1.95	C14orf79	chr14	protein_coding	chromosome 14 open reading frame 79
ENSG00000258555.4	0.07	0.13	0.06	0.16	SPECC1L-ADORA2A	chr22	protein_coding	SPECC1L-ADORA2A readthrough (NMD candidate)
ENSG00000119574.12	1.17	1.29	1.28	1.63	ZBTB45	chr19	protein_coding	zinc finger and BTB domain containing 45
ENSG00000162520.14	11.73	8.83	7.58	6.66	SYNC	chr1	protein_coding	syncoilin, intermediate filament protein
ENSG00000050165.17	0.3	0.05	0.39	0.66	DKK3	chr11	protein_coding	dickkopf WNT signaling pathway inhibitor 3
ENSG00000198826.10	28.52	24.45	24.98	20.31	ARHGAP11A	chr15	protein_coding	Rho GTPase activating protein 11A
ENSG00000066230.10	0.08	0	0.33	0.64	SLC9A3	chr5	protein_coding	solute carrier family 9, subfamily A (NHE3, cation proton antiporter 3), member 3
ENSG00000196862.9	0	0.06	0	0	RGPD4	chr2	protein_coding	RANBP2-like and GRIP domain containing 4
ENSG00000086827.8	11.37	11.43	12.27	8.44	ZW10	chr11	protein_coding	zw10 kinetochore protein
ENSG00000227770.1	0	0	0	0.05	RPL7P12	chr2	processed_pseudogene	ribosomal protein L7 pseudogene 12
ENSG00000198556.13	2.03	1.41	1.57	1.11	ZNF789	chr7	protein_coding	zinc finger protein 789
ENSG00000206954.1	0	1.47	0.44	0	RNU6-1201P	chr17	snRNA	RNA, U6 small nuclear 1201, pseudogene
ENSG00000145545.11	3.33	3.23	3.68	2.73	SRD5A1	chr5	protein_coding	steroid-5-alpha-reductase, alpha polypeptide 1 (3-oxo-5 alpha-steroid delta 4-dehydrogenase alpha 1)
ENSG00000279104.1	0	0	0.05	0	RP11-138B9.1	chr7	TEC	--
ENSG00000248223.1	0	0	0	0.22	CTD-2139B15.2	chr5	lincRNA	--
ENSG00000279591.1	0	0	0	0.08	AC002044.1	chr16	TEC	--
ENSG00000165832.5	1.63	1.24	2.75	1.79	TRUB1	chr10	protein_coding	TruB pseudouridine (psi) synthase family member 1
ENSG00000178607.15	0.62	0.63	1.49	0.83	ERN1	chr17	protein_coding	endoplasmic reticulum to nucleus signaling 1
ENSG00000280614.1	0.04	0	0.05	0	CH507-513H4.4	chr21	lincRNA	--
ENSG00000175344.16	0	0	0	0.01	CHRNA7	chr15	protein_coding	cholinergic receptor, nicotinic, alpha 7 (neuronal)
ENSG00000153993.13	0	0.01	0	0	SEMA3D	chr7	protein_coding	sema domain, immunoglobulin domain (Ig), short basic domain, secreted, (semaphorin) 3D
ENSG00000017260.19	18.62	18.55	20.2	20.25	ATP2C1	chr3	protein_coding	ATPase, Ca++ transporting, type 2C, member 1
ENSG00000273013.1	0	0.07	0.32	0	CTD-2002J20.1	chr3	antisense	--
ENSG00000054611.13	5.55	4.25	3.2	3.62	TBC1D22A	chr22	protein_coding	TBC1 domain family, member 22A
ENSG00000151553.14	1.67	1.9	2.98	2.44	FAM160B1	chr10	protein_coding	family with sequence similarity 160, member B1
ENSG00000238113.6	0	0.01	0.08	0	LINC01410	chr9	lincRNA	long intergenic non-protein coding RNA 1410
ENSG00000127578.6	0.72	1.86	1.43	1.9	WFIKKN1	chr16	protein_coding	WAP, follistatin/kazal, immunoglobulin, kunitz and netrin domain containing 1
ENSG00000278180.1	0	0.05	0	0	RP11-275O4.6	chr1	unprocessed_pseudogene	--
ENSG00000273056.1	0	0	0.08	0.13	RP11-77E14.2	chr9	lincRNA	--
ENSG00000134874.17	2.23	1.3	1.71	1.7	DZIP1	chr13	protein_coding	DAZ interacting zinc finger protein 1
ENSG00000137492.7	9.26	8.74	15.69	12.03	PRKRIR	chr11	protein_coding	protein-kinase, interferon-inducible double stranded RNA dependent inhibitor, repressor of (P58 repressor)
ENSG00000142065.13	0.66	0.78	0.33	0.5	ZFP14	chr19	protein_coding	ZFP14 zinc finger protein
ENSG00000168903.8	0	0	0.02	0.03	BTNL3	chr5	protein_coding	butyrophilin-like 3
ENSG00000037749.11	2.33	1.65	4.43	2.99	MFAP3	chr5	protein_coding	microfibrillar-associated protein 3
ENSG00000273619.1	1.55	1.7	0.35	0.63	RP5-908M14.9	chr20	antisense	--
ENSG00000228110.4	0.06	0	0	0.07	ST13P19	chr1	processed_pseudogene	suppression of tumorigenicity 13 (colon carcinoma) (Hsp70 interacting protein) pseudogene 19
ENSG00000227888.4	0.03	0	0	0	FAM66A	chr8	lincRNA	family with sequence similarity 66, member A
ENSG00000115226.9	0	0	0.03	0.02	FNDC4	chr2	protein_coding	fibronectin type III domain containing 4
ENSG00000100804.18	33.42	32.69	27.15	34.98	PSMB5	chr14	protein_coding	proteasome (prosome, macropain) subunit, beta type, 5
ENSG00000128872.9	0.07	0.06	0.04	0.08	TMOD2	chr15	protein_coding	tropomodulin 2 (neuronal)
ENSG00000198954.6	7.46	9.51	11.33	9.98	KIF1BP	chr10	protein_coding	KIF1 binding protein
ENSG00000184831.13	4.21	5.55	5.44	7.67	APOO	chrX	protein_coding	apolipoprotein O
ENSG00000101000.4	19.8	18.99	16.91	18.58	PROCR	chr20	protein_coding	protein C receptor, endothelial
ENSG00000213513.3	0.18	0	1.52	0.62	RP13-39P12.2	chr10	processed_pseudogene	--
ENSG00000139985.6	0.16	0	0.05	0.09	ADAM21	chr14	protein_coding	ADAM metallopeptidase domain 21
ENSG00000144596.11	0.13	0	0.12	0.03	GRIP2	chr3	protein_coding	glutamate receptor interacting protein 2
ENSG00000154330.12	0.82	1.15	1.08	1.08	PGM5	chr9	protein_coding	phosphoglucomutase 5
ENSG00000271778.1	0	0.75	0.65	0.53	RP11-379F4.8	chr3	sense_intronic	--
ENSG00000231133.6	0.09	0	0	0.05	HAR1B	chr20	lincRNA	highly accelerated region 1B (non-protein coding)
ENSG00000163701.18	0.51	0.33	0.67	1.38	IL17RE	chr3	protein_coding	interleukin 17 receptor E
ENSG00000180822.11	2.34	1.51	1.68	2.25	PSMG4	chr6	protein_coding	proteasome (prosome, macropain) assembly chaperone 4
ENSG00000198722.12	3.62	3.04	4.25	4.21	UNC13B	chr9	protein_coding	unc-13 homolog B (C. elegans)
ENSG00000123643.12	1.19	1.25	3.08	2.66	SLC36A1	chr5	protein_coding	solute carrier family 36 (proton/amino acid symporter), member 1
ENSG00000173264.13	6.67	8.52	3.94	8.98	GPR137	chr11	protein_coding	G protein-coupled receptor 137
ENSG00000134490.13	0.32	0.72	1.21	0.66	TMEM241	chr18	protein_coding	transmembrane protein 241
ENSG00000226699.1	0	0	0.25	0	RP11-122K13.7	chr10	antisense	--
ENSG00000064607.16	11.23	10.02	13.2	12.03	SUGP2	chr19	protein_coding	SURP and G patch domain containing 2
ENSG00000231073.1	0	0	0.13	0.1	RP11-316M1.3	chr1	antisense	--
ENSG00000165457.13	0.08	0	0	0.09	FOLR2	chr11	protein_coding	folate receptor 2 (fetal)
ENSG00000109066.13	4.06	4.15	3.44	5.11	TMEM104	chr17	protein_coding	transmembrane protein 104
ENSG00000280006.1	0.09	0	4.55	3.13	AC009060.2	chr16	protein_coding	--
ENSG00000234983.1	0	0	0	0.07	AC010132.11	chr7	processed_pseudogene	--
ENSG00000171735.18	0.55	0.48	0.66	0.85	CAMTA1	chr1	protein_coding	calmodulin binding transcription activator 1
ENSG00000166685.11	5.12	4.56	8.4	7.69	COG1	chr17	protein_coding	component of oligomeric golgi complex 1
ENSG00000085552.16	0	0	0.1	0	IGSF9	chr1	protein_coding	immunoglobulin superfamily, member 9
ENSG00000129437.9	0.75	0.41	0.36	0.53	KLK14	chr19	protein_coding	kallikrein-related peptidase 14
ENSG00000152207.7	0	0	0	0.01	CYSLTR2	chr13	protein_coding	cysteinyl leukotriene receptor 2
ENSG00000231887.6	0.64	0.73	0.92	1.59	PRH1	chr12	protein_coding	proline-rich protein HaeIII subfamily 1
ENSG00000140398.13	0.06	0.13	0.11	0.04	NEIL1	chr15	protein_coding	nei endonuclease VIII-like 1 (E. coli)
ENSG00000281406.1	0	0.09	0	0.03	BLACAT1	chr1	lincRNA	bladder cancer associated transcript 1 (non-protein coding)
ENSG00000030066.13	15.73	14.84	24.71	17.78	NUP160	chr11	protein_coding	nucleoporin 160kDa
ENSG00000146453.12	0	0.06	0	0.18	PNLDC1	chr6	protein_coding	poly(A)-specific ribonuclease (PARN)-like domain containing 1
ENSG00000180581.7	0.66	0	0	0.59	SRP9P1	chr10	processed_pseudogene	signal recognition particle 9 pseudogene 1
ENSG00000170340.10	3	3.28	5.45	3.19	B3GNT2	chr2	protein_coding	UDP-GlcNAc:betaGal beta-1,3-N-acetylglucosaminyltransferase 2
ENSG00000264139.1	0	0	0	1.04	MIR3667	chr22	miRNA	microRNA 3667
ENSG00000156671.12	0.8	1.21	3.22	2.6	SAMD8	chr10	protein_coding	sterile alpha motif domain containing 8
ENSG00000196376.10	0	0	0.03	0	SLC35F1	chr6	protein_coding	solute carrier family 35, member F1
ENSG00000135052.16	128.05	127.73	108.08	119.83	GOLM1	chr9	protein_coding	golgi membrane protein 1
ENSG00000260955.2	0	0	0.53	0	RP11-30L15.6	chr8	lincRNA	--
ENSG00000176390.11	3.98	3.81	3.88	3.41	CRLF3	chr17	protein_coding	cytokine receptor-like factor 3
ENSG00000100058.12	12.62	8.02	4.84	8.93	CRYBB2P1	chr22	transcribed_unprocessed_pseudogene	crystallin, beta B2 pseudogene 1
ENSG00000139921.12	2.67	3.97	4.76	4.21	TMX1	chr14	protein_coding	thioredoxin-related transmembrane protein 1
ENSG00000136867.10	0.1	0.46	0.58	1.34	SLC31A2	chr9	protein_coding	solute carrier family 31 (copper transporter), member 2
ENSG00000185345.18	0.01	0	0	0.02	PARK2	chr6	protein_coding	parkin RBR E3 ubiquitin protein ligase
ENSG00000265144.1	0.47	0	0	0	MIR548AM	chrX	miRNA	microRNA 548am
ENSG00000100263.13	3.2	5.03	3	4.72	RHBDD3	chr22	protein_coding	rhomboid domain containing 3
ENSG00000263595.2	0	0	0.16	0	RN7SL823P	chr19	misc_RNA	RNA, 7SL, cytoplasmic 823, pseudogene
ENSG00000185958.9	0	0	0.02	0	FAM186A	chr12	protein_coding	family with sequence similarity 186, member A
ENSG00000250264.1	18.4	21.21	14.03	18.8	XXbac-BPG246D15.9	chr6	protein_coding	--
ENSG00000206337.10	0.48	0.47	0.74	0.14	HCP5	chr6	sense_overlapping	HLA complex P5 (non-protein coding)
ENSG00000272779.1	19.25	16.64	17.25	17.98	LL22NC03-80A10.6	chr22	transcribed_unprocessed_pseudogene	--
ENSG00000103550.13	31.06	31.92	18.22	22.99	KNOP1	chr16	protein_coding	lysine-rich nucleolar protein 1
ENSG00000238273.3	0.09	0	0.07	0	AC012360.6	chr2	antisense	--
ENSG00000276900.1	0.43	0.45	1.12	1.66	RP11-467L13.7	chr12	antisense	--
ENSG00000154639.18	1.6	0.93	3.46	2.25	CXADR	chr21	protein_coding	coxsackie virus and adenovirus receptor
ENSG00000213344.2	0	0	0.2	0.49	PCNPP3	chr12	processed_pseudogene	PEST containing nuclear protein pseudogene 3
ENSG00000213279.2	0.01	0.03	0.61	0.27	RP1-29C18.9	chr22	lincRNA	--
ENSG00000243312.3	0	0	0	0.04	RP11-397E7.1	chr4	processed_pseudogene	--
ENSG00000242951.1	0	0	0.12	0.1	RP11-507E23.1	chr14	processed_pseudogene	--
ENSG00000197757.7	4	4.31	5.9	5.76	HOXC6	chr12	protein_coding	homeobox C6
ENSG00000112592.12	6.2	3.73	4.71	7.26	TBP	chr6	protein_coding	TATA box binding protein
ENSG00000120907.17	0	0.03	0	0	ADRA1A	chr8	protein_coding	adrenoceptor alpha 1A
ENSG00000260836.1	0.2	0.09	0.48	0	RP11-152F13.10	chr15	protein_coding	--
ENSG00000256588.1	0	0	0.15	0	RP11-613F22.8	chr11	sense_intronic	--
ENSG00000259712.1	0.38	0	0.22	0.36	CTD-2184D3.5	chr15	antisense	--
ENSG00000114251.13	5.86	5.19	7.59	4.76	WNT5A	chr3	protein_coding	wingless-type MMTV integration site family, member 5A
ENSG00000042062.11	0.01	0.01	0.01	0	FAM65C	chr20	protein_coding	family with sequence similarity 65, member C
ENSG00000166387.11	0.5	0.84	0.57	0.65	PPFIBP2	chr11	protein_coding	PTPRF interacting protein, binding protein 2 (liprin beta 2)
ENSG00000140694.16	16.34	15.2	11.55	9.3	PARN	chr16	protein_coding	poly(A)-specific ribonuclease
ENSG00000214465.3	0	0.65	0.12	0	SMARCE1P6	chr2	processed_pseudogene	SWI/SNF related, matrix associated, actin dependent regulator of chromatin, subfamily e, member 1 pseudogene 6
ENSG00000125656.8	36.48	38.88	37.33	45.91	CLPP	chr19	protein_coding	caseinolytic mitochondrial matrix peptidase proteolytic subunit
ENSG00000274444.1	1.39	2.86	0.35	1.55	RP11-128A17.2	chr15	lincRNA	--
ENSG00000108384.14	9.67	8.42	8.22	11.24	RAD51C	chr17	protein_coding	RAD51 paralog C
ENSG00000260774.1	0.23	0.29	0.62	0.75	CTD-2083E4.4	chr5	processed_transcript	--
ENSG00000131931.8	4.58	6.07	6.43	5.09	THAP1	chr8	protein_coding	THAP domain containing, apoptosis associated protein 1
ENSG00000137571.10	0.04	0	0.02	0.07	SLCO5A1	chr8	protein_coding	solute carrier organic anion transporter family, member 5A1
ENSG00000222266.1	1.38	1.96	5.15	5.77	RNU6-757P	chr5	snRNA	RNA, U6 small nuclear 757, pseudogene
ENSG00000204438.10	26.91	24.79	21.19	25.74	GPANK1	chr6	protein_coding	G patch domain and ankyrin repeats 1
ENSG00000134709.10	0.01	0	0	0	HOOK1	chr1	protein_coding	hook microtubule-tethering protein 1
ENSG00000143458.11	4.62	5.24	3.92	3.86	GABPB2	chr1	protein_coding	GA binding protein transcription factor, beta subunit 2
ENSG00000179611.3	0	0.01	0.03	0.06	DGKZP1	chr13	processed_pseudogene	diacylglycerol kinase, zeta pseudogene 1
ENSG00000198198.13	1.53	1.51	4.44	2.59	SZT2	chr1	protein_coding	seizure threshold 2 homolog (mouse)
ENSG00000278588.1	0.09	0	0	0.5	HIST1H2BI	chr6	protein_coding	histone cluster 1, H2bi
ENSG00000279189.1	0	0	0.03	0	RP11-861E23.2	chr11	TEC	--
ENSG00000163877.9	8.58	8.32	6.9	6.72	SNIP1	chr1	protein_coding	Smad nuclear interacting protein 1
ENSG00000121578.12	18.11	18.33	13.8	13.81	B4GALT4	chr3	protein_coding	UDP-Gal:betaGlcNAc beta 1,4- galactosyltransferase, polypeptide 4
ENSG00000139112.10	21.59	20.6	22.47	24.38	GABARAPL1	chr12	protein_coding	GABA(A) receptor-associated protein like 1
ENSG00000230362.1	0	0	0.09	0.04	ACTG1P23	chr3	processed_pseudogene	actin gamma 1 pseudogene 23
ENSG00000177551.5	0	0	0.01	0.04	NHLH2	chr1	protein_coding	nescient helix loop helix 2
ENSG00000063180.8	7.33	7.88	0.48	1.25	CA11	chr19	protein_coding	carbonic anhydrase XI
ENSG00000261764.1	0	0.03	0	0	KRT18P18	chr16	transcribed_processed_pseudogene	keratin 18 pseudogene 18
ENSG00000261135.1	0.41	0.07	0.38	0.45	RP4-798A10.7	chr1	lincRNA	--
ENSG00000100418.7	8.66	9.83	8.79	11.85	DESI1	chr22	protein_coding	desumoylating isopeptidase 1
ENSG00000179709.8	0.02	0	0	0	NLRP8	chr19	protein_coding	NLR family, pyrin domain containing 8
ENSG00000200350.1	0	0	0.45	0	RNU6-1285P	chr4	snRNA	RNA, U6 small nuclear 1285, pseudogene
ENSG00000165507.8	0.2	0.17	0.13	0.29	C10orf10	chr10	protein_coding	chromosome 10 open reading frame 10
ENSG00000239672.7	145.42	153.46	95.11	147.97	NME1	chr17	protein_coding	NME/NM23 nucleoside diphosphate kinase 1
ENSG00000271430.1	0.41	0.77	1.49	0.69	RP3-368A4.5	chrX	sense_intronic	--
ENSG00000146374.13	4.2	6.44	1.56	3.33	RSPO3	chr6	protein_coding	R-spondin 3
ENSG00000143756.11	2.82	1.98	5.1	4.19	FBXO28	chr1	protein_coding	F-box protein 28
ENSG00000277075.1	0.88	3.4	3.22	2.55	HIST1H2AE	chr6	protein_coding	histone cluster 1, H2ae
ENSG00000273328.5	0	0	0.03	0	RP11-141M3.6	chr3	processed_transcript	--
ENSG00000103326.10	15.65	13.85	13.35	18.07	CAPN15	chr16	protein_coding	calpain 15
ENSG00000256222.2	0	0	0	0.1	MTRNR2L3	chr20	protein_coding	MT-RNR2-like 3
ENSG00000005059.15	1.49	1.26	0.92	1.17	CCDC109B	chr4	protein_coding	coiled-coil domain containing 109B
ENSG00000278862.1	0	0	0.04	0.02	RP11-571O6.2	chr16	TEC	--
ENSG00000114316.12	5.01	5.25	5.18	5.35	USP4	chr3	protein_coding	ubiquitin specific peptidase 4 (proto-oncogene)
ENSG00000267102.1	0.44	0.88	1.94	2.64	RP11-686D22.7	chr17	transcribed_processed_pseudogene	--
ENSG00000138678.10	1.3	0.83	2.73	2.26	AGPAT9	chr4	protein_coding	1-acylglycerol-3-phosphate O-acyltransferase 9
ENSG00000235299.2	0	0	0.29	0	MRPL53P1	chr1	processed_pseudogene	mitochondrial ribosomal protein L53 pseudogene 1
ENSG00000061676.14	1.4	1.3	3.44	2.31	NCKAP1	chr2	protein_coding	NCK-associated protein 1
ENSG00000259655.1	0	0	0.13	0	CTD-2054N24.1	chr15	unprocessed_pseudogene	--
ENSG00000124193.14	41.09	39.02	48.59	40.32	SRSF6	chr20	protein_coding	serine/arginine-rich splicing factor 6
ENSG00000160789.19	387.15	379.71	250.26	324.48	LMNA	chr1	protein_coding	lamin A/C
ENSG00000104774.12	2.85	4.57	2.26	2.97	MAN2B1	chr19	protein_coding	mannosidase, alpha, class 2B, member 1
ENSG00000197746.13	88.04	105.07	129.52	125.93	PSAP	chr10	protein_coding	prosaposin
ENSG00000248840.2	0	0	0	1.27	RP11-357G3.2	chr4	transcribed_processed_pseudogene	--
ENSG00000236255.1	1.01	1.52	1.25	0.76	AC009404.2	chr2	lincRNA	--
ENSG00000254568.1	0.05	0	0	0.05	RP11-664I21.5	chr11	antisense	--
ENSG00000070729.13	0.2	0.24	0.16	0.15	CNGB1	chr16	protein_coding	cyclic nucleotide gated channel beta 1
ENSG00000242516.1	0.24	0.31	0.31	0.17	LINC00960	chr3	lincRNA	long intergenic non-protein coding RNA 960
ENSG00000212126.3	0	0	0.14	0	TAS2R50	chr12	protein_coding	taste receptor, type 2, member 50
ENSG00000165698.15	0.21	0.7	0.6	0.57	C9orf9	chr9	protein_coding	chromosome 9 open reading frame 9
ENSG00000102387.15	0	0.19	0.28	0.13	TAF7L	chrX	protein_coding	TAF7-like RNA polymerase II, TATA box binding protein (TBP)-associated factor, 50kDa
ENSG00000251031.1	0	0.16	0	0.55	CTC-367F4.1	chr5	lincRNA	--
ENSG00000167110.16	159.76	172.73	96.5	106.62	GOLGA2	chr9	protein_coding	golgin A2
ENSG00000177679.15	0.14	0.13	0.17	0.43	SRRM3	chr7	protein_coding	serine/arginine repetitive matrix 3
ENSG00000275759.1	0	0	0.56	0.39	RP11-131L12.3	chr12	lincRNA	--
ENSG00000234450.1	0	0	0.11	0	AC005534.6	chr7	processed_pseudogene	--
ENSG00000240366.1	0.76	0.49	0.44	0	RPL36AP45	chr15	processed_pseudogene	ribosomal protein L36a pseudogene 45
ENSG00000277246.1	0	0	0.11	0	RP11-153I24.4	chr13	sense_intronic	--
ENSG00000175595.14	0.77	0.8	1.57	0.88	ERCC4	chr16	protein_coding	excision repair cross-complementation group 4
ENSG00000118407.14	0	0.06	0.06	0.02	FILIP1	chr6	protein_coding	filamin A interacting protein 1
ENSG00000153165.18	0	0	0.09	0.09	RGPD3	chr2	protein_coding	RANBP2-like and GRIP domain containing 3
ENSG00000145041.15	22.72	22.82	13.83	14.75	VPRBP	chr3	protein_coding	Vpr (HIV-1) binding protein
ENSG00000238287.1	0	0.39	0.85	0.38	RP11-656D10.3	chr1	antisense	--
ENSG00000279504.1	0.4	0	0.06	0.05	AD001527.4	chr19	TEC	--
ENSG00000139675.11	2.73	3.38	3.16	3.08	HNRNPA1L2	chr13	protein_coding	heterogeneous nuclear ribonucleoprotein A1-like 2
ENSG00000237877.6	0	0.11	0	0	LINC01473	chr2	lincRNA	long intergenic non-protein coding RNA 1473
ENSG00000083635.7	6.8	7.47	5.67	5.71	NUFIP1	chr13	protein_coding	nuclear fragile X mental retardation protein interacting protein 1
ENSG00000256546.1	0	0.32	0.03	0.25	AC156455.1	chr12	processed_transcript	--
ENSG00000122733.12	0	0	0.11	0.01	PHF24	chr9	protein_coding	--
ENSG00000188766.12	0.71	1.02	1.96	1.67	SPRED3	chr19	protein_coding	sprouty-related, EVH1 domain containing 3
ENSG00000255835.1	9.68	10.03	6.91	10.94	RP4-559A3.7	chr1	protein_coding	--
ENSG00000145495.14	10.65	9.26	14.94	10.61	2018-03-06	chr5	protein_coding	membrane-associated ring finger (C3HC4) 6, E3 ubiquitin protein ligase
ENSG00000076641.4	0.08	0.05	0.29	0.22	PAG1	chr8	protein_coding	phosphoprotein membrane anchor with glycosphingolipid microdomains 1
ENSG00000183625.14	0	0	0.02	0	CCR3	chr3	protein_coding	chemokine (C-C motif) receptor 3
ENSG00000260579.1	0.35	0	0.35	0.29	RP11-382A20.2	chr15	antisense	--
ENSG00000247516.4	0.59	0.82	1.24	0.29	MIR4458HG	chr5	lincRNA	MIR4458 host gene
ENSG00000175592.8	123.59	113.9	139.38	171.14	FOSL1	chr11	protein_coding	FOS-like antigen 1
ENSG00000275657.1	0	2.49	0	0	MIR6758	chr12	miRNA	microRNA 6758
ENSG00000279229.1	0	0	0	0.4	AC019206.1	chr2	protein_coding	--
ENSG00000156968.8	1.07	0.78	0.89	1.13	MPV17L	chr16	protein_coding	MPV17 mitochondrial membrane protein-like
ENSG00000157911.9	8.79	8.62	5.84	6.65	PEX10	chr1	protein_coding	peroxisomal biogenesis factor 10
ENSG00000169435.13	0	0.03	0.03	0	RASSF6	chr4	protein_coding	Ras association (RalGDS/AF-6) domain family member 6
ENSG00000276770.1	0	0	0	0.49	MIR6780B	chr6	miRNA	microRNA 6780b
ENSG00000168273.7	2.74	1.91	1.67	2.8	SMIM4	chr3	protein_coding	small integral membrane protein 4
ENSG00000167900.11	32.78	27.21	24.39	40.97	TK1	chr17	protein_coding	thymidine kinase 1, soluble
ENSG00000268916.5	0	0.05	0	0	CSAG3	chrX	transcribed_processed_pseudogene	CSAG family, member 3
ENSG00000262967.1	0	0	0.14	0	RP11-294J22.6	chr17	antisense	--
ENSG00000248905.8	0.05	0.02	0.18	0.04	FMN1	chr15	protein_coding	formin 1
ENSG00000115641.18	8.1	7.86	9.35	10.07	FHL2	chr2	protein_coding	four and a half LIM domains 2
ENSG00000174469.17	0	0	0.01	0.03	CNTNAP2	chr7	protein_coding	contactin associated protein-like 2
ENSG00000104880.17	4.13	4.21	4.16	4.06	ARHGEF18	chr19	protein_coding	Rho/Rac guanine nucleotide exchange factor (GEF) 18
ENSG00000246067.7	4.08	3.05	3.03	3.03	RAB30-AS1	chr11	lincRNA	RAB30 antisense RNA 1 (head to head)
ENSG00000124657.1	0	0.17	0.4	1.14	OR2B6	chr6	protein_coding	olfactory receptor, family 2, subfamily B, member 6
ENSG00000176248.8	19.59	21.42	13.78	18.53	ANAPC2	chr9	protein_coding	anaphase promoting complex subunit 2
ENSG00000271230.1	0	0	0.3	0	CTD-2195M18.2	chr5	processed_pseudogene	--
ENSG00000103152.11	14.48	17.58	12.48	19.1	MPG	chr16	protein_coding	N-methylpurine-DNA glycosylase
ENSG00000126562.16	0.98	0.59	1.22	1.01	WNK4	chr17	protein_coding	WNK lysine deficient protein kinase 4
ENSG00000223490.2	0	0	0	0.19	CHCHD2P5	chr1	processed_pseudogene	coiled-coil-helix-coiled-coil-helix domain containing 2 pseudogene 5
ENSG00000224296.3	0.19	0.07	0.44	0.36	MRPL49P1	chr5	processed_pseudogene	mitochondrial ribosomal protein L49 pseudogene 1
ENSG00000282317.1	0	0	0	0.41	RP11-173A6.3	chr1	lincRNA	--
ENSG00000108771.12	0.01	0	0.02	0.06	DHX58	chr17	protein_coding	DEXH (Asp-Glu-X-His) box polypeptide 58
ENSG00000255449.1	0.24	0.5	1.64	1.24	RP11-91P24.6	chr11	antisense	--
ENSG00000104321.10	0	0.01	0.06	0.01	TRPA1	chr8	protein_coding	transient receptor potential cation channel, subfamily A, member 1
ENSG00000155961.4	0	0	0	0.01	RAB39B	chrX	protein_coding	RAB39B, member RAS oncogene family
ENSG00000253623.1	0	0	0.11	0	RP11-346I3.2	chr8	processed_pseudogene	--
ENSG00000233139.1	0.17	0	0.14	0.02	RP11-38O23.4	chrX	processed_pseudogene	--
ENSG00000274678.1	0	0	0.17	0	RP11-2C24.7	chr16	lincRNA	--
ENSG00000258233.1	0.01	0.01	0	0	ARHGAP42P5	chr14	processed_pseudogene	Rho GTPase activating protein 42 pseudogene 5
ENSG00000123191.13	0.02	0	0.11	0.05	ATP7B	chr13	protein_coding	ATPase, Cu++ transporting, beta polypeptide
ENSG00000235912.1	0.18	0.2	0	0	RP1-159A19.3	chr1	processed_pseudogene	--
ENSG00000246662.6	0	0	0.02	0	LINC00535	chr8	antisense	long intergenic non-protein coding RNA 535
ENSG00000104969.9	30.83	33.13	33.79	47.09	SGTA	chr19	protein_coding	small glutamine-rich tetratricopeptide repeat (TPR)-containing, alpha
ENSG00000234429.1	0.02	0	0.01	0.02	AC105342.1	chr2	processed_pseudogene	--
ENSG00000099795.6	204.56	208.66	55.71	115.2	NDUFB7	chr19	protein_coding	NADH dehydrogenase (ubiquinone) 1 beta subcomplex, 7, 18kDa
ENSG00000211491.2	0	0	1.95	0	MIR320D1	chr13	miRNA	microRNA 320d-1
ENSG00000272196.2	0.43	0	0.58	0.27	HIST2H2AA4	chr1	protein_coding	histone cluster 2, H2aa4
ENSG00000230992.3	0	0	0.08	0	FAM201B	chr2	processed_pseudogene	family with sequence similarity 201, member B
ENSG00000119650.12	3.17	1	1.81	3.33	IFT43	chr14	protein_coding	intraflagellar transport 43
ENSG00000189042.13	1.15	1.82	2.87	2.77	ZNF567	chr19	protein_coding	zinc finger protein 567
ENSG00000085741.12	0	0.2	0.07	0.48	WNT11	chr11	protein_coding	wingless-type MMTV integration site family, member 11
ENSG00000236673.5	0.09	0.48	1.07	0.37	RP11-69I8.2	chr6	lincRNA	--
ENSG00000262660.1	5.29	6.37	3.41	4.84	RP13-1032I1.10	chr17	protein_coding	--
ENSG00000204103.3	0.62	0.45	0.76	0.67	MAFB	chr20	protein_coding	v-maf avian musculoaponeurotic fibrosarcoma oncogene homolog B
ENSG00000184465.15	0.91	0.91	1.61	1.61	WDR27	chr6	protein_coding	WD repeat domain 27
ENSG00000151304.5	4.52	2.31	5.84	3.95	SRFBP1	chr5	protein_coding	serum response factor binding protein 1
ENSG00000080572.12	0	0	0.02	0	PIH1D3	chrX	protein_coding	PIH1 domain containing 3
ENSG00000166123.13	10.43	13.33	8.67	12.61	GPT2	chr16	protein_coding	glutamic pyruvate transaminase (alanine aminotransferase) 2
ENSG00000205981.6	3.39	3.45	3.03	3.68	DNAJC19	chr3	protein_coding	DnaJ (Hsp40) homolog, subfamily C, member 19
ENSG00000234616.8	4.03	4.21	4.21	3.97	JRK	chr8	protein_coding	Jrk homolog (mouse)
ENSG00000161904.11	28.56	32.4	22.81	28.98	LEMD2	chr6	protein_coding	LEM domain containing 2
ENSG00000119446.13	3.98	3.95	5.56	5.72	RBM18	chr9	protein_coding	RNA binding motif protein 18
ENSG00000196743.8	2.03	2.83	2.2	1.94	GM2A	chr5	protein_coding	GM2 ganglioside activator
ENSG00000266398.1	0	0	1.36	0	MIR3656	chr11	miRNA	microRNA 3656
ENSG00000279232.1	0	0	0.06	0	DKFZp434P228	chr5	protein_coding	--
ENSG00000125741.4	3.49	3.78	2.76	3.44	OPA3	chr19	protein_coding	optic atrophy 3 (autosomal recessive, with chorea and spastic paraplegia)
ENSG00000072832.14	6.69	6.13	8.24	8.87	CRMP1	chr4	protein_coding	collapsin response mediator protein 1
ENSG00000184545.10	1.21	0.53	1.3	1.23	DUSP8	chr11	protein_coding	dual specificity phosphatase 8
ENSG00000272696.1	1.81	0.07	0.98	0.07	RP11-339B21.13	chr9	antisense	--
ENSG00000137100.15	9.97	17.07	6.58	12.17	DCTN3	chr9	protein_coding	dynactin 3 (p22)
ENSG00000239396.3	0	0	0.16	0	RN7SL414P	chr2	misc_RNA	RNA, 7SL, cytoplasmic 414, pseudogene
ENSG00000239305.6	2.44	1.49	4.63	2.52	RNF103	chr2	protein_coding	ring finger protein 103
ENSG00000234851.4	11.6	12.42	8.94	9.39	RPL23AP42	chr3	processed_pseudogene	ribosomal protein L23a pseudogene 42
ENSG00000199477.1	0	0	0.36	0.3	SNORA31	chr13	snoRNA	small nucleolar RNA, H/ACA box 31
ENSG00000006530.15	1.76	2.05	2.68	2.71	AGK	chr7	protein_coding	acylglycerol kinase
ENSG00000106346.11	4.19	6.15	6.28	6.86	USP42	chr7	protein_coding	ubiquitin specific peptidase 42
ENSG00000248771.5	0	0.05	0	0	LINC01207	chr4	lincRNA	long intergenic non-protein coding RNA 1207
ENSG00000119559.15	4.15	2.59	2.74	3.02	C19orf25	chr19	protein_coding	chromosome 19 open reading frame 25
ENSG00000240087.3	0	0.04	0.16	0.09	RP11-254B13.1	chr12	processed_pseudogene	--
ENSG00000270231.3	7.88	9.7	8.72	6.76	NBPF8	chr1	unprocessed_pseudogene	neuroblastoma breakpoint family, member 8
ENSG00000204070.9	3.1	2.63	4.81	5.94	SYS1	chr20	protein_coding	Sys1 golgi trafficking protein
ENSG00000090659.17	0	0	0.01	0	CD209	chr19	protein_coding	CD209 molecule
ENSG00000110911.14	2.48	1.62	2.57	2.84	SLC11A2	chr12	protein_coding	solute carrier family 11 (proton-coupled divalent metal ion transporter), member 2
ENSG00000235559.1	0.28	0.21	0.38	0.21	NOP56P1	chr6	processed_pseudogene	NOP56 ribonucleoprotein pseudogene 1
ENSG00000100911.13	18.5	18.05	13.12	20.92	PSME2	chr14	protein_coding	proteasome (prosome, macropain) activator subunit 2 (PA28 beta)
ENSG00000105643.9	10.62	9.84	9.63	10.27	ARRDC2	chr19	protein_coding	arrestin domain containing 2
ENSG00000259065.1	0	0	0.49	0	RP5-1021I20.1	chr14	antisense	--
ENSG00000183691.4	1.92	1.31	1.24	1.44	NOG	chr17	protein_coding	noggin
ENSG00000146476.10	1.58	2.02	3.72	1.83	ARMT1	chr6	protein_coding	acidic residue methyltransferase 1
ENSG00000165914.14	0.11	0.08	0.19	0.15	TTC7B	chr14	protein_coding	tetratricopeptide repeat domain 7B
ENSG00000120963.11	1.69	1.75	2.15	2.35	ZNF706	chr8	protein_coding	zinc finger protein 706
ENSG00000260123.1	0	0	0.08	0	RP11-326A19.4	chr15	lincRNA	--
ENSG00000214770.2	0.03	0	0.07	0.01	RP11-544I20.2	chr14	antisense	--
ENSG00000232912.5	0	0	0.13	0	RP5-1115A15.1	chr1	antisense	--
ENSG00000100889.11	10.12	9.96	5.39	9.82	PCK2	chr14	protein_coding	phosphoenolpyruvate carboxykinase 2 (mitochondrial)
ENSG00000111276.10	12.09	10.18	9.07	9.06	CDKN1B	chr12	protein_coding	cyclin-dependent kinase inhibitor 1B (p27, Kip1)
ENSG00000136011.14	0	0	0.01	0	STAB2	chr12	protein_coding	stabilin 2
ENSG00000106538.9	0.8	0.95	0.28	0.64	RARRES2	chr7	protein_coding	retinoic acid receptor responder (tazarotene induced) 2
ENSG00000204434.5	0	0.03	0	0	POTEKP	chr2	unprocessed_pseudogene	POTE ankyrin domain family, member K, pseudogene
ENSG00000142186.16	68.25	76.94	41.94	53.44	SCYL1	chr11	protein_coding	SCY1-like 1 (S. cerevisiae)
ENSG00000278869.1	3.12	0.67	2.24	1.89	CITF22-49E9.3	chr22	lincRNA	--
ENSG00000169758.12	0.21	1.01	0.04	0.2	C15orf27	chr15	protein_coding	chromosome 15 open reading frame 27
ENSG00000103811.15	0.03	0.02	0.06	0	CTSH	chr15	protein_coding	cathepsin H
ENSG00000256779.1	0.04	0.16	0.19	0.12	RP11-60C6.5	chr11	processed_pseudogene	--
ENSG00000066322.12	4.28	6.6	5.77	8.03	ELOVL1	chr1	protein_coding	ELOVL fatty acid elongase 1
ENSG00000241749.4	0	0	0.14	0.09	RPSAP52	chr12	transcribed_processed_pseudogene	ribosomal protein SA pseudogene 52
ENSG00000235990.2	0.74	0	1.11	1.74	RPL23AP20	chr1	processed_pseudogene	ribosomal protein L23a pseudogene 20
ENSG00000137491.14	0.03	0	0.02	0.02	SLCO2B1	chr11	protein_coding	solute carrier organic anion transporter family, member 2B1
ENSG00000271533.1	0.49	0.49	1.31	0.24	RP3-368A4.6	chrX	sense_intronic	--
ENSG00000166292.11	0	0	0.02	0	TMEM100	chr17	protein_coding	transmembrane protein 100
ENSG00000137124.6	11.91	12.93	7.68	8.53	ALDH1B1	chr9	protein_coding	aldehyde dehydrogenase 1 family, member B1
ENSG00000259380.5	1.46	2.45	7.6	2.16	RP11-346D14.1	chr15	lincRNA	--
ENSG00000265753.2	0	0	0.78	0.77	RN7SL444P	chr1	misc_RNA	RNA, 7SL, cytoplasmic 444, pseudogene
ENSG00000116747.12	1.39	0.89	3.1	1.74	TROVE2	chr1	protein_coding	TROVE domain family, member 2
ENSG00000158793.13	2.72	1.71	1.67	2.21	NIT1	chr1	protein_coding	nitrilase 1
ENSG00000056586.15	5.52	6.41	9.8	6.34	RC3H2	chr9	protein_coding	ring finger and CCCH-type domains 2
ENSG00000218996.1	0.23	0.33	0.63	1.22	RP1-99E18.2	chr6	processed_pseudogene	--
ENSG00000173598.13	4.42	4.33	5.73	5.57	NUDT4	chr12	protein_coding	nudix (nucleoside diphosphate linked moiety X)-type motif 4
ENSG00000261594.3	0.43	0.17	0.37	0.1	TPBGL	chr11	protein_coding	trophoblast glycoprotein-like
ENSG00000122026.10	263.69	254.19	161.92	248.57	RPL21	chr13	protein_coding	ribosomal protein L21
ENSG00000166446.14	1.71	1.92	2.93	2.42	CDYL2	chr16	protein_coding	chromodomain protein, Y-like 2
ENSG00000222033.1	0	0	0.04	0.11	LINC01124	chr2	lincRNA	long intergenic non-protein coding RNA 1124
ENSG00000126391.13	3.37	4.46	5.67	6.5	FRMD8	chr11	protein_coding	FERM domain containing 8
ENSG00000266385.1	0	0	0.08	0.14	RP11-227G15.8	chr17	lincRNA	--
ENSG00000262514.1	0	0	0.08	0	RP11-96D1.9	chr16	sense_intronic	--
ENSG00000236679.2	0	0	0.12	0	RPL23AP24	chr1	processed_pseudogene	ribosomal protein L23a pseudogene 24
ENSG00000222343.1	0	0	0.16	0	RN7SKP139	chr15	misc_RNA	RNA, 7SK small nuclear pseudogene 139
ENSG00000151693.9	5.01	5.53	12.99	8.06	ASAP2	chr2	protein_coding	ArfGAP with SH3 domain, ankyrin repeat and PH domain 2
ENSG00000237988.3	0.07	0	0	0	OR2I1P	chr6	unprocessed_pseudogene	olfactory receptor, family 2, subfamily I, member 1 pseudogene
ENSG00000136999.4	3.67	3.85	6.12	5.1	NOV	chr8	protein_coding	nephroblastoma overexpressed
ENSG00000272173.1	0.25	0.54	0	0.46	U47924.31	chr12	antisense	--
ENSG00000076242.14	10.91	10.82	12.04	14.18	MLH1	chr3	protein_coding	mutL homolog 1
ENSG00000139546.10	12.99	10.97	8.25	14.61	TARBP2	chr12	protein_coding	TAR (HIV-1) RNA binding protein 2
ENSG00000254510.1	0.51	0.04	0.15	0.2	RP11-867G23.10	chr11	processed_transcript	--
ENSG00000249898.7	0	0	0.03	0.01	MCPH1-AS1	chr8	antisense	MCPH1 antisense RNA 1
ENSG00000163993.6	6.6	6.11	2.93	6.62	S100P	chr4	protein_coding	S100 calcium binding protein P
ENSG00000115318.11	0.68	0.84	0.85	0.47	LOXL3	chr2	protein_coding	lysyl oxidase-like 3
ENSG00000235790.7	0	0.05	0	0	RP11-73M7.6	chr1	antisense	--
ENSG00000138381.9	4.84	4.09	5.97	5.39	ASNSD1	chr2	protein_coding	asparagine synthetase domain containing 1
ENSG00000274210.1	0	0	0	0.23	U1	chr1	snRNA	--
ENSG00000103994.16	8.63	9.94	17.7	13.04	ZNF106	chr15	protein_coding	zinc finger protein 106
ENSG00000137710.14	48.88	45.54	43.85	32.52	RDX	chr11	protein_coding	radixin
ENSG00000264739.1	0.03	0	0.06	0.11	RP11-138I1.2	chr17	antisense	--
ENSG00000249278.1	0	0	0.21	0	RP11-688H10.1	chr4	processed_pseudogene	--
ENSG00000182858.13	0.72	0.62	0.85	0.87	ALG12	chr22	protein_coding	ALG12, alpha-1,6-mannosyltransferase
ENSG00000005102.12	0.19	0.36	0.03	0.03	MEOX1	chr17	protein_coding	mesenchyme homeobox 1
ENSG00000141428.16	0.87	2.33	2.95	3.9	C18orf21	chr18	protein_coding	chromosome 18 open reading frame 21
ENSG00000213232.2	0.58	0	0	0	PPP1R2P10	chr13	processed_pseudogene	protein phosphatase 1, regulatory (inhibitor) subunit 2 pseudogene 10
ENSG00000163291.14	0.27	0.5	1.18	1.16	PAQR3	chr4	protein_coding	progestin and adipoQ receptor family member III
ENSG00000235448.1	0.35	0	0.23	0.19	LURAP1L-AS1	chr9	antisense	LURAP1L antisense RNA 1
ENSG00000134202.10	44.69	41.35	37.07	44.88	GSTM3	chr1	protein_coding	glutathione S-transferase mu 3 (brain)
ENSG00000258643.5	85.82	81.34	52.14	73.32	BCL2L2-PABPN1	chr14	protein_coding	BCL2L2-PABPN1 readthrough
ENSG00000236209.1	5.35	6.59	2.45	5.29	AC104135.2	chr2	lincRNA	--
ENSG00000073282.12	0.01	0.02	0.09	0.06	TP63	chr3	protein_coding	tumor protein p63
ENSG00000136010.13	1.39	1.12	1.35	1.36	ALDH1L2	chr12	protein_coding	aldehyde dehydrogenase 1 family, member L2
ENSG00000255438.2	0	0	0.02	0	CTD-2653D5.1	chr20	antisense	--
ENSG00000151247.12	2.88	3.06	3.44	3.49	EIF4E	chr4	protein_coding	eukaryotic translation initiation factor 4E
ENSG00000015676.17	7	5.89	7.26	6.03	NUDCD3	chr7	protein_coding	NudC domain containing 3
ENSG00000141510.15	8.72	8.5	7.75	7.38	TP53	chr17	protein_coding	tumor protein p53
ENSG00000114541.14	0.08	0.05	0.38	0.06	FRMD4B	chr3	protein_coding	FERM domain containing 4B
ENSG00000260369.2	0.31	0.2	0.05	0.23	CTD-2526A2.2	chr17	lincRNA	--
ENSG00000182965.6	0	0	0.05	0	NPM1P14	chr7	processed_pseudogene	nucleophosmin 1 (nucleolar phosphoprotein B23, numatrin) pseudogene 14
ENSG00000269439.5	1.12	0.47	0.75	0.56	CTD-3131K8.2	chr19	lincRNA	--
ENSG00000164332.7	15.01	11.59	13.37	12.77	UBLCP1	chr5	protein_coding	ubiquitin-like domain containing CTD phosphatase 1
ENSG00000259952.1	0	0	0.17	0	AC009133.15	chr16	antisense	--
ENSG00000249476.1	0.03	0	0.08	0.04	CTD-2587M2.1	chr5	lincRNA	--
ENSG00000104131.12	96	94.69	60.37	60.73	EIF3J	chr15	protein_coding	eukaryotic translation initiation factor 3, subunit J
ENSG00000267731.1	0	0.01	0.02	0	RP11-147L13.8	chr17	lincRNA	--
ENSG00000155393.12	5.52	4.29	4	4.66	HEATR3	chr16	protein_coding	HEAT repeat containing 3
ENSG00000259627.1	0	0	0.07	0	RP11-244F12.2	chr15	antisense	--
ENSG00000257576.1	0.57	0.44	1.35	0.57	RP11-153M3.1	chr12	processed_pseudogene	--
ENSG00000052749.13	73.29	74.23	45.44	55.28	RRP12	chr10	protein_coding	ribosomal RNA processing 12 homolog (S. cerevisiae)
ENSG00000112297.14	0.18	0.19	0.77	0.4	AIM1	chr6	protein_coding	absent in melanoma 1
ENSG00000165392.9	4.86	4.73	4.87	4.32	WRN	chr8	protein_coding	Werner syndrome, RecQ helicase-like
ENSG00000182993.3	0.25	0.26	0.19	0.41	C12orf60	chr12	protein_coding	chromosome 12 open reading frame 60
ENSG00000259394.2	0.07	0	0	0.08	RP11-244F12.1	chr15	processed_pseudogene	--
ENSG00000144712.11	0.01	0	0	0.03	CAND2	chr3	protein_coding	cullin-associated and neddylation-dissociated 2 (putative)
ENSG00000152404.15	15.15	16.95	16.61	12.77	CWF19L2	chr11	protein_coding	CWF19-like 2, cell cycle control (S. pombe)
ENSG00000227500.9	9.72	7.32	10.16	12.93	SCAMP4	chr19	protein_coding	secretory carrier membrane protein 4
ENSG00000141198.13	3.69	2.72	3.08	4.44	TOM1L1	chr17	protein_coding	target of myb1 (chicken)-like 1
ENSG00000237222.3	0	0	0	0.02	AC090505.6	chr3	lincRNA	--
ENSG00000230629.2	1.78	2.97	1.42	1.52	RPS23P8	chrX	processed_pseudogene	ribosomal protein S23 pseudogene 8
ENSG00000258711.2	0.14	0.03	0.15	0.28	RP11-218E20.3	chr14	lincRNA	--
ENSG00000177993.3	0.13	0	0.04	0	ZNRF3-AS1	chr22	antisense	ZNRF3 antisense RNA 1
ENSG00000006071.11	0	0.02	0	0	ABCC8	chr11	protein_coding	ATP-binding cassette, sub-family C (CFTR/MRP), member 8
ENSG00000253872.1	0	0.06	0	0	RP11-90D11.1	chr8	lincRNA	--
ENSG00000232818.2	3.92	1.72	1.63	1.64	RPS2P32	chr7	processed_pseudogene	ribosomal protein S2 pseudogene 32
ENSG00000203644.3	0.72	1.68	1.54	0.8	RP11-332M2.1	chr3	sense_intronic	--
ENSG00000250105.1	0	0	0	0.13	CTD-3074O7.2	chr11	lincRNA	--
ENSG00000272983.1	0.06	0	0.02	0	RP11-508N22.12	chr10	lincRNA	--
ENSG00000165556.9	0.01	0	0	0	CDX2	chr13	protein_coding	caudal type homeobox 2
ENSG00000249851.1	0.3	0	0.1	0	RP11-166J22.1	chr5	processed_pseudogene	--
ENSG00000260532.1	0.41	0.29	0.42	0.3	LA16c-381G6.1	chr16	lincRNA	--
ENSG00000072682.18	7.86	10.23	9.03	9.46	P4HA2	chr5	protein_coding	prolyl 4-hydroxylase, alpha polypeptide II
ENSG00000263818.5	0.02	0	0	0	CTD-2206N4.4	chr17	transcribed_processed_pseudogene	--
ENSG00000173517.10	1.84	1.84	4.15	2.44	PEAK1	chr15	protein_coding	pseudopodium-enriched atypical kinase 1
ENSG00000122042.9	0.54	1.17	1.85	1.16	UBL3	chr13	protein_coding	ubiquitin-like 3
ENSG00000210112.1	17.29	15.59	46.81	32.25	MT-TM	chrM	Mt_tRNA	mitochondrially encoded tRNA methionine
ENSG00000141458.12	6.18	6.33	13.08	13.99	NPC1	chr18	protein_coding	Niemann-Pick disease, type C1
ENSG00000264071.2	0	0	0.17	0	RN7SL531P	chr2	misc_RNA	RNA, 7SL, cytoplasmic 531, pseudogene
ENSG00000261578.1	1.44	1.26	1.03	1.51	RP11-21L23.2	chr11	sense_overlapping	--
ENSG00000227543.4	0.12	0.17	0.1	0.19	SPAG5-AS1	chr17	processed_transcript	SPAG5 antisense RNA 1
ENSG00000175104.14	0.83	1.46	2.02	2.13	TRAF6	chr11	protein_coding	TNF receptor-associated factor 6, E3 ubiquitin protein ligase
ENSG00000166960.16	0	0	0.07	0.05	CCDC178	chr18	protein_coding	coiled-coil domain containing 178
ENSG00000227375.5	0	0.09	0	0.02	DLG1-AS1	chr3	antisense	DLG1 antisense RNA 1
ENSG00000255176.1	1.57	0.88	1.21	0.86	AP002954.3	chr11	antisense	--
ENSG00000128590.4	2.59	2	3.69	2.41	DNAJB9	chr7	protein_coding	DnaJ (Hsp40) homolog, subfamily B, member 9
ENSG00000228106.5	2.07	0.66	1.1	2.5	RP11-452F19.3	chr1	lincRNA	--
ENSG00000165264.10	2.24	2.18	1.21	2.88	NDUFB6	chr9	protein_coding	NADH dehydrogenase (ubiquinone) 1 beta subcomplex, 6, 17kDa
ENSG00000242282.6	1.25	1.48	1.66	2	AC108488.4	chr2	lincRNA	--
ENSG00000260646.1	0.05	0.12	0.55	0.28	LA16c-385E7.1	chr16	lincRNA	--
ENSG00000140350.15	310.42	285.69	107.21	147.13	ANP32A	chr15	protein_coding	acidic (leucine-rich) nuclear phosphoprotein 32 family, member A
ENSG00000235865.2	0.01	0	0.01	0	GSN-AS1	chr9	antisense	GSN antisense RNA 1
ENSG00000130962.17	1.23	1.59	2.02	1.64	PRRG1	chrX	protein_coding	proline rich Gla (G-carboxyglutamic acid) 1
ENSG00000237172.3	9.71	8.49	5.04	9.07	B3GNT9	chr16	protein_coding	UDP-GlcNAc:betaGal beta-1,3-N-acetylglucosaminyltransferase 9
ENSG00000272172.1	0.47	0	0	0	RP13-582O9.7	chr8	antisense	--
ENSG00000117868.15	10.89	12.19	15.64	13.87	ESYT2	chr7	protein_coding	extended synaptotagmin-like protein 2
ENSG00000111331.12	10.85	9.8	10.4	11.51	OAS3	chr12	protein_coding	2'-5'-oligoadenylate synthetase 3, 100kDa
ENSG00000174939.10	45.43	35.8	8.92	15.93	ASPHD1	chr16	protein_coding	aspartate beta-hydroxylase domain containing 1
ENSG00000247572.7	0.83	1.17	1.07	1.16	CKMT2-AS1	chr5	antisense	CKMT2 antisense RNA 1
ENSG00000062194.15	17.59	17.98	23.64	21.4	GPBP1	chr5	protein_coding	GC-rich promoter binding protein 1
ENSG00000109265.12	3.34	3.75	2.89	3.03	KIAA1211	chr4	protein_coding	KIAA1211
ENSG00000117122.13	6.09	3.15	1.37	2.84	MFAP2	chr1	protein_coding	microfibrillar-associated protein 2
ENSG00000100632.10	28.4	25.77	22.13	23.75	ERH	chr14	protein_coding	enhancer of rudimentary homolog (Drosophila)
ENSG00000122035.6	0.16	0.03	0.18	0.05	RASL11A	chr13	protein_coding	RAS-like, family 11, member A
ENSG00000247699.2	0	0.01	0.02	0	CTB-127C13.1	chr5	antisense	--
ENSG00000213533.11	1.15	0.77	0.72	0.95	TMEM110	chr3	protein_coding	transmembrane protein 110
ENSG00000233714.1	0	0.04	0	0	AC012506.2	chr2	lincRNA	--
ENSG00000163825.3	0	0	0.07	0	RTP3	chr3	protein_coding	receptor (chemosensory) transporter protein 3
ENSG00000007923.15	38.35	41.67	35.03	40.1	DNAJC11	chr1	protein_coding	DnaJ (Hsp40) homolog, subfamily C, member 11
ENSG00000200942.1	1.73	0	0.47	0.38	RNU6-501P	chr1	snRNA	RNA, U6 small nuclear 501, pseudogene
ENSG00000268678.1	0	0	0.04	0	CTC-444N24.13	chr19	antisense	--
ENSG00000139174.10	0.15	0.1	0.5	0.3	PRICKLE1	chr12	protein_coding	prickle homolog 1 (Drosophila)
ENSG00000261824.6	0.25	0.37	1.04	0.62	LINC00662	chr19	lincRNA	long intergenic non-protein coding RNA 662
ENSG00000198535.5	0	0	0.03	0	C2CD4A	chr15	protein_coding	C2 calcium-dependent domain containing 4A
ENSG00000198171.12	82.6	73.28	24.58	34.5	DDRGK1	chr20	protein_coding	DDRGK domain containing 1
ENSG00000279795.1	0.07	0	0	0	RP11-586K12.1	chr16	TEC	--
ENSG00000223705.9	1.76	2.63	2.27	2.27	NSUN5P1	chr7	transcribed_unprocessed_pseudogene	NOP2/Sun domain family, member 5 pseudogene 1
ENSG00000215784.5	0.97	0.39	0.59	0.82	FAM72D	chr1	protein_coding	family with sequence similarity 72, member D
ENSG00000272780.5	0	0	0	0.06	RP11-822E23.8	chr17	processed_transcript	--
ENSG00000264451.1	0.05	0	0	0.05	RP11-433M22.2	chr17	lincRNA	--
ENSG00000196917.5	0	0	0.01	0	HCAR1	chr12	protein_coding	hydroxycarboxylic acid receptor 1
ENSG00000010818.8	3.95	4.35	6.57	4.14	HIVEP2	chr6	protein_coding	human immunodeficiency virus type I enhancer binding protein 2
ENSG00000246596.6	0	0.02	0.11	0.02	RP11-1277A3.2	chr5	transcribed_unprocessed_pseudogene	--
ENSG00000278818.1	0	0	0.14	0	Metazoa_SRP	chr14	misc_RNA	--
ENSG00000227225.1	0	0	0.05	0	MTND1P14	chr17	unprocessed_pseudogene	MT-ND1 pseudogene 14
ENSG00000100221.10	5.69	6.62	8.99	8.23	JOSD1	chr22	protein_coding	Josephin domain containing 1
ENSG00000245534.6	0.51	0.4	0.09	0	RORA-AS1	chr15	antisense	RORA antisense RNA 1
ENSG00000139278.9	0.01	0.03	0.14	0.08	GLIPR1	chr12	protein_coding	GLI pathogenesis-related 1
ENSG00000171490.12	94.16	94.63	86.68	79.69	RSL1D1	chr16	protein_coding	ribosomal L1 domain containing 1
ENSG00000253516.1	0.31	0	0.96	0.61	HMGB1P41	chr8	processed_pseudogene	high mobility group box 1 pseudogene 41
ENSG00000106610.14	5.02	5.13	5.13	4.06	STAG3L4	chr7	transcribed_unprocessed_pseudogene	stromal antigen 3-like 4 (pseudogene)
ENSG00000168303.6	2.5	2.34	1.65	2.3	MPLKIP	chr7	protein_coding	M-phase specific PLK1 interacting protein
ENSG00000227627.1	0.31	0	0	0.06	RP1-101K10.6	chr6	antisense	--
ENSG00000146233.7	0	0.02	0	0	CYP39A1	chr6	protein_coding	cytochrome P450, family 39, subfamily A, polypeptide 1
ENSG00000165617.14	0	0	0	0.04	DACT1	chr14	protein_coding	dishevelled-binding antagonist of beta-catenin 1
ENSG00000079150.17	1.35	0.5	0.64	0.52	FKBP7	chr2	protein_coding	FK506 binding protein 7
ENSG00000197134.11	0.01	0	0	0	ZNF257	chr19	protein_coding	zinc finger protein 257
ENSG00000140464.19	3.38	3.42	2.51	3.49	PML	chr15	protein_coding	promyelocytic leukemia
ENSG00000280439.1	0	0.06	0	0	RP4-568B10.1	chr7	TEC	--
ENSG00000105509.10	0	0	0.02	0.07	HAS1	chr19	protein_coding	hyaluronan synthase 1
ENSG00000259916.1	0	0	0.04	0	RP11-407P15.2	chr2	protein_coding	--
ENSG00000107643.15	1.58	1.38	3.68	2.8	MAPK8	chr10	protein_coding	mitogen-activated protein kinase 8
ENSG00000118473.21	0	0.01	0	0.06	SGIP1	chr1	protein_coding	SH3-domain GRB2-like (endophilin) interacting protein 1
ENSG00000239510.2	0	0	0.6	0	RPL9P5	chr14	processed_pseudogene	ribosomal protein L9 pseudogene 5
ENSG00000129625.12	14.27	12.87	16.86	15.35	REEP5	chr5	protein_coding	receptor accessory protein 5
ENSG00000184232.8	8.46	10.92	13.98	14.6	OAF	chr11	protein_coding	OAF homolog (Drosophila)
ENSG00000185670.7	0.26	0.24	0.61	0.62	ZBTB3	chr11	protein_coding	zinc finger and BTB domain containing 3
ENSG00000120742.10	15.79	15.87	14.39	14.83	SERP1	chr3	protein_coding	stress-associated endoplasmic reticulum protein 1
ENSG00000173011.11	7.35	6.32	5.15	5.09	TADA2B	chr4	protein_coding	transcriptional adaptor 2B
ENSG00000156642.16	16.4	15.2	17.17	19.86	NPTN	chr15	protein_coding	neuroplastin
[truncated: 25,314 more rows]
