# Supplementary material for: HMGB1 prefers to interact with structural RNAs and regulates rRNA methylation modification and translation in HeLa cells
Source: BMC Genomics. 2024 Apr 5;25:345. doi: 10.1186/s12864-024-10204-6 (PMC10996203; doi:10.1186/s12864-024-10204-6)
Supplement: Supplementary file 4 — Supplementary Material 4. [file 12864_2024_10204_MOESM4_ESM.xls]

## Sheet: HMGB1_vs_Ctrl_Down_DEG
Table S3. Differentially expressed genes between OE-HMGB1 and control cells. Down-regulated genes in OE-HMGB1 cells
Gene	baseMean	log2FoldChange	lfcSE	stat	pvalue	padj	Ctrl_1st	Ctrl_2nd	HMGB1_1st	HMGB1_2nd	Symbol	Chr	GeneType	Description
ENSG00000104714.13	2188.42	-1.3994	0.251309	-5.56846	2.57001e-08	5.8683e-06	3285	3315	817	1604	ERICH1	chr8	protein_coding	glutamate-rich 1
ENSG00000064961.18	5577.33	-1.10805	0.251355	-4.40829	1.0419e-05	0.000601113	8073	7791	2275	4868	HMG20B	chr19	protein_coding	high mobility group 20B
ENSG00000141519.14	251.688	-1.91991	0.370955	-5.17559	2.27186e-07	3.20274e-05	373	451	83	126	CCDC40	chr17	protein_coding	coiled-coil domain containing 40
ENSG00000164904.15	1152.69	-1.12159	0.259973	-4.31424	1.60153e-05	0.000824254	1673	1616	509	948	ALDH7A1	chr5	protein_coding	aldehyde dehydrogenase 7 family, member A1
ENSG00000177732.7	762.597	-1.0956	0.282418	-3.87935	0.000104735	0.00344414	1236	942	340	636	SOX12	chr20	protein_coding	SRY (sex determining region Y)-box 12
ENSG00000117174.10	2910.43	-1.0772	0.199881	-5.38919	7.07753e-08	1.37719e-05	4612	3655	1579	2122	ZNHIT6	chr1	protein_coding	zinc finger, HIT-type containing 6
ENSG00000169660.15	117.307	-2.22936	0.494454	-4.50873	6.5216e-06	0.000428278	211	192	43	37	HEXDC	chr17	protein_coding	hexosaminidase (glycosyl hydrolase family 20, catalytic domain) containing
ENSG00000166797.10	1332.27	-1.04853	0.246563	-4.25259	2.11308e-05	0.00102567	1761	1964	656	1077	FAM96A	chr15	protein_coding	family with sequence similarity 96, member A
ENSG00000175602.3	3604.88	-1.87116	0.626806	-2.98523	0.00283368	0.0365081	6512	5330	779	2396	CCDC85B	chr11	protein_coding	coiled-coil domain containing 85B
ENSG00000168061.13	3190.65	-1.75998	0.299633	-5.87378	4.25969e-09	1.31147e-06	5307	4960	791	2179	SAC3D1	chr11	protein_coding	SAC3 domain containing 1
ENSG00000157326.18	313.247	-1.58791	0.379744	-4.18153	2.89551e-05	0.00129674	542	442	93	224	DHRS4	chr14	protein_coding	dehydrogenase/reductase (SDR family) member 4
ENSG00000102103.15	7666.56	-1.37763	0.260765	-5.28303	1.27062e-07	2.10197e-05	12078	11010	2616	6022	PQBP1	chrX	protein_coding	polyglutamine binding protein 1
ENSG00000029993.14	5908.13	-1.15196	0.23568	-4.88783	1.01953e-06	0.000104422	8832	8155	2490	4892	HMGB3	chrX	protein_coding	high mobility group box 3
ENSG00000181029.8	57.8285	-2.27015	0.67634	-3.35652	0.000789303	0.0147591	88	110	18	21	TRAPPC5	chr19	protein_coding	trafficking protein particle complex 5
ENSG00000185825.15	7322.93	-1.12406	0.256857	-4.37622	1.20757e-05	0.000663064	11100	9851	2873	6455	BCAP31	chrX	protein_coding	B-cell receptor-associated protein 31
ENSG00000204528.3	98.2591	-1.70466	0.523048	-3.25909	0.00111772	0.0193182	187	129	40	51	PSORS1C3	chr6	sense_intronic	psoriasis susceptibility 1 candidate 3 (non-protein coding)
ENSG00000100379.17	317.368	-1.24572	0.338742	-3.67749	0.000235537	0.00639619	413	510	179	189	KCTD17	chr22	protein_coding	potassium channel tetramerization domain containing 17
ENSG00000103495.13	20749.2	-1.29165	0.264622	-4.88113	1.05477e-06	0.000106211	32196	29246	7179	17267	MAZ	chr16	protein_coding	MYC-associated zinc finger protein (purine-binding transcription factor)
ENSG00000063180.8	201.908	-3.23325	0.465389	-6.94743	3.72006e-12	4.30782e-09	391	370	19	60	CA11	chr19	protein_coding	carbonic anhydrase XI
ENSG00000146374.13	299.478	-1.23089	0.412361	-2.98499	0.00283592	0.0365081	369	498	101	263	RSPO3	chr6	protein_coding	R-spondin 3
ENSG00000099795.6	1975.21	-1.38749	0.292176	-4.74882	2.04604e-06	0.00018028	3141	2822	632	1590	NDUFB7	chr19	protein_coding	NADH dehydrogenase (ubiquinone) 1 beta subcomplex, 7, 18kDa
ENSG00000140350.15	13276.6	-1.34407	0.206951	-6.49464	8.32312e-11	6.13338e-08	22010	17842	5616	9377	ANP32A	chr15	protein_coding	acidic (leucine-rich) nuclear phosphoprotein 32 family, member A
ENSG00000174939.10	1307.31	-1.82321	0.287526	-6.34104	2.28226e-10	1.27586e-07	2529	1755	367	797	ASPHD1	chr16	protein_coding	aspartate beta-hydroxylase domain containing 1
ENSG00000198171.12	2258.67	-1.51441	0.230742	-6.56324	5.26498e-11	4.26779e-08	3934	3074	865	1477	DDRGK1	chr20	protein_coding	DDRGK domain containing 1
ENSG00000104886.9	276.345	-1.16847	0.348329	-3.3545	0.000795076	0.0148158	477	327	141	196	PLEKHJ1	chr19	protein_coding	pleckstrin homology domain containing, family J member 1
ENSG00000106443.14	6212.39	-1.15309	0.187511	-6.14948	7.77372e-10	4.0654e-07	9929	8004	3269	4348	PHF14	chr7	protein_coding	PHD finger protein 14
ENSG00000132832.9	19.1526	-3.78747	1.24635	-3.03886	0.00237476	0.0325166	35	39	3	2	LINC01260	chr20	antisense	long intergenic non-protein coding RNA 1260
ENSG00000229809.8	286.329	-1.48863	0.381877	-3.89819	9.69127e-05	0.00325964	423	454	94	210	ZNF688	chr16	protein_coding	zinc finger protein 688
ENSG00000157778.8	1133.87	-1.00844	0.289592	-3.48227	0.000497191	0.010733	1544	1604	474	1049	PSMG3	chr7	protein_coding	proteasome (prosome, macropain) assembly chaperone 3
ENSG00000261771.5	276.437	-1.18929	0.389605	-3.05256	0.002269	0.0315626	547	268	134	201	DYX1C1-CCPG1	chr15	processed_transcript	DYX1C1-CCPG1 readthrough (NMD candidate)
ENSG00000160781.15	280.435	-1.18642	0.350403	-3.38588	0.000709496	0.0136607	455	361	127	215	PAQR6	chr1	protein_coding	progestin and adipoQ receptor family member VI
ENSG00000167363.13	535.549	-1.11521	0.30017	-3.71525	0.000203001	0.00572356	812	718	236	443	FN3K	chr17	protein_coding	fructosamine 3 kinase
ENSG00000169884.13	874.108	-1.4316	0.266768	-5.36647	8.02924e-08	1.49621e-05	1475	1194	340	607	WNT10B	chr12	protein_coding	wingless-type MMTV integration site family, member 10B
ENSG00000140259.6	4201.56	-1.02349	0.190319	-5.37774	7.54282e-08	1.43864e-05	6447	5329	2560	2871	MFAP1	chr15	protein_coding	microfibrillar-associated protein 1
ENSG00000111554.14	318.145	-1.0841	0.331536	-3.26993	0.00107576	0.0188746	421	475	197	201	MDM1	chr12	protein_coding	Mdm1 nuclear protein homolog (mouse)
ENSG00000113119.12	108.398	-1.79128	0.506195	-3.53871	0.000402082	0.00932554	157	191	41	55	TMCO6	chr5	protein_coding	transmembrane and coiled-coil domains 6
ENSG00000257086.1	270.599	-2.08623	0.350606	-5.95034	2.67587e-09	9.03776e-07	500	416	81	124	RP11-783K16.13	chr11	lincRNA	--
ENSG00000174446.12	613.532	-1.21466	0.274425	-4.42622	9.59e-06	0.000561275	948	842	280	457	SNAPC5	chr15	protein_coding	small nuclear RNA activating complex, polypeptide 5, 19kDa
ENSG00000135506.15	6612.3	-1.17414	0.231659	-5.06839	4.01205e-07	5.04212e-05	10027	9085	2788	5380	OS9	chr12	protein_coding	osteosarcoma amplified 9, endoplasmic reticulum lectin
ENSG00000189171.13	3260.02	-1.17397	0.236841	-4.9568	7.1664e-07	7.81567e-05	5238	4216	1397	2625	S100A13	chr1	protein_coding	S100 calcium binding protein A13
ENSG00000204439.3	787.061	-1.19476	0.267451	-4.46723	7.92391e-06	0.000484764	1271	1022	352	605	C6orf47	chr6	protein_coding	chromosome 6 open reading frame 47
ENSG00000116117.17	208.663	-1.18681	0.386925	-3.0673	0.00216002	0.0305037	280	321	101	152	PARD3B	chr2	protein_coding	par-3 family cell polarity regulator beta
ENSG00000244165.1	482.56	-1.64945	0.30046	-5.48973	4.0255e-08	8.70151e-06	691	824	187	276	P2RY11	chr19	protein_coding	purinergic receptor P2Y, G-protein coupled, 11
ENSG00000069535.13	504.475	-1.11877	0.311089	-3.59631	0.000322767	0.00810014	928	531	264	366	MAOB	chrX	protein_coding	monoamine oxidase B
ENSG00000172037.13	1068.88	-1.3879	0.261443	-5.30862	1.10461e-07	1.8719e-05	1706	1522	415	771	LAMB2	chr3	protein_coding	laminin, beta 2 (laminin S)
ENSG00000260095.1	8.48192	-6.49612	2.23253	-2.90976	0.00361709	0.0427095	15	20	0	0	RP11-715J22.3	chr16	antisense	--
ENSG00000103496.14	1585.51	-1.04101	0.226861	-4.58873	4.45945e-06	0.0003242	2363	2091	797	1270	STX4	chr16	protein_coding	syntaxin 4
ENSG00000260170.1	267.177	-1.00215	0.340276	-2.94512	0.00322825	0.0396733	416	330	159	191	RP11-96O20.4	chr15	protein_coding	--
ENSG00000174744.13	4238.21	-1.04985	0.250888	-4.18454	2.8574e-05	0.00128678	6612	5347	1802	3771	BRMS1	chr11	protein_coding	breast cancer metastasis suppressor 1
ENSG00000224259.5	267.127	-1.50496	0.346447	-4.34399	1.39916e-05	0.000756107	396	424	128	145	LINC01133	chr1	lincRNA	long intergenic non-protein coding RNA 1133
ENSG00000167088.10	9009.85	-1.39435	0.226574	-6.15406	7.55233e-10	4.0654e-07	14059	13142	3453	6526	SNRPD1	chr18	protein_coding	small nuclear ribonucleoprotein D1 polypeptide 16kDa
ENSG00000159335.15	48299.3	-1.5614	0.528416	-2.95487	0.00312798	0.0388911	82904	67988	13801	36028	PTMS	chr12	protein_coding	parathymosin
ENSG00000168993.14	314.398	-1.52133	0.449809	-3.38216	0.000719185	0.0137981	460	508	70	265	CPLX1	chr4	protein_coding	complexin 1
ENSG00000173267.13	443.72	-1.45778	0.362782	-4.01834	5.86095e-05	0.0021944	687	668	133	349	SNCG	chr10	protein_coding	synuclein, gamma (breast cancer-specific protein 1)
ENSG00000272931.1	17.4859	-4.36928	1.45908	-2.99454	0.0027486	0.0359647	42	28	3	0	RP5-943J3.2	chr1	lincRNA	--
ENSG00000174450.11	41.3378	-2.59507	0.795337	-3.26285	0.00110298	0.0191245	69	78	11	12	GOLGA6L2	chr15	protein_coding	golgin A6 family-like 2
ENSG00000160813.6	261.437	-1.22296	0.42496	-2.87784	0.00400412	0.0456183	506	269	94	224	PPP1R35	chr7	protein_coding	protein phosphatase 1, regulatory subunit 35
ENSG00000276168.1	1114.82	-1.20331	0.333473	-3.60841	0.000308078	0.00784491	1625	1610	353	1028	RN7SL1	chr14	misc_RNA	RNA, 7SL, cytoplasmic 1
ENSG00000163923.9	492.904	-1.45882	0.314045	-4.64526	3.39643e-06	0.000259731	808	702	177	352	RPL39L	chr3	protein_coding	ribosomal protein L39-like
ENSG00000250899.3	898.05	-1.2611	0.283993	-4.44062	8.97005e-06	0.000536614	1492	1163	353	712	RP11-253E3.3	chr12	lincRNA	--
ENSG00000144029.11	9714.76	-1.02652	0.209535	-4.89901	9.63187e-07	0.000100097	15059	12205	4767	8020	MRPS5	chr2	protein_coding	mitochondrial ribosomal protein S5
ENSG00000167771.5	155.327	-1.45168	0.475797	-3.05106	0.00228037	0.0316248	250	225	47	122	RCOR2	chr11	protein_coding	REST corepressor 2
ENSG00000163344.5	585.31	-1.00548	0.317729	-3.16457	0.00155311	0.0242339	757	863	254	531	PMVK	chr1	protein_coding	phosphomevalonate kinase
ENSG00000173660.11	5880.94	-1.26454	0.267744	-4.72292	2.3248e-06	0.000197248	9367	7984	2083	4933	UQCRH	chr1	protein_coding	ubiquinol-cytochrome c reductase hinge protein
ENSG00000053108.16	252.564	-1.36928	0.367064	-3.73035	0.000191216	0.00546738	369	387	147	126	FSTL4	chr5	protein_coding	follistatin-like 4
ENSG00000160818.16	19012.7	-1.29704	0.21683	-5.98184	2.20631e-09	8.42284e-07	29695	26683	7831	14233	GPATCH4	chr1	protein_coding	G patch domain containing 4
ENSG00000131116.11	323.445	-1.21123	0.363642	-3.33085	0.00086582	0.0157715	468	472	124	270	ZNF428	chr19	protein_coding	zinc finger protein 428
ENSG00000248367.1	62.9953	-3.16078	0.751148	-4.20794	2.57711e-05	0.00118694	187	56	11	14	CTB-129O4.1	chr5	antisense	--
ENSG00000143443.9	184.796	-1.8675	0.460016	-4.05963	4.91497e-05	0.00192933	256	343	47	114	C1orf56	chr1	protein_coding	chromosome 1 open reading frame 56
ENSG00000006611.15	133.436	-2.25594	0.466249	-4.8385	1.30823e-06	0.000126245	247	214	35	57	USH1C	chr11	protein_coding	Usher syndrome 1C (autosomal recessive, severe)
ENSG00000186352.8	94.1096	-1.59946	0.52518	-3.04554	0.00232267	0.0319653	163	133	41	51	ANKRD37	chr4	protein_coding	ankyrin repeat domain 37
ENSG00000107833.10	1045.01	-1.17565	0.26767	-4.39214	1.1224e-05	0.000625301	1565	1455	441	848	NPM3	chr10	protein_coding	nucleophosmin/nucleoplasmin 3
ENSG00000260027.4	522.878	-1.26885	0.358945	-3.53493	0.000407884	0.00938552	694	836	174	450	HOXB7	chr17	protein_coding	homeobox B7
ENSG00000103145.10	175.822	-1.60307	0.558663	-2.86948	0.00411141	0.0464813	239	308	30	151	HCFC1R1	chr16	protein_coding	host cell factor C1 regulator 1 (XPO1 dependent)
ENSG00000232931.5	273.15	-1.56111	0.351966	-4.43539	9.19046e-06	0.000545772	453	399	103	173	LINC00342	chr2	lincRNA	long intergenic non-protein coding RNA 342
ENSG00000141456.14	10364.8	-1.27301	0.255501	-4.98242	6.27946e-07	7.02087e-05	17266	13443	3817	8463	PELP1	chr17	protein_coding	proline, glutamate and leucine rich protein 1
ENSG00000183527.11	1697.68	-1.00152	0.24763	-4.0444	5.24563e-05	0.00201333	2665	2078	801	1468	PSMG1	chr21	protein_coding	proteasome (prosome, macropain) assembly chaperone 1
ENSG00000170264.12	210.983	-1.24993	0.379478	-3.29382	0.000988351	0.0176272	332	288	125	118	FAM161A	chr2	protein_coding	family with sequence similarity 161, member A
ENSG00000227449.8	41.6547	-2.84656	0.824343	-3.45313	0.00055412	0.0115172	56	94	9	11	RP11-111F5.5	chr9	transcribed_unprocessed_pseudogene	--
ENSG00000112118.17	12733	-1.01378	0.196068	-5.17052	2.33438e-07	3.2625e-05	19152	16422	6549	10253	MCM3	chr6	protein_coding	minichromosome maintenance complex component 3
ENSG00000165272.14	1827.24	-1.44359	0.244712	-5.89913	3.65425e-09	1.20903e-06	2984	2596	689	1283	AQP3	chr9	protein_coding	aquaporin 3 (Gill blood group)
ENSG00000261211.1	75.4704	-1.78354	0.626767	-2.84561	0.00443263	0.0490524	145	101	19	50	RP1-80N2.3	chr6	lincRNA	--
ENSG00000159403.15	318.098	-1.22216	0.334329	-3.65554	0.000256638	0.00684311	515	417	143	238	C1R	chr12	protein_coding	complement component 1, r subcomponent
ENSG00000144199.11	448.446	-1.04738	0.297099	-3.52536	0.000422909	0.00956234	652	608	223	360	FAHD2B	chr2	protein_coding	fumarylacetoacetate hydrolase domain containing 2B
ENSG00000162664.16	5778.02	-1.09018	0.194317	-5.61033	2.01943e-08	4.86903e-06	9052	7394	2990	4340	ZNF326	chr1	protein_coding	zinc finger protein 326
ENSG00000058453.16	751.678	-1.26983	0.267399	-4.74882	2.04611e-06	0.00018028	1015	1186	353	522	CROCC	chr1	protein_coding	ciliary rootlet coiled-coil, rootletin
ENSG00000213347.10	92.0935	-1.64216	0.544089	-3.01818	0.002543	0.0341618	133	156	34	55	MXD3	chr5	protein_coding	MAX dimerization protein 3
ENSG00000146828.17	305.735	-1.52097	0.345215	-4.40586	1.05366e-05	0.000605743	533	417	115	201	SLC12A9	chr7	protein_coding	solute carrier family 12, member 9
ENSG00000167136.6	1121.51	-1.36572	0.299333	-4.56256	5.05337e-06	0.000357752	1871	1511	377	895	ENDOG	chr9	protein_coding	endonuclease G
ENSG00000010626.14	208.525	-1.30925	0.441105	-2.9681	0.00299643	0.0377453	361	263	67	177	LRRC23	chr12	protein_coding	leucine rich repeat containing 23
ENSG00000223764.2	26.1893	-3.61347	1.0903	-3.31418	0.000919123	0.0165818	71	32	2	6	RP11-54O7.3	chr1	lincRNA	--
ENSG00000100029.17	12625.6	-1.1001	0.235044	-4.68041	2.86307e-06	0.00022753	19501	16480	5388	10797	PES1	chr22	protein_coding	pescadillo ribosomal biogenesis factor 1
ENSG00000007080.10	3723.36	-1.08895	0.269532	-4.04017	5.34135e-05	0.0020309	5787	4804	1452	3377	CCDC124	chr19	protein_coding	coiled-coil domain containing 124
ENSG00000105672.14	11.8553	-6.982	2.21564	-3.15123	0.00162584	0.0251269	50	2	0	0	ETV2	chr19	protein_coding	ets variant 2
ENSG00000179922.5	73.4862	-1.87146	0.642132	-2.91445	0.00356319	0.0422888	155	89	18	46	ZNF784	chr19	protein_coding	zinc finger protein 784
ENSG00000080819.6	265.986	-1.01975	0.341534	-2.98581	0.00282832	0.0364779	398	346	145	203	CPOX	chr3	protein_coding	coproporphyrinogen oxidase
ENSG00000169418.9	1067.02	-1.66338	0.250496	-6.64034	3.12953e-11	2.87044e-08	1714	1663	380	643	NPR1	chr1	protein_coding	natriuretic peptide receptor 1
ENSG00000115053.15	75747.8	-1.05607	0.176276	-5.99098	2.08586e-09	8.42284e-07	115922	97840	41577	55697	NCL	chr2	protein_coding	nucleolin
ENSG00000149016.15	922.246	-1.35033	0.286759	-4.70894	2.49013e-06	0.000205654	1545	1229	340	708	TUT1	chr11	protein_coding	terminal uridylyl transferase 1, U6 snRNA-specific
ENSG00000169241.17	253.358	-1.45945	0.365331	-3.99488	6.47282e-05	0.00238494	348	421	109	159	SLC50A1	chr1	protein_coding	solute carrier family 50 (sugar efflux transporter), member 1
ENSG00000188186.10	349.744	-1.70127	0.36436	-4.66919	3.02389e-06	0.000237098	610	509	100	233	LAMTOR4	chr7	protein_coding	late endosomal/lysosomal adaptor, MAPK and MTOR activator 4
ENSG00000128185.9	525.477	-1.09635	0.337389	-3.24952	0.00115599	0.0197273	849	652	202	477	DGCR6L	chr22	protein_coding	DiGeorge syndrome critical region gene 6-like
ENSG00000238105.7	198.635	-1.17143	0.39701	-2.95062	0.00317137	0.0392475	263	307	95	148	GOLGA2P5	chr12	transcribed_unprocessed_pseudogene	golgin A2 pseudogene 5
ENSG00000273015.2	253.684	-1.27253	0.360379	-3.53109	0.000413847	0.00943641	349	395	118	177	RP11-352M15.2	chr12	lincRNA	--
ENSG00000196465.10	859.723	-1.01141	0.263407	-3.83971	0.000123181	0.00396234	1233	1162	415	726	MYL6B	chr12	protein_coding	myosin, light chain 6B, alkali, smooth muscle and non-muscle
ENSG00000133315.10	613.67	-1.17846	0.303764	-3.87951	0.000104665	0.00344414	1017	768	253	504	MACROD1	chr11	protein_coding	MACRO domain containing 1
ENSG00000172053.14	3491.48	-1.13086	0.230935	-4.89686	9.738e-07	0.000100556	5145	4843	1547	2846	QARS	chr3	protein_coding	glutaminyl-tRNA synthetase
ENSG00000261796.1	5714.56	-1.22001	0.200904	-6.0726	1.25857e-09	6.01912e-07	8728	7947	2667	4170	ISY1-RAB43	chr3	protein_coding	ISY1-RAB43 readthrough
ENSG00000088340.15	103.336	-1.77845	0.513425	-3.4639	0.000532405	0.0112095	176	158	35	58	FER1L4	chr20	unitary_pseudogene	fer-1-like family member 4, pseudogene (functional)
ENSG00000270647.5	23486	-1.74986	0.262196	-6.67385	2.4918e-11	2.52481e-08	41588	34131	6497	15353	TAF15	chr17	protein_coding	TAF15 RNA polymerase II, TATA box binding protein (TBP)-associated factor, 68kDa
ENSG00000255526.6	1147.61	-1.44953	0.308727	-4.6952	2.66352e-06	0.000215905	1953	1564	355	896	NEDD8-MDP1	chr14	protein_coding	NEDD8-MDP1 readthrough
ENSG00000224945.1	72.4769	-1.95031	0.640331	-3.04578	0.00232077	0.0319653	94	143	19	41	RP11-82L18.2	chr9	sense_intronic	--
ENSG00000133640.18	153.27	-1.70451	0.434606	-3.92197	8.78291e-05	0.00299404	227	259	67	74	LRRIQ1	chr12	protein_coding	leucine-rich repeats and IQ motif containing 1
ENSG00000065057.7	435.734	-1.22623	0.3639	-3.36969	0.000752524	0.0142856	583	682	152	378	NTHL1	chr16	protein_coding	nth endonuclease III-like 1 (E. coli)
ENSG00000204219.9	870.575	-1.18861	0.254413	-4.67198	2.98313e-06	0.000235914	1291	1230	403	656	TCEA3	chr1	protein_coding	transcription elongation factor A (SII), 3
ENSG00000074071.13	7963.04	-1.02216	0.203134	-5.03195	4.85506e-07	5.71704e-05	11550	10693	4004	6479	MRPS34	chr16	protein_coding	mitochondrial ribosomal protein S34
ENSG00000173227.13	946.237	-1.02634	0.24859	-4.12865	3.64893e-05	0.00152073	1344	1299	478	764	SYT12	chr11	protein_coding	synaptotagmin XII
ENSG00000125846.15	359.872	-1.03036	0.327057	-3.15042	0.00163038	0.0251504	436	562	207	259	ZNF133	chr20	protein_coding	zinc finger protein 133
ENSG00000174891.12	881.109	-1.01901	0.241364	-4.22185	2.423e-05	0.0011383	1233	1222	482	671	RSRC1	chr3	protein_coding	arginine/serine-rich coiled-coil 1
ENSG00000179886.5	303.704	-1.09708	0.380564	-2.88278	0.00394185	0.0452267	426	435	117	275	TIGD5	chr8	protein_coding	tigger transposable element derived 5
ENSG00000166965.12	1265.24	-1.39495	0.257416	-5.41905	5.9915e-08	1.22955e-05	2012	1813	485	915	RCCD1	chr15	protein_coding	RCC1 domain containing 1
ENSG00000186832.8	178.474	-1.79092	0.4307	-4.15817	3.20813e-05	0.00138325	283	292	89	65	KRT16	chr17	protein_coding	keratin 16, type I
ENSG00000166997.7	427.852	-1.12125	0.32126	-3.49016	0.00048273	0.0105579	602	617	187	354	CNPY4	chr7	protein_coding	canopy FGF signaling regulator 4
ENSG00000187634.10	143.973	-1.5323	0.475169	-3.22474	0.00126086	0.0209867	200	243	48	101	SAMD11	chr1	protein_coding	sterile alpha motif domain containing 11
ENSG00000149923.13	1078.52	-1.02232	0.248745	-4.10991	3.95807e-05	0.00160885	1685	1341	534	887	PPP4C	chr16	protein_coding	protein phosphatase 4, catalytic subunit
ENSG00000179271.2	8005.37	-1.15882	0.237126	-4.88695	1.02412e-06	0.000104422	12603	10513	3327	6651	GADD45GIP1	chr19	protein_coding	growth arrest and DNA-damage-inducible, gamma interacting protein 1
ENSG00000071859.14	8009.47	-1.32347	0.267025	-4.95634	7.18316e-07	7.81567e-05	13147	10790	2749	6535	FAM50A	chrX	protein_coding	family with sequence similarity 50, member A
ENSG00000232445.1	366.094	-1.20096	0.334686	-3.5883	0.000332835	0.00827596	665	410	221	211	RP11-132A1.4	chr7	antisense	--
ENSG00000186470.13	827.141	-1.23562	0.247586	-4.99069	6.01644e-07	6.82087e-05	1366	1066	406	571	BTN3A2	chr6	protein_coding	butyrophilin, subfamily 3, member A2
ENSG00000213214.4	250.139	-1.8132	0.35329	-5.13233	2.86178e-07	3.9318e-05	416	395	104	113	ARHGEF35	chr7	protein_coding	Rho guanine nucleotide exchange factor (GEF) 35
ENSG00000159685.10	648.749	-1.21785	0.335639	-3.62846	0.00028512	0.00745544	1095	809	226	567	CHCHD6	chr3	protein_coding	coiled-coil-helix-coiled-coil-helix domain containing 6
ENSG00000182944.17	14398.4	-1.03058	0.232631	-4.43011	9.41846e-06	0.000557171	21550	18812	6383	12679	EWSR1	chr22	protein_coding	EWS RNA-binding protein 1
ENSG00000132522.15	3759.09	-1.65777	0.271443	-6.10725	1.01362e-09	5.13524e-07	6623	5324	1097	2573	GPS2	chr17	protein_coding	G protein pathway suppressor 2
ENSG00000179218.13	52225.9	-1.16825	0.214874	-5.43691	5.42137e-08	1.14144e-05	82590	68535	23019	41482	CALR	chr19	protein_coding	calreticulin
ENSG00000090470.14	830.664	-1.16623	0.240613	-4.8469	1.25406e-06	0.00012297	1296	1105	434	578	PDCD7	chr15	protein_coding	programmed cell death 7
ENSG00000153774.8	4031.42	-1.35337	0.229991	-5.88443	3.99417e-09	1.29507e-06	6480	5621	1595	2958	CFDP1	chr16	protein_coding	craniofacial development protein 1
ENSG00000115241.10	17465.5	-1.15185	0.224703	-5.12608	2.95833e-07	3.9967e-05	27175	23151	7519	14273	PPM1G	chr2	protein_coding	protein phosphatase, Mg2+/Mn2+ dependent, 1G
ENSG00000143891.16	254.261	-1.15644	0.375576	-3.0791	0.00207626	0.0297353	427	310	110	206	GALM	chr2	protein_coding	galactose mutarotase (aldose 1-epimerase)
ENSG00000122033.14	843.275	-1.02204	0.243901	-4.19038	2.78485e-05	0.00126465	1312	1053	461	641	MTIF3	chr13	protein_coding	mitochondrial translational initiation factor 3
ENSG00000142552.7	2290.57	-1.0265	0.294135	-3.48989	0.000483218	0.0105579	3199	3193	862	2209	RCN3	chr19	protein_coding	reticulocalbin 3, EF-hand calcium binding domain
ENSG00000162191.13	10388.9	-1.32721	0.230853	-5.74916	8.96861e-09	2.39345e-06	16277	14710	4037	7879	UBXN1	chr11	protein_coding	UBX domain protein 1
ENSG00000250021.7	194.606	-1.24786	0.416357	-2.99709	0.00272567	0.0358092	275	294	77	155	C15orf38-AP3S2	chr15	protein_coding	C15orf38-AP3S2 readthrough
ENSG00000197744.5	37.6186	-2.77052	0.851888	-3.25221	0.00114509	0.0196032	54	81	8	11	PTMAP2	chr5	processed_pseudogene	prothymosin, alpha pseudogene 2
ENSG00000168209.4	5746.25	-1.74735	0.208958	-8.36221	6.15567e-17	1.42565e-13	9320	9109	1997	3267	DDIT4	chr10	protein_coding	DNA-damage-inducible transcript 4
ENSG00000125901.5	882.687	-1.08118	0.278068	-3.8882	0.000100992	0.00338168	1408	1103	389	750	MRPS26	chr20	protein_coding	mitochondrial ribosomal protein S26
ENSG00000168159.10	5752.87	-1.04692	0.274438	-3.81478	0.000136302	0.00429583	8555	7623	2203	5426	RNF187	chr1	protein_coding	ring finger protein 187
ENSG00000185347.17	777.107	-1.41668	0.250919	-5.64598	1.64245e-08	4.22657e-06	1242	1117	339	502	C14orf80	chr14	protein_coding	chromosome 14 open reading frame 80
ENSG00000228672.3	153.318	-1.7886	0.439785	-4.06698	4.76264e-05	0.00187407	222	270	58	78	PROB1	chr5	protein_coding	proline-rich basic protein 1
ENSG00000232112.3	498.168	-1.47401	0.330502	-4.4599	8.19964e-06	0.000497875	862	673	166	367	TMA7	chr3	protein_coding	translation machinery associated 7 homolog (S. cerevisiae)
ENSG00000198695.2	42330	-1.17739	0.196095	-6.00415	1.92331e-09	7.99505e-07	65062	57453	19862	31908	MT-ND6	chrM	protein_coding	mitochondrially encoded NADH dehydrogenase 6
ENSG00000146063.18	3313.19	-1.3302	0.229982	-5.78393	7.29758e-09	2.0398e-06	5328	4575	1340	2442	TRIM41	chr5	protein_coding	tripartite motif containing 41
ENSG00000100151.15	679.849	-1.00274	0.305978	-3.27717	0.00104852	0.0185372	941	946	291	623	PICK1	chr22	protein_coding	protein interacting with PRKCA 1
ENSG00000187514.14	50977.2	-1.4917	0.23246	-6.41702	1.38964e-10	9.01156e-08	85886	71346	17944	35947	PTMA	chr2	protein_coding	prothymosin, alpha
ENSG00000239887.4	479.86	-1.02137	0.293052	-3.4853	0.000491577	0.0106829	700	641	239	393	C1orf226	chr1	protein_coding	chromosome 1 open reading frame 226
ENSG00000198585.11	2373.24	-1.17137	0.206468	-5.67337	1.40011e-08	3.66107e-06	3496	3349	1187	1708	NUDT16	chr3	protein_coding	nudix (nucleoside diphosphate linked moiety X)-type motif 16
ENSG00000185222.7	4597.76	-1.25121	0.235722	-5.30798	1.10845e-07	1.8719e-05	7394	6144	1868	3603	WBP5	chrX	protein_coding	WW domain binding protein 5
ENSG00000173486.12	1065.42	-1.46774	0.278342	-5.27316	1.34091e-07	2.16406e-05	1752	1517	371	770	FKBP2	chr11	protein_coding	FK506 binding protein 2, 13kDa
ENSG00000133142.17	8814.1	-1.5877	0.249525	-6.36289	1.97993e-10	1.15615e-07	14936	12700	2813	6084	TCEAL4	chrX	protein_coding	transcription elongation factor A (SII)-like 4
ENSG00000103254.9	192.769	-1.46332	0.455208	-3.21462	0.00130617	0.0213679	342	252	56	153	FAM173A	chr16	protein_coding	family with sequence similarity 173, member A
ENSG00000001497.16	7837	-1.17604	0.211981	-5.54785	2.89203e-08	6.42267e-06	12440	10279	3556	6061	LAS1L	chrX	protein_coding	LAS1-like (S. cerevisiae)
ENSG00000123080.10	1091.01	-1.0184	0.256145	-3.97588	7.01208e-05	0.00252062	1854	1220	566	869	CDKN2C	chr1	protein_coding	cyclin-dependent kinase inhibitor 2C (p18, inhibits CDK4)
ENSG00000139613.11	3073.76	-1.01736	0.192657	-5.28067	1.28712e-07	2.10776e-05	4460	4117	1754	2257	SMARCC2	chr12	protein_coding	SWI/SNF related, matrix associated, actin dependent regulator of chromatin, subfamily c, member 2
ENSG00000234745.9	799.11	-1.11517	0.266745	-4.18065	2.90681e-05	0.00129821	1083	1186	382	625	HLA-B	chr6	protein_coding	major histocompatibility complex, class I, B
ENSG00000105649.9	101.063	-2.2687	0.536249	-4.23068	2.32982e-05	0.0011012	221	132	33	35	RAB3A	chr19	protein_coding	RAB3A, member RAS oncogene family
ENSG00000161618.9	341.324	-1.36692	0.327956	-4.16801	3.07276e-05	0.00134274	535	491	141	240	ALDH16A1	chr19	protein_coding	aldehyde dehydrogenase 16 family, member A1
ENSG00000111602.11	5668.16	-1.18994	0.195967	-6.07212	1.26234e-09	6.01912e-07	8541	7888	2748	4119	TIMELESS	chr12	protein_coding	timeless circadian clock
ENSG00000143793.12	1707.06	-1.29584	0.292557	-4.42936	9.45114e-06	0.000557171	2772	2301	580	1428	C1orf35	chr1	protein_coding	chromosome 1 open reading frame 35
ENSG00000149418.10	330.023	-1.15083	0.386098	-2.98067	0.00287617	0.0368432	406	534	125	290	ST14	chr11	protein_coding	suppression of tumorigenicity 14 (colon carcinoma)
ENSG00000166681.13	4138.19	-2.01776	0.279173	-7.22761	4.91561e-13	6.64098e-10	7333	6518	954	2379	NGFRAP1	chrX	protein_coding	nerve growth factor receptor (TNFRSF16) associated protein 1
ENSG00000123154.11	347.877	-1.0559	0.331542	-3.18483	0.00144839	0.0229533	600	389	180	269	WDR83	chr19	protein_coding	WD repeat domain 83
ENSG00000109881.16	1990.71	-1.04573	0.201853	-5.18064	2.21124e-07	3.14462e-05	2947	2648	1138	1422	CCDC34	chr11	protein_coding	coiled-coil domain containing 34
ENSG00000116661.9	283.941	-1.10865	0.383258	-2.89269	0.00381958	0.044326	399	408	111	253	FBXO2	chr1	protein_coding	F-box protein 2
ENSG00000100823.11	5412.21	-1.18466	0.198111	-5.97981	2.23404e-09	8.42284e-07	8489	7217	2615	3962	APEX1	chr14	protein_coding	APEX nuclease (multifunctional DNA repair enzyme) 1
ENSG00000116096.5	884.797	-1.26307	0.263116	-4.80043	1.58326e-06	0.000146673	1293	1305	381	660	SPR	chr2	protein_coding	sepiapterin reductase (7,8-dihydrobiopterin:NADP+ oxidoreductase)
ENSG00000008382.15	200.31	-1.40387	0.44957	-3.12269	0.00179206	0.026876	319	288	59	165	MPND	chr19	protein_coding	MPN domain containing
ENSG00000149782.11	1608.29	-1.11658	0.234078	-4.77012	1.84116e-06	0.000165827	2402	2189	754	1275	PLCB3	chr11	protein_coding	phospholipase C, beta 3 (phosphatidylinositol-specific)
ENSG00000140264.19	2941.62	-1.61355	0.298857	-5.39906	6.69906e-08	1.3408e-05	5081	4192	796	2161	SERF2	chr15	protein_coding	small EDRK-rich factor 2
ENSG00000167799.9	35.9876	-4.05443	0.947652	-4.2784	1.88244e-05	0.000933904	88	55	4	4	NUDT8	chr11	protein_coding	nudix (nucleoside diphosphate linked moiety X)-type motif 8
ENSG00000114853.13	870.788	-1.06273	0.2504	-4.24414	2.19432e-05	0.00105876	1329	1132	436	687	ZBTB47	chr3	protein_coding	zinc finger and BTB domain containing 47
ENSG00000163516.13	1561.92	-1.20645	0.249218	-4.84096	1.29212e-06	0.000125436	2602	1967	676	1217	ANKZF1	chr2	protein_coding	ankyrin repeat and zinc finger domain containing 1
ENSG00000106244.12	14386.6	-1.07331	0.23886	-4.49346	7.00761e-06	0.000447273	21802	18924	6112	12588	PDAP1	chr7	protein_coding	PDGFA associated protein 1
ENSG00000280778.1	281.504	-1.36472	0.38286	-3.56454	0.000364491	0.0086899	498	354	100	218	CH17-270A2.2	chr1	protein_coding	--
ENSG00000242028.5	6090.87	-1.13147	0.250069	-4.52461	6.05075e-06	0.000408159	9754	7754	2474	5237	HYPK	chr15	protein_coding	huntingtin interacting protein K
ENSG00000255769.7	455.872	-1.05413	0.284752	-3.70194	0.00021396	0.00594979	640	640	254	331	GOLGA2P10	chr15	transcribed_unprocessed_pseudogene	golgin A2 pseudogene 10
ENSG00000162004.16	140.702	-1.53396	0.442205	-3.46889	0.000522622	0.011081	246	192	65	77	CCDC78	chr16	protein_coding	coiled-coil domain containing 78
ENSG00000198157.10	2249.97	-1.60969	0.211583	-7.60783	2.78735e-14	5.64857e-11	4060	3046	927	1271	HMGN5	chrX	protein_coding	high mobility group nucleosome binding domain 5
ENSG00000167508.10	550.373	-1.1228	0.31683	-3.54387	0.000394301	0.00917409	788	782	224	475	MVD	chr16	protein_coding	mevalonate (diphospho) decarboxylase
ENSG00000007264.13	859.572	-1.33545	0.298904	-4.46782	7.90199e-06	0.000484764	1369	1202	305	682	MATK	chr19	protein_coding	megakaryocyte-associated tyrosine kinase
ENSG00000158417.10	36056.7	-1.26205	0.173666	-7.26712	3.67233e-13	5.41234e-10	57229	49072	18577	23238	EIF5B	chr2	protein_coding	eukaryotic translation initiation factor 5B
ENSG00000105048.16	602.597	-1.32621	0.29415	-4.50862	6.52509e-06	0.000428278	825	960	252	435	TNNT1	chr19	protein_coding	troponin T type 1 (skeletal, slow)
ENSG00000113758.13	16530.2	-1.01571	0.212655	-4.77631	1.78542e-06	0.000162614	24474	21687	7922	13996	DBN1	chr5	protein_coding	drebrin 1
ENSG00000135525.18	2792	-2.07181	0.195065	-10.6211	2.37685e-26	7.7067e-23	4966	4445	931	1185	MAP7	chr6	protein_coding	microtubule-associated protein 7
ENSG00000267169.1	278.645	-1.27746	0.389441	-3.28024	0.00103719	0.018357	495	335	102	227	CTB-55O6.12	chr19	antisense	--
ENSG00000196544.7	284.486	-1.28865	0.36066	-3.57304	0.000352854	0.00856358	447	396	113	219	C17orf59	chr17	protein_coding	chromosome 17 open reading frame 59
ENSG00000162076.12	604.408	-1.1438	0.315885	-3.62093	0.000293546	0.00759005	860	871	239	522	FLYWCH2	chr16	protein_coding	FLYWCH family member 2
ENSG00000142235.8	132.223	-1.83915	0.540253	-3.40424	0.000663476	0.0130855	138	284	39	77	LMTK3	chr19	protein_coding	lemur tyrosine kinase 3
ENSG00000143545.8	5145.59	-1.63634	0.254307	-6.43452	1.23863e-10	8.36693e-08	8558	7686	1592	3473	RAB13	chr1	protein_coding	RAB13, member RAS oncogene family
ENSG00000215271.7	427.823	-1.10243	0.353353	-3.11992	0.001809	0.0271049	821	416	199	345	HOMEZ	chr14	protein_coding	homeobox and leucine zipper encoding
ENSG00000163528.12	888.704	-1.07839	0.239907	-4.49502	6.95639e-06	0.000445759	1359	1161	469	663	CHCHD4	chr3	protein_coding	coiled-coil-helix-coiled-coil-helix domain containing 4
ENSG00000110200.8	1708.8	-1.64296	0.314259	-5.22807	1.71291e-07	2.5953e-05	3003	2415	446	1247	ANAPC15	chr11	protein_coding	anaphase promoting complex subunit 15
ENSG00000140044.12	1276.85	-1.01358	0.219982	-4.60757	4.07394e-06	0.000304363	1804	1751	725	945	JDP2	chr14	protein_coding	Jun dimerization protein 2
ENSG00000160214.12	5322.66	-1.01433	0.219515	-4.62075	3.82349e-06	0.000288309	7844	7012	2549	4513	RRP1	chr21	protein_coding	ribosomal RNA processing 1
ENSG00000204220.9	1877.01	-1.6409	0.250379	-6.55369	5.61329e-11	4.33346e-08	3146	2787	623	1210	PFDN6	chr6	protein_coding	prefoldin subunit 6
ENSG00000169136.8	1283.75	-1.17821	0.276812	-4.25633	2.07806e-05	0.0010117	2181	1558	522	1064	ATF5	chr19	protein_coding	activating transcription factor 5
ENSG00000236104.2	236.622	-1.07341	0.366095	-2.93205	0.0033673	0.0406011	311	354	125	177	ZBTB22	chr6	protein_coding	zinc finger and BTB domain containing 22
ENSG00000141577.13	1814.93	-1.07086	0.237982	-4.49975	6.8032e-06	0.000441174	2648	2477	845	1500	CEP131	chr17	protein_coding	centrosomal protein 131kDa
ENSG00000223414.2	201.712	-1.15445	0.405848	-2.84453	0.00444775	0.0491862	376	212	112	134	LINC00473	chr6	lincRNA	long intergenic non-protein coding RNA 473
ENSG00000101084.16	640.542	-1.00462	0.264569	-3.79717	0.000146355	0.00450229	1039	755	367	474	C20orf24	chr20	protein_coding	chromosome 20 open reading frame 24
ENSG00000163617.10	211.014	-1.15999	0.408705	-2.83821	0.00453667	0.0498587	397	219	130	124	KIAA1407	chr3	protein_coding	KIAA1407
ENSG00000182749.5	455.906	-1.14379	0.400884	-2.85316	0.0043287	0.0482629	593	707	138	445	PAQR7	chr1	protein_coding	progestin and adipoQ receptor family member VII
ENSG00000125695.12	1298.23	-1.02129	0.236985	-4.30952	1.63611e-05	0.000834106	1881	1745	649	1061	RP11-51F16.8	chr17	protein_coding	--
ENSG00000004660.14	618.855	-1.05829	0.257701	-4.10667	4.01408e-05	0.00162592	898	844	362	427	CAMKK1	chr17	protein_coding	calcium/calmodulin-dependent protein kinase kinase 1, alpha
ENSG00000149547.14	3972.24	-1.08396	0.207785	-5.21674	1.82096e-07	2.70839e-05	5827	5423	1958	3118	EI24	chr11	protein_coding	etoposide induced 2.4
ENSG00000171564.11	78.4521	-2.7626	0.638139	-4.32915	1.49685e-05	0.000793313	154	132	10	31	FGB	chr4	protein_coding	fibrinogen beta chain
ENSG00000118194.18	170.173	-1.39541	0.477053	-2.92507	0.00344383	0.0411736	310	209	51	140	TNNT2	chr1	protein_coding	troponin T type 2 (cardiac)
ENSG00000116871.15	9140.27	-1.09351	0.2098	-5.21216	1.86652e-07	2.75092e-05	13922	12070	4314	7352	MAP7D1	chr1	protein_coding	MAP7 domain containing 1
ENSG00000151876.12	332.815	-1.007	0.31964	-3.1504	0.00163046	0.0251504	480	446	217	214	FBXO4	chr5	protein_coding	F-box protein 4
ENSG00000067836.12	334.291	-1.21889	0.330372	-3.68946	0.000224728	0.00619607	449	520	160	239	ROGDI	chr16	protein_coding	rogdi homolog (Drosophila)
ENSG00000105619.13	868.715	-1.07211	0.285068	-3.76088	0.000169314	0.00501814	1380	1086	374	754	TFPT	chr19	protein_coding	TCF3 (E2A) fusion partner (in childhood Leukemia)
ENSG00000224870.6	350.927	-1.37422	0.35684	-3.85109	0.000117591	0.00382042	681	389	142	249	RP4-758J18.2	chr1	processed_transcript	--
ENSG00000114631.10	3473.45	-1.27548	0.24201	-5.27036	1.36154e-07	2.16406e-05	5288	4956	1376	2712	PODXL2	chr3	protein_coding	podocalyxin-like 2
ENSG00000107829.13	607.215	-1.35812	0.361295	-3.75905	0.000170563	0.00503674	1090	747	182	514	FBXW4	chr10	protein_coding	F-box and WD repeat domain containing 4
ENSG00000123685.8	175.451	-1.5405	0.534256	-2.88345	0.00393351	0.0451629	370	184	39	146	BATF3	chr1	protein_coding	basic leucine zipper transcription factor, ATF-like 3
ENSG00000185561.9	430.495	-1.19522	0.309467	-3.86219	0.000112377	0.00365835	615	631	193	330	TLCD2	chr17	protein_coding	TLC domain containing 2
ENSG00000266714.6	330.55	-1.09395	0.325114	-3.36483	0.000765899	0.0144213	539	405	168	251	MYO15B	chr17	protein_coding	myosin XVB
ENSG00000184164.14	389.071	-1.05593	0.328398	-3.21539	0.00130269	0.0213679	534	558	177	330	CRELD2	chr22	protein_coding	cysteine-rich with EGF-like domains 2
ENSG00000243207.6	3715.44	-1.02634	0.24519	-4.18589	2.84056e-05	0.00128276	5745	4681	1640	3290	PPAN-P2RY11	chr19	protein_coding	PPAN-P2RY11 readthrough
ENSG00000204531.15	562.723	-1.90199	0.29898	-6.36159	1.99681e-10	1.15615e-07	837	1001	178	296	POU5F1	chr6	protein_coding	POU class 5 homeobox 1
ENSG00000256028.2	3236.22	-1.62891	0.273281	-5.96057	2.51354e-09	8.76167e-07	5621	4609	957	2251	RP11-197N18.2	chr12	processed_transcript	--
ENSG00000042445.13	988.537	-1.12013	0.246773	-4.53913	5.64865e-06	0.00039303	1600	1237	486	754	RETSAT	chr2	protein_coding	retinol saturase (all-trans-retinol 13,14-reductase)
ENSG00000005187.11	34.1971	-3.38094	0.980573	-3.44792	0.000564916	0.0116443	104	30	4	8	ACSM3	chr16	protein_coding	acyl-CoA synthetase medium-chain family member 3
ENSG00000065054.13	6946.06	-1.15424	0.26493	-4.35679	1.31983e-05	0.000718026	10918	9119	2615	6122	SLC9A3R2	chr16	protein_coding	solute carrier family 9, subfamily A (NHE3, cation proton antiporter 3), member 3 regulator 2
ENSG00000104915.14	1242.31	-1.28588	0.314775	-4.08509	4.40593e-05	0.00176368	1855	1813	402	1071	STX10	chr19	protein_coding	syntaxin 10
ENSG00000099385.11	552.222	-1.09097	0.324567	-3.36132	0.000775721	0.0145724	820	748	219	495	BCL7C	chr16	protein_coding	B-cell CLL/lymphoma 7C
ENSG00000102901.12	1589.41	-1.01315	0.230663	-4.39233	1.1214e-05	0.000625301	2538	1918	820	1277	CENPT	chr16	protein_coding	centromere protein T
ENSG00000166352.15	614.836	-1.34918	0.294345	-4.58368	4.56871e-06	0.000329246	925	913	240	456	C11orf74	chr11	protein_coding	chromosome 11 open reading frame 74
ENSG00000275620.1	144.044	-1.65766	0.541262	-3.06257	0.00219442	0.0308283	309	155	34	108	FLJ16779	chr20	antisense	--
ENSG00000161920.9	110.887	-1.55546	0.491339	-3.16576	0.00154681	0.0241591	199	148	49	62	MED11	chr17	protein_coding	mediator complex subunit 11
ENSG00000272772.1	999.779	-1.10343	0.22949	-4.80816	1.52325e-06	0.000142745	1545	1306	577	670	CTD-2410N18.5	chr5	protein_coding	--
ENSG00000234857.2	5600.82	-1.03124	0.193192	-5.3379	9.40291e-08	1.65696e-05	8527	7191	2980	4324	HNRNPUL2-BSCL2	chr11	protein_coding	HNRNPUL2-BSCL2 readthrough (NMD candidate)
ENSG00000214753.2	1689.8	-1.46645	0.244062	-6.00852	1.87223e-09	7.98753e-07	2788	2396	637	1164	HNRNPUL2	chr11	protein_coding	heterogeneous nuclear ribonucleoprotein U-like 2
ENSG00000131370.15	1655.76	-1.05889	0.20749	-5.10331	3.33759e-07	4.30697e-05	2493	2178	956	1157	SH3BP5	chr3	protein_coding	SH3-domain binding protein 5 (BTK-associated)
ENSG00000255432.1	2446.16	-1.12222	0.286153	-3.92175	8.79079e-05	0.00299404	3589	3395	900	2231	RP11-831H9.11	chr11	protein_coding	--
ENSG00000232838.3	349.531	-1.17769	0.327433	-3.59673	0.000322242	0.00810014	498	510	159	269	PET117	chr20	protein_coding	PET117 homolog (S. cerevisiae)
ENSG00000171530.13	1478.22	-1.03674	0.248324	-4.17495	2.98052e-05	0.00130949	2355	1810	698	1243	TBCA	chr5	protein_coding	tubulin folding cofactor A
ENSG00000176531.10	627.783	-1.02389	0.283763	-3.60827	0.000308241	0.00784491	960	800	298	531	PHLDB3	chr19	protein_coding	pleckstrin homology-like domain, family B, member 3
ENSG00000126088.12	1314.49	-1.50679	0.284568	-5.295	1.19016e-07	1.98916e-05	2216	1850	426	959	UROD	chr1	protein_coding	uroporphyrinogen decarboxylase
ENSG00000092036.16	686.106	-1.04245	0.313096	-3.32947	0.000870106	0.0158318	1008	919	277	631	HAUS4	chr14	protein_coding	HAUS augmin-like complex, subunit 4
ENSG00000163295.4	472.426	-1.51394	0.30621	-4.94413	7.64846e-07	8.21171e-05	765	695	174	317	ALPI	chr2	protein_coding	alkaline phosphatase, intestinal
ENSG00000167272.10	256.05	-1.11539	0.347193	-3.21259	0.00131544	0.0214546	404	329	135	185	POP5	chr12	protein_coding	processing of precursor 5, ribonuclease P/MRP subunit (S. cerevisiae)
ENSG00000164985.14	4973.73	-1.22152	0.204993	-5.95886	2.54008e-09	8.76167e-07	8072	6496	2321	3625	PSIP1	chr9	protein_coding	PC4 and SFRS1 interacting protein 1
ENSG00000121766.14	2893.83	-1.16563	0.198754	-5.86466	4.50046e-09	1.31147e-06	4295	4045	1479	2055	ZCCHC17	chr1	protein_coding	zinc finger, CCHC domain containing 17
ENSG00000204291.10	181.897	-1.5203	0.401532	-3.78626	0.00015293	0.00466113	328	238	84	101	COL15A1	chr9	protein_coding	collagen, type XV, alpha 1
ENSG00000198732.10	2430.29	-1.05186	0.217053	-4.8461	1.25913e-06	0.00012297	3606	3235	1209	1945	SMOC1	chr14	protein_coding	SPARC related modular calcium binding 1
ENSG00000100342.20	118.485	-1.41658	0.485606	-2.91713	0.00353269	0.042049	222	141	58	69	APOL1	chr22	protein_coding	apolipoprotein L, 1
ENSG00000115274.14	573.896	-1.11245	0.275925	-4.0317	5.53748e-05	0.00208776	876	763	280	443	INO80B	chr2	protein_coding	INO80 complex subunit B
ENSG00000115325.13	241.156	-1.57887	0.381572	-4.13781	3.5063e-05	0.00148032	348	401	87	155	DOK1	chr2	protein_coding	docking protein 1, 62kDa (downstream of tyrosine kinase 1)
ENSG00000006712.14	7640.81	-1.1714	0.215637	-5.43226	5.56455e-08	1.15657e-05	11999	10117	3420	5989	PAF1	chr19	protein_coding	Paf1, RNA polymerase II associated factor, homolog (S. cerevisiae)
ENSG00000104805.15	3636.86	-1.2306	0.230261	-5.3444	9.07173e-08	1.63619e-05	5678	4970	1534	2828	NUCB1	chr19	protein_coding	nucleobindin 1
ENSG00000143416.20	258.798	-1.29277	0.362232	-3.56888	0.000358505	0.00861807	347	414	119	179	SELENBP1	chr1	protein_coding	selenium binding protein 1
ENSG00000108840.15	2072.88	-1.22401	0.242047	-5.05691	4.26103e-07	5.20917e-05	3402	2677	881	1612	HDAC5	chr17	protein_coding	histone deacetylase 5
ENSG00000164182.10	914.247	-1.15937	0.253554	-4.57249	4.81971e-06	0.00034574	1272	1351	438	688	NDUFAF2	chr5	protein_coding	NADH dehydrogenase (ubiquinone) complex I, assembly factor 2
ENSG00000179041.3	4131.75	-1.29024	0.229133	-5.63094	1.79226e-08	4.47017e-06	6464	5774	1689	3125	RRS1	chr8	protein_coding	RRS1 ribosome biogenesis regulator homolog (S. cerevisiae)
ENSG00000140990.14	4820.42	-1.16618	0.227736	-5.12073	3.04349e-07	4.07777e-05	7331	6582	2091	3875	NDUFB10	chr16	protein_coding	NADH dehydrogenase (ubiquinone) 1 beta subcomplex, 10, 22kDa
ENSG00000125351.10	6257.76	-1.08808	0.186987	-5.81899	5.92051e-09	1.68392e-06	9753	8045	3369	4550	UPF3B	chrX	protein_coding	UPF3 regulator of nonsense transcripts homolog B (yeast)
ENSG00000162073.13	3575.05	-1.58279	0.269571	-5.87152	4.31812e-09	1.31147e-06	5906	5279	1089	2540	PAQR4	chr16	protein_coding	progestin and adipoQ receptor family member IV
ENSG00000173442.11	9245.02	-1.10473	0.185266	-5.96293	2.47748e-09	8.76167e-07	13668	12639	4835	6795	EHBP1L1	chr11	protein_coding	EH domain binding protein 1-like 1
ENSG00000198835.3	309.775	-1.03186	0.358806	-2.87581	0.00402995	0.0458111	453	415	134	276	GJC2	chr1	protein_coding	gap junction protein, gamma 2, 47kDa
ENSG00000198467.13	22138.2	-1.03949	0.236596	-4.39352	1.11531e-05	0.000625301	33310	28885	9594	19633	TPM2	chr9	protein_coding	tropomyosin 2 (beta)
ENSG00000074621.13	126.24	-1.51753	0.46104	-3.29154	0.000996391	0.0177511	202	188	56	73	SLC24A1	chr15	protein_coding	solute carrier family 24 (sodium/potassium/calcium exchanger), member 1
ENSG00000104140.6	572.145	-2.13238	0.334003	-6.38433	1.72151e-10	1.07343e-07	999	943	125	306	RHOV	chr15	protein_coding	ras homolog family member V
ENSG00000108984.13	73.5254	-2.08261	0.60587	-3.43738	0.000587372	0.0118882	147	103	21	35	MAP2K6	chr17	protein_coding	mitogen-activated protein kinase kinase 6
ENSG00000167674.14	6924.23	-1.38984	0.229982	-6.04326	1.51032e-09	6.80148e-07	11279	9659	2642	5048	HDGFRP2	chr19	protein_coding	--
ENSG00000130748.6	102.321	-1.79847	0.561001	-3.20582	0.00134678	0.0218122	224	113	30	62	TMEM160	chr19	protein_coding	transmembrane protein 160
ENSG00000118369.12	368.601	-1.03382	0.345085	-2.99584	0.0027369	0.0358986	604	436	162	325	USP35	chr11	protein_coding	ubiquitin specific peptidase 35
ENSG00000136936.10	298.08	-1.05929	0.341993	-3.09741	0.00195221	0.0285128	508	339	184	194	XPA	chr9	protein_coding	xeroderma pigmentosum, complementation group A
ENSG00000125458.6	1117.25	-1.69441	0.314496	-5.38772	7.13569e-08	1.37719e-05	2065	1517	302	771	NT5C	chr17	protein_coding	5', 3'-nucleotidase, cytosolic
ENSG00000177508.11	955.716	-1.01859	0.298216	-3.41561	0.000636389	0.0126435	1345	1319	391	888	IRX3	chr16	protein_coding	iroquois homeobox 3
ENSG00000235272.1	140.099	-1.46742	0.446414	-3.28712	0.00101216	0.0179531	222	207	58	90	FAM103A2P	chr6	processed_pseudogene	family with sequence similarity 103, member A2 pseudogene
ENSG00000004799.7	253.716	-1.46439	0.409589	-3.57527	0.000349868	0.00852941	500	286	153	106	PDK4	chr7	protein_coding	pyruvate dehydrogenase kinase, isozyme 4
ENSG00000149743.13	439.525	-1.12342	0.352219	-3.18956	0.00142491	0.0227247	714	549	165	396	TRPT1	chr11	protein_coding	tRNA phosphotransferase 1
ENSG00000261040.6	328.117	-1.2168	0.33061	-3.68046	0.00023281	0.00633811	528	432	148	246	WFDC21P	chr17	processed_transcript	WAP four-disulfide core domain 21, pseudogene
ENSG00000204498.10	2076.38	-1.10823	0.274879	-4.03172	5.53695e-05	0.00208776	2978	2926	816	1849	NFKBIL1	chr6	protein_coding	nuclear factor of kappa light polypeptide gene enhancer in B-cells inhibitor-like 1
ENSG00000141391.13	214.503	-1.40961	0.406828	-3.46487	0.000530491	0.0111838	255	386	103	128	SLMO1	chr18	protein_coding	slowmo homolog 1 (Drosophila)
ENSG00000133710.15	151.787	-2.44212	0.437394	-5.58334	2.35943e-08	5.54363e-06	283	252	41	52	SPINK5	chr5	protein_coding	serine peptidase inhibitor, Kazal type 5
ENSG00000048162.19	3298.8	-1.02228	0.224343	-4.55675	5.19507e-06	0.000366185	4914	4315	1580	2779	NOP16	chr5	protein_coding	NOP16 nucleolar protein
ENSG00000116205.10	417.445	-1.26131	0.294503	-4.28285	1.84518e-05	0.000923275	601	623	221	262	TCEANC2	chr1	protein_coding	transcription elongation factor A (SII) N-terminal and central domain containing 2
ENSG00000147155.10	5070.67	-1.16412	0.257562	-4.51975	6.19132e-06	0.000414489	7662	6962	1967	4366	EBP	chrX	protein_coding	emopamil binding protein (sterol isomerase)
ENSG00000112699.10	1135.19	-1.12574	0.302568	-3.72063	0.000198729	0.00567217	1780	1476	422	1027	GMDS	chr6	protein_coding	GDP-mannose 4,6-dehydratase
ENSG00000013364.18	2382.18	-1.14195	0.271254	-4.20988	2.55503e-05	0.00118349	3420	3401	926	2082	MVP	chr16	protein_coding	major vault protein
ENSG00000141741.11	160.118	-1.30532	0.441753	-2.95485	0.00312817	0.0388911	295	185	95	84	MIEN1	chr17	protein_coding	migration and invasion enhancer 1
ENSG00000145220.13	5139.14	-1.09861	0.210994	-5.2068	1.92126e-07	2.80608e-05	8273	6404	2499	4027	LYAR	chr4	protein_coding	Ly1 antibody reactive
ENSG00000107816.17	2694.93	-1.16738	0.25726	-4.53775	5.68582e-06	0.000393925	4092	3688	1076	2277	LZTS2	chr10	protein_coding	leucine zipper, putative tumor suppressor 2
ENSG00000105202.7	10962.8	-1.08681	0.254078	-4.27749	1.89015e-05	0.000934243	16348	14746	4389	9822	FBL	chr19	protein_coding	fibrillarin
ENSG00000204536.13	498.481	-1.1166	0.280047	-3.98719	6.68598e-05	0.00244735	813	617	271	350	CCHCR1	chr6	protein_coding	coiled-coil alpha-helical rod protein 1
ENSG00000167925.15	237.048	-1.07324	0.363198	-2.95498	0.00312691	0.0388911	311	355	133	168	GHDC	chr17	protein_coding	GH3 domain containing
ENSG00000104679.10	1411.56	-1.37172	0.266369	-5.14969	2.60911e-07	3.61529e-05	2279	1974	521	1065	R3HCC1	chr8	protein_coding	R3H domain and coiled-coil containing 1
ENSG00000107185.9	2014.37	-1.234	0.24405	-5.05636	4.27341e-07	5.20917e-05	3126	2774	837	1577	RGP1	chr9	protein_coding	RGP1 retrograde golgi transport homolog (S. cerevisiae)
ENSG00000160094.14	410.239	-1.17147	0.309408	-3.78618	0.000152981	0.00466113	675	516	192	311	ZNF362	chr1	protein_coding	zinc finger protein 362
ENSG00000006015.17	335.684	-2.01476	0.384299	-5.24269	1.58255e-07	2.46695e-05	512	603	78	192	C19orf60	chr19	protein_coding	chromosome 19 open reading frame 60
ENSG00000129480.12	113.366	-1.49772	0.489852	-3.05749	0.00223202	0.0311944	163	184	56	60	DTD2	chr14	protein_coding	D-tyrosyl-tRNA deacylase 2 (putative)
ENSG00000105617.3	943.182	-1.07966	0.30153	-3.58059	0.000342823	0.00839554	1416	1257	369	859	LENG1	chr19	protein_coding	leukocyte receptor cluster (LRC) member 1
ENSG00000143401.14	15265.4	-1.17521	0.181481	-6.47564	9.44138e-11	6.65494e-08	23535	20636	7763	10797	ANP32E	chr1	protein_coding	acidic (leucine-rich) nuclear phosphoprotein 32 family, member E
ENSG00000185453.12	2349.8	-1.51801	0.290579	-5.2241	1.75e-07	2.62695e-05	3767	3494	699	1776	C19orf68	chr19	protein_coding	chromosome 19 open reading frame 68
ENSG00000275183.1	274.969	-1.26296	0.346501	-3.64489	0.000267508	0.00708635	407	401	125	197	LENG9	chr19	protein_coding	leukocyte receptor cluster (LRC) member 9
ENSG00000280893.1	2902.49	-1.17362	0.286946	-4.09002	4.31344e-05	0.00173522	4259	4115	1029	2599	PAGR1	chr16	protein_coding	PAXIP1 associated glutamate-rich protein 1
ENSG00000115042.9	503.148	-1.19265	0.30233	-3.94484	7.98518e-05	0.00277802	799	665	217	397	FAHD2A	chr2	protein_coding	fumarylacetoacetate hydrolase domain containing 2A
ENSG00000092758.15	690.489	-1.41219	0.285025	-4.95464	7.24642e-07	7.83194e-05	1068	1023	263	494	COL9A3	chr20	protein_coding	collagen, type IX, alpha 3
ENSG00000125356.6	387.072	-1.06237	0.340916	-3.11623	0.00183177	0.0273198	627	471	166	339	NDUFA1	chrX	protein_coding	NADH dehydrogenase (ubiquinone) 1 alpha subcomplex, 1, 7.5kDa
ENSG00000088682.13	1875.28	-1.04341	0.28964	-3.60243	0.000315253	0.00797329	2757	2510	720	1770	COQ9	chr16	protein_coding	coenzyme Q9
ENSG00000177548.12	780.625	-1.06352	0.305141	-3.48534	0.000491509	0.0106829	1403	826	351	664	RABEP2	chr16	protein_coding	rabaptin, RAB GTPase binding effector protein 2
ENSG00000267288.2	37.2041	-2.59846	0.870564	-2.9848	0.00283763	0.0365081	96	40	8	13	RP13-890H12.2	chr17	antisense	--
ENSG00000123609.10	444.64	-1.02231	0.312793	-3.26832	0.00108188	0.0189206	726	525	214	373	NMI	chr2	protein_coding	N-myc (and STAT) interactor
ENSG00000250479.8	1743.51	-1.24522	0.314159	-3.96366	7.38108e-05	0.00260702	2686	2430	554	1560	CHCHD10	chr22	protein_coding	coiled-coil-helix-coiled-coil-helix domain containing 10
ENSG00000167107.12	117.173	-1.38569	0.488381	-2.83733	0.00454932	0.0498587	219	138	56	72	ACSF2	chr17	protein_coding	acyl-CoA synthetase family member 2
ENSG00000136938.8	47959	-1.46655	0.22325	-6.56908	5.06285e-11	4.26779e-08	78588	68460	17632	33607	ANP32B	chr9	protein_coding	acidic (leucine-rich) nuclear phosphoprotein 32 family, member B
ENSG00000148690.11	769.78	-1.06986	0.250165	-4.2766	1.89765e-05	0.000935098	1213	969	473	498	FRA10AC1	chr10	protein_coding	fragile site, folic acid type, rare, fra(10)(q23.3) or fra(10)(q24.2) candidate 1
ENSG00000174109.4	266.931	-1.071	0.367574	-2.91371	0.00357161	0.0423005	318	428	166	170	C16orf91	chr16	protein_coding	chromosome 16 open reading frame 91
ENSG00000166741.7	879.913	-1.00544	0.235012	-4.27825	1.88371e-05	0.000933904	1277	1172	512	641	NNMT	chr11	protein_coding	nicotinamide N-methyltransferase
ENSG00000007520.3	6022.52	-1.07176	0.233168	-4.59653	4.29582e-06	0.00031513	8610	8379	2671	5138	TSR3	chr16	protein_coding	TSR3, 20S rRNA accumulation, homolog (S. cerevisiae)
ENSG00000167552.13	2083.94	-1.4144	0.277041	-5.10536	3.30162e-07	4.30697e-05	3100	3199	703	1600	TUBA1A	chr12	protein_coding	tubulin, alpha 1a
ENSG00000025708.12	276.243	-1.86361	0.414109	-4.50029	6.78605e-06	0.000441174	366	527	72	169	TYMP	chr22	protein_coding	thymidine phosphorylase
ENSG00000176788.8	13403.5	-1.46239	0.193328	-7.56433	3.89879e-14	7.02302e-11	22542	18587	5636	8562	BASP1	chr5	protein_coding	brain abundant, membrane attached signal protein 1
ENSG00000186918.13	786.651	-1.23494	0.249928	-4.9412	7.76432e-07	8.25947e-05	1150	1147	383	547	ZNF395	chr8	protein_coding	zinc finger protein 395
ENSG00000163346.16	1220.14	-1.3685	0.233389	-5.86357	4.53011e-09	1.31147e-06	1943	1728	531	825	PBXIP1	chr1	protein_coding	pre-B-cell leukemia homeobox interacting protein 1
ENSG00000169062.14	5910.62	-1.32648	0.235349	-5.63623	1.73818e-08	4.40302e-06	9187	8433	2290	4493	UPF3A	chr13	protein_coding	UPF3 regulator of nonsense transcripts homolog A (yeast)
ENSG00000204104.11	1427.05	-1.00196	0.213458	-4.69393	2.68008e-06	0.000216166	2066	1902	865	1001	TRAF3IP1	chr2	protein_coding	TNF receptor-associated factor 3 interacting protein 1
ENSG00000213859.4	2148.96	-1.23437	0.242886	-5.08211	3.73267e-07	4.72766e-05	3528	2787	902	1671	KCTD11	chr17	protein_coding	potassium channel tetramerization domain containing 11
ENSG00000138175.8	827.625	-1.14266	0.294752	-3.87668	0.000105889	0.00347506	1154	1213	336	705	ARL3	chr10	protein_coding	ADP-ribosylation factor-like 3
ENSG00000106268.15	1611.31	-1.50596	0.297653	-5.05945	4.20475e-07	5.20917e-05	2676	2303	484	1223	NUDT1	chr7	protein_coding	nudix (nucleoside diphosphate linked moiety X)-type motif 1
ENSG00000125817.7	12390.6	-1.26443	0.250068	-5.05635	4.2735e-07	5.20917e-05	19389	17129	4615	10120	CENPB	chr20	protein_coding	centromere protein B, 80kDa
ENSG00000181418.7	577.688	-2.10591	0.304144	-6.92404	4.38928e-12	4.74393e-09	1034	923	146	292	DDN	chr12	protein_coding	dendrin
ENSG00000226137.5	89.6671	-1.91343	0.549116	-3.48456	0.00049295	0.0106984	161	135	39	34	BAIAP2-AS1	chr17	lincRNA	BAIAP2 antisense RNA 1 (head to head)
ENSG00000184209.14	790.381	-1.16029	0.268023	-4.32905	1.49751e-05	0.000793313	1230	1052	355	623	SNRNP35	chr12	protein_coding	small nuclear ribonucleoprotein 35kDa (U11/U12)
ENSG00000175772.10	1163.9	-1.68565	0.293234	-5.74847	9.0057e-09	2.39345e-06	2204	1528	349	767	LINC01106	chr2	lincRNA	long intergenic non-protein coding RNA 1106
ENSG00000267120.3	107.628	-1.68583	0.551508	-3.05676	0.00223743	0.0312431	181	162	27	77	AD000671.6	chr19	protein_coding	--
ENSG00000149929.15	3675.44	-1.6853	0.571041	-2.95127	0.00316466	0.0392244	6641	5107	945	2617	HIRIP3	chr16	protein_coding	HIRA interacting protein 3
ENSG00000091640.7	2666.71	-1.29252	0.236334	-5.46904	4.52487e-08	9.65225e-06	4329	3590	1090	2013	SPAG7	chr17	protein_coding	sperm associated antigen 7
ENSG00000274220.1	31.7265	-2.95785	0.940187	-3.14602	0.0016551	0.0253615	79	40	8	6	RP11-77K12.9	chr16	lincRNA	--
ENSG00000177192.13	3671.27	-1.0121	0.239763	-4.22126	2.42939e-05	0.0011383	5351	4885	1657	3241	PUS1	chr12	protein_coding	pseudouridylate synthase 1
ENSG00000173641.17	1207.3	-1.27446	0.241782	-5.27109	1.35614e-07	2.16406e-05	1845	1716	530	880	HSPB7	chr1	protein_coding	heat shock 27kDa protein family, member 7 (cardiovascular)
ENSG00000128274.15	569.457	-1.04642	0.276689	-3.78194	0.000155609	0.00468911	870	734	287	453	A4GALT	chr22	protein_coding	alpha 1,4-galactosyltransferase
ENSG00000169683.7	542.196	-1.62281	0.345817	-4.69268	2.69647e-06	0.000216411	990	728	154	386	LRRC45	chr17	protein_coding	leucine rich repeat containing 45
ENSG00000166578.9	165.688	-1.50795	0.472426	-3.19193	0.00141327	0.0225733	338	181	55	119	IQCD	chr12	protein_coding	IQ motif containing D
ENSG00000142634.12	5232.55	-1.00401	0.228274	-4.39828	1.09115e-05	0.000618519	7665	6902	2438	4555	EFHD2	chr1	protein_coding	EF-hand domain family, member D2
ENSG00000242498.7	344.151	-1.3865	0.326262	-4.24964	2.1411e-05	0.00103616	576	466	143	237	ARPIN	chr15	protein_coding	actin-related protein 2/3 complex inhibitor
ENSG00000073584.18	10495.8	-1.30388	0.187069	-6.97007	3.1678e-12	3.95049e-09	17100	14138	4957	7041	SMARCE1	chr17	protein_coding	SWI/SNF related, matrix associated, actin dependent regulator of chromatin, subfamily e, member 1
ENSG00000130005.11	124.71	-2.19669	0.531618	-4.13209	3.59478e-05	0.00150591	210	216	23	68	GAMT	chr19	protein_coding	guanidinoacetate N-methyltransferase
ENSG00000163001.11	1840.74	-1.17377	0.243418	-4.82201	1.42119e-06	0.000135531	2634	2670	806	1461	CFAP36	chr2	protein_coding	cilia and flagella associated protein 36
ENSG00000145335.15	245.103	-2.15164	0.390638	-5.50802	3.62899e-08	7.95042e-06	363	464	65	115	SNCA	chr4	protein_coding	synuclein, alpha (non A4 component of amyloid precursor)
ENSG00000160799.11	809.125	-1.02064	0.291399	-3.50256	0.000460803	0.0103042	1277	994	353	724	CCDC12	chr3	protein_coding	coiled-coil domain containing 12
ENSG00000108602.17	173.573	-2.04556	0.479381	-4.26709	1.9804e-05	0.00096998	409	185	46	90	ALDH3A1	chr17	protein_coding	aldehyde dehydrogenase 3 family, member A1
ENSG00000109534.16	2679.95	-1.1524	0.218864	-5.26539	1.39893e-07	2.20189e-05	3955	3746	1255	2065	GAR1	chr4	protein_coding	GAR1 ribonucleoprotein
ENSG00000257337.6	130.049	-1.37503	0.468065	-2.93769	0.00330666	0.0401556	180	209	56	88	RP11-983P16.4	chr12	antisense	--
ENSG00000174775.16	1834.15	-1.09683	0.276268	-3.97016	7.18256e-05	0.00256484	2631	2572	728	1638	HRAS	chr11	protein_coding	Harvey rat sarcoma viral oncogene homolog
ENSG00000204959.4	546.443	-1.06114	0.280333	-3.78529	0.000153531	0.00466113	815	726	357	331	ARHGEF34P	chr7	unprocessed_pseudogene	Rho guanine nucleotide exchange factor (GEF) 34, pseudogene
ENSG00000112304.10	1955.43	-1.32138	0.25425	-5.19715	2.02364e-07	2.92922e-05	3291	2560	760	1489	ACOT13	chr6	protein_coding	acyl-CoA thioesterase 13
ENSG00000198468.7	73.2754	-1.87712	0.612294	-3.06572	0.00217148	0.0306122	141	101	21	42	FLVCR1-AS1	chr1	lincRNA	FLVCR1 antisense RNA 1 (head to head)
ENSG00000111328.6	2057.32	-1.05744	0.233738	-4.52402	6.0675e-06	0.000408159	2984	2807	969	1705	CDK2AP1	chr12	protein_coding	cyclin-dependent kinase 2 associated protein 1
ENSG00000165912.15	3251.63	-1.4633	0.245319	-5.96489	2.44806e-09	8.76167e-07	5098	4843	1163	2323	PACSIN3	chr11	protein_coding	protein kinase C and casein kinase substrate in neurons 3
ENSG00000196502.11	419.696	-1.53219	0.305036	-5.02299	5.08736e-07	5.89117e-05	615	679	173	255	SULT1A1	chr16	protein_coding	sulfotransferase family, cytosolic, 1A, phenol-preferring, member 1
ENSG00000071655.17	3672.07	-1.15855	0.2486	-4.66031	3.1573e-06	0.00024491	5721	4876	1498	3085	MBD3	chr19	protein_coding	methyl-CpG binding domain protein 3
ENSG00000160050.14	118.26	-2.19789	0.531271	-4.13703	3.51823e-05	0.00148149	218	188	23	63	CCDC28B	chr1	protein_coding	coiled-coil domain containing 28B
ENSG00000225880.5	111.058	-1.97471	0.532384	-3.70918	0.00020793	0.00581202	241	133	49	38	LINC00115	chr1	lincRNA	long intergenic non-protein coding RNA 115
ENSG00000187017.14	716.7	-1.20712	0.329979	-3.65816	0.00025403	0.00680321	1030	1050	249	632	ESPN	chr1	protein_coding	espin
ENSG00000184985.16	165.859	-1.46624	0.422799	-3.46793	0.000524492	0.0111006	279	230	91	80	SORCS2	chr4	protein_coding	sortilin-related VPS10 domain containing receptor 2
ENSG00000213722.8	820.131	-1.09865	0.290802	-3.77801	0.000158089	0.00474618	1369	979	352	699	DDAH2	chr6	protein_coding	dimethylarginine dimethylaminohydrolase 2
ENSG00000125864.11	1064.99	-1.26086	0.234749	-5.3711	7.82565e-08	1.47523e-05	1751	1394	601	624	BFSP1	chr20	protein_coding	beaded filament structural protein 1, filensin
ENSG00000128524.4	909.647	-1.05367	0.340621	-3.09338	0.00197892	0.0287733	1395	1172	309	901	ATP6V1F	chr7	protein_coding	ATPase, H+ transporting, lysosomal 14kDa, V1 subunit F

## Sheet: HMGB1_vs_Ctrl_Up_DEG
Table S3. Differentially expressed genes between OE-HMGB1 and control cells. Up-regulated genes in OE-HMGB1 cells
Gene	baseMean	log2FoldChange	lfcSE	stat	pvalue	padj	Ctrl_1st	Ctrl_2nd	HMGB1_1st	HMGB1_2nd	Symbol	Chr	GeneType	Description
ENSG00000009413.15	469.168	1.24697	0.347415	3.58929	0.000331577	0.00827472	336	247	768	492	REV3L	chr6	protein_coding	REV3-like, polymerase (DNA directed), zeta, catalytic subunit
ENSG00000112195.8	8.66311	6.61269	2.26932	2.91395	0.00356883	0.0423005	0	0	25	7	TREML2	chr6	protein_coding	triggering receptor expressed on myeloid cells-like 2
ENSG00000164715.5	1172.98	1.09055	0.268801	4.05709	4.96871e-05	0.00194196	965	613	1661	1428	LMTK2	chr7	protein_coding	lemur tyrosine kinase 2
ENSG00000174099.10	273.802	1.10886	0.336934	3.29103	0.000998196	0.0177637	202	161	329	408	MSRB3	chr12	protein_coding	methionine sulfoxide reductase B3
ENSG00000196417.12	159.94	1.50863	0.44987	3.35348	0.00079802	0.0148366	77	95	255	201	ZNF765	chr19	protein_coding	zinc finger protein 765
ENSG00000078269.13	745.338	1.25396	0.289474	4.33186	1.47858e-05	0.000788512	402	508	1092	940	SYNJ2	chr6	protein_coding	synaptojanin 2
ENSG00000257642.1	12.3188	5.66769	1.98122	2.8607	0.00422704	0.0474905	1	0	15	34	RP11-474B16.1	chr12	antisense	--
ENSG00000165240.17	160.012	1.50118	0.444672	3.37594	0.000735653	0.0140311	80	93	253	203	ATP7A	chrX	protein_coding	ATPase, Cu++ transporting, alpha polypeptide
ENSG00000183671.12	8.07893	6.51394	2.2685	2.87148	0.00408558	0.0462848	0	0	18	13	GPR1	chr2	protein_coding	G protein-coupled receptor 1
ENSG00000119681.11	172.158	1.42771	0.415817	3.43351	0.00059583	0.0120294	97	97	255	232	LTBP2	chr14	protein_coding	latent transforming growth factor beta binding protein 2
ENSG00000177125.5	325.983	1.1757	0.362917	3.23959	0.00119701	0.020199	249	171	501	367	ZBTB34	chr9	protein_coding	zinc finger and BTB domain containing 34
ENSG00000268043.7	328.368	1.20708	0.388089	3.11031	0.00186889	0.0277205	250	167	541	332	NBPF12	chr1	protein_coding	neuroblastoma breakpoint family, member 12
ENSG00000136630.12	388.702	1.26625	0.312809	4.04801	5.1656e-05	0.00199392	237	238	420	675	HLX	chr1	protein_coding	H2.0-like homeobox
ENSG00000166225.8	236.364	1.52159	0.439085	3.46536	0.000529513	0.0111838	119	134	431	233	FRS2	chr12	protein_coding	fibroblast growth factor receptor substrate 2
ENSG00000172667.10	247.422	1.20146	0.367363	3.27051	0.00107355	0.0188563	137	173	327	347	ZMAT3	chr3	protein_coding	zinc finger, matrin-type 3
ENSG00000173273.15	1114.84	1.04607	0.251852	4.15352	3.27395e-05	0.00140416	894	633	1516	1401	TNKS	chr8	protein_coding	tankyrase, TRF1-interacting ankyrin-related ADP-ribose polymerase
ENSG00000243742.5	116.154	1.93052	0.523097	3.69057	0.000223754	0.00617973	35	64	163	199	RPLP0P2	chr11	transcribed_processed_pseudogene	ribosomal protein, large, P0 pseudogene 2
ENSG00000227234.1	38.8941	8.78237	1.65106	5.31923	1.04209e-07	1.79727e-05	0	0	74	78	SPANXB1	chrX	protein_coding	SPANX family, member B1
ENSG00000183484.11	12.8066	7.18085	2.00094	3.58874	0.000332275	0.00827472	0	0	20	31	GPR132	chr14	protein_coding	G protein-coupled receptor 132
ENSG00000185495.10	37.7342	3.51297	0.939851	3.73779	0.000185646	0.00536487	11	2	74	60	RP11-504P24.3	chr1	transcribed_unprocessed_pseudogene	--
ENSG00000135318.11	1121.19	1.12092	0.240663	4.65765	3.19838e-06	0.000245966	776	697	1548	1435	NT5E	chr6	protein_coding	5'-nucleotidase, ecto (CD73)
ENSG00000114841.17	189.731	1.38111	0.437042	3.16013	0.00157698	0.0244651	91	126	301	226	DNAH1	chr3	protein_coding	dynein, axonemal, heavy chain 1
ENSG00000171488.14	115.673	1.66728	0.482436	3.45595	0.000548354	0.011412	55	60	157	189	LRRC8C	chr1	protein_coding	leucine rich repeat containing 8 family, member C
ENSG00000196110.7	101.606	2.1532	0.717643	3.00037	0.0026965	0.0356863	13	62	213	99	ZNF699	chr19	protein_coding	zinc finger protein 699
ENSG00000170561.12	62.3331	2.96454	1.00642	2.94562	0.00322307	0.0396717	21	9	188	10	IRX2	chr5	protein_coding	iroquois homeobox 2
ENSG00000169299.13	260.494	1.23437	0.344947	3.57844	0.000345657	0.00843944	180	145	341	375	PGM2	chr4	protein_coding	phosphoglucomutase 2
ENSG00000225914.1	185.274	1.49267	0.470236	3.17431	0.00150192	0.02364	92	109	335	183	XXbac-BPG154L12.4	chr6	antisense	--
ENSG00000144655.14	463.129	1.14345	0.311247	3.67378	0.00023899	0.00647909	385	224	548	711	CSRNP1	chr3	protein_coding	cysteine-serine-rich nuclear protein 1
ENSG00000123643.12	324.556	1.11638	0.319006	3.49956	0.000466022	0.0103637	222	205	423	445	SLC36A1	chr5	protein_coding	solute carrier family 36 (proton/amino acid symporter), member 1
ENSG00000280006.1	17.8233	6.20372	1.82969	3.39059	0.000697426	0.0135149	1	0	37	31	AC009060.2	chr16	protein_coding	--
ENSG00000156671.12	344.427	1.42393	0.341156	4.17385	2.99492e-05	0.00131226	165	221	493	484	SAMD8	chr10	protein_coding	sterile alpha motif domain containing 8
ENSG00000198198.13	806.233	1.09114	0.29386	3.71312	0.00020472	0.00574828	575	500	1231	873	SZT2	chr1	protein_coding	seizure threshold 2 homolog (mouse)
ENSG00000163291.14	186.799	1.50501	0.430049	3.49962	0.000465921	0.0103637	76	124	247	296	PAQR3	chr4	protein_coding	progestin and adipoQ receptor family member III
ENSG00000107643.15	352.31	1.01245	0.322809	3.13636	0.0017106	0.0258865	277	212	475	440	MAPK8	chr10	protein_coding	mitogen-activated protein kinase 8
ENSG00000138166.5	506.885	1.34316	0.285401	4.70622	2.52358e-06	0.000206628	308	289	724	690	DUSP5	chr10	protein_coding	dual specificity phosphatase 5
ENSG00000048392.11	411.608	1.02684	0.316348	3.24593	0.00117069	0.0199362	307	259	582	485	RRM2B	chr8	protein_coding	ribonucleotide reductase M2 B (TP53 inducible)
ENSG00000069020.18	24.0986	3.29368	1.15429	2.85343	0.00432495	0.0482629	1	8	34	53	MAST4	chr5	protein_coding	microtubule associated serine/threonine kinase family member 4
ENSG00000114166.7	119.61	1.4566	0.495096	2.94206	0.00326034	0.0398647	88	47	152	194	KAT2B	chr3	protein_coding	K(lysine) acetyltransferase 2B
ENSG00000240376.1	9.67763	6.77741	2.15518	3.14471	0.00166254	0.0253615	0	0	13	26	RP11-36C20.1	chr5	processed_pseudogene	--
ENSG00000159082.17	300.339	1.31771	0.444581	2.96394	0.00303723	0.0381111	135	218	535	275	SYNJ1	chr21	protein_coding	synaptojanin 1
ENSG00000260735.1	9.89092	6.80341	2.2293	3.05181	0.00227465	0.0315724	0	0	31	5	RP11-72I8.1	chr16	antisense	--
ENSG00000182261.3	14.6069	7.37147	1.94905	3.78209	0.000155515	0.00468911	0	0	19	40	NLRP10	chr11	protein_coding	NLR family, pyrin domain containing 10
ENSG00000144228.8	116.472	1.59766	0.508537	3.14167	0.00167989	0.0255961	78	44	182	157	SPOPL	chr2	protein_coding	speckle-type POZ protein-like
ENSG00000137502.9	115.418	1.68307	0.507369	3.31724	0.00090911	0.0164492	68	47	191	148	RAB30	chr11	protein_coding	RAB30, member RAS oncogene family
ENSG00000067082.14	380.498	1.01329	0.348506	2.90754	0.00364288	0.0429204	211	308	522	464	KLF6	chr10	protein_coding	Kruppel-like factor 6
ENSG00000106415.12	302.471	1.2001	0.350632	3.42267	0.000620093	0.0123957	166	213	417	403	GLCCI1	chr7	protein_coding	glucocorticoid induced 1
ENSG00000259699.2	104.326	3.72222	0.633949	5.87148	4.31916e-09	1.31147e-06	21	10	245	121	HMGB1P8	chr15	processed_pseudogene	high mobility group box 1 pseudogene 8
ENSG00000170178.6	40.8449	2.95944	0.995856	2.97175	0.00296103	0.037474	6	13	112	20	HOXD12	chr2	protein_coding	homeobox D12
ENSG00000116183.10	22.6473	4.10716	1.27942	3.21016	0.00132661	0.0215501	0	5	34	51	PAPPA2	chr1	protein_coding	pappalysin 2
ENSG00000168685.14	821.274	1.37935	0.26952	5.1178	3.09124e-07	4.1078e-05	461	486	1232	1064	IL7R	chr5	protein_coding	interleukin 7 receptor
ENSG00000159216.18	1083.06	1.10969	0.297022	3.73605	0.000186934	0.0053829	808	628	1711	1116	RUNX1	chr21	protein_coding	runt-related transcription factor 1
ENSG00000272084.1	190.403	1.94736	0.482041	4.03983	5.34908e-05	0.0020309	49	111	221	384	RP5-1126H10.2	chr1	3prime_overlapping_ncrna	--
ENSG00000136051.13	474.397	1.08235	0.323134	3.34956	0.000809413	0.0149626	339	296	717	520	KIAA1033	chr12	protein_coding	KIAA1033
ENSG00000188211.8	550.124	1.08467	0.305492	3.55057	0.000384399	0.0090056	416	322	810	630	NCR3LG1	chr11	protein_coding	natural killer cell cytotoxicity receptor 3 ligand 1
ENSG00000177675.8	216.3	3.72014	0.503903	7.38264	1.55177e-13	2.51573e-10	14	48	356	435	CD163L1	chr12	protein_coding	CD163 molecule-like 1
ENSG00000119737.5	72.1324	2.0307	0.623985	3.2544	0.00113631	0.0195354	30	29	131	91	GPR75	chr2	protein_coding	G protein-coupled receptor 75
ENSG00000234424.2	17.374	7.62073	1.87068	4.07377	4.62591e-05	0.00183362	0	0	28	41	RP11-213G2.1	chr9	unprocessed_pseudogene	--
ENSG00000280138.1	232.985	1.36144	0.48022	2.83504	0.00458196	0.0499949	133	138	446	182	RP11-463O12.5	chr12	TEC	--
ENSG00000138131.3	78.3312	1.79885	0.610138	2.94826	0.00319564	0.0394575	38	35	73	174	LOXL4	chr10	protein_coding	lysyl oxidase-like 4
ENSG00000196705.8	416.133	1.49089	0.361379	4.12557	3.69824e-05	0.00153622	227	227	725	444	ZNF431	chr19	protein_coding	zinc finger protein 431
ENSG00000262180.1	9.98909	6.82419	2.15411	3.16798	0.00153501	0.024044	0	0	10	31	OCLM	chr1	protein_coding	oculomedin
ENSG00000106546.12	341.442	1.20836	0.407566	2.96482	0.00302863	0.0380326	237	194	599	301	AHR	chr7	protein_coding	aryl hydrocarbon receptor
ENSG00000040199.18	276.174	1.13207	0.360678	3.13872	0.00169685	0.0258062	150	207	328	420	PHLPP2	chr16	protein_coding	PH domain and leucine rich repeat protein phosphatase 2
ENSG00000128512.19	142.631	1.57201	0.510824	3.07741	0.00208809	0.029852	93	58	260	145	DOCK4	chr7	protein_coding	dedicator of cytokinesis 4
ENSG00000204397.7	10.4841	6.8883	2.14484	3.21156	0.00132015	0.021481	0	0	29	10	CARD16	chr11	protein_coding	caspase recruitment domain family, member 16
ENSG00000137414.5	126.936	1.46222	0.492478	2.96911	0.00298665	0.0376513	54	85	181	182	FAM8A1	chr6	protein_coding	family with sequence similarity 8, member A1
ENSG00000087510.6	236.997	1.07485	0.361928	2.96979	0.00297999	0.0376258	176	143	316	310	TFAP2C	chr20	protein_coding	transcription factor AP-2 gamma (activating enhancer binding protein 2 gamma)
ENSG00000170006.11	16.1716	4.43571	1.4449	3.06991	0.00214126	0.030318	2	1	36	23	TMEM154	chr4	protein_coding	transmembrane protein 154
ENSG00000133216.16	326.923	1.03488	0.336184	3.0783	0.00208185	0.0297891	193	250	406	455	EPHB2	chr1	protein_coding	EPH receptor B2
ENSG00000011021.21	342.394	1.11094	0.319789	3.474	0.000512765	0.0109801	249	204	463	448	CLCN6	chr1	protein_coding	chloride channel, voltage-sensitive 6
ENSG00000184271.15	63.1553	2.16499	0.689977	3.13777	0.00170238	0.025861	14	33	92	111	POU6F1	chr12	protein_coding	POU class 6 homeobox 1
ENSG00000209082.1	269.599	2.06107	0.385811	5.34217	9.18412e-08	1.63619e-05	122	96	488	346	MT-TL1	chrM	Mt_tRNA	mitochondrially encoded tRNA leucine 1 (UUA/G)
ENSG00000053770.11	104.76	1.62601	0.560339	2.90183	0.0037099	0.043426	78	31	162	145	AP5M1	chr14	protein_coding	adaptor-related protein complex 5, mu 1 subunit
ENSG00000279948.1	38.2422	3.09987	0.878374	3.52911	0.000416967	0.00948089	13	4	65	69	CTD-2233K9.1	chr19	TEC	--
ENSG00000141738.13	111.011	1.54162	0.524038	2.94181	0.00326304	0.0398647	47	70	119	212	GRB7	chr17	protein_coding	growth factor receptor-bound protein 7
ENSG00000007384.15	471.423	1.40288	0.316166	4.43718	9.11466e-06	0.000543261	218	315	616	728	RHBDF1	chr16	protein_coding	rhomboid 5 homolog 1 (Drosophila)
ENSG00000005801.16	565.921	1.12138	0.323198	3.46964	0.00052116	0.0110735	361	379	882	602	ZNF195	chr11	protein_coding	zinc finger protein 195
ENSG00000109819.8	54.3273	1.97481	0.692265	2.85268	0.00433528	0.0482717	25	21	93	74	PPARGC1A	chr4	protein_coding	peroxisome proliferator-activated receptor gamma, coactivator 1 alpha
ENSG00000163659.12	1462.24	1.0803	0.278463	3.87951	0.000104666	0.00344414	1020	937	2266	1532	TIPARP	chr3	protein_coding	TCDD-inducible poly(ADP-ribose) polymerase
ENSG00000130513.6	771.081	1.53042	0.309775	4.94044	7.79484e-07	8.25947e-05	559	281	878	1407	GDF15	chr19	protein_coding	growth differentiation factor 15
ENSG00000187678.8	195.522	1.38104	0.387975	3.5596	0.000371413	0.00877748	127	100	270	282	SPRY4	chr5	protein_coding	sprouty homolog 4 (Drosophila)
ENSG00000124097.7	405.677	4.68828	0.346808	13.5184	1.21862e-41	6.58541e-38	30	33	656	889	HMGB1P1	chr20	processed_pseudogene	high mobility group box 1 pseudogene 1
ENSG00000181333.11	14.1929	5.86979	1.99489	2.94241	0.00325665	0.0398647	1	0	43	8	HEPHL1	chr11	protein_coding	hephaestin-like 1
ENSG00000163814.7	355.128	1.1908	0.313152	3.80262	0.000143174	0.00443811	215	234	456	512	CDCP1	chr3	protein_coding	CUB domain containing protein 1
ENSG00000174021.10	257.78	1.08278	0.364296	2.97226	0.00295614	0.0374413	201	146	261	439	GNG5	chr1	protein_coding	guanine nucleotide binding protein (G protein), gamma 5
ENSG00000171608.15	212.676	1.85518	0.489354	3.79108	0.000149995	0.00460554	151	46	352	292	PIK3CD	chr1	protein_coding	phosphatidylinositol-4,5-bisphosphate 3-kinase, catalytic subunit delta
ENSG00000114933.15	392.177	1.04563	0.350934	2.97958	0.00288646	0.0368526	343	197	567	452	INO80D	chr2	protein_coding	INO80 complex subunit D
ENSG00000259780.3	12.5365	7.14663	2.04098	3.50156	0.000462546	0.0103289	0	0	33	14	RP11-304L19.12	chr16	lincRNA	--
ENSG00000158246.7	123.071	1.59514	0.534837	2.98248	0.00285926	0.0366728	72	56	229	121	FAM46B	chr1	protein_coding	family with sequence similarity 46, member B
ENSG00000144445.15	18.1312	4.13676	1.32622	3.11921	0.00181339	0.0271348	1	3	28	40	KANSL1L	chr2	protein_coding	KAT8 regulatory NSL complex subunit 1-like
ENSG00000166266.13	417.388	1.05292	0.369237	2.85161	0.00434988	0.0483678	279	285	678	392	CUL5	chr11	protein_coding	cullin 5
ENSG00000162924.13	366.354	1.53359	0.419495	3.65581	0.000256373	0.00684311	166	222	689	338	REL	chr2	protein_coding	v-rel avian reticuloendotheliosis viral oncogene homolog
ENSG00000132967.9	3775.81	2.45055	0.190365	12.8729	6.39418e-38	2.59156e-34	1311	1128	5518	7077	HMGB1P5	chr3	transcribed_processed_pseudogene	high mobility group box 1 pseudogene 5
ENSG00000260604.2	719.188	1.33276	0.284728	4.68081	2.85744e-06	0.00022753	386	460	1066	927	RP1-140K8.5	chr6	lincRNA	--
ENSG00000164327.12	1375.28	1.06771	0.306551	3.48299	0.000495841	0.0107181	989	865	2241	1296	RICTOR	chr5	protein_coding	RPTOR independent companion of MTOR, complex 2
ENSG00000134352.19	1932.02	1.11476	0.287336	3.87966	0.000104603	0.00344414	1411	1142	3111	1925	IL6ST	chr5	protein_coding	interleukin 6 signal transducer
ENSG00000270629.5	1471.93	1.64774	0.305712	5.38984	7.05189e-08	1.37719e-05	780	705	2688	1550	NBPF14	chr1	protein_coding	neuroblastoma breakpoint family, member 14
ENSG00000259172.1	42.6371	3.9453	0.870236	4.53359	5.79888e-06	0.000398353	8	3	65	94	RP11-299G20.2	chr15	antisense	--
ENSG00000101104.12	300.237	1.03052	0.351943	2.92808	0.00341064	0.0409277	171	236	372	418	PABPC1L	chr20	protein_coding	poly(A) binding protein, cytoplasmic 1-like
ENSG00000259781.1	23292.8	5.98974	0.611895	9.78883	1.25747e-22	3.39769e-19	921	598	56743	30019	RP11-673C5.1	chr15	processed_pseudogene	--
ENSG00000057294.13	192.449	1.41392	0.38913	3.63355	0.000279545	0.00733331	125	95	257	292	PKP2	chr12	protein_coding	plakophilin 2
ENSG00000047346.12	148.886	1.39318	0.468468	2.9739	0.00294041	0.0373004	68	101	225	192	FAM214A	chr15	protein_coding	family with sequence similarity 214, member A
ENSG00000281005.1	11.4599	7.01711	2.08459	3.36618	0.000762178	0.0144014	0	0	30	13	LINC00921	chr16	lincRNA	long intergenic non-protein coding RNA 921
ENSG00000083857.13	1844.85	1.07641	0.243986	4.41175	1.02537e-05	0.000595819	1349	1131	2671	2157	FAT1	chr4	protein_coding	FAT atypical cadherin 1
ENSG00000141505.11	14.7491	7.38277	1.93958	3.80638	0.000141018	0.00441349	0	0	31	26	ASGR1	chr17	protein_coding	asialoglycoprotein receptor 1
ENSG00000175356.12	12.7355	7.1743	2.02115	3.54962	0.000385792	0.00902519	0	0	14	38	SCUBE2	chr11	protein_coding	signal peptide, CUB domain, EGF-like 2
ENSG00000229953.1	239.767	1.49029	0.35995	4.14026	3.46909e-05	0.00147179	153	111	319	376	RP11-284F21.7	chr1	antisense	--
ENSG00000244242.1	100.82	1.52153	0.509215	2.98799	0.0028082	0.036334	61	48	139	154	IFITM10	chr11	protein_coding	interferon induced transmembrane protein 10
ENSG00000072364.12	1444.77	1.21669	0.314892	3.86384	0.000111618	0.00364094	871	933	2459	1372	AFF4	chr5	protein_coding	AF4/FMR2 family, member 4
ENSG00000244332.1	20.1073	4.006	1.29528	3.09275	0.00198308	0.028808	4	1	50	21	RP11-119K6.6	chr10	sense_overlapping	--
ENSG00000240553.1	13.8788	5.84032	1.91916	3.04317	0.00234104	0.0321635	1	0	23	31	RP1-184J9.2	chr1	antisense	--
ENSG00000165490.12	328.265	1.06189	0.331881	3.1996	0.00137619	0.0221557	250	195	453	408	DDIAS	chr11	protein_coding	DNA damage-induced apoptosis suppressor
ENSG00000148943.11	582.051	1.11482	0.318609	3.49904	0.000466944	0.01037	407	360	907	617	LIN7C	chr11	protein_coding	lin-7 homolog C (C. elegans)
ENSG00000092969.11	285.676	1.24405	0.348606	3.56865	0.00035882	0.00861807	180	173	415	363	TGFB2	chr1	protein_coding	transforming growth factor, beta 2
ENSG00000110427.14	12.985	4.70577	1.65887	2.83673	0.00455777	0.0498587	1	1	14	37	KIAA1549L	chr11	protein_coding	KIAA1549-like
ENSG00000124224.16	169.596	1.73732	0.462059	3.75994	0.000169952	0.00502786	85	78	308	189	PPP4R1L	chr20	transcribed_unprocessed_pseudogene	protein phosphatase 4, regulatory subunit 1-like (pseudogene)
ENSG00000124762.13	1827.69	1.17042	0.243916	4.79844	1.59907e-06	0.000147296	1235	1111	1788	3292	CDKN1A	chr6	protein_coding	cyclin-dependent kinase inhibitor 1A (p21, Cip1)
ENSG00000189221.9	39.321	2.63839	0.900653	2.92942	0.003396	0.0408124	4	18	61	72	MAOA	chrX	protein_coding	monoamine oxidase A
ENSG00000224081.7	87.4423	1.54751	0.540208	2.86466	0.00417463	0.047032	49	44	113	144	LINC01057	chr1	lincRNA	long intergenic non-protein coding RNA 1057
ENSG00000097096.8	52.7884	2.37181	0.726679	3.26391	0.00109887	0.0191245	23	13	98	72	SYDE2	chr1	protein_coding	synapse defective 1, Rho GTPase, homolog 2 (C. elegans)
ENSG00000280828.1	214.866	1.6131	0.448517	3.59652	0.000322506	0.00810014	130	92	396	218	RP11-274B21.1	chr7	unprocessed_pseudogene	--
ENSG00000139324.11	229.516	1.28215	0.411715	3.11417	0.00184462	0.0274357	169	112	369	254	TMTC3	chr12	protein_coding	transmembrane and tetratricopeptide repeat containing 3
ENSG00000031003.10	653.9	1.02855	0.318638	3.22795	0.00124682	0.0207958	550	355	984	699	FAM13B	chr5	protein_coding	family with sequence similarity 13, member B
ENSG00000108242.12	13.9426	7.30501	1.98097	3.6876	0.000226381	0.00622049	0	0	15	42	CYP2C18	chr10	protein_coding	cytochrome P450, family 2, subfamily C, polypeptide 18
ENSG00000183914.14	9.72804	6.78459	2.14926	3.15671	0.0015956	0.0247303	0	0	14	25	DNAH2	chr17	protein_coding	dynein, axonemal, heavy chain 2
ENSG00000095752.6	248.346	2.12148	0.396864	5.34561	9.01137e-08	1.63619e-05	74	117	319	484	IL11	chr19	protein_coding	interleukin 11
ENSG00000069482.6	243.223	1.05208	0.350698	2.99996	0.00270015	0.0357054	172	158	281	367	GAL	chr11	protein_coding	galanin/GMAP prepropeptide
ENSG00000233695.2	210.648	1.46327	0.40811	3.58547	0.000336469	0.00834073	154	83	245	370	GAS6-AS1	chr13	antisense	GAS6 antisense RNA 1
ENSG00000260404.2	130.835	2.14582	0.481316	4.45824	8.26337e-06	0.000499872	58	43	227	185	RP11-384K6.6	chr4	lincRNA	--
ENSG00000257315.1	85.3165	2.89555	0.658129	4.39966	1.0842e-05	0.000616737	21	21	198	84	ZBED6	chr1	protein_coding	zinc finger, BED-type containing 6
ENSG00000155034.18	368.561	1.43829	0.339269	4.23939	2.2413e-05	0.00106871	182	229	396	681	FBXL18	chr7	protein_coding	F-box and leucine-rich repeat protein 18
ENSG00000213918.10	322.396	1.01127	0.356482	2.8368	0.00455674	0.0498587	175	265	363	489	DNASE1	chr16	protein_coding	deoxyribonuclease I
ENSG00000123066.7	1335.24	1.45454	0.289086	5.0315	4.86647e-07	5.71704e-05	777	711	2268	1467	MED13L	chr12	protein_coding	mediator complex subunit 13-like
ENSG00000125266.6	902.391	1.35286	0.250475	5.40115	6.62144e-08	1.3408e-05	498	555	1244	1288	EFNB2	chr13	protein_coding	ephrin-B2
ENSG00000134250.17	3464.33	1.18739	0.232696	5.10276	3.34738e-07	4.30697e-05	2319	2090	5160	4122	NOTCH2	chr1	protein_coding	notch 2
ENSG00000196233.11	346.324	1.03246	0.323438	3.19215	0.00141217	0.0225733	277	200	458	448	LCOR	chr10	protein_coding	ligand dependent nuclear receptor corepressor
ENSG00000002079.12	69.7315	2.57075	0.618473	4.1566	3.23015e-05	0.00138905	23	19	101	135	MYH16	chr7	unitary_pseudogene	myosin, heavy chain 16 pseudogene
ENSG00000164543.5	679.279	1.04343	0.254659	4.09735	4.179e-05	0.00168532	501	426	864	925	STK17A	chr7	protein_coding	serine/threonine kinase 17a
ENSG00000168016.13	203.346	1.19702	0.390336	3.06664	0.00216483	0.030545	120	136	280	271	TRANK1	chr3	protein_coding	tetratricopeptide repeat and ankyrin repeat containing 1
ENSG00000180071.18	113.716	1.70405	0.539153	3.16061	0.00157441	0.0244486	66	46	208	123	ANKRD18A	chr9	protein_coding	ankyrin repeat domain 18A
ENSG00000277150.1	92.7561	1.68388	0.544889	3.09031	0.00199945	0.0289679	39	52	113	168	F8A3	chrX	protein_coding	coagulation factor VIII-associated 3
ENSG00000134970.13	249.517	1.32415	0.387549	3.41671	0.000633819	0.0126079	116	177	342	354	TMED7	chr5	protein_coding	transmembrane emp24 protein transport domain containing 7
ENSG00000102908.20	1066.3	1.67724	0.320072	5.2402	1.60401e-07	2.47489e-05	536	521	1967	1116	NFAT5	chr16	protein_coding	nuclear factor of activated T-cells 5, tonicity-responsive
ENSG00000140396.12	246.951	1.74141	0.402757	4.32373	1.53415e-05	0.000802312	135	103	436	291	NCOA2	chr8	protein_coding	nuclear receptor coactivator 2
ENSG00000148688.13	193.469	1.21176	0.385079	3.14679	0.00165073	0.0253615	134	110	230	304	RPP30	chr10	protein_coding	ribonuclease P/MRP 30kDa subunit
ENSG00000279602.1	21.8456	4.13431	1.21708	3.39691	0.000681513	0.01336	4	1	34	48	CTD-3014M21.1	chr17	TEC	--
ENSG00000115266.11	38.8775	2.56571	0.889123	2.88566	0.00390596	0.0449488	7	16	35	101	APC2	chr19	protein_coding	adenomatosis polyposis coli 2
ENSG00000158555.14	285.93	1.07013	0.337759	3.16832	0.00153324	0.024044	185	198	368	389	GDPD5	chr11	protein_coding	glycerophosphodiester phosphodiesterase domain containing 5
ENSG00000230547.1	18.3614	7.69807	1.86348	4.13103	3.61149e-05	0.00150901	0	0	43	27	HMGB1P11	chr1	processed_pseudogene	high mobility group box 1 pseudogene 11
ENSG00000137822.12	659.954	1.09268	0.265095	4.12184	3.75853e-05	0.00154418	505	378	865	889	TUBGCP4	chr15	protein_coding	tubulin, gamma complex associated protein 4
ENSG00000153714.5	26.8754	4.08849	1.19324	3.42639	0.000611668	0.0122757	0	6	44	56	LURAP1L	chr9	protein_coding	leucine rich adaptor protein 1-like
ENSG00000205890.3	14.2288	5.84823	1.92409	3.03948	0.00236989	0.0325048	0	1	34	19	RP11-473M20.5	chr16	antisense	--
ENSG00000176853.15	474.698	1.45249	0.323861	4.48492	7.29396e-06	0.000458887	242	284	752	587	FAM91A1	chr8	protein_coding	family with sequence similarity 91, member A1
ENSG00000147689.16	219.065	1.5837	0.488765	3.2402	0.00119445	0.020199	184	51	305	339	FAM83A	chr8	protein_coding	family with sequence similarity 83, member A
ENSG00000135111.14	436.883	1.13212	0.329172	3.43931	0.000583201	0.0118631	323	250	662	491	TBX3	chr12	protein_coding	T-box 3
ENSG00000160218.12	553.429	1.52167	0.271161	5.61169	2.00363e-08	4.86903e-06	311	285	782	822	TRAPPC10	chr21	protein_coding	trafficking protein particle complex 10
ENSG00000230551.4	360.41	1.04487	0.352315	2.96573	0.00301965	0.0379493	253	237	549	381	CTB-89H12.4	chr5	processed_transcript	--
ENSG00000107771.15	315.716	1.02097	0.341465	2.98996	0.00279013	0.0362261	243	193	443	375	CCSER2	chr10	protein_coding	coiled-coil serine-rich protein 2
ENSG00000162825.16	867.805	1.05637	0.289335	3.65101	0.00026121	0.00694219	637	540	1311	937	NBPF20	chr1	protein_coding	neuroblastoma breakpoint family, member 20
ENSG00000196208.13	179.556	1.2023	0.398218	3.01921	0.00253437	0.0341255	110	116	220	273	GREB1	chr2	protein_coding	growth regulation by estrogen in breast cancer 1
ENSG00000117020.16	266.938	1.09606	0.380029	2.88414	0.00392483	0.0450952	200	156	406	292	AKT3	chr1	protein_coding	v-akt murine thymoma viral oncogene homolog 3
ENSG00000146530.11	22.1597	3.36372	1.16039	2.89879	0.00374603	0.043754	2	6	47	30	VWDE	chr7	protein_coding	von Willebrand factor D and EGF domains
ENSG00000057019.15	752.277	1.25729	0.291589	4.31185	1.61891e-05	0.000830564	504	423	1171	867	DCBLD2	chr3	protein_coding	discoidin, CUB and LCCL domain containing 2
ENSG00000026751.16	10.5048	6.89018	2.22007	3.10359	0.00191191	0.0281615	0	0	34	4	SLAMF7	chr1	protein_coding	SLAM family member 7
ENSG00000162695.11	306.472	1.37102	0.358639	3.82284	0.000131921	0.00418533	195	162	485	365	SLC30A7	chr1	protein_coding	solute carrier family 30 (zinc transporter), member 7
ENSG00000271590.1	26.6637	2.91886	0.986024	2.96023	0.00307408	0.0384842	7	6	45	47	RP11-181E10.3	chr2	lincRNA	--
ENSG00000100181.21	158.736	1.46941	0.42588	3.4503	0.000559964	0.0115734	86	89	230	224	TPTEP1	chr22	lincRNA	transmembrane phosphatase with tensin homology pseudogene 1
ENSG00000279072.1	13.0082	7.20243	1.99185	3.61594	0.00029926	0.00768876	0	0	24	27	RP13-580B18.4	chr7	lincRNA	--
ENSG00000152223.12	330.771	1.82974	0.382724	4.78082	1.74584e-06	0.000159907	162	141	611	372	EPG5	chr18	protein_coding	ectopic P-granules autophagy protein 5 homolog (C. elegans)
ENSG00000239883.8	164.287	1.38516	0.444777	3.11427	0.00184398	0.0274357	104	86	265	191	PARGP1	chr10	transcribed_unprocessed_pseudogene	poly (ADP-ribose) glycohydrolase pseudogene 1
ENSG00000198265.11	849.278	1.08154	0.303342	3.56541	0.000363284	0.00867386	613	525	1329	875	HELZ	chr17	protein_coding	helicase with zinc finger
ENSG00000233098.8	15.4522	7.45223	1.92096	3.87944	0.000104699	0.00344414	0	0	22	40	CCDC144NL-AS1	chr17	antisense	CCDC144NL antisense RNA 1
ENSG00000196562.14	162.869	1.68718	0.476863	3.53808	0.00040305	0.00933464	63	96	160	342	SULF2	chr20	protein_coding	sulfatase 2
ENSG00000162511.7	14.5979	7.36852	1.94046	3.7973	0.000146282	0.00450229	0	0	28	29	LAPTM5	chr1	protein_coding	lysosomal protein transmembrane 5
ENSG00000166881.9	579.461	1.02985	0.308918	3.33373	0.000856895	0.0156618	473	327	844	654	NEMP1	chr12	protein_coding	--
ENSG00000101639.18	320.159	1.06479	0.3466	3.0721	0.0021256	0.0301753	220	211	466	369	CEP192	chr18	protein_coding	centrosomal protein 192kDa
ENSG00000108510.9	743.647	1.65858	0.32624	5.08392	3.69727e-07	4.7197e-05	403	344	1343	806	MED13	chr17	protein_coding	mediator complex subunit 13
ENSG00000055609.17	1709.72	1.36935	0.288321	4.74938	2.04039e-06	0.00018028	1211	796	2822	1892	KMT2C	chr7	protein_coding	lysine (K)-specific methyltransferase 2C
ENSG00000185955.4	11.9019	7.07333	2.03916	3.46875	0.000522882	0.011081	0	0	25	21	C7orf61	chr7	protein_coding	chromosome 7 open reading frame 61
ENSG00000079263.18	27.4545	3.3456	1.05391	3.17446	0.00150115	0.02364	2	8	41	58	SP140	chr2	protein_coding	SP140 nuclear body protein
ENSG00000261200.1	21.2753	6.46016	1.80092	3.58715	0.00033431	0.0082999	1	0	55	24	RP11-989E6.10	chr16	lincRNA	--
ENSG00000249348.1	396.297	1.19535	0.364981	3.27511	0.00105621	0.0186325	233	266	645	407	UGDH-AS1	chr4	antisense	UGDH antisense RNA 1
ENSG00000118058.20	3960.14	1.2083	0.278502	4.33857	1.43416e-05	0.000767345	2687	2309	6559	3960	KMT2A	chr11	protein_coding	lysine (K)-specific methyltransferase 2A
ENSG00000136738.14	395.616	1.09174	0.348742	3.13052	0.00174496	0.0262911	220	301	578	460	STAM	chr10	protein_coding	signal transducing adaptor molecule (SH3 domain and ITAM motif) 1
ENSG00000099250.17	405.467	1.30393	0.307684	4.23789	2.25632e-05	0.00107271	282	208	568	556	NRP1	chr10	protein_coding	neuropilin 1
ENSG00000113742.12	201.725	2.28707	0.507053	4.51051	6.46729e-06	0.00042795	86	58	445	182	CPEB4	chr5	protein_coding	cytoplasmic polyadenylation element binding protein 4
ENSG00000142867.12	125.715	1.6817	0.487978	3.44625	0.000568414	0.0116943	60	64	208	161	BCL10	chr1	protein_coding	B-cell CLL/lymphoma 10
ENSG00000260834.1	15.3036	7.43411	1.96283	3.78744	0.000152204	0.00465573	0	0	42	15	RP11-256I9.2	chr16	lincRNA	--
ENSG00000148154.9	214.259	1.36029	0.37566	3.62107	0.000293386	0.00759005	127	123	301	300	UGCG	chr9	protein_coding	UDP-glucose ceramide glucosyltransferase
ENSG00000120217.13	19.385	7.78024	1.84871	4.20847	2.57103e-05	0.00118694	0	0	22	57	CD274	chr9	protein_coding	CD274 molecule
ENSG00000271383.6	810.685	1.9298	0.322535	5.98322	2.18772e-09	8.42284e-07	411	296	1511	936	NBPF19	chr1	protein_coding	neuroblastoma breakpoint family, member 19
ENSG00000110422.11	453.209	1.15054	0.400701	2.87131	0.00408773	0.0462848	223	355	765	419	HIPK3	chr11	protein_coding	homeodomain interacting protein kinase 3
ENSG00000023608.4	1049.48	1.12175	0.233245	4.80931	1.51454e-06	0.000142745	713	664	1383	1424	SNAPC1	chr14	protein_coding	small nuclear RNA activating complex, polypeptide 1, 43kDa
ENSG00000132005.8	626.119	1.07929	0.283791	3.80311	0.000142893	0.00443811	374	458	835	820	RFX1	chr19	protein_coding	regulatory factor X, 1 (influences HLA class II expression)
ENSG00000214821.4	26.0609	4.74995	1.27285	3.73175	0.000190154	0.00545626	4	0	63	32	HMGB1P4	chr2	processed_pseudogene	high mobility group box 1 pseudogene 4
ENSG00000145040.3	599.746	1.26688	0.281831	4.49516	6.95191e-06	0.000445759	322	406	739	931	UCN2	chr3	protein_coding	urocortin 2
ENSG00000214837.8	47.3948	4.05459	0.915955	4.42662	9.57192e-06	0.000561275	3	8	120	47	LINC01347	chr1	transcribed_unprocessed_pseudogene	long intergenic non-protein coding RNA 1347
ENSG00000164951.15	265.516	1.0871	0.36246	2.99922	0.00270669	0.0357115	163	189	369	331	PDP1	chr8	protein_coding	pyruvate dehyrogenase phosphatase catalytic subunit 1
ENSG00000147050.14	212.837	1.44924	0.406742	3.56303	0.000366596	0.00870791	127	111	347	251	KDM6A	chrX	protein_coding	lysine (K)-specific demethylase 6A
ENSG00000049759.16	1153.41	1.19768	0.239928	4.99184	5.98068e-07	6.82087e-05	802	662	1613	1508	NEDD4L	chr18	protein_coding	neural precursor cell expressed, developmentally down-regulated 4-like, E3 ubiquitin protein ligase
ENSG00000140992.18	930.338	1.03365	0.276115	3.74355	0.000181441	0.0053096	570	693	1307	1110	PDPK1	chr16	protein_coding	3-phosphoinositide dependent protein kinase 1
ENSG00000177463.15	499.426	1.14753	0.327037	3.50887	0.000450007	0.0101046	315	330	774	545	NR2C2	chr3	protein_coding	nuclear receptor subfamily 2, group C, member 2
ENSG00000164236.11	1233.7	1.44406	0.246036	5.86933	4.37561e-09	1.31147e-06	768	619	1859	1636	ANKRD33B	chr5	protein_coding	ankyrin repeat domain 33B
ENSG00000213467.4	88.9404	4.92887	0.742562	6.63766	3.18701e-11	2.87044e-08	10	2	204	124	HMGB1P37	chr9	processed_pseudogene	high mobility group box 1 pseudogene 37
ENSG00000107372.12	1182.28	1.1193	0.269832	4.14812	3.3521e-05	0.00143011	883	678	1768	1347	ZFAND5	chr9	protein_coding	zinc finger, AN1-type domain 5
ENSG00000137819.13	474.342	1.03062	0.307203	3.35486	0.000794041	0.0148136	381	273	661	572	PAQR5	chr15	protein_coding	progestin and adipoQ receptor family member V
ENSG00000197372.9	216.99	1.12093	0.384995	2.91154	0.00359655	0.042529	179	109	265	320	ZNF675	chr19	protein_coding	zinc finger protein 675
ENSG00000248101.2	65.7549	2.11957	0.657427	3.22404	0.00126395	0.0210166	34	18	74	141	AC002116.8	chr19	processed_transcript	--
ENSG00000159579.13	393.699	1.05946	0.30048	3.52589	0.000422066	0.00955661	266	265	505	535	RSPRY1	chr16	protein_coding	ring finger and SPRY domain containing 1
ENSG00000075420.12	1231.27	1.10157	0.305087	3.61069	0.000305379	0.00782152	741	879	1963	1240	FNDC3B	chr3	protein_coding	fibronectin type III domain containing 3B
ENSG00000254876.5	22.9623	5.52168	1.44494	3.82138	0.000132708	0.00420206	0	2	37	52	RP11-23J9.5	chr9	processed_transcript	--
ENSG00000263020.5	163.208	1.4434	0.43645	3.30714	0.000942544	0.0169406	75	106	200	272	CSNK2B-LY6G5B-1181	chr6	protein_coding	--
ENSG00000271425.6	943.163	1.75396	0.316141	5.54804	2.88888e-08	6.42267e-06	508	395	1726	1043	NBPF10	chr1	protein_coding	neuroblastoma breakpoint family, member 10
ENSG00000137962.12	1305.5	1.16576	0.276597	4.21464	2.50173e-05	0.00116457	887	792	2037	1423	ARHGAP29	chr1	protein_coding	Rho GTPase activating protein 29
ENSG00000173166.17	792.755	1.02138	0.289066	3.53337	0.000410292	0.00939499	583	509	1176	864	RAPH1	chr2	protein_coding	Ras association (RalGDS/AF-6) and pleckstrin homology domains 1
ENSG00000136536.14	390.495	1.59038	0.420425	3.7828	0.000155073	0.00468911	312	104	623	509	2018-03-07	chr2	protein_coding	membrane-associated ring finger (C3HC4) 7, E3 ubiquitin protein ligase
ENSG00000156804.7	111.547	1.84534	0.517194	3.56799	0.000359728	0.0086271	51	50	194	141	FBXO32	chr8	protein_coding	F-box protein 32
ENSG00000170921.14	720.865	1.09359	0.300963	3.63363	0.000279465	0.00733331	484	473	1102	780	TANC2	chr17	protein_coding	tetratricopeptide repeat, ankyrin repeat and coiled-coil containing 2
ENSG00000025156.12	91.4417	1.54294	0.541289	2.85049	0.00436518	0.0484516	47	50	139	125	HSF2	chr6	protein_coding	heat shock transcription factor 2
ENSG00000104067.16	2101.08	1.15398	0.250101	4.61406	3.94877e-06	0.000296377	1419	1297	3170	2406	TJP1	chr15	protein_coding	tight junction protein 1
ENSG00000162772.16	1069.82	1.32235	0.247935	5.33345	9.63664e-08	1.67988e-05	616	653	1535	1434	ATF3	chr1	protein_coding	activating transcription factor 3
ENSG00000244097.1	13.4844	5.76837	1.94962	2.95872	0.0030892	0.0386436	0	1	33	17	RPS4XP17	chr17	processed_pseudogene	ribosomal protein S4X pseudogene 17
ENSG00000245025.2	108.629	3.19944	0.554289	5.77215	7.82656e-09	2.15058e-06	30	15	205	174	RP11-875O11.1	chr8	antisense	--
ENSG00000148219.16	112.338	1.59005	0.537732	2.95695	0.00310699	0.0387465	54	62	200	121	ASTN2	chr9	protein_coding	astrotactin 2
ENSG00000124466.8	228.062	1.46394	0.368204	3.97588	7.01182e-05	0.00252062	121	131	277	386	LYPD3	chr19	protein_coding	LY6/PLAUR domain containing 3
ENSG00000261654.1	16.8466	5.0551	1.5721	3.21551	0.00130213	0.0213679	0	2	35	28	RP11-96K19.4	chr1	sense_overlapping	--
ENSG00000133401.15	776.707	1.41235	0.269606	5.23858	1.61818e-07	2.47489e-05	389	488	1075	1131	PDZD2	chr5	protein_coding	PDZ domain containing 2
ENSG00000244791.2	9.11413	6.69131	2.19659	3.04622	0.00231735	0.0319463	0	0	11	26	RP11-65D17.1	chr8	lincRNA	--
ENSG00000280156.1	73.3247	2.2175	0.698689	3.1738	0.00150456	0.0236585	28	26	165	60	AC006548.28	chr22	sense_overlapping	--
ENSG00000276337.1	19.619	7.79379	1.83811	4.2401	2.23417e-05	0.00106871	0	0	45	30	RP11-106D4.2	chr16	sense_intronic	--
ENSG00000143322.19	1679.13	1.35674	0.286841	4.72995	2.2458e-06	0.000193665	1058	911	2825	1780	ABL2	chr1	protein_coding	ABL proto-oncogene 2, non-receptor tyrosine kinase
ENSG00000139793.18	484.207	1.04411	0.345973	3.01791	0.00254525	0.0341618	305	350	756	489	MBNL2	chr13	protein_coding	muscleblind-like splicing regulator 2
ENSG00000282024.1	63.5634	4.09057	0.868816	4.70821	2.499e-06	0.000205654	12	3	173	49	RP3-467D16.3	chr6	antisense	--
ENSG00000137575.11	709.9	1.06631	0.270897	3.93622	8.2775e-05	0.0028613	544	417	979	885	SDCBP	chr8	protein_coding	syndecan binding protein (syntenin)
ENSG00000204604.9	190.831	1.53388	0.47005	3.26324	0.00110147	0.0191245	106	98	355	181	ZNF468	chr19	protein_coding	zinc finger protein 468
ENSG00000182511.11	45.4663	2.20677	0.756913	2.91548	0.00355136	0.0421793	20	14	53	97	FES	chr15	protein_coding	FES proto-oncogene, tyrosine kinase
ENSG00000239218.2	18.7104	3.92235	1.36134	2.88124	0.00396118	0.045329	5	0	32	37	RPS20P22	chr8	transcribed_processed_pseudogene	ribosomal protein S20 pseudogene 22
ENSG00000159905.14	96.2032	1.87704	0.584365	3.2121	0.0013177	0.0214699	37	48	183	104	ZNF221	chr19	protein_coding	zinc finger protein 221
ENSG00000168918.13	25.1208	8.15221	1.75035	4.65747	3.20126e-06	0.000245966	0	0	44	55	INPP5D	chr2	protein_coding	inositol polyphosphate-5-phosphatase, 145kDa
ENSG00000120071.12	458.976	1.21293	0.308488	3.93186	8.42927e-05	0.00289524	255	317	633	615	KANSL1	chr17	protein_coding	KAT8 regulatory NSL complex subunit 1
ENSG00000180747.15	107.5	1.96118	0.532753	3.68122	0.000232121	0.00633526	63	30	165	169	SMG1P3	chr16	transcribed_unprocessed_pseudogene	SMG1 pseudogene 3
ENSG00000254656.1	17.5963	7.63742	1.86932	4.08567	4.39502e-05	0.00176366	0	0	37	31	RTL1	chr14	protein_coding	retrotransposon-like 1
ENSG00000196730.12	334.932	1.41529	0.398209	3.55413	0.000379228	0.0089102	271	117	521	419	DAPK1	chr9	protein_coding	death-associated protein kinase 1
ENSG00000163171.7	272.959	1.08839	0.355639	3.06038	0.0022106	0.0309751	211	155	380	340	CDC42EP3	chr2	protein_coding	CDC42 effector protein (Rho GTPase binding) 3
ENSG00000205710.3	252.245	1.68991	0.533811	3.16575	0.00154683	0.0241591	153	98	554	158	C17orf107	chr17	protein_coding	chromosome 17 open reading frame 107
ENSG00000106484.14	182.453	1.7932	0.411024	4.36275	1.28436e-05	0.00070108	106	66	249	309	MEST	chr7	protein_coding	mesoderm specific transcript
ENSG00000275395.4	54.3191	2.44329	0.835534	2.92422	0.00345319	0.041255	6	28	111	63	FCGBP	chr19	protein_coding	Fc fragment of IgG binding protein
ENSG00000255717.6	518.802	1.18493	0.277208	4.27451	1.91559e-05	0.000941077	377	287	669	743	SNHG1	chr11	processed_transcript	small nucleolar RNA host gene 1
ENSG00000213073.4	50.1604	3.66404	0.809018	4.529	5.92645e-06	0.00040281	4	11	91	90	RP11-288H12.3	chr6	transcribed_processed_pseudogene	--
ENSG00000130783.13	76.6541	2.05177	0.623646	3.28996	0.00100202	0.0177927	32	30	147	88	CCDC62	chr12	protein_coding	coiled-coil domain containing 62
ENSG00000276997.4	24.0039	3.92913	1.22177	3.21593	0.00130021	0.0213679	1	5	61	23	RP11-378J18.9	chr1	lincRNA	--
ENSG00000164171.10	377.16	1.24913	0.338722	3.68778	0.00022622	0.00622049	278	191	569	455	ITGA2	chr5	protein_coding	integrin, alpha 2 (CD49B, alpha 2 subunit of VLA-2 receptor)
ENSG00000230724.9	98.0655	3.38405	0.559385	6.04959	1.45214e-09	6.7263e-07	22	14	165	186	LINC01001	chr11	lincRNA	long intergenic non-protein coding RNA 1001
ENSG00000160551.9	1037.19	1.022	0.278702	3.66699	0.000245418	0.00661657	691	730	1530	1141	TAOK1	chr17	protein_coding	TAO kinase 1
ENSG00000101353.14	9.97104	6.81578	2.17698	3.13085	0.00174304	0.0262867	0	0	28	9	MROH8	chr20	protein_coding	maestro heat-like repeat family member 8
ENSG00000059758.7	399.084	1.01378	0.314853	3.21986	0.00128252	0.0211949	308	245	551	483	CDK17	chr12	protein_coding	cyclin-dependent kinase 17
ENSG00000206538.7	120.579	1.59062	0.481049	3.30657	0.000944441	0.0169406	73	53	181	171	VGLL3	chr3	protein_coding	vestigial-like family member 3
ENSG00000279432.1	8.39941	6.57495	2.28336	2.87951	0.00398289	0.0455043	0	0	6	29	RP11-135N5.3	chr17	TEC	--
ENSG00000126460.10	50.0979	3.14431	1.07441	2.92653	0.00342763	0.0410451	9	12	154	7	PRRG2	chr19	protein_coding	proline rich Gla (G-carboxyglutamic acid) 2
ENSG00000065413.16	66.8211	1.78271	0.623444	2.85945	0.00424379	0.0476127	35	28	77	130	ANKRD44	chr2	protein_coding	ankyrin repeat domain 44
ENSG00000279912.1	475.744	1.58297	0.379061	4.17603	2.96638e-05	0.00130949	228	265	881	469	RP11-624A21.1	chr15	TEC	--
ENSG00000170989.8	160.293	1.71654	0.431522	3.97788	6.95321e-05	0.00251619	83	73	254	222	S1PR1	chr1	protein_coding	sphingosine-1-phosphate receptor 1
ENSG00000170160.16	14.3234	5.88318	1.96576	2.99283	0.00276403	0.0360503	1	0	41	11	CCDC144A	chr17	protein_coding	coiled-coil domain containing 144A
ENSG00000148677.6	649.736	1.23161	0.29581	4.16352	3.13379e-05	0.00136573	334	466	888	888	ANKRD1	chr10	protein_coding	ankyrin repeat domain 1 (cardiac muscle)
ENSG00000254004.6	287.811	1.04552	0.341072	3.06539	0.00217384	0.0306188	178	211	353	408	ZNF260	chr19	protein_coding	zinc finger protein 260
ENSG00000121417.13	96.9465	1.62166	0.517958	3.13088	0.00174283	0.0262867	50	49	125	164	ZNF211	chr19	protein_coding	zinc finger protein 211
ENSG00000196268.11	116.289	1.50735	0.500456	3.01194	0.00259581	0.0346649	65	61	188	143	ZNF493	chr19	protein_coding	zinc finger protein 493
ENSG00000151414.14	343.403	1.71824	0.397629	4.32122	1.55169e-05	0.00080628	189	146	646	352	NEK7	chr1	protein_coding	NIMA-related kinase 7
ENSG00000139926.15	791.745	1.45309	0.29134	4.98763	6.11239e-07	6.88153e-05	559	334	1200	1046	FRMD6	chr14	protein_coding	FERM domain containing 6
ENSG00000136869.13	227.522	1.34817	0.379273	3.55461	0.000378545	0.00890707	125	141	331	303	TLR4	chr9	protein_coding	toll-like receptor 4
ENSG00000179832.17	414.353	1.00174	0.295064	3.39499	0.0006863	0.0134213	307	269	531	548	MROH1	chr8	protein_coding	maestro heat-like repeat family member 1
ENSG00000279092.1	133.914	1.30875	0.450123	2.90754	0.00364285	0.0429204	78	82	176	198	RP11-1H8.5	chr15	TEC	--
ENSG00000073756.11	35.3344	3.04911	0.903926	3.37318	0.000743048	0.0141305	10	6	75	45	PTGS2	chr1	protein_coding	prostaglandin-endoperoxide synthase 2 (prostaglandin G/H synthase and cyclooxygenase)
ENSG00000156711.16	290.565	1.15929	0.341612	3.39358	0.000689844	0.013442	210	166	403	377	MAPK13	chr6	protein_coding	mitogen-activated protein kinase 13
ENSG00000253293.4	368.029	1.00753	0.352904	2.85497	0.00430414	0.04809	320	195	532	415	HOXA10	chr7	protein_coding	homeobox A10
ENSG00000189308.10	284.969	1.2625	0.341445	3.69752	0.000217716	0.00603353	188	162	402	380	LIN54	chr4	protein_coding	lin-54 DREAM MuvB core complex component
ENSG00000167723.14	39.9455	2.8133	0.827209	3.40095	0.000671516	0.0132119	14	7	70	66	TRPV3	chr17	protein_coding	transient receptor potential cation channel, subfamily V, member 3
ENSG00000115738.9	26.1329	4.09644	1.1308	3.6226	0.000291652	0.00759005	3	3	63	30	ID2	chr2	protein_coding	inhibitor of DNA binding 2, dominant negative helix-loop-helix protein
ENSG00000140450.8	435.436	1.31715	0.294041	4.47947	7.48287e-06	0.000464798	302	221	571	648	ARRDC4	chr15	protein_coding	arrestin domain containing 4
ENSG00000049130.13	75.0606	1.91672	0.654953	2.9265	0.00342802	0.0410451	40	26	150	74	KITLG	chr12	protein_coding	KIT ligand
ENSG00000037637.10	209.088	1.28393	0.383791	3.34538	0.000821689	0.015155	114	138	264	319	FBXO42	chr1	protein_coding	F-box protein 42
ENSG00000187753.12	46.7392	2.26012	0.788478	2.86643	0.00415125	0.0468337	10	23	55	100	C9orf153	chr9	protein_coding	chromosome 9 open reading frame 153
ENSG00000185483.11	149.609	1.29781	0.433609	2.99304	0.00276214	0.0360503	91	89	210	204	ROR1	chr1	protein_coding	receptor tyrosine kinase-like orphan receptor 1
ENSG00000149150.8	145.728	1.36223	0.473717	2.87562	0.00403235	0.0458111	106	66	140	283	SLC43A1	chr11	protein_coding	solute carrier family 43 (amino acid system L transporter), member 1
ENSG00000279227.1	9.71901	6.78015	2.1591	3.14026	0.00168798	0.0256954	0	0	23	14	AC009303.2	chr2	TEC	--
ENSG00000128510.10	272.934	1.93121	0.371936	5.1923	2.07707e-07	2.97996e-05	141	97	459	376	CPA4	chr7	protein_coding	carboxypeptidase A4
ENSG00000155640.6	719.643	1.17711	0.285596	4.12161	3.76235e-05	0.00154418	443	473	1065	860	C10orf12	chr10	protein_coding	chromosome 10 open reading frame 12
ENSG00000109787.12	490.181	1.18819	0.359347	3.30652	0.000944629	0.0169406	236	378	755	553	KLF3	chr4	protein_coding	Kruppel-like factor 3 (basic)
ENSG00000166473.16	54.3027	3.65415	0.965326	3.78541	0.000153457	0.00466113	1	15	139	48	PKD1L2	chr16	polymorphic_pseudogene	polycystic kidney disease 1-like 2 (gene/pseudogene)
ENSG00000101384.11	471.984	1.13823	0.301703	3.77269	0.000161494	0.00482163	285	326	651	610	JAG1	chr20	protein_coding	jagged 1
ENSG00000124942.13	36311.8	1.02719	0.21787	4.71469	2.42078e-06	0.000202297	26003	23833	52036	41923	AHNAK	chr11	protein_coding	AHNAK nucleoprotein
ENSG00000129315.9	673.696	1.05492	0.340248	3.10043	0.0019324	0.0283512	444	465	1098	629	CCNT1	chr12	protein_coding	cyclin T1
ENSG00000165891.15	650.592	1.24382	0.278664	4.4635	8.06333e-06	0.000491439	379	422	924	852	E2F7	chr12	protein_coding	E2F transcription factor 7
ENSG00000188647.12	361.175	1.05638	0.360872	2.9273	0.00341922	0.0410003	268	222	563	369	PTAR1	chr9	protein_coding	protein prenyltransferase alpha subunit repeat containing 1
ENSG00000197608.11	520.327	1.38696	0.321374	4.31572	1.59082e-05	0.000821348	295	303	841	603	ZNF841	chr19	protein_coding	zinc finger protein 841
ENSG00000173535.13	191.118	1.48496	0.393356	3.7751	0.00015994	0.00479289	111	99	223	337	TNFRSF10C	chr8	protein_coding	tumor necrosis factor receptor superfamily, member 10c, decoy without an intracellular domain
ENSG00000184995.7	9.55877	6.75431	2.23065	3.02795	0.00246219	0.0334936	0	0	29	6	IFNE	chr9	protein_coding	interferon, epsilon
ENSG00000101096.19	188.242	1.21272	0.40461	2.99726	0.00272416	0.0358092	148	91	237	280	NFATC2	chr20	protein_coding	nuclear factor of activated T-cells, cytoplasmic, calcineurin-dependent 2
ENSG00000261780.2	26.771	4.09728	1.19058	3.44142	0.000578671	0.0118005	1	5	70	24	CTD-2354A18.1	chr18	processed_transcript	--
ENSG00000161509.13	73.0269	3.51419	0.684943	5.13063	2.88767e-07	3.93403e-05	19	6	103	165	GRIN2C	chr17	protein_coding	glutamate receptor, ionotropic, N-methyl D-aspartate 2C
ENSG00000155090.14	1384.47	1.34826	0.267268	5.04459	4.54504e-07	5.41796e-05	747	870	2143	1687	KLF10	chr8	protein_coding	Kruppel-like factor 10
ENSG00000256087.6	255.426	1.53261	0.433545	3.53507	0.000407662	0.00938552	109	161	452	270	ZNF432	chr19	protein_coding	zinc finger protein 432
ENSG00000048405.9	165.076	1.36924	0.457344	2.99389	0.00275448	0.0360126	121	73	265	192	ZNF800	chr7	protein_coding	zinc finger protein 800
ENSG00000131018.22	2026.15	1.59779	0.265478	6.01853	1.76012e-09	7.71218e-07	1175	931	3423	2415	SYNE1	chr6	protein_coding	spectrin repeat containing, nuclear envelope 1
ENSG00000114127.10	382.041	1.33513	0.369771	3.61068	0.000305392	0.00782152	286	171	625	422	XRN1	chr3	protein_coding	5'-3' exoribonuclease 1
ENSG00000117425.13	11.6111	7.03543	2.09914	3.35158	0.000803513	0.0149045	0	0	33	10	PTCH2	chr1	protein_coding	patched 2
ENSG00000166833.19	1832.45	1.09835	0.27207	4.03703	5.41324e-05	0.00205046	1365	1077	2836	1946	NAV2	chr11	protein_coding	neuron navigator 2
ENSG00000139318.7	225.059	1.38958	0.369043	3.76537	0.000166299	0.00495597	123	135	303	335	DUSP6	chr12	protein_coding	dual specificity phosphatase 6
ENSG00000269821.1	326.047	1.20612	0.405194	2.97665	0.00291415	0.0370543	197	212	562	299	KCNQ1OT1	chr11	antisense	KCNQ1 opposite strand/antisense transcript 1 (non-protein coding)
ENSG00000139211.6	192.381	1.19499	0.407344	2.93361	0.00335044	0.0405743	120	123	284	233	AMIGO2	chr12	protein_coding	adhesion molecule with Ig-like domain 2
ENSG00000138356.13	195.979	1.41656	0.394209	3.59342	0.000326367	0.00817783	110	112	286	268	AOX1	chr2	protein_coding	aldehyde oxidase 1
ENSG00000095574.11	167.715	1.34642	0.433809	3.10371	0.00191109	0.0281615	90	106	254	211	IKZF5	chr10	protein_coding	IKAROS family zinc finger 5 (Pegasus)
ENSG00000197497.10	11.4276	7.01838	2.08395	3.36783	0.000757629	0.0143489	0	0	11	36	ZNF665	chr19	protein_coding	zinc finger protein 665
ENSG00000058668.14	391.402	1.08907	0.317841	3.42645	0.000611527	0.0122757	276	246	556	474	ATP2B4	chr1	protein_coding	ATPase, Ca++ transporting, plasma membrane 4
ENSG00000090020.10	689.163	1.00382	0.262775	3.82009	0.000133403	0.00421584	548	413	891	903	SLC9A1	chr1	protein_coding	solute carrier family 9, subfamily A (NHE1, cation proton antiporter 1), member 1
ENSG00000227671.4	126.533	1.36727	0.470247	2.90756	0.0036426	0.0429204	84	64	185	169	RP11-488L18.4	chr1	transcribed_unprocessed_pseudogene	--
ENSG00000144821.9	66.8128	2.15681	0.668429	3.22668	0.00125235	0.0208665	27	24	133	74	MYH15	chr3	protein_coding	myosin, heavy chain 15
ENSG00000057252.12	429.36	1.0619	0.291177	3.64693	0.000265393	0.00704182	303	277	476	675	SOAT1	chr1	protein_coding	sterol O-acyltransferase 1
ENSG00000259151.2	9.44629	6.7424	2.16841	3.10937	0.00187486	0.0277582	0	0	13	25	CAP2P1	chr14	transcribed_processed_pseudogene	CAP, adenylate cyclase-associated protein, 2 (yeast) pseudogene 1
ENSG00000065618.16	162.663	1.52052	0.414685	3.66669	0.000245709	0.00661657	88	87	208	268	COL17A1	chr10	protein_coding	collagen, type XVII, alpha 1
ENSG00000167232.13	373.097	1.23199	0.346674	3.55373	0.000379813	0.00891105	279	189	572	435	ZNF91	chr19	protein_coding	zinc finger protein 91
ENSG00000134531.9	401.994	1.14928	0.311973	3.68392	0.000229678	0.00627916	285	237	569	505	EMP1	chr12	protein_coding	epithelial membrane protein 1
ENSG00000141448.8	123.122	1.70279	0.47017	3.62164	0.000292738	0.00759005	67	54	180	188	GATA6	chr18	protein_coding	GATA binding protein 6
ENSG00000119630.13	62.6799	2.53791	0.720359	3.52312	0.000426505	0.00961684	15	23	55	164	PGF	chr14	protein_coding	placental growth factor
ENSG00000157106.16	3445.24	1.16597	0.28633	4.07213	4.65843e-05	0.00184201	2406	2032	5719	3337	SMG1	chr16	protein_coding	SMG1 phosphatidylinositol 3-kinase-related kinase
ENSG00000214900.8	32.8699	3.32267	1.10648	3.00291	0.00267407	0.0354184	13	0	52	66	LINC01588	chr14	lincRNA	long intergenic non-protein coding RNA 1588
ENSG00000173575.18	6746.4	1.10134	0.241801	4.55473	5.24528e-06	0.000368123	4550	4380	10219	7446	CHD2	chr15	protein_coding	chromodomain helicase DNA binding protein 2
ENSG00000126368.5	581.215	1.31223	0.270629	4.84881	1.24204e-06	0.00012278	367	329	809	806	NR1D1	chr17	protein_coding	nuclear receptor subfamily 1, group D, member 1
ENSG00000189403.14	178963	4.78404	0.245288	19.5038	1.01999e-84	1.65361e-80	13950	12219	392897	267988	HMGB1	chr13	protein_coding	high mobility group box 1
ENSG00000140465.13	374.065	2.26513	0.403883	5.60838	2.04228e-08	4.86903e-06	205	70	537	685	CYP1A1	chr15	protein_coding	cytochrome P450, family 1, subfamily A, polypeptide 1
ENSG00000120063.9	435.273	1.20439	0.340045	3.54185	0.000397333	0.0092286	355	201	641	532	GNA13	chr17	protein_coding	guanine nucleotide binding protein (G protein), alpha 13
ENSG00000101544.8	477.556	1.24749	0.303198	4.11445	3.88108e-05	0.00158889	258	327	644	668	ADNP2	chr18	protein_coding	ADNP homeobox 2
ENSG00000225300.1	12.2728	7.12079	2.03665	3.49633	0.000471704	0.0104044	0	0	14	36	RP11-1086F11.1	chr1	sense_intronic	--
ENSG00000168769.12	203.877	1.69243	0.45263	3.73911	0.000184676	0.00535595	128	75	369	224	TET2	chr4	protein_coding	tet methylcytosine dioxygenase 2
ENSG00000204610.12	8.62173	6.60941	2.21859	2.97911	0.00289088	0.0368526	0	0	15	19	TRIM15	chr6	protein_coding	tripartite motif containing 15
ENSG00000280145.3	100.105	1.79502	0.560172	3.2044	0.00135345	0.0218984	35	57	169	130	CH507-154B10.1	chr21	lincRNA	--
ENSG00000134982.16	534.574	1.16084	0.339691	3.41735	0.000632341	0.012594	384	307	868	540	APC	chr5	protein_coding	adenomatous polyposis coli
ENSG00000184384.13	328.622	1.14029	0.342162	3.33261	0.000860369	0.0157075	229	199	484	388	MAML2	chr11	protein_coding	mastermind-like 2 (Drosophila)
ENSG00000258964.1	328.222	1.3832	0.391509	3.533	0.000410873	0.00939503	178	199	568	334	RP11-618G20.1	chr14	processed_transcript	--
ENSG00000269082.1	28.1721	3.60594	1.05991	3.40212	0.000668664	0.0131718	6	3	67	31	CTD-2620I22.1	chr19	processed_transcript	--
ENSG00000104064.16	609.911	1.07658	0.269055	4.00133	6.29875e-05	0.00233674	419	398	815	796	GABPB1	chr15	protein_coding	GA binding protein transcription factor, beta subunit 1
ENSG00000249673.6	121.174	1.59509	0.475337	3.3557	0.000791646	0.0147859	59	66	172	184	NOP14-AS1	chr4	antisense	NOP14 antisense RNA 1
ENSG00000171522.5	109.285	2.29826	0.531276	4.32592	1.51896e-05	0.00079694	41	36	205	143	PTGER4	chr5	protein_coding	prostaglandin E receptor 4 (subtype EP4)
ENSG00000159459.11	398.255	1.28672	0.367094	3.50516	0.00045634	0.0102185	267	217	672	403	UBR1	chr15	protein_coding	ubiquitin protein ligase E3 component n-recognin 1
ENSG00000237515.7	13.9634	4.80814	1.66161	2.89366	0.00380775	0.0442518	1	1	38	12	SHISA9	chr16	protein_coding	shisa family member 9
ENSG00000133138.19	361.306	1.52984	0.339922	4.50057	6.77705e-06	0.000441174	219	170	580	454	TBC1D8B	chrX	protein_coding	TBC1 domain family, member 8B (with GRAM domain)
ENSG00000138802.11	270.637	1.52757	0.340234	4.48977	7.13012e-06	0.000453308	145	145	351	441	SEC24B	chr4	protein_coding	SEC24 family member B
ENSG00000120685.19	559.866	1.08001	0.29854	3.61762	0.000297321	0.00766323	348	397	794	676	PROSER1	chr13	protein_coding	proline and serine rich 1
ENSG00000273136.5	234.475	1.22078	0.368376	3.31396	0.000919837	0.0165818	149	144	332	305	NBPF26	chr1	protein_coding	neuroblastoma breakpoint family, member 26
ENSG00000279294.1	10.2321	6.85444	2.12869	3.22002	0.0012818	0.0211949	0	0	24	15	RP11-274A11.3	chr16	TEC	--
ENSG00000144583.4	171.628	1.95155	0.4125	4.73103	2.23381e-06	0.000193665	77	70	264	268	2018-03-04	chr2	protein_coding	membrane-associated ring finger (C3HC4) 4, E3 ubiquitin protein ligase
ENSG00000128591.15	58.0599	2.44261	0.709758	3.44146	0.000578574	0.0118005	13	24	105	84	FLNC	chr7	protein_coding	filamin C, gamma
ENSG00000176542.9	339.196	1.1859	0.351111	3.37758	0.000731266	0.0139638	189	239	498	412	KIAA2018	chr3	protein_coding	KIAA2018
ENSG00000114268.11	1501.71	1.00891	0.213272	4.73065	2.23806e-06	0.000193665	1058	1018	1722	2239	PFKFB4	chr3	protein_coding	6-phosphofructo-2-kinase/fructose-2,6-biphosphatase 4
ENSG00000258765.1	18.0762	4.54615	1.44553	3.14498	0.001661	0.0253615	0	3	36	31	RP11-692C24.2	chr15	lincRNA	--
ENSG00000254991.1	8.42011	6.57672	2.24218	2.93318	0.0033551	0.0405743	0	0	11	23	RP13-631K18.3	chr11	lincRNA	--
ENSG00000075568.16	1234.48	1.02665	0.227312	4.5165	6.28713e-06	0.000417734	850	841	1585	1649	TMEM131	chr2	protein_coding	transmembrane protein 131
ENSG00000188419.13	356.467	1.30742	0.343464	3.80657	0.000140909	0.00441349	248	182	550	428	CHM	chrX	protein_coding	choroideremia (Rab escort protein 1)
ENSG00000198569.9	43.3305	2.32391	0.769489	3.02007	0.00252716	0.0340568	15	15	74	66	SLC34A3	chr9	protein_coding	solute carrier family 34 (type II sodium/phosphate cotransporter), member 3
ENSG00000109452.12	32.2682	3.52678	0.98451	3.58226	0.000340628	0.00837976	9	2	48	70	INPP4B	chr4	protein_coding	inositol polyphosphate-4-phosphatase, type II, 105kDa
ENSG00000048052.21	73.9894	3.23773	0.722688	4.48012	7.46021e-06	0.000464798	21	9	176	75	HDAC9	chr7	protein_coding	histone deacetylase 9
ENSG00000232480.1	10.2502	6.8625	2.18082	3.14675	0.00165095	0.0253615	0	0	6	37	TGFB2-AS1	chr1	antisense	TGFB2 antisense RNA 1 (head to head)
ENSG00000170396.7	276.636	1.312	0.445864	2.9426	0.00325468	0.0398647	124	202	484	263	ZNF804A	chr2	protein_coding	zinc finger protein 804A
ENSG00000188185.11	103.031	1.67952	0.527673	3.18289	0.00145813	0.0230627	52	50	172	130	LINC00265	chr7	lincRNA	long intergenic non-protein coding RNA 265
ENSG00000120875.8	1487.59	1.15148	0.228168	5.04662	4.4969e-07	5.40028e-05	1134	805	1709	2353	DUSP4	chr8	protein_coding	dual specificity phosphatase 4
ENSG00000123728.9	336.256	1.03576	0.354978	2.91781	0.00352496	0.0419887	236	223	506	361	RAP2C	chrX	protein_coding	RAP2C, member of RAS oncogene family
ENSG00000265992.1	229.462	2.07428	0.533607	3.88728	0.000101375	0.00338168	51	128	479	218	ESRG	chr3	sense_intronic	embryonic stem cell related (non-protein coding)
ENSG00000131126.18	11.7624	7.05363	2.1238	3.32123	0.00089622	0.0162523	0	0	36	7	TEX101	chr19	protein_coding	testis expressed 101
ENSG00000139289.13	828.428	1.08213	0.245332	4.4109	1.02942e-05	0.000596033	636	478	1021	1189	PHLDA1	chr12	protein_coding	pleckstrin homology-like domain, family A, member 1
ENSG00000279417.1	510.417	1.5061	0.39646	3.79887	0.000145356	0.0044886	271	281	978	441	RP11-382B18.1	chr15	TEC	--
ENSG00000120738.7	109.4	1.68306	0.514882	3.26882	0.00107996	0.0189094	54	54	182	139	EGR1	chr5	protein_coding	early growth response 1
ENSG00000140497.16	412.646	1.18068	0.300256	3.93223	8.41614e-05	0.00289524	307	223	481	652	SCAMP2	chr15	protein_coding	secretory carrier membrane protein 2
ENSG00000113578.17	77.4451	2.47284	0.622468	3.97264	7.10819e-05	0.00254389	34	16	137	117	FGF1	chr5	protein_coding	fibroblast growth factor 1 (acidic)
ENSG00000260118.1	9.98007	6.81992	2.13054	3.20103	0.00136938	0.02209	0	0	19	20	RP6-201G10.2	chrX	lincRNA	--
ENSG00000265972.5	755.147	1.49109	0.309011	4.82536	1.3975e-06	0.000134061	510	324	1236	903	TXNIP	chr1	protein_coding	thioredoxin interacting protein
ENSG00000273760.1	295.143	1.12357	0.344445	3.26198	0.00110637	0.0191569	182	203	406	380	CH17-360D5.3	chr10	lincRNA	--
ENSG00000280279.1	22.9479	4.47015	1.29654	3.44776	0.000565266	0.0116443	0	4	45	40	RP11-1228E12.1	chr17	lincRNA	--
ENSG00000213707.2	542.78	4.64386	0.333301	13.9329	3.99616e-44	3.23928e-40	45	42	1106	909	HMGB1P10	chr22	processed_pseudogene	high mobility group box 1 pseudogene 10
ENSG00000147168.12	45.6053	2.29682	0.808836	2.83966	0.00451616	0.049773	26	7	64	86	IL2RG	chrX	protein_coding	interleukin 2 receptor, gamma
ENSG00000123342.15	41.3652	3.62756	0.843465	4.30078	1.702e-05	0.000859588	8	5	71	79	MMP19	chr12	protein_coding	matrix metallopeptidase 19
ENSG00000196712.16	1173.49	1.01553	0.292433	3.47268	0.000515285	0.0109922	856	764	1819	1179	NF1	chr17	protein_coding	neurofibromin 1
ENSG00000125740.13	214.026	1.66261	0.404546	4.10982	3.95961e-05	0.00160885	111	103	359	266	FOSB	chr19	protein_coding	FBJ murine osteosarcoma viral oncogene homolog B
ENSG00000169891.17	321.572	1.04739	0.316149	3.31297	0.000923113	0.0166099	226	211	389	463	REPS2	chrX	protein_coding	RALBP1 associated Eps domain containing 2
ENSG00000248583.1	61.2638	2.18628	0.708569	3.08548	0.00203223	0.0293274	35	12	107	87	RP11-241F15.1	chr4	unprocessed_pseudogene	--
ENSG00000069431.10	84.8474	2.23816	0.628194	3.56284	0.000366858	0.00870791	45	18	160	108	ABCC9	chr12	protein_coding	ATP-binding cassette, sub-family C (CFTR/MRP), member 9
