# Supplementary material for: HMGB1 prefers to interact with structural RNAs and regulates rRNA methylation modification and translation in HeLa cells
Source: BMC Genomics. 2024 Apr 5;25:345. doi: 10.1186/s12864-024-10204-6 (PMC10996203; doi:10.1186/s12864-024-10204-6)
Supplement: Supplementary file 5 — Supplementary Material 5. [file 12864_2024_10204_MOESM5_ESM.xls]

## Sheet: Up_GO_enrichment_C
Table S4 Annotation of differentially expressed genes between OE-HMGB1 cells with control compared with GO database.
#fg	261
#bg	17563
##Statistical test method: hypergeometric test
##FDR correction method: Benjamini and Hochberg
#Term	Database	ID	Input number	Background number	P-Value	Corrected P-Value	Input	Hyperlink
--------------------
#Term	Database	ID	Input number	Background number	P-Value	Corrected P-Value	Input	Hyperlink
--------------------
#Term	Database	ID	Input number	Background number	P-Value	Corrected P-Value	Input	Hyperlink
nucleus	Gene Ontology	GO:0005634	110	5518	0.000151987	0.00471158	PTGS2|EGR1|KIAA2018|CSRNP1|HIPK3|AKT3|PKP2|CCNT1|SMG1|SPOPL|NAV2|ZNF260|CUL5|MBNL2|FOSB|IRX2|SCAMP2|NR2C2|REV3L|GATA6|STK17A|NFAT5|ZNF675|ZNF841|RFX1|AHR|FAT1|RUNX1|APC|ZNF699|NFATC2|ZNF195|ZNF211|CCDC62|ITGA2|SP140|KAT2B|HELZ|TXNIP|NEK7|KANSL1|CHD2|MAML2|SLC9A1|AHNAK|AFF4|PPARGC1A|RRM2B|NF1|ZNF765|ZBTB34|ZNF221|TIPARP|FGF1|HLX|HOXD12|PDZD2|TNKS|HDAC9|RPP30|SDCBP|TBX3|REL|IKZF5|NCOA2|HOXA10|POU6F…	http://amigo.geneontology.org/amigo/term/GO:0005634
nucleoplasm	Gene Ontology	GO:0005654	29	1091	0.00173168	0.026841	NFATC2|HDAC9|CDKN1A|SP140|KAT2B|REL|CCNT1|NR1D1|NCOA2|KANSL1|MAML2|ANKRD1|EGR1|PPARGC1A|MED13|RRM2B|DUSP5|DUSP4|MAPK8|DUSP6|HMGB1|NR2C2|SNAPC1|GATA6|NOTCH2|NEDD4L|PDPK1|LIN54|ATF3	http://amigo.geneontology.org/amigo/term/GO:0005654
transcription factor complex	Gene Ontology	GO:0005667	9	221	0.00592457	0.050732	E2F7|NFATC2|ANKRD1|HDAC9|HOXD12|HOXA10|AHR|REL|GATA6	http://amigo.geneontology.org/amigo/term/GO:0005667
external side of plasma membrane	Gene Ontology	GO:0009897	8	185	0.00654607	0.050732	IL7R|IL2RG|CD274|ITGA2|IL6ST|TLR4|SLAMF7|S1PR1	http://amigo.geneontology.org/amigo/term/GO:0009897
receptor complex	Gene Ontology	GO:0043235	5	113	0.0267937	0.162912	NOTCH2|ROR1|LOXL4|NRP1|TRPV3	http://amigo.geneontology.org/amigo/term/GO:0043235
cytosol	Gene Ontology	GO:0005829	50	2601	0.0315313	0.162912	AOX1|NFATC2|CDKN1A|SEC24B|DOCK4|SDCBP|TXNIP|REL|MAPK13|FAM13B|STAM|ATP7A|PGM2|ABL2|SMG1|ANKRD1|AHNAK|PIK3CD|PPARGC1A|BCL10|SYNJ1|SYNJ2|CUL5|ARHGAP29|DUSP6|INPP4B|RAP2C|TAOK1|MAPK8|SYDE2|CHM|CEP192|AP5M1|RICTOR|FES|PDPK1|PHLPP2|UBR1|NRP1|FGF1|TJP1|INPP5D|ID2|PFKFB4|NEDD4L|XRN1|GRB7|APC|FLNC|TUBGCP4	http://amigo.geneontology.org/amigo/term/GO:0005829
focal adhesion	Gene Ontology	GO:0005925	5	131	0.0460155	0.19606	PDPK1|ITGA2|FES|GRB7|SDCBP	http://amigo.geneontology.org/amigo/term/GO:0005925
intracellular	Gene Ontology	GO:0005622	18	795	0.0505961	0.19606	ZNF221|ZNF675|ZNF195|TRIM15|ZNF211|ZNF841|PAPPA2|CARD16|NEDD4L|ZNF468|ZNF431|XRN1|NF1|ZNF432|FAM13B|ZNF493|ARHGAP29|ZNF91	http://amigo.geneontology.org/amigo/term/GO:0005622
membrane	Gene Ontology	GO:0016020	25	1214	0.0611823	0.198773	IL7R|UGCG|SOAT1|SEC24B|DOCK4|SDCBP|PGF|LOXL4|RAB30|NT5E|CD163L1|SYNJ2|JAG1|CDC42EP3|EMP1|CLCN6|AP5M1|KIAA2018|FRS2|NRP1|INPP5D|IL2RG|PAPPA2|ABCC9|GDPD5	http://amigo.geneontology.org/amigo/term/GO:0016020
Golgi apparatus	Gene Ontology	GO:0005794	17	764	0.0641204	0.198773	TMED7|TNKS|SCAMP2|LMTK2|PAQR3|INPP4B|SYNE1|SULF2|AKT3|GAL|TRAPPC10|SPRY4|APC2|MAML2|SLC30A7|ATP7A|FES	http://amigo.geneontology.org/amigo/term/GO:0005794
endosome	Gene Ontology	GO:0005768	5	164	0.0981309	0.276551	ARRDC4|ASTN2|S1PR1|FRS2|KIAA1033	http://amigo.geneontology.org/amigo/term/GO:0005768
cell surface	Gene Ontology	GO:0009986	9	379	0.113269	0.292611	DCBLD2|PKD1L2|IL2RG|HMGB1|SULF2|NOTCH2|NRP1|TREML2|ITGA2	http://amigo.geneontology.org/amigo/term/GO:0009986
dendrite	Gene Ontology	GO:0030425	6	238	0.144462	0.32719	EPHB2|CPEB4|IL6ST|GRIN2C|NF1|NR1D1	http://amigo.geneontology.org/amigo/term/GO:0030425
perinuclear region of cytoplasm	Gene Ontology	GO:0048471	11	521	0.154643	0.32719	ZNF675|LMTK2|ITGA2|SEC24B|FAT1|TLR4|GDPD5|APC2|SLC30A7|ATP7A|BCL10	http://amigo.geneontology.org/amigo/term/GO:0048471
actin cytoskeleton	Gene Ontology	GO:0015629	5	192	0.158318	0.32719	CDC42EP3|AHNAK|ABL2|NFATC2|DAPK1	http://amigo.geneontology.org/amigo/term/GO:0015629
integral to plasma membrane	Gene Ontology	GO:0005887	20	1068	0.170462	0.330269	EFNB2|EPHB2|GPR1|DCBLD2|PRRG2|LAPTM5|IL2RG|NOTCH2|FRS2|TNFRSF10C|GRIN2C|FAT1|ASGR1|ROR1|TLR4|GPR75|JAG1|ATP2B4|SLC43A1|COL17A1	http://amigo.geneontology.org/amigo/term/GO:0005887
neuronal cell body	Gene Ontology	GO:0043025	6	261	0.19363	0.353091	EPHB2|TGFB2|IL6ST|GAL|ATP7A|NRP1	http://amigo.geneontology.org/amigo/term/GO:0043025
lysosomal membrane	Gene Ontology	GO:0005765	5	237	0.277389	0.456699	LAPTM5|AHNAK|CLCN6|SLC36A1|AP5M1	http://amigo.geneontology.org/amigo/term/GO:0005765
Golgi membrane	Gene Ontology	GO:0000139	9	477	0.279912	0.456699	TNKS|UGCG|MARCH4|PAQR3|NOTCH2|RHBDF1|SEC24B|APC2|SLC30A7	http://amigo.geneontology.org/amigo/term/GO:0000139
cytoskeleton	Gene Ontology	GO:0005856	7	363	0.295733	0.458387	SDCBP|RAPH1|FES|SYNE1|FRMD6|FLNC|KITLG	http://amigo.geneontology.org/amigo/term/GO:0005856
endoplasmic reticulum membrane	Gene Ontology	GO:0005789	12	697	0.342412	0.495008	TMED7|CYP1A1|SOAT1|SLC9A1|LRRC8C|PTGS2|NOTCH2|MEST|RHBDF1|CYP2C18|SEC24B|SDCBP	http://amigo.geneontology.org/amigo/term/GO:0005789
extracellular region	Gene Ontology	GO:0005576	27	1670	0.351296	0.495008	IL7R|TGFB2|HMGB1|MMP19|IL6ST|UCN2|PGF|CPA4|DNASE1|GAL|CD163L1|GDF15|JAG1|CDCP1|RSPRY1|ASGR1|KITLG|NRP1|FGF1|COL17A1|SCUBE2|PRRG2|IL11|PAPPA2|NOTCH2|VWDE|PDZD2	http://amigo.geneontology.org/amigo/term/GO:0005576
plasma membrane	Gene Ontology	GO:0005886	58	3763	0.400081	0.530412	EFNB2|CDCP1|NFATC2|CCDC62|NT5E|ITGA2|FRS2|AKT3|PKP2|ATP7A|KITLG|SLC9A1|NEDD4L|PTGER4|AHNAK|NCR3LG1|PIK3CD|SULF2|SLC36A1|TEX101|RAPH1|SLC34A3|EMP1|CD163L1|CUL5|JAG1|TRPV3|ABCC9|SDCBP|RAP2C|GRB7|IL7R|AMIGO2|ARRDC4|APC|FRMD6|IL6ST|ATP2B4|SLC43A1|COL17A1|TJP1|IL2RG|CD274|BCL10|ROR1|NOTCH2|IFITM10|TREML2|GRIN2C|FAT1|GNG5|GNA13|TLR4|GPR132|PDPK1|NRP1|FLNC|S1PR1	http://amigo.geneontology.org/amigo/term/GO:0005886
cytoplasm	Gene Ontology	GO:0005737	69	4508	0.410642	0.530412	GLCCI1|PTGS2|NFATC2|HSF2|CCDC62|HDAC9|CPEB4|SP140|LIN7C|SDCBP|HIPK3|APC2|ZFAND5|AKT3|CDC42EP3|NLRP10|SPRY4|TXNIP|NR1D1|SLC30A7|REPS2|KITLG|NCOA2|NEK7|SMG1|ANKRD1|KLF6|NBPF26|AHNAK|EGR1|NT5E|NBPF20|HOXA10|RAPH1|RRM2B|ROR1|NF1|ZNF260|MBNL2|DUSP6|DAPK1|RAP2C|KMT2A|TAOK1|APC|SPANXB1|CEP192|NBPF14|MAST4|NBPF12|NBPF10|PHLPP2|SYNE1|FRMD6|FRS2|BCL10|FGF1|SLC9A1|NFAT5|TJP1|IL11|ID2|AHR|NEDD4L|PDZD2|TLR4|P…	http://amigo.geneontology.org/amigo/term/GO:0005737
endoplasmic reticulum	Gene Ontology	GO:0005783	10	692	0.581309	0.720824	TMED7|SOAT1|SLC9A1|CPEB4|SULF2|SLC36A1|MEST|MSRB3|PDZD2|ATP7A	http://amigo.geneontology.org/amigo/term/GO:0005783
nucleolus	Gene Ontology	GO:0005730	25	1765	0.631152	0.752528	TNKS|NFATC2|AFF4|CCDC62|CDKN1A|ZMAT3|AKT3|PKP2|CCNT1|PHLDA1|SLC9A1|EGR1|NAV2|RRM2B|ZNF260|KMT2A|SCAMP2|ZBED6|NR2C2|SYNE1|FGF1|ID2|AHR|FBXO32|ATF3	http://amigo.geneontology.org/amigo/term/GO:0005730
cell junction	Gene Ontology	GO:0030054	5	400	0.712452	0.818	GRIN2C|FAT1|TJP1|SHISA9|PKP2	http://amigo.geneontology.org/amigo/term/GO:0030054
extracellular space	Gene Ontology	GO:0005615	14	1084	0.744045	0.823764	PGF|TGFB2|LOXL4|LTBP2|IL11|HMGB1|SULF2|IL6ST|GAL|IFNE|UCN2|KITLG|GDF15|FGF1	http://amigo.geneontology.org/amigo/term/GO:0005615
integral to membrane	Gene Ontology	GO:0016021	58	4328	0.838051	0.895847	IL7R|CDCP1|UGCG|SOAT1|NCR3LG1|PTCH2|TMEM154|MARCH4|TMEM131|PKP2|SLC30A7|ATP7A|TMED7|FAM8A1|GREB1|SLC9A1|PKD1L2|GRIN2C|PTGER4|S1PR1|FAT1|SLC36A1|SLC34A3|TRAPPC10|FNDC3B|JAG1|SAMD8|TRPV3|CD163L1|EPHB2|RTL1|SCAMP2|LRRC8C|PAQR3|EMP1|PAQR5|KIAA1549L|MEST|ASTN2|GPR132|SYNE1|KITLG|NRP1|LYPD3|GPR1|AMIGO2|LMTK2|CD274|HEPHL1|TREML2|RHBDF1|MAOA|CLCN6|TMTC3|ABCC9|GDPD5|SLAMF7|IFITM10	http://amigo.geneontology.org/amigo/term/GO:0016021
extracellular vesicular exosome	Gene Ontology	GO:0070062	16	1573	0.963244	0.995352	AOX1|SCAMP2|SLC9A1|RAP2C|CD274|AHNAK|NT5E|MEST|FAT1|GNG5|GNA13|LOXL4|FCGBP|SDCBP|TAOK1|LTBP2	http://amigo.geneontology.org/amigo/term/GO:0070062
mitochondrion	Gene Ontology	GO:0005739	7	1223	0.999366	0.999366	CYP1A1|SLC9A1|AFF4|MSRB3|PDP1|MAOA|MAPK8	http://amigo.geneontology.org/amigo/term/GO:0005739
--------------------

## Sheet: Up_GO_enrichment_F
Table S4. Annotation of differentially expressed genes between OE-HMGB1 cells with control compared with GO database.
#fg	203
#bg	15512
##Statistical test method: hypergeometric test
##FDR correction method: Benjamini and Hochberg
#Term	Database	ID	Input number	Background number	P-Value	Corrected P-Value	Input	Hyperlink
--------------------
#Term	Database	ID	Input number	Background number	P-Value	Corrected P-Value	Input	Hyperlink
--------------------
#Term	Database	ID	Input number	Background number	P-Value	Corrected P-Value	Input	Hyperlink
DNA binding	Gene Ontology	GO:0003677	51	1718	1.24486e-08	2.00136e-07	ZNF699|NFATC2|ZNF195|ZNF211|HMGB1P1|FOSB|SP140|KLF10|IKZF5|ZFAND5|HSF2|ZNF493|CCNT1|ZNF665|NCOA2|CHD2|ANKRD1|TFAP2C|EGR1|PPARGC1A|KLF6|POU6F1|KLF3|ZNF432|LCOR|ZNF260|HMGB1|ZNF91|KMT2C|ZNF221|KMT2A|ZBED6|TET2|NR2C2|ZNF765|SNAPC1|REV3L|KIAA2018|ZNF800|E2F7|NFAT5|ZNF675|ZNF841|HOXD12|RFX1|ZBTB34|AHR|ZNF468|RUNX1|XRN1|LIN54	http://amigo.geneontology.org/amigo/term/GO:0003677
protein binding	Gene Ontology	GO:0005515	119	6071	1.2912e-08	2.00136e-07	AFF4|IL6ST|ZFAND5|AKT3|PKP2|CCNT1|SMG1|PTGER4|PIK3CD|CUL5|ANKRD44|SCAMP2|CEP192|FCGBP|NR2C2|REV3L|SEC24B|GATA6|KITLG|ATP2B4|ROR1|NFAT5|ZNF675|INPP5D|LMTK2|RFX1|AHR|FAT1|RUNX1|XRN1|TLR4|APC|IL7R|NFATC2|ITGA2|SP140|KAT2B|DOCK4|FRS2|STAM|PHLDA1|KANSL1|SLC9A1|AHNAK|EGR1|PPARGC1A|NF1|EPHB2|GRB7|FGF1|HLX|CD274|FBXO32|LIN54|EFNB2|TNKS|SOAT1|HDAC9|SDCBP|TBX3|REL|SPRY4|TXNIP|ABL2|NCOA2|HOXA10|TRAPPC10|DUS…	http://amigo.geneontology.org/amigo/term/GO:0005515
sequence-specific DNA binding transcription factor activity	Gene Ontology	GO:0003700	36	1053	9.35882e-08	9.67079e-07	ZNF699|NFATC2|HSF2|HMGB1|SP140|TBX3|ZNF493|REL|KLF10|TFAP2C|EGR1|CSRNP1|HOXA10|POU6F1|KLF3|ZNF432|LCOR|ZNF260|ZNF665|IRX2|KMT2A|GABPB1|NR2C2|AFF4|GATA6|E2F7|NFAT5|HLX|ZNF841|HOXD12|AHR|RUNX1|ADNP2|ZNF91|FOSB|ATF3	http://amigo.geneontology.org/amigo/term/GO:0003700
growth factor binding	Gene Ontology	GO:0019838	5	26	1.92155e-05	0.00014892	RHBDF1|LTBP2|SDCBP|NRP1|IL6ST	http://amigo.geneontology.org/amigo/term/GO:0019838
metal ion binding	Gene Ontology	GO:0046872	44	1932	0.000149883	0.000929277	ZNF699|PTGS2|ZNF195|ZNF211|AOX1|HDAC9|CDKN1A|HELZ|ZNF493|IKZF5|NEK7|KLF10|SMG1|ZNF800|EGR1|NT5E|ATP2B4|KLF6|ZNF260|ITGA2|ZNF432|ZNF765|KLF3|MBNL2|ZNF665|ZNF91|ZNF221|ZBED6|RRM2B|PDP1|REV3L|TIPARP|KDM6A|PHLPP2|ZNF804A|NRP1|ASGR1|ZNF841|ARHGAP29|ZBTB34|ZNF468|ADNP2|GNA13|ZNF431	http://amigo.geneontology.org/amigo/term/GO:0046872
transcription factor binding	Gene Ontology	GO:0008134	11	269	0.000849721	0.00425026	HDAC9|HMGB1|EGR1|KAT2B|PPARGC1A|AHR|LCOR|RUNX1|GATA6|FOSB|BCL10	http://amigo.geneontology.org/amigo/term/GO:0008134
protein serine/threonine kinase activity	Gene Ontology	GO:0004674	13	361	0.000959736	0.00425026	NEK7|SMG1|LMTK2|CDK17|HIPK3|AKT3|MAST4|MAPK13|PDPK1|MAPK8|TAOK1|DAPK1|STK17A	http://amigo.geneontology.org/amigo/term/GO:0004674
sequence-specific DNA binding	Gene Ontology	GO:0043565	16	542	0.00208784	0.00809036	AHR|NFATC2|HLX|FOSB|EGR1|HOXD12|CSRNP1|PPARGC1A|NR2C2|TBX3|POU6F1|ADNP2|REL|HOXA10|ATF3|IRX2	http://amigo.geneontology.org/amigo/term/GO:0043565
histone deacetylase binding	Gene Ontology	GO:0042826	5	72	0.00251327	0.00865682	HDAC9|MAPK8|HOXA10|KAT2B|ANKRD1	http://amigo.geneontology.org/amigo/term/GO:0042826
receptor activity	Gene Ontology	GO:0004872	9	233	0.0036335	0.0104943	TREML2|PAQR3|PAQR5|NOTCH2|NR2C2|MED13|TLR4|SLAMF7|CUL5	http://amigo.geneontology.org/amigo/term/GO:0004872
transcription coactivator activity	Gene Ontology	GO:0003713	9	235	0.00384302	0.0104943	NCOA2|RAP2C|HSF2|MAML2|KAT2B|PPARGC1A|NR2C2|MED13|BCL10	http://amigo.geneontology.org/amigo/term/GO:0003713
protein kinase activity	Gene Ontology	GO:0004672	10	283	0.00417396	0.0104943	SMG1|CDK17|HIPK3|AKT3|FES|MAPK13|PDPK1|ABL2|TAOK1|DAPK1	http://amigo.geneontology.org/amigo/term/GO:0004672
ATP binding	Gene Ontology	GO:0005524	32	1513	0.00440083	0.0104943	MYH15|HELZ|HIPK3|AKT3|NLRP10|MAPK13|ABL2|ATP7A|NEK7|CHD2|SMG1|PIK3CD|CDK17|TAOK1|NAV2|MAPK8|DAPK1|TRANK1|EPHB2|CLCN6|MAST4|FES|ATP2B4|ROR1|STK17A|DNAH2|DNAH1|LMTK2|PFKFB4|RUNX1|ABCC9|PDPK1	http://amigo.geneontology.org/amigo/term/GO:0005524
growth factor activity	Gene Ontology	GO:0008083	7	165	0.00605727	0.0134125	PGF|TGFB2|IL11|KITLG|JAG1|GDF15|FGF1	http://amigo.geneontology.org/amigo/term/GO:0008083
transcription regulatory region DNA binding	Gene Ontology	GO:0044212	7	171	0.00732143	0.015131	NFATC2|GABPB1|KMT2A|AHR|CCNT1|GATA6|NR1D1	http://amigo.geneontology.org/amigo/term/GO:0044212
PDZ domain binding	Gene Ontology	GO:0030165	5	94	0.00783275	0.015176	GRIN2C|ARHGAP29|GNG5|LIN7C|DOCK4	http://amigo.geneontology.org/amigo/term/GO:0030165
cytokine activity	Gene Ontology	GO:0005125	6	167	0.0226706	0.0413405	TGFB2|IL11|HMGB1|IFNE|KITLG|GDF15	http://amigo.geneontology.org/amigo/term/GO:0005125
protein dimerization activity	Gene Ontology	GO:0046983	6	171	0.0251038	0.0432343	NCOA2|ZBED6|TFAP2C|ID2|AHR|KIAA2018	http://amigo.geneontology.org/amigo/term/GO:0046983
heparin binding	Gene Ontology	GO:0008201	5	138	0.0350852	0.0572443	PGF|NAV2|NRP1|FGF1|LTBP2	http://amigo.geneontology.org/amigo/term/GO:0008201
zinc ion binding	Gene Ontology	GO:0008270	23	1259	0.0645979	0.0986328	TNKS|ZNF195|TRIM15|SP140|MMP19|MSRB3|MARCH4|ZMAT3|NR1D1|CPA4|KMT2C|KMT2A|TET2|RSPRY1|NR2C2|ZFAND5|SEC24B|GATA6|UBR1|ZNF675|PAPPA2|MARCH7|ZNF91	http://amigo.geneontology.org/amigo/term/GO:0008270
calcium ion binding	Gene Ontology	GO:0005509	14	690	0.0694616	0.0986328	SCUBE2|PKD1L2|PRRG2|TBC1D8B|MMP19|NOTCH2|REPS2|VWDE|FAT1|RUNX1|KIAA2018|SULF2|JAG1|LTBP2	http://amigo.geneontology.org/amigo/term/GO:0005509
calmodulin binding	Gene Ontology	GO:0005516	5	168	0.0699975	0.0986328	TJP1|MYH15|ATP2B4|DAPK1|SLC9A1	http://amigo.geneontology.org/amigo/term/GO:0005516
transcription corepressor activity	Gene Ontology	GO:0003714	5	184	0.0943371	0.12715	HDAC9|E2F7|ANKRD1|ATF3|NR1D1	http://amigo.geneontology.org/amigo/term/GO:0003714
protein kinase binding	Gene Ontology	GO:0019901	7	305	0.106326	0.137337	KAT2B|CCNT1|GRB7|PDPK1|GATA6|APC|BCL10	http://amigo.geneontology.org/amigo/term/GO:0019901
nucleic acid binding	Gene Ontology	GO:0003676	16	896	0.128346	0.159149	ZNF221|ZNF675|CHD2|ZNF211|SYNJ2|ZNF841|ZNF432|ZNF468|ZMAT3|ZNF195|ZNF493|XRN1|CPEB4|ZNF431|SYNJ1|ZNF91	http://amigo.geneontology.org/amigo/term/GO:0003676
protein heterodimerization activity	Gene Ontology	GO:0046982	8	397	0.150557	0.179511	PGF|AHR|TGFB2|GABPB1|ITGA2|SDCBP|NR2C2|RUNX1	http://amigo.geneontology.org/amigo/term/GO:0046982
nucleotide binding	Gene Ontology	GO:0000166	7	342	0.162366	0.18642	PABPC1L|CPEB4|NT5E|PPARGC1A|REV3L|SYNJ1|SYNJ2	http://amigo.geneontology.org/amigo/term/GO:0000166
protein homodimerization activity	Gene Ontology	GO:0042803	10	629	0.309725	0.342909	PGF|PTGS2|KMT2A|HSF2|TGFB2|SDCBP|ASGR1|RUNX1|SYNE1|IL6ST	http://amigo.geneontology.org/amigo/term/GO:0042803
chromatin binding	Gene Ontology	GO:0003682	5	341	0.462309	0.494193	CCNT1|GATA6|KMT2A|ZNF431|NCOA2	http://amigo.geneontology.org/amigo/term/GO:0003682
identical protein binding	Gene Ontology	GO:0042802	6	491	0.624817	0.645645	E2F7|KMT2A|SDCBP|DAPK1|GRB7|ATF3	http://amigo.geneontology.org/amigo/term/GO:0042802
RNA binding	Gene Ontology	GO:0003723	5	493	0.777207	0.777207	PPARGC1A|SYNJ1|PABPC1L|GRB7|SYNJ2	http://amigo.geneontology.org/amigo/term/GO:0003723
--------------------

## Sheet: Up_GO_enrichment_P
Table S4. Annotation of differentially expressed genes between OE-HMGB1 cells with control compared with GO database.
#fg	199
#bg	14960
##Statistical test method: hypergeometric test
##FDR correction method: Benjamini and Hochberg
#Term	Database	ID	Input number	Background number	P-Value	Corrected P-Value	Input	Hyperlink
positive regulation of transcription from RNA polymerase II promoter	Gene Ontology	GO:0045944	27	749	2.28682e-06	0.000156328	TNKS|NFATC2|HSF2|HMGB1|KAT2B|PPARGC1A|CCNT1|NCOA2|MAML2|ANKRD1|S1PR1|EGR1|CSRNP1|MED13|JAG1|KMT2A|GABPB1|TET2|NR2C2|GATA6|FGF1|E2F7|NFAT5|IL11|RUNX1|TLR4|TFAP2C	http://amigo.geneontology.org/amigo/term/GO:0045944
negative regulation of osteoclast differentiation	Gene Ontology	GO:0045671	5	19	3.95766e-06	0.000156328	ZNF675|INPP5D|TLR4|NF1|INPP4B	http://amigo.geneontology.org/amigo/term/GO:0045671
positive regulation of apoptotic process	Gene Ontology	GO:0043065	15	294	9.31561e-06	0.000245311	PTGS2|INPP5D|ANKRD1|HMGB1|NOTCH2|ZMAT3|GAL|NF1|TXNIP|APC|MAPK8|DUSP6|PHLDA1|DAPK1|STK17A	http://amigo.geneontology.org/amigo/term/GO:0043065
transcription, DNA-dependent	Gene Ontology	GO:0006351	46	1857	1.83777e-05	0.000350101	ZNF699|NFATC2|ZNF195|ZNF211|HDAC9|CCNT1|ZNF493|REL|MAPK13|IKZF5|ZNF665|NCOA2|KLF10|TBX3|HOXA10|KLF6|POU6F1|ZNF431|ZNF432|ZNF765|VGLL3|ZBTB34|KMT2C|ZNF221|GABPB1|ZBED6|NR2C2|CHD2|INO80D|ZNF800|E2F7|ZNF675|HLX|ZNF841|KLF3|HOXD12|TXNIP|ZNF260|NEDD4L|ZNF468|RUNX1|ADNP2|ZNF91|PDPK1|LIN54|ATF3	http://amigo.geneontology.org/amigo/term/GO:0006351
platelet-derived growth factor receptor signaling pathway	Gene Ontology	GO:0048008	5	27	2.51988e-05	0.000350101	TXNIP|ZFAND5|TIPARP|NRP1|CSRNP1	http://amigo.geneontology.org/amigo/term/GO:0048008
cellular response to mechanical stimulus	Gene Ontology	GO:0071260	7	66	2.659e-05	0.000350101	PTGS2|ANKRD1|PTGER4|EGR1|TLR4|MAPK8|BCL10	http://amigo.geneontology.org/amigo/term/GO:0071260
epidermal growth factor receptor signaling pathway	Gene Ontology	GO:0007173	11	191	5.02692e-05	0.00052274	STAM|FRS2|CDKN1A|PIK3CD|REPS2|GRB7|PHLPP2|PDPK1|KITLG|RICTOR|FGF1	http://amigo.geneontology.org/amigo/term/GO:0007173
response to drug	Gene Ontology	GO:0042493	14	305	5.93804e-05	0.00052274	PGF|CYP1A1|TGFB2|TJP1|SLC9A1|PTGS2|CDKN1A|NFATC2|TXNIP|GAL|GATA6|FOSB|DUSP6|ITGA2	http://amigo.geneontology.org/amigo/term/GO:0042493
peptidyl-threonine phosphorylation	Gene Ontology	GO:0018107	5	32	5.95526e-05	0.00052274	HIPK3|TNKS|MAPK8|LMTK2|PDPK1	http://amigo.geneontology.org/amigo/term/GO:0018107
negative regulation of transcription from RNA polymerase II promoter	Gene Ontology	GO:0000122	20	565	6.64632e-05	0.000525059	NCOA2|E2F7|ZNF675|KLF10|ANKRD1|ZBED6|NEDD4L|HDAC9|TFAP2C|EGR1|ID2|GATA6|AHR|TBX3|ZNF431|TXNIP|NR1D1|FOSB|HMGB1|LCOR	http://amigo.geneontology.org/amigo/term/GO:0000122
response to stress	Gene Ontology	GO:0006950	7	85	0.000136235	0.000978416	HSF2|SMG1|MAPK13|AHR|GPR132|UCN2|MAPK8	http://amigo.geneontology.org/amigo/term/GO:0006950
protein phosphorylation	Gene Ontology	GO:0006468	14	344	0.000210784	0.00134302	NEK7|TGFB2|LMTK2|CDKN1A|PIK3CD|CDK17|HIPK3|AKT3|FES|CCNT1|PDPK1|TAOK1|DAPK1|STK17A	http://amigo.geneontology.org/amigo/term/GO:0006468
peptidyl-serine phosphorylation	Gene Ontology	GO:0018105	6	65	0.000221004	0.00134302	TNKS|SMG1|LMTK2|HIPK3|MAPK13|MAPK8	http://amigo.geneontology.org/amigo/term/GO:0018105
nerve growth factor receptor signaling pathway	Gene Ontology	GO:0048011	12	273	0.000299164	0.00165423	RICTOR|CDKN1A|PIK3CD|FRS2|PDPK1|MAPK13|PHLPP2|DUSP4|KITLG|DUSP6|MAPK8|FGF1	http://amigo.geneontology.org/amigo/term/GO:0048011
positive regulation of smooth muscle cell proliferation	Gene Ontology	GO:0048661	5	45	0.000314094	0.00165423	PTGS2|S1PR1|ID2|PPARGC1A|ITGA2	http://amigo.geneontology.org/amigo/term/GO:0048661
phosphatidylinositol-mediated signaling	Gene Ontology	GO:0048015	8	137	0.000492418	0.00241998	CDKN1A|PIK3CD|FRS2|PHLPP2|PDPK1|KITLG|RICTOR|FGF1	http://amigo.geneontology.org/amigo/term/GO:0048015
regulation of transcription, DNA-dependent	Gene Ontology	GO:0006355	32	1305	0.000520755	0.00241998	ZNF699|NFATC2|ZNF195|ZNF211|SP140|HIPK3|ZNF493|MAPK13|IKZF5|NCOA2|PPARGC1A|ZNF260|ZNF432|ZNF765|ZNF431|ZNF665|KMT2C|ZNF221|NR2C2|SNAPC1|VGLL3|INO80D|ZNF800|ZNF675|ZNF841|NOTCH2|ZBTB34|AHR|ZNF468|ZNF91|PDPK1|LIN54	http://amigo.geneontology.org/amigo/term/GO:0006355
cell growth	Gene Ontology	GO:0016049	5	53	0.000677008	0.00297131	IL7R|TGFB2|SLC9A1|NOTCH2|EMP1	http://amigo.geneontology.org/amigo/term/GO:0016049
response to mechanical stimulus	Gene Ontology	GO:0009612	5	54	0.000738131	0.00306907	PTGER4|TXNIP|FOSB|DNAH1|CLCN6	http://amigo.geneontology.org/amigo/term/GO:0009612
transcription initiation from RNA polymerase II promoter	Gene Ontology	GO:0006367	9	186	0.000867809	0.00342784	MAML2|KAT2B|NOTCH2|PPARGC1A|NR2C2|NEDD4L|MED13|CCNT1|NR1D1	http://amigo.geneontology.org/amigo/term/GO:0006367
phosphatidylinositol biosynthetic process	Gene Ontology	GO:0006661	5	57	0.000946345	0.00356006	PIK3CD|INPP5D|SYNJ1|INPP4B|SYNJ2	http://amigo.geneontology.org/amigo/term/GO:0006661
cellular response to hypoxia	Gene Ontology	GO:0071456	6	89	0.00119491	0.00410577	PTGS2|ANKRD1|EGR1|PPARGC1A|UCN2|GATA6	http://amigo.geneontology.org/amigo/term/GO:0071456
hemopoiesis	Gene Ontology	GO:0030097	5	60	0.00119535	0.00410577	TGFB2|RUNX1|TIPARP|JAG1|NOTCH2	http://amigo.geneontology.org/amigo/term/GO:0030097
signal transduction	Gene Ontology	GO:0007165	26	1045	0.00148067	0.00482423	IL7R|TNFRSF10C|AKT3|FAM13B|ABL2|PGF|STAM|PIK3CD|INPP4B|RAPH1|NF1|GDF15|DAPK1|GNA13|CDC42EP3|CLCN6|KITLG|NRP1|FGF1|NFAT5|INPP5D|IL2RG|CD274|GNG5|ABCC9|PTCH2	http://amigo.geneontology.org/amigo/term/GO:0007165
fibroblast growth factor receptor signaling pathway	Gene Ontology	GO:0008543	8	163	0.00152666	0.00482423	CDKN1A|PIK3CD|FRS2|PHLPP2|PDPK1|KITLG|RICTOR|FGF1	http://amigo.geneontology.org/amigo/term/GO:0008543
Fc-epsilon receptor signaling pathway	Gene Ontology	GO:0038095	11	294	0.00196378	0.00596687	NFATC2|PIK3CD|CDKN1A|FRS2|BCL10|PHLPP2|PDPK1|MAPK8|RICTOR|KITLG|FGF1	http://amigo.geneontology.org/amigo/term/GO:0038095
in utero embryonic development	Gene Ontology	GO:0001701	9	220	0.00275955	0.00807423	NOTCH2|TANC2|TBX3|ZFAND5|RUNX1|KDM6A|GNA13|GATA6|ATP7A	http://amigo.geneontology.org/amigo/term/GO:0001701
heart development	Gene Ontology	GO:0007507	7	153	0.00439192	0.0118627	TGFB2|HDAC9|POU6F1|KDM6A|PKP2|NF1|NRP1	http://amigo.geneontology.org/amigo/term/GO:0007507
post-embryonic development	Gene Ontology	GO:0009791	5	81	0.0044821	0.0118627	TIPARP|TET2|TMTC3|CSRNP1|SZT2	http://amigo.geneontology.org/amigo/term/GO:0009791
cell-cell signaling	Gene Ontology	GO:0007267	9	237	0.00450484	0.0118627	PGF|EFNB2|TGFB2|KLF10|IL11|TFAP2C|FAT1|GDF15|NRP1	http://amigo.geneontology.org/amigo/term/GO:0007267
innate immune response	Gene Ontology	GO:0045087	19	754	0.00567372	0.0144588	NFATC2|RICTOR|TRIM15|IFNE|PIK3CD|KITLG|FRS2|TXNIP|NLRP10|TLR4|DUSP4|PHLPP2|PDPK1|MAPK8|DUSP6|BCL10|CDKN1A|FGF1|HMGB1	http://amigo.geneontology.org/amigo/term/GO:0045087
angiogenesis	Gene Ontology	GO:0001525	8	206	0.00637137	0.0153662	EPHB2|PTGS2|TGFB2|S1PR1|MMP19|JAG1|NRP1|FGF1	http://amigo.geneontology.org/amigo/term/GO:0001525
transforming growth factor beta receptor signaling pathway	Gene Ontology	GO:0007179	6	125	0.006516	0.0153662	TGFB2|KLF10|LTBP2|NEDD4L|CCNT1|GDF15	http://amigo.geneontology.org/amigo/term/GO:0007179
cell migration	Gene Ontology	GO:0016477	6	126	0.006768	0.0153662	NFATC2|S1PR1|TGFB2|RHBDF1|FAT1|APC	http://amigo.geneontology.org/amigo/term/GO:0016477
kidney development	Gene Ontology	GO:0001822	5	90	0.00698754	0.0153662	APC|TET2|TIPARP|SULF2|RRM2B	http://amigo.geneontology.org/amigo/term/GO:0001822
apoptotic process	Gene Ontology	GO:0006915	16	605	0.00700231	0.0153662	AHR|KMT2A|TJP1|INPP5D|HMGB1|CSRNP1|NOTCH2|HIPK3|ZMAT3|TNFRSF10C|APC|MAPK8|STK17A|PHLDA1|DAPK1|DNASE1	http://amigo.geneontology.org/amigo/term/GO:0006915
organ morphogenesis	Gene Ontology	GO:0009887	5	92	0.00765473	0.0163439	EFNB2|TBX3|ITGA2|NRP1|NOTCH2	http://amigo.geneontology.org/amigo/term/GO:0009887
cell cycle arrest	Gene Ontology	GO:0007050	6	132	0.00843076	0.0175271	TGFB2|CDKN1A|KAT2B|NOTCH2|APC|CUL5	http://amigo.geneontology.org/amigo/term/GO:0007050
negative regulation of cell proliferation	Gene Ontology	GO:0008285	11	378	0.0124749	0.0252696	E2F7|PTGS2|KMT2A|KLF10|CDKN1A|TGFB2|NOTCH2|KAT2B|PKP2|APC|CUL5	http://amigo.geneontology.org/amigo/term/GO:0008285
protein dephosphorylation	Gene Ontology	GO:0006470	5	108	0.0146521	0.0289379	DUSP5|DUSP4|PHLPP2|DUSP6|PDP1	http://amigo.geneontology.org/amigo/term/GO:0006470
toll-like receptor signaling pathway	Gene Ontology	GO:0002224	5	110	0.0157525	0.0303523	DUSP4|MAPK8|DUSP6|BCL10|TLR4	http://amigo.geneontology.org/amigo/term/GO:0002224
cell proliferation	Gene Ontology	GO:0008283	10	344	0.0169553	0.031892	CYP1A1|TGFB2|KLF10|ITGA2|RHBDF1|FES|EMP1|UCN2|CUL5|KITLG	http://amigo.geneontology.org/amigo/term/GO:0008283
protein complex assembly	Gene Ontology	GO:0006461	5	114	0.0181157	0.0332823	APC|KMT2A|TUBGCP4|PPARGC1A|REPS2	http://amigo.geneontology.org/amigo/term/GO:0006461
phospholipid metabolic process	Gene Ontology	GO:0006644	6	157	0.0185666	0.0333355	INPP5D|PIK3CD|INPP4B|SYNJ1|SYNJ2|GATA6	http://amigo.geneontology.org/amigo/term/GO:0006644
transcription from RNA polymerase II promoter	Gene Ontology	GO:0006366	11	407	0.020459	0.0359169	NFAT5|KMT2A|HSF2|FOSB|AFF4|RFX1|AHR|CCNT1|EGR1|GATA6|LCOR	http://amigo.geneontology.org/amigo/term/GO:0006366
multicellular organismal development	Gene Ontology	GO:0007275	12	474	0.0248999	0.0411716	RTL1|HLX|PAQR5|EMP1|ID2|NOTCH2|HOXA10|ZNF260|FES|SPRY4|KLF3|FGF1	http://amigo.geneontology.org/amigo/term/GO:0007275
response to lipopolysaccharide	Gene Ontology	GO:0032496	5	124	0.0250156	0.0411716	PTGER4|CYP1A1|TJP1|TLR4|PTGS2	http://amigo.geneontology.org/amigo/term/GO:0032496
Notch signaling pathway	Gene Ontology	GO:0007219	5	124	0.0250156	0.0411716	HDAC9|JAG1|MAML2|KAT2B|NOTCH2	http://amigo.geneontology.org/amigo/term/GO:0007219
response to DNA damage stimulus	Gene Ontology	GO:0006974	6	169	0.0255696	0.0412245	NFATC2|CHD2|CDKN1A|ZMAT3|APC|TAOK1	http://amigo.geneontology.org/amigo/term/GO:0006974
skeletal system development	Gene Ontology	GO:0001501	5	130	0.0298682	0.0471918	TBX3|KLF10|HOXD12|RUNX1|HOXA10	http://amigo.geneontology.org/amigo/term/GO:0001501
ion transmembrane transport	Gene Ontology	GO:0034220	6	179	0.0326025	0.0505019	NEDD4L|CLCN6|GRIN2C|ATP7A|ATP2B4|TRPV3	http://amigo.geneontology.org/amigo/term/GO:0034220
cell adhesion	Gene Ontology	GO:0007155	11	445	0.0359676	0.0546431	EFNB2|DCBLD2|S1PR1|NRP1|FAT1|PDZD2|SLAMF7|APC|KITLG|ABL2|ITGA2	http://amigo.geneontology.org/amigo/term/GO:0007155
positive regulation of transcription, DNA-dependent	Gene Ontology	GO:0045893	12	503	0.0368329	0.0549019	NFATC2|KLF6|EGR1|ID2|PPARGC1A|BCL10|KMT2A|TBX3|RUNX1|REL|NR1D1|MED13	http://amigo.geneontology.org/amigo/term/GO:0045893
negative regulation of apoptotic process	Gene Ontology	GO:0043066	11	475	0.053018	0.0775634	SLC9A1|CDKN1A|EGR1|NOTCH2|IL6ST|HIPK3|TBX3|GATA6|MAPK8|AMIGO2|DAPK1	http://amigo.geneontology.org/amigo/term/GO:0043066
response to hypoxia	Gene Ontology	GO:0001666	5	159	0.0613484	0.0881186	PGF|CYP1A1|TGFB2|ITGA2|NF1	http://amigo.geneontology.org/amigo/term/GO:0001666
protein autophosphorylation	Gene Ontology	GO:0046777	5	161	0.0640209	0.0903151	PDPK1|SMG1|FES|DAPK1|LMTK2	http://amigo.geneontology.org/amigo/term/GO:0046777
axon guidance	Gene Ontology	GO:0007411	8	334	0.078295	0.108514	EFNB2|EPHB2|TGFB2|ITGA2|SDCBP|FES|ABL2|NRP1	http://amigo.geneontology.org/amigo/term/GO:0007411
cell differentiation	Gene Ontology	GO:0030154	9	395	0.0818221	0.111447	PGF|HLX|PAPPA2|MMP19|NR2C2|ZNF431|GNA13|NR1D1|DUSP6	http://amigo.geneontology.org/amigo/term/GO:0030154
regulation of transcription from RNA polymerase II promoter	Gene Ontology	GO:0006357	7	283	0.0842752	0.112843	CHD2|TFAP2C|RFX1|AHR|TBX3|GABPB1|HMGB1	http://amigo.geneontology.org/amigo/term/GO:0006357
intracellular signal transduction	Gene Ontology	GO:0035556	8	379	0.13365	0.175973	KMT2C|INPP5D|SDCBP|MAPK13|PDPK1|ARHGAP29|DAPK1|STK17A	http://amigo.geneontology.org/amigo/term/GO:0035556
transmembrane transport	Gene Ontology	GO:0055085	11	578	0.148838	0.192757	SLC9A1|TRPV3|CLCN6|SLC36A1|NEDD4L|SLC34A3|ABCC9|SLC30A7|ATP7A|ATP2B4|SLC43A1	http://amigo.geneontology.org/amigo/term/GO:0055085
cell cycle	Gene Ontology	GO:0007049	5	214	0.157087	0.20016	TXNIP|CCNT1|AHR|TET2|MAPK13	http://amigo.geneontology.org/amigo/term/GO:0007049
cytokine-mediated signaling pathway	Gene Ontology	GO:0019221	5	229	0.190178	0.238477	KLF6|ZNF675|EGR1|IFNE|IL6ST	http://amigo.geneontology.org/amigo/term/GO:0019221
positive regulation of cell proliferation	Gene Ontology	GO:0008284	8	429	0.213076	0.263016	PGF|TGFB2|HLX|IL11|IL6ST|TBX3|FGF1|ATF3	http://amigo.geneontology.org/amigo/term/GO:0008284
extracellular matrix organization	Gene Ontology	GO:0030198	6	312	0.236358	0.287265	TGFB2|ITGA2|MMP19|NF1|ATP7A|COL17A1	http://amigo.geneontology.org/amigo/term/GO:0030198
gene expression	Gene Ontology	GO:0010467	11	672	0.282992	0.329857	MAML2|KAT2B|NOTCH2|NR2C2|NEDD4L|SNAPC1|MED13|XRN1|NR1D1|CCNT1|SMG1	http://amigo.geneontology.org/amigo/term/GO:0010467
blood coagulation	Gene Ontology	GO:0007596	8	469	0.286961	0.329857	TGFB2|INPP5D|ITGA2|GNA13|GRB7|GATA6|PDPK1|ATP2B4	http://amigo.geneontology.org/amigo/term/GO:0007596
protein transport	Gene Ontology	GO:0015031	7	402	0.288072	0.329857	TMED7|TNKS|LIN7C|SCAMP2|RAB30|RHBDF1|ZMAT3	http://amigo.geneontology.org/amigo/term/GO:0015031
protein ubiquitination	Gene Ontology	GO:0016567	5	269	0.288103	0.329857	NEDD4L|MARCH7|SPOPL|FBXO32|CUL5	http://amigo.geneontology.org/amigo/term/GO:0016567
nervous system development	Gene Ontology	GO:0007399	5	278	0.311416	0.351455	EPHB2|NR2C2|JAG1|GAL|NOTCH2	http://amigo.geneontology.org/amigo/term/GO:0007399
small molecule metabolic process	Gene Ontology	GO:0044281	21	1413	0.329176	0.366266	NCOA2|PTGS2|UGCG|INPP5D|SLC9A1|CYP1A1|PIK3CD|SEC24B|NT5E|PFKFB4|PGM2|INPP4B|AOX1|PDP1|MAOA|GNG5|SYNJ1|CYP2C18|SYNJ2|RRM2B|ANKRD1	http://amigo.geneontology.org/amigo/term/GO:0044281
inflammatory response	Gene Ontology	GO:0006954	5	307	0.387766	0.425466	HDAC9|PTGS2|GAL|PIK3CD|AOX1	http://amigo.geneontology.org/amigo/term/GO:0006954
G-protein coupled receptor signaling pathway	Gene Ontology	GO:0007186	5	317	0.414135	0.443257	GPR75|S1PR1|GNG5|GPR1|FRS2	http://amigo.geneontology.org/amigo/term/GO:0007186
synaptic transmission	Gene Ontology	GO:0007268	6	389	0.415203	0.443257	SDCBP|GRIN2C|MAOA|GNG5|ABCC9|PDPK1	http://amigo.geneontology.org/amigo/term/GO:0007268
negative regulation of transcription, DNA-dependent	Gene Ontology	GO:0045892	7	464	0.42191	0.444412	ZBED6|HDAC9|ID2|TBX3|GATA6|NR1D1|ATF3	http://amigo.geneontology.org/amigo/term/GO:0045892
viral reproduction	Gene Ontology	GO:0016032	8	555	0.459522	0.477661	EFNB2|IL2RG|ITGA2|KAT2B|IL6ST|NEDD4L|CCNT1|CUL5	http://amigo.geneontology.org/amigo/term/GO:0016032
small GTPase mediated signal transduction	Gene Ontology	GO:0007264	5	348	0.494371	0.507212	FAM13B|ARHGAP29|SYDE2|DOCK4|RAB30	http://amigo.geneontology.org/amigo/term/GO:0007264
immune response	Gene Ontology	GO:0006955	6	476	0.610634	0.618463	IL7R|IL2RG|PTGER4|CD274|RFX1|TLR4	http://amigo.geneontology.org/amigo/term/GO:0006955
mitotic cell cycle	Gene Ontology	GO:0000278	5	403	0.624849	0.624849	CDKN1A|LIN54|TUBGCP4|TAOK1|CEP192	http://amigo.geneontology.org/amigo/term/GO:0000278
--------------------
