# Supplementary material for: HMGB1 prefers to interact with structural RNAs and regulates rRNA methylation modification and translation in HeLa cells
Source: BMC Genomics. 2024 Apr 5;25:345. doi: 10.1186/s12864-024-10204-6 (PMC10996203; doi:10.1186/s12864-024-10204-6)
Supplement: Supplementary file 6 — Supplementary Material 6. [file 12864_2024_10204_MOESM6_ESM.xls]

## Sheet: Down_GO_enrichment_C
Table S5. Annotation of differentially expressed genes between OE-HMGB1 cells with control compared with GO database.
#fg	265
#bg	17563
##Statistical test method: hypergeometric test
##FDR correction method: Benjamini and Hochberg
#Term	Database	ID	Input number	Background number	P-Value	Corrected P-Value	Input	Hyperlink
--------------------
#Term	Database	ID	Input number	Background number	P-Value	Corrected P-Value	Input	Hyperlink
--------------------
#Term	Database	ID	Input number	Background number	P-Value	Corrected P-Value	Input	Hyperlink
nucleus	Gene Ontology	GO:0005634	126	5518	2.46493e-08	7.88776e-07	SMARCC2|SAC3D1|SNAPC5|ALDH7A1|TMCO6|BRMS1|ANP32E|ANP32B|ANP32A|S100A13|PBXIP1|CDK2AP1|SLC50A1|GPS2|FAM50A|SAMD11|SELENBP1|PPP4C|SNRNP35|ZNF784|TUT1|HMG20B|CDKN2C|ZNF688|LAS1L|SPAG7|XPA|ZNF362|CENPB|MACROD1|NT5C|MDM1|CENPT|PTMA|SNRPD1|RNF187|MAZ|PQBP1|GADD45GIP1|PTMS|FRA10AC1|ZBTB22|NTHL1|HIRIP3|RRP1|HMGN5|HCFC1R1|HRAS|SMARCE1|NOP16|PPM1G|TUBA1A|TIMELESS|C19orf68|DGCR6L|PSMG1|SOX12|LYAR|UBXN1|GAR1…	http://amigo.geneontology.org/amigo/term/GO:0005634
cytoplasm	Gene Ontology	GO:0005737	99	4508	1.5771e-05	0.000252336	SAC3D1|ESPN|TMCO6|CCDC28B|PES1|ANP32B|ANP32A|DBN1|S100A13|CDK2AP1|SPR|IRX3|CDKN2C|DDIT4|AQP3|LAS1L|XPA|CCDC78|PELP1|NT5C|CENPT|KCTD11|SNRPD1|RNF187|MAZ|PQBP1|BRMS1|MYO15B|DDAH2|RCCD1|HCFC1R1|HRAS|ALDH3A1|DTD2|PPM1G|CCDC124|HAUS4|GMDS|PSMG1|TRAF3IP1|LZTS2|UBXN1|HOMEZ|NUDT1|HOXB7|DDN|TRIM41|C6orf47|SNCA|MCM3|NMI|PPP4C|HDAC5|CCDC40|SH3BP5|ANKRD37|FBXO4|TAF15|TFPT|RABEP2|HYPK|RAB13|MVP|FAM96A|NUDT16|…	http://amigo.geneontology.org/amigo/term/GO:0005737
mitochondrion	Gene Ontology	GO:0005739	37	1223	3.96905e-05	0.000423365	PUS1|NDUFB7|SH3BP5|MTIF3|UQCRH|NDUFAF2|CHCHD10|CHCHD6|MRPS34|DHRS4|APEX1|PET117|ACOT13|ACSF2|NUDT8|HSPB7|DDIT4|NDUFA1|NUDT1|MRPS5|ENDOG|BFSP1|CPOX|TMEM160|MACROD1|ALDH7A1|SLMO1|MRPS26|PICK1|MAOB|GADD45GIP1|COQ9|PDK4|SNCA|NTHL1|NT5C|DDAH2	http://amigo.geneontology.org/amigo/term/GO:0005739
nucleolus	Gene Ontology	GO:0005730	46	1765	0.000161186	0.00128949	SMARCC2|RRP1|HMGN5|HDAC5|PELP1|PES1|ANP32B|SMARCE1|TAF15|NOP16|ZCCHC17|PPM1G|TFPT|APEX1|RRS1|RABEP2|NFKBIL1|TUT1|NCL|HMG20B|GAR1|PUS1|PLCB3|LAS1L|HOMEZ|XPA|FAM96A|HOXB7|MCM3|SNAPC5|CENPT|INO80B|NPM3|TRIM41|PSIP1|MRPS26|RNF187|PQBP1|TBCA|UPF3A|LYAR|ATF5|NUDT16|FBL|SPR|NMI	http://amigo.geneontology.org/amigo/term/GO:0005730
cytosol	Gene Ontology	GO:0005829	53	2601	0.0126725	0.0650906	ATP6V1F|HDAC5|CAMKK1|HRAS|ALDH3A1|FBXO2|GAMT|MAP2K6|UROD|S100A13|PBXIP1|MIEN1|TNNT1|NT5C|TNNT2|SELENBP1|EIF5B|SPR|SERF2|TPM2|DOK1|NFKBIL1|USH1C|SPINK5|ACOT13|CDKN2C|CENPT|PLCB3|DDIT4|NUDT1|SULT1A1|RHOV|CPLX1|MVD|RAB3A|ALDH7A1|PSIP1|QARS|BCAP31|UPF3A|NGFRAP1|SNRPD1|TUBA1A|CALR|PMVK|STX4|UPF3B|TYMP|NNMT|SNCA|POU5F1|MYL6B|MATK	http://amigo.geneontology.org/amigo/term/GO:0005829
perinuclear region of cytoplasm	Gene Ontology	GO:0048471	15	521	0.0129998	0.0650906	MVP|CALR|SNCA|PICK1|CCDC78|STX4|APEX1|SNCG|DOK1|MCM3|MAP7|ANP32A|S100A13|HRAS|SPINK5	http://amigo.geneontology.org/amigo/term/GO:0048471
centrosome	Gene Ontology	GO:0005813	11	339	0.0142386	0.0650906	FAM161A|SAC3D1|ARL3|CROCC|CCDC85B|APEX1|LRRC45|CCDC28B|MCM3|LZTS2|HAUS4	http://amigo.geneontology.org/amigo/term/GO:0005813
cell cortex	Gene Ontology	GO:0005938	5	117	0.0322743	0.118413	DBN1|SPINK5|NCL|FGB|SNCA	http://amigo.geneontology.org/amigo/term/GO:0005938
spindle	Gene Ontology	GO:0005819	5	118	0.0333036	0.118413	SAC3D1|HAUS4|ACOT13|MAP7D1|SNCG	http://amigo.geneontology.org/amigo/term/GO:0005819
mitochondrial inner membrane	Gene Ontology	GO:0005743	9	343	0.0765922	0.245095	CHCHD6|MT-ND6|NDUFA1|NDUFB7|NDUFB10|CPOX|MAOB|PDK4|UQCRH	http://amigo.geneontology.org/amigo/term/GO:0005743
basolateral plasma membrane	Gene Ontology	GO:0016323	5	155	0.0859311	0.249981	ST14|AQP3|MAP7|CA11|STX4	http://amigo.geneontology.org/amigo/term/GO:0016323
endoplasmic reticulum	Gene Ontology	GO:0005783	15	692	0.102426	0.273137	BCAP31|ALDH3A1|RRS1|CALR|ANP32A|TRAPPC5|APEX1|CRELD2|FBXO2|EBP|PSMG1|FKBP2|DDRGK1|SPINK5|GHDC	http://amigo.geneontology.org/amigo/term/GO:0005783
endoplasmic reticulum lumen	Gene Ontology	GO:0005788	5	172	0.119404	0.293917	OS9|COL15A1|CALR|RCN3|COL9A3	http://amigo.geneontology.org/amigo/term/GO:0005788
extracellular vesicular exosome	Gene Ontology	GO:0070062	29	1573	0.150917	0.33074	ATP6V1F|HLA-B|ARL3|ANP32B|LAMB2|KRT16|SELENBP1|SLC9A3R2|NT5C|GMDS|RAB13|SLC12A9|PACSIN3|MVP|ZNHIT6|CROCC|GALM|NUCB1|COL15A1|CALR|PMVK|STX4|SNCG|BASP1|SPR|NCL|TUBA1A|DDAH2|FBL	http://amigo.geneontology.org/amigo/term/GO:0070062
microtubule	Gene Ontology	GO:0005874	7	293	0.155773	0.33074	LZTS2|HAUS4|TBCA|MAP7D1|MAP7|PBXIP1|TUBA1A	http://amigo.geneontology.org/amigo/term/GO:0005874
actin cytoskeleton	Gene Ontology	GO:0015629	5	192	0.16537	0.33074	HSPB7|SNCA|DBN1|CROCC|BFSP1	http://amigo.geneontology.org/amigo/term/GO:0015629
cytoskeleton	Gene Ontology	GO:0005856	8	363	0.184288	0.346895	MVP|KRT16|BASP1|MAP2K6|SNCA|USH1C|MYO15B|TRAF3IP1	http://amigo.geneontology.org/amigo/term/GO:0005856
transcription factor complex	Gene Ontology	GO:0005667	5	221	0.241996	0.430215	ATF5|PUS1|APEX1|POU5F1|RCOR2	http://amigo.geneontology.org/amigo/term/GO:0005667
protein complex	Gene Ontology	GO:0043234	6	291	0.276852	0.466278	SMARCC2|PLCB3|HDAC5|RAB3A|SMARCE1|MBD3	http://amigo.geneontology.org/amigo/term/GO:0043234
mitochondrial matrix	Gene Ontology	GO:0005759	5	241	0.299476	0.479162	NUDT1|ACSM3|QARS|PDK4|ALDH7A1	http://amigo.geneontology.org/amigo/term/GO:0005759
Golgi apparatus	Gene Ontology	GO:0005794	13	764	0.368503	0.561528	CALR|HDAC5|CRELD2|XPA|TRAPPC5|PICK1|HRAS|SNCA|GOLGA2P5|RAB13|NUCB1|ARL3|SLC50A1	http://amigo.geneontology.org/amigo/term/GO:0005794
nucleoplasm	Gene Ontology	GO:0005654	17	1091	0.481494	0.700355	HMGN5|HDAC5|PSIP1|SNRPD1|UPF3B|XPA|MCM3|NCL|APEX1|PES1|NUDT16|MAP2K6|SNAPC5|ANP32A|POU5F1|NTHL1|HMG20B	http://amigo.geneontology.org/amigo/term/GO:0005654
membrane	Gene Ontology	GO:0016020	18	1214	0.566045	0.787541	NUCB1|PLCB3|PARD3B|STX4|SELENBP1|HLA-B|SORCS2|C15orf38-AP3S2|SLC24A1|STX10|ATP6V1F|FKBP2|SNCA|RAB3A|A4GALT|SLC12A9|MATK|FBL	http://amigo.geneontology.org/amigo/term/GO:0016020
intracellular membrane-bounded organelle	Gene Ontology	GO:0043231	5	355	0.623582	0.831442	LAMTOR4|HMGN5|MCM3|DHRS4|NOP16	http://amigo.geneontology.org/amigo/term/GO:0043231
Golgi membrane	Gene Ontology	GO:0000139	6	477	0.729419	0.933657	BCAP31|HLA-B|HRAS|STX10|ARL3|SLC50A1	http://amigo.geneontology.org/amigo/term/GO:0000139
intracellular	Gene Ontology	GO:0005622	9	795	0.852668	1	ZNF688|DDIT4|ANAPC15|CALR|ROGDI|APEX1|DBN1|ZNF133|TRIM41	http://amigo.geneontology.org/amigo/term/GO:0005622
endoplasmic reticulum membrane	Gene Ontology	GO:0005789	7	697	0.905524	1	BCAP31|RETSAT|EI24|EBP|DDN|FKBP2|SPINK5	http://amigo.geneontology.org/amigo/term/GO:0005789
extracellular space	Gene Ontology	GO:0005615	10	1084	0.968756	1	COL15A1|CRELD2|CALR|ALDH3A1|ST14|APOL1|S100A13|NUCB1|WNT10B|FGB	http://amigo.geneontology.org/amigo/term/GO:0005615
extracellular region	Gene Ontology	GO:0005576	15	1670	0.991836	1	RSPO3|COL15A1|WNT10B|FSTL4|COL9A3|CA11|CNPY4|APOL1|MFAP1|SNCA|C1R|SPINK5|LAMB2|CALR|FGB	http://amigo.geneontology.org/amigo/term/GO:0005576
integral to plasma membrane	Gene Ontology	GO:0005887	8	1068	0.992503	1	BCAP31|NPR1|HLA-B|PODXL2|P2RY11|SLC24A1|ST14|EBP	http://amigo.geneontology.org/amigo/term/GO:0005887
plasma membrane	Gene Ontology	GO:0005886	34	3763	0.999897	1	RCCD1|HLA-B|HRAS|ALDH3A1|PICK1|ST14|DBN1|SLC50A1|CCDC124|SLC9A3R2|PPP4C|P2RY11|BTN3A2|USH1C|RAB13|SLC12A9|PACSIN3|RHOV|AQP3|CROCC|PAQR7|BFSP1|RAB3A|SLC24A1|INO80B|BCAP31|STX4|EWSR1|SNCG|UPF3A|FGB|SNCA|ALPI|BASP1	http://amigo.geneontology.org/amigo/term/GO:0005886
integral to membrane	Gene Ontology	GO:0016021	30	4328	1	1	TLCD2|FER1L4|ASPHD1|BTN3A2|HLA-B|SORCS2|TMCO6|EI24|SLC50A1|MT-ND6|MAOB|FAM173A|SYT12|SLC12A9|AQP3|NDUFA1|SULT1A1|PAQR4|PAQR7|SLC24A1|TMEM160|PAQR6|BCAP31|COL15A1|LMTK3|GJC2|STX4|STX10|EBP|ALPI	http://amigo.geneontology.org/amigo/term/GO:0016021
--------------------

## Sheet: Down_GO_enrichment_F
Table S5 Annotation of differentially expressed genes between OE-HMGB1 cells with control compared with GO database.
#fg	184
#bg	15512
##Statistical test method: hypergeometric test
##FDR correction method: Benjamini and Hochberg
#Term	Database	ID	Input number	Background number	P-Value	Corrected P-Value	Input	Hyperlink
--------------------
#Term	Database	ID	Input number	Background number	P-Value	Corrected P-Value	Input	Hyperlink
--------------------
#Term	Database	ID	Input number	Background number	P-Value	Corrected P-Value	Input	Hyperlink
protein binding	Gene Ontology	GO:0005515	120	6071	5.8864e-13	1.53046e-11	SMARCC2|SAC3D1|ZCCHC17|CCDC28B|PES1|MFAP1|ANP32A|DBN1|S100A13|PBXIP1|GPS2|SELENBP1|PPP4C|NDUFB10|CCDC12|TUT1|HMG20B|CDKN2C|XPA|MACROD1|CENPT|NUCB1|KCTD17|SNRPD1|RNF187|MAZ|GADD45GIP1|BRMS1|PACSIN3|POP5|FRA10AC1|NTHL1|DDAH2|HIRIP3|ATP6V1F|FKBP2|CRELD2|HRAS|PICK1|DTD2|SMARCE1|EIF5B|FAM161A|CHCHD6|C19orf60|TUBA1A|TIMELESS|C19orf68|PSMG1|LYAR|TRAF3IP1|LZTS2|UBXN1|OS9|RCN3|RHOV|HOXB7|DDN|TRIM41|MYL6B|…	http://amigo.geneontology.org/amigo/term/GO:0005515
transcription corepressor activity	Gene Ontology	GO:0003714	8	184	0.00159798	0.0207737	GPS2|HDAC5|APEX1|RCOR2|BASP1|ATF5|BATF3|PBXIP1	http://amigo.geneontology.org/amigo/term/GO:0003714
chromatin binding	Gene Ontology	GO:0003682	11	341	0.00254771	0.0220801	SMARCC2|HMGN5|PSIP1|PAF1|MAZ|JDP2|CENPB|RCOR2|SMARCE1|MBD3|HDGFRP2	http://amigo.geneontology.org/amigo/term/GO:0003682
DNA binding	Gene Ontology	GO:0003677	32	1718	0.00644743	0.0419083	SMARCC2|HMGB3|RCOR2|TIGD5|TAF15|MXD3|CDK2AP1|HDGFRP2|SOX12|APEX1|ZNF784|HMG20B|PUS1|ZNF688|ZNF326|ZNF362|TCEA3|MCM3|CENPT|NUCB1|TCEANC2|CALR|MAZ|PQBP1|ZNF395|MBD3|ZBTB47|ZBTB22|POU5F1|NTHL1|ZNF133|TFPT	http://amigo.geneontology.org/amigo/term/GO:0003677
receptor binding	Gene Ontology	GO:0005102	9	294	0.00854277	0.0444224	RSPO3|HLA-B|DHRS4|PICK1|CNPY4|MAP7|SLC9A3R2|WNT10B|FGB	http://amigo.geneontology.org/amigo/term/GO:0005102
protein C-terminus binding	Gene Ontology	GO:0008022	6	164	0.0135512	0.0587219	HSPB7|SLC9A3R2|HRAS|PICK1|NCL|RAB3A	http://amigo.geneontology.org/amigo/term/GO:0008022
metal ion binding	Gene Ontology	GO:0046872	33	1932	0.019245	0.0634282	HDAC5|ARL3|ENDOG|PPM1G|FAHD2B|FAHD2A|NT5C|APEX1|ZNF784|TUT1|NUDT8|ZNF688|ZNHIT6|NUDT1|XPA|ZNF362|FAM96A|RHOV|INO80B|ANKZF1|NGFRAP1|MAZ|PICK1|ZNF395|PPP4C|LYAR|ZBTB47|ZBTB22|NTHL1|ZNF133|LENG9|ACSM3|ZNF428	http://amigo.geneontology.org/amigo/term/GO:0046872
oxidoreductase activity	Gene Ontology	GO:0016491	6	178	0.0195164	0.0634282	RETSAT|DHRS4|SNCA|APEX1|MAOB|ALDH7A1	http://amigo.geneontology.org/amigo/term/GO:0016491
GTP binding	Gene Ontology	GO:0005525	9	388	0.0420593	0.112355	NPR1|HRAS|TUBA1A|RHOV|NUDT16|RAB3A|RAB13|EIF5B|ARL3	http://amigo.geneontology.org/amigo/term/GO:0005525
GTPase activity	Gene Ontology	GO:0003924	6	216	0.044071	0.112355	NUDT1|TUBA1A|RAB3A|RAB13|EIF5B|ARL3	http://amigo.geneontology.org/amigo/term/GO:0003924
nucleotide binding	Gene Ontology	GO:0000166	8	342	0.0514792	0.112355	SNRNP35|UPF3B|UPF3A|NCL|TAF15|TUT1|R3HCC1|EWSR1	http://amigo.geneontology.org/amigo/term/GO:0000166
catalytic activity	Gene Ontology	GO:0003824	6	225	0.051856	0.112355	FAHD2A|ACSM3|NTHL1|LENG9|ACSF2|DDAH2	http://amigo.geneontology.org/amigo/term/GO:0003824
protein domain specific binding	Gene Ontology	GO:0019904	5	178	0.0610428	0.122086	BASP1|TUBA1A|XPA|PICK1|SNCA	http://amigo.geneontology.org/amigo/term/GO:0019904
RNA binding	Gene Ontology	GO:0003723	10	493	0.0694346	0.12895	PUS1|ZCCHC17|SNRPD1|SNRNP35|UPF3A|NCL|SMARCE1|TUT1|EWSR1|FBL	http://amigo.geneontology.org/amigo/term/GO:0003723
calcium ion binding	Gene Ontology	GO:0005509	12	690	0.119438	0.207026	EFHD2|CALR|PLCB3|RCN3|CRELD2|FSTL4|SNCA|C1R|SMOC1|MYL6B|NUCB1|S100A13	http://amigo.geneontology.org/amigo/term/GO:0005509
structural molecule activity	Gene Ontology	GO:0005198	5	224	0.128154	0.20825	TUBA1A|LAMB2|CROCC|FGB|MAP7	http://amigo.geneontology.org/amigo/term/GO:0005198
transcription coactivator activity	Gene Ontology	GO:0003713	5	235	0.147805	0.226054	SMARCC2|APEX1|PQBP1|SMARCE1|SAMD11	http://amigo.geneontology.org/amigo/term/GO:0003713
nucleic acid binding	Gene Ontology	GO:0003676	14	896	0.178103	0.25726	ZNF688|SPAG7|MAZ|ENDOG|TCEA3|HNRNPUL2-BSCL2|R3HCC1|TAF15|ZBTB47|TUT1|NCL|GPATCH4|ZNF133|EWSR1	http://amigo.geneontology.org/amigo/term/GO:0003676
sequence-specific DNA binding	Gene Ontology	GO:0043565	9	542	0.195642	0.26772	ETV2|HOMEZ|JDP2|HOXB7|CENPB|POU5F1|ATF5|BATF3|IRX3	http://amigo.geneontology.org/amigo/term/GO:0043565
protein kinase binding	Gene Ontology	GO:0019901	5	305	0.295773	0.384504	MVP|CDKN2C|TFPT|MAP2K6|NPR1	http://amigo.geneontology.org/amigo/term/GO:0019901
protein homodimerization activity	Gene Ontology	GO:0042803	8	629	0.471422	0.583665	FBXO4|XPA|TIMELESS|CPOX|MAOB|MVD|NUDT16|S100A13	http://amigo.geneontology.org/amigo/term/GO:0042803
protein heterodimerization activity	Gene Ontology	GO:0046982	5	397	0.50954	0.602183	TIMELESS|TFPT|CENPT|JDP2|HMG20B	http://amigo.geneontology.org/amigo/term/GO:0046982
identical protein binding	Gene Ontology	GO:0042802	5	491	0.696407	0.771173	NCL|EWSR1|KCTD17|ZNHIT6|SNCA	http://amigo.geneontology.org/amigo/term/GO:0042802
sequence-specific DNA binding transcription factor activity	Gene Ontology	GO:0003700	11	1053	0.711852	0.771173	ETV2|HOMEZ|JDP2|HOXB7|RCOR2|POU5F1|SNAPC5|ATF5|BATF3|ZNF133|IRX3	http://amigo.geneontology.org/amigo/term/GO:0003700
zinc ion binding	Gene Ontology	GO:0008270	12	1259	0.823564	0.856506	PHF14|ALPI|ZNF326|ZCCHC17|RNF187|TCEA3|CALR|TAF15|SNCA|S100A13|EWSR1|TRIM41	http://amigo.geneontology.org/amigo/term/GO:0008270
ATP binding	Gene Ontology	GO:0005524	14	1513	0.869082	0.869082	NPR1|LMTK3|ACSF2|PMVK|CAMKK1|ACSM3|MCM3|MAP2K6|MYO15B|TUT1|MVD|QARS|MATK|PDK4	http://amigo.geneontology.org/amigo/term/GO:0005524
--------------------

## Sheet: Down_GO_enrichment_P
Table S5. Annotation of differentially expressed genes between OE-HMGB1 cells with control compared with GO database.
#fg	169
#bg	14960
##Statistical test method: hypergeometric test
##FDR correction method: Benjamini and Hochberg
#Term	Database	ID	Input number	Background number	P-Value	Corrected P-Value	Input	Hyperlink
transcription, DNA-dependent	Gene Ontology	GO:0006351	39	1857	8.0176e-05	0.0020189	SMARCC2|HMGN5|HDAC5|PELP1|RCOR2|MAP2K6|ANP32A|MXD3|ZNF395|HDGFRP2|TFPT|TIMELESS|APEX1|ZNF784|IRX3|ZNF688|ZNF326|HOMEZ|PAF1|ZNF362|TCEA3|HOXB7|ZBTB22|TCEAL4|INO80B|TCEANC2|PSIP1|PTMA|JDP2|PQBP1|EWSR1|LINC00473|BRMS1|HMG20B|MBD3|ZBTB47|ATF5|ZNF133|CCDC85B	http://amigo.geneontology.org/amigo/term/GO:0006351
rRNA processing	Gene Ontology	GO:0006364	7	96	0.000106258	0.0020189	RRP1|LAS1L|TSR3|PES1|FBL|NPM3|GAR1	http://amigo.geneontology.org/amigo/term/GO:0006364
oxidation-reduction process	Gene Ontology	GO:0055114	7	144	0.0012469	0.015794	RETSAT|SPR|ALDH3A1|APEX1|UQCRH|SNCA|DHRS4	http://amigo.geneontology.org/amigo/term/GO:0055114
DNA recombination	Gene Ontology	GO:0006310	5	82	0.00234774	0.0187911	APEX1|HMGB3|TFPT|ENDOG|INO80B	http://amigo.geneontology.org/amigo/term/GO:0006310
response to drug	Gene Ontology	GO:0042493	10	305	0.00247252	0.0187911	EI24|HDAC5|SNCG|CALR|ALDH3A1|APEX1|MAOB|NNMT|MAP2K6|SNCA	http://amigo.geneontology.org/amigo/term/GO:0042493
cell cycle arrest	Gene Ontology	GO:0007050	6	132	0.0038602	0.0244479	PPM1G|CDKN2C|WNT10B|CALR|MAP2K6|HRAS	http://amigo.geneontology.org/amigo/term/GO:0007050
cellular metabolic process	Gene Ontology	GO:0044237	6	142	0.00550286	0.0261694	MT-ND6|NDUFA1|NDUFB7|NDUFB10|PDK4|UQCRH	http://amigo.geneontology.org/amigo/term/GO:0044237
respiratory electron transport chain	Gene Ontology	GO:0022904	5	100	0.00550936	0.0261694	NDUFB7|NDUFA1|UQCRH|MT-ND6|NDUFB10	http://amigo.geneontology.org/amigo/term/GO:0022904
cell cycle	Gene Ontology	GO:0007049	7	214	0.0109121	0.0460732	GPS2|CCDC124|KCTD11|CROCC|GADD45GIP1|PARD3B|HMG20B	http://amigo.geneontology.org/amigo/term/GO:0007049
negative regulation of transcription, DNA-dependent	Gene Ontology	GO:0045892	11	464	0.0163845	0.062261	SMARCC2|HDAC5|PBXIP1|CALR|TIMELESS|RCOR2|BASP1|BRMS1|SMARCE1|MXD3|CCDC85B	http://amigo.geneontology.org/amigo/term/GO:0045892
positive regulation of cell proliferation	Gene Ontology	GO:0008284	10	429	0.0239736	0.0828179	CALR|HRAS|ALDH3A1|ROGDI|MATK|MVD|RNF187|NUDT16|S100A13|WNT10B	http://amigo.geneontology.org/amigo/term/GO:0008284
Wnt receptor signaling pathway	Gene Ontology	GO:0016055	5	157	0.0328353	0.103979	LZTS2|WNT10B|ETV2|FBXW4|PAF1	http://amigo.geneontology.org/amigo/term/GO:0016055
regulation of transcription, DNA-dependent	Gene Ontology	GO:0006355	22	1305	0.0375151	0.106075	HMGN5|MAP2K6|ANP32A|TFPT|APEX1|ZNF784|HMG20B|ZNF688|ZNF362|CENPB|HOXB7|POU5F1|TCEAL4|INO80B|PSIP1|CALR|PQBP1|EWSR1|ZBTB47|ZBTB22|ZNF133|ZNF395	http://amigo.geneontology.org/amigo/term/GO:0006355
cell proliferation	Gene Ontology	GO:0008283	8	344	0.0417329	0.106075	MVP|PDAP1|DDIT4|KRT16|HRAS|PES1|MAP7|MATK	http://amigo.geneontology.org/amigo/term/GO:0008283
regulation of transcription from RNA polymerase II promoter	Gene Ontology	GO:0006357	7	283	0.0418717	0.106075	SMARCC2|HMGN5|ETV2|SOX12|TCEA3|SMARCE1|ATF5	http://amigo.geneontology.org/amigo/term/GO:0006357
protein folding	Gene Ontology	GO:0006457	5	179	0.0525432	0.12479	CALR|TUBA1A|TBCA|FKBP2|PFDN6	http://amigo.geneontology.org/amigo/term/GO:0006457
mitosis	Gene Ontology	GO:0007067	6	243	0.0578256	0.128121	SAC3D1|ANAPC15|HAUS4|TIMELESS|CENPT|LZTS2	http://amigo.geneontology.org/amigo/term/GO:0007067
RNA splicing	Gene Ontology	GO:0008380	6	247	0.0615959	0.128121	ZNF326|SNRPD1|RSRC1|UPF3B|SNRNP35|PDCD7	http://amigo.geneontology.org/amigo/term/GO:0008380
extracellular matrix organization	Gene Ontology	GO:0030198	7	312	0.0640607	0.128121	COL15A1|COL9A3|MFAP1|SMOC1|LAMB2|SPINK5|FGB	http://amigo.geneontology.org/amigo/term/GO:0030198
synaptic transmission	Gene Ontology	GO:0007268	8	389	0.0743463	0.137603	PLCB3|HRAS|P2RY11|PICK1|SNCG|CAMKK1|CPLX1|RAB3A	http://amigo.geneontology.org/amigo/term/GO:0007268
small molecule metabolic process	Gene Ontology	GO:0044281	22	1413	0.0760437	0.137603	GAMT|NDUFB7|UQCRH|UROD|MT-ND6|NT5C|NDUFB10|PLCB3|NDUFA1|NUDT1|SULT1A1|CPOX|MVD|ALDH7A1|PMVK|MAOB|TYMP|NNMT|EBP|PDK4|NUDT16|SPR	http://amigo.geneontology.org/amigo/term/GO:0044281
multicellular organismal development	Gene Ontology	GO:0007275	9	474	0.0891509	0.153988	CCHCR1|HMGB3|WNT10B|HOXB7|PAQR7|CFDP1|NGFRAP1|PBXIP1|C19orf68	http://amigo.geneontology.org/amigo/term/GO:0007275
DNA repair	Gene Ontology	GO:0006281	6	280	0.0981323	0.162132	NUDT1|XPA|APEX1|NTHL1|INO80B|TFPT	http://amigo.geneontology.org/amigo/term/GO:0006281
cell differentiation	Gene Ontology	GO:0030154	7	395	0.16039	0.25395	COL15A1|ETV2|CCHCR1|TYMP|SMOC1|PBXIP1|CCDC85B	http://amigo.geneontology.org/amigo/term/GO:0030154
protein transport	Gene Ontology	GO:0015031	7	402	0.170574	0.259273	MVP|SELENBP1|ARL3|RABEP2|RAB3A|RAB13|C15orf38-AP3S2	http://amigo.geneontology.org/amigo/term/GO:0015031
protein ubiquitination	Gene Ontology	GO:0016567	5	269	0.188855	0.267335	OS9|KCTD11|FBXO4|FBXO2|TRIM41	http://amigo.geneontology.org/amigo/term/GO:0016567
negative regulation of transcription from RNA polymerase II promoter	Gene Ontology	GO:0000122	9	565	0.189949	0.267335	GPS2|WNT10B|HDAC5|SAMD11|TIMELESS|CALR|JDP2|MBD3|PAF1	http://amigo.geneontology.org/amigo/term/GO:0000122
spermatogenesis	Gene Ontology	GO:0007283	6	346	0.197826	0.268478	BCAP31|GAMT|FAM50A|CALR|RPL39L|MAP7	http://amigo.geneontology.org/amigo/term/GO:0007283
transcription from RNA polymerase II promoter	Gene Ontology	GO:0006366	6	407	0.312456	0.409425	ETV2|UPF3B|POU5F1|SNAPC5|BATF3|NMI	http://amigo.geneontology.org/amigo/term/GO:0006366
protein phosphorylation	Gene Ontology	GO:0006468	5	344	0.348497	0.438186	RSRC1|MATK|PICK1|PDK4|CDK2AP1	http://amigo.geneontology.org/amigo/term/GO:0006468
small GTPase mediated signal transduction	Gene Ontology	GO:0007264	5	348	0.357467	0.438186	RAB3A|ARL3|RAB13|RHOV|HRAS	http://amigo.geneontology.org/amigo/term/GO:0007264
apoptotic process	Gene Ontology	GO:0006915	8	605	0.375937	0.446425	BCAP31|TFPT|EI24|BRMS1|MAP2K6|PDCD7|BCL7C|MIEN1	http://amigo.geneontology.org/amigo/term/GO:0006915
cellular protein metabolic process	Gene Ontology	GO:0044267	7	530	0.391556	0.450883	CHCHD4|PFDN6|CALR|TBCA|MVD|EIF5B|TUBA1A	http://amigo.geneontology.org/amigo/term/GO:0044267
positive regulation of transcription from RNA polymerase II promoter	Gene Ontology	GO:0045944	9	749	0.473521	0.52923	PUS1|ETV2|PSIP1|SOX12|MAZ|POU5F1|HRAS|HDAC5|PAF1	http://amigo.geneontology.org/amigo/term/GO:0045944
gene expression	Gene Ontology	GO:0010467	7	672	0.640358	0.695246	SNRPD1|UPF3B|UPF3A|SNAPC5|ANP32A|QARS|EIF5B	http://amigo.geneontology.org/amigo/term/GO:0010467
positive regulation of transcription, DNA-dependent	Gene Ontology	GO:0045893	5	503	0.675837	0.713383	SMARCC2|HMGN5|ZNF326|RNF187|TAF15	http://amigo.geneontology.org/amigo/term/GO:0045893
signal transduction	Gene Ontology	GO:0007165	9	1045	0.84281	0.865589	COL15A1|PDAP1|HRAS|SH3BP5|DOK1|EBP|MAP2K6|SMOC1|FGB	http://amigo.geneontology.org/amigo/term/GO:0007165
innate immune response	Gene Ontology	GO:0045087	5	754	0.932513	0.932513	HLA-B|HRAS|MAP2K6|APOL1|C1R	http://amigo.geneontology.org/amigo/term/GO:0045087
--------------------
