# Supplementary material for: HMGB1 prefers to interact with structural RNAs and regulates rRNA methylation modification and translation in HeLa cells
Source: BMC Genomics. 2024 Apr 5;25:345. doi: 10.1186/s12864-024-10204-6 (PMC10996203; doi:10.1186/s12864-024-10204-6)
Supplement: Supplementary file 7 — Supplementary Material 7. [file 12864_2024_10204_MOESM7_ESM.xls]

## Sheet: Up_KEGG_pathway_iden
Table S6. UP-regulated genes between overexpression HMGB1 and control cells compared with KEGG database
##Databases: KEGG PATHWAY
#fg	112
#bg	7057
##Statistical test method: hypergeometric test
##FDR correction method: Benjamini and Hochberg
#Term	Database	ID	Input number	Background number	P-Value	Corrected P-Value	Input	Hyperlink
Pathways in cancer	KEGG PATHWAY	hsa05200	18	397	4.59699e-05	0.00475684	PGF|PTGS2|TGFB2|RUNX1|DAPK1|PTGER4|ITGA2|PIK3CD|AKT3|APC2|GNG5|GNA13|CDKN1A|PTCH2|APC|MAPK8|KITLG|FGF1	http://www.genome.jp/kegg-bin/show_pathway?hsa05200/hsa:5228%09red/hsa:8643%09red/hsa:10000%09red/hsa:3673%09red/hsa:10297%09red/hsa:1612%09red/hsa:5293%09red/hsa:2246%09red/hsa:861%09red/hsa:5599%09red/hsa:7042%09red/hsa:2787%09red/hsa:10672%09red/hsa:1026%09red/hsa:5734%09red/hsa:324%09red/hsa:5743%09red/hsa:4254%09red
FoxO signaling pathway	KEGG PATHWAY	hsa04068	10	134	4.75684e-05	0.00475684	IL7R|TGFB2|CDKN1A|PIK3CD|AKT3|FBXO32|MAPK13|PDPK1|MAPK8|S1PR1	http://www.genome.jp/kegg-bin/show_pathway?hsa04068/hsa:1026%09red/hsa:10000%09red/hsa:5293%09red/hsa:1901%09red/hsa:5599%09red/hsa:5603%09red/hsa:3575%09red/hsa:114907%09red/hsa:5170%09red/hsa:7042%09red
Thyroid hormone signaling pathway	KEGG PATHWAY	hsa04919	9	118	9.7631e-05	0.00650873	NCOA2|SLC9A1|MED13L|PIK3CD|KAT2B|NOTCH2|AKT3|MED13|PDPK1	http://www.genome.jp/kegg-bin/show_pathway?hsa04919/hsa:10000%09red/hsa:8850%09red/hsa:5293%09red/hsa:23389%09red/hsa:10499%09red/hsa:9969%09red/hsa:6548%09red/hsa:5170%09red/hsa:4853%09red
Jak-STAT signaling pathway	KEGG PATHWAY	hsa04630	10	158	0.000189655	0.00857694	IL7R|AOX1|IL2RG|IL11|IFNE|PIK3CD|IL6ST|AKT3|STAM|CDKN1A	http://www.genome.jp/kegg-bin/show_pathway?hsa04630/hsa:1026%09red/hsa:316%09red/hsa:10000%09red/hsa:3561%09red/hsa:5293%09red/hsa:3589%09red/hsa:3575%09red/hsa:338376%09red/hsa:8027%09red/hsa:3572%09red
HTLV-I infection	KEGG PATHWAY	hsa05166	13	259	0.000214423	0.00857694	TGFB2|IL2RG|CDKN1A|EGR1|PIK3CD|KAT2B|AKT3|NFATC2|APC2|APC|MAPK8|NRP1|ATF3	http://www.genome.jp/kegg-bin/show_pathway?hsa05166/hsa:1026%09red/hsa:8829%09red/hsa:10000%09red/hsa:8850%09red/hsa:5293%09red/hsa:10297%09red/hsa:5599%09red/hsa:4773%09red/hsa:7042%09red/hsa:3561%09red/hsa:467%09red/hsa:1958%09red/hsa:324%09red
Proteoglycans in cancer	KEGG PATHWAY	hsa05205	11	205	0.000382252	0.0119124	TGFB2|SLC9A1|ITGA2|PIK3CD|FRS2|AKT3|TLR4|MAPK13|PDPK1|FLNC|CDKN1A	http://www.genome.jp/kegg-bin/show_pathway?hsa05205/hsa:1026%09red/hsa:10000%09red/hsa:3673%09red/hsa:7099%09red/hsa:5293%09red/hsa:5603%09red/hsa:7042%09red/hsa:6548%09red/hsa:2318%09red/hsa:5170%09red/hsa:10818%09red
Colorectal cancer	KEGG PATHWAY	hsa05210	6	62	0.000416934	0.0119124	TGFB2|PIK3CD|AKT3|APC2|APC|MAPK8	http://www.genome.jp/kegg-bin/show_pathway?hsa05210/hsa:10000%09red/hsa:5293%09red/hsa:10297%09red/hsa:5599%09red/hsa:7042%09red/hsa:324%09red
Transcriptional misregulation in cancer	KEGG PATHWAY	hsa05202	10	180	0.000541213	0.0135303	KMT2A|CDKN1A|ID2|HOXA10|RUNX1|KLF3|REL|CCNT1|KDM6A|DUSP6	http://www.genome.jp/kegg-bin/show_pathway?hsa05202/hsa:1848%09red/hsa:3206%09red/hsa:1026%09red/hsa:861%09red/hsa:904%09red/hsa:3398%09red/hsa:5966%09red/hsa:4297%09red/hsa:7403%09red/hsa:51274%09red
Fc epsilon RI signaling pathway	KEGG PATHWAY	hsa04664	6	68	0.000687304	0.0152734	INPP5D|PIK3CD|AKT3|MAPK13|PDPK1|MAPK8	http://www.genome.jp/kegg-bin/show_pathway?hsa04664/hsa:10000%09red/hsa:5293%09red/hsa:3635%09red/hsa:5599%09red/hsa:5603%09red/hsa:5170%09red
Endocrine resistance	KEGG PATHWAY	hsa01522	7	97	0.000833347	0.0166669	CDKN1A|PIK3CD|NOTCH2|AKT3|MAPK13|MAPK8|JAG1	http://www.genome.jp/kegg-bin/show_pathway?hsa01522/hsa:1026%09red/hsa:10000%09red/hsa:5293%09red/hsa:5599%09red/hsa:5603%09red/hsa:182%09red/hsa:4853%09red
Platinum drug resistance	KEGG PATHWAY	hsa01524	6	75	0.00115589	0.0210162	CDKN1A|PIK3CD|REV3L|AKT3|PDPK1|ATP7A	http://www.genome.jp/kegg-bin/show_pathway?hsa01524/hsa:1026%09red/hsa:10000%09red/hsa:5293%09red/hsa:5980%09red/hsa:538%09red/hsa:5170%09red
Endometrial cancer	KEGG PATHWAY	hsa05213	5	52	0.00132111	0.0220185	APC2|PDPK1|AKT3|PIK3CD|APC	http://www.genome.jp/kegg-bin/show_pathway?hsa05213/hsa:324%09red/hsa:5293%09red/hsa:10297%09red/hsa:5170%09red/hsa:10000%09red
Signaling pathways regulating pluripotency of stem cells	KEGG PATHWAY	hsa04550	8	142	0.00180239	0.027729	PIK3CD|ID2|IL6ST|TBX3|AKT3|MAPK13|APC2|APC	http://www.genome.jp/kegg-bin/show_pathway?hsa04550/hsa:10000%09red/hsa:3572%09red/hsa:5293%09red/hsa:10297%09red/hsa:3398%09red/hsa:5603%09red/hsa:324%09red/hsa:6926%09red
MAPK signaling pathway	KEGG PATHWAY	hsa04010	11	255	0.00229439	0.0326414	TGFB2|FLNC|AKT3|NF1|MAPK13|DUSP5|DUSP4|MAPK8|DUSP6|TAOK1|FGF1	http://www.genome.jp/kegg-bin/show_pathway?hsa04010/hsa:1848%09red/hsa:10000%09red/hsa:4763%09red/hsa:2246%09red/hsa:1847%09red/hsa:1846%09red/hsa:5603%09red/hsa:5599%09red/hsa:57551%09red/hsa:2318%09red/hsa:7042%09red
VEGF signaling pathway	KEGG PATHWAY	hsa04370	5	61	0.00270121	0.0326414	PTGS2|NFATC2|AKT3|PIK3CD|MAPK13	http://www.genome.jp/kegg-bin/show_pathway?hsa04370/hsa:5743%09red/hsa:5293%09red/hsa:5603%09red/hsa:10000%09red/hsa:4773%09red
Toxoplasmosis	KEGG PATHWAY	hsa05145	7	119	0.00273221	0.0326414	TGFB2|PIK3CD|AKT3|TLR4|MAPK13|PDPK1|MAPK8	http://www.genome.jp/kegg-bin/show_pathway?hsa05145/hsa:10000%09red/hsa:7099%09red/hsa:5293%09red/hsa:5599%09red/hsa:5603%09red/hsa:7042%09red/hsa:5170%09red
PI3K-Akt signaling pathway	KEGG PATHWAY	hsa04151	13	341	0.00277452	0.0326414	IL7R|PGF|IL2RG|ITGA2|PIK3CD|AKT3|GNG5|TLR4|PHLPP2|PDPK1|KITLG|CDKN1A|FGF1	http://www.genome.jp/kegg-bin/show_pathway?hsa04151/hsa:5228%09red/hsa:10000%09red/hsa:3673%09red/hsa:23035%09red/hsa:7099%09red/hsa:5293%09red/hsa:2246%09red/hsa:3575%09red/hsa:3561%09red/hsa:1026%09red/hsa:2787%09red/hsa:5170%09red/hsa:4254%09red
Sphingolipid signaling pathway	KEGG PATHWAY	hsa04071	7	121	0.00300095	0.0333438	S1PR1|PIK3CD|AKT3|GNA13|MAPK13|PDPK1|MAPK8	http://www.genome.jp/kegg-bin/show_pathway?hsa04071/hsa:10000%09red/hsa:5293%09red/hsa:1901%09red/hsa:5599%09red/hsa:5603%09red/hsa:10672%09red/hsa:5170%09red
Ras signaling pathway	KEGG PATHWAY	hsa04014	10	228	0.00322158	0.0339114	PGF|REL|PIK3CD|AKT3|GNG5|NF1|MAPK8|ABL2|KITLG|FGF1	http://www.genome.jp/kegg-bin/show_pathway?hsa04014/hsa:5228%09red/hsa:27%09red/hsa:10000%09red/hsa:2246%09red/hsa:5293%09red/hsa:2787%09red/hsa:5599%09red/hsa:5966%09red/hsa:4763%09red/hsa:4254%09red
Osteoclast differentiation	KEGG PATHWAY	hsa04380	7	132	0.0048589	0.0474464	NFATC2|FOSB|PIK3CD|TGFB2|AKT3|MAPK13|MAPK8	http://www.genome.jp/kegg-bin/show_pathway?hsa04380/hsa:10000%09red/hsa:5293%09red/hsa:5599%09red/hsa:4773%09red/hsa:5603%09red/hsa:7042%09red/hsa:2354%09red
Inositol phosphate metabolism	KEGG PATHWAY	hsa00562	5	71	0.00521665	0.0474464	PIK3CD|INPP5D|SYNJ1|INPP4B|SYNJ2	http://www.genome.jp/kegg-bin/show_pathway?hsa00562/hsa:8871%09red/hsa:5293%09red/hsa:8821%09red/hsa:3635%09red/hsa:8867%09red
AGE-RAGE signaling pathway in diabetic complications	KEGG PATHWAY	hsa04933	6	101	0.00521911	0.0474464	TGFB2|EGR1|PIK3CD|AKT3|MAPK13|MAPK8	http://www.genome.jp/kegg-bin/show_pathway?hsa04933/hsa:10000%09red/hsa:5293%09red/hsa:5599%09red/hsa:5603%09red/hsa:7042%09red/hsa:1958%09red
Chronic myeloid leukemia	KEGG PATHWAY	hsa05220	5	73	0.00586977	0.0481172	RUNX1|TGFB2|AKT3|PIK3CD|CDKN1A	http://www.genome.jp/kegg-bin/show_pathway?hsa05220/hsa:1026%09red/hsa:861%09red/hsa:5293%09red/hsa:7042%09red/hsa:10000%09red
B cell receptor signaling pathway	KEGG PATHWAY	hsa04662	5	73	0.00586977	0.0481172	PIK3CD|NFATC2|AKT3|INPP5D|BCL10	http://www.genome.jp/kegg-bin/show_pathway?hsa04662/hsa:5293%09red/hsa:3635%09red/hsa:8915%09red/hsa:10000%09red/hsa:4773%09red
Chagas disease (American trypanosomiasis)	KEGG PATHWAY	hsa05142	6	104	0.00601465	0.0481172	TGFB2|PIK3CD|AKT3|TLR4|MAPK13|MAPK8	http://www.genome.jp/kegg-bin/show_pathway?hsa05142/hsa:10000%09red/hsa:7099%09red/hsa:5293%09red/hsa:5599%09red/hsa:5603%09red/hsa:7042%09red
T cell receptor signaling pathway	KEGG PATHWAY	hsa04660	6	105	0.00629852	0.0484501	NFATC2|PIK3CD|AKT3|MAPK13|PDPK1|BCL10	http://www.genome.jp/kegg-bin/show_pathway?hsa04660/hsa:10000%09red/hsa:5293%09red/hsa:4773%09red/hsa:8915%09red/hsa:5603%09red/hsa:5170%09red
Notch signaling pathway	KEGG PATHWAY	hsa04330	4	48	0.00683861	0.0506564	JAG1|MAML2|KAT2B|NOTCH2	http://www.genome.jp/kegg-bin/show_pathway?hsa04330/hsa:8850%09red/hsa:182%09red/hsa:84441%09red/hsa:4853%09red
TNF signaling pathway	KEGG PATHWAY	hsa04668	6	110	0.00786624	0.0561874	PTGS2|PIK3CD|AKT3|MAPK13|MAPK8|JAG1	http://www.genome.jp/kegg-bin/show_pathway?hsa04668/hsa:10000%09red/hsa:5743%09red/hsa:5293%09red/hsa:5599%09red/hsa:5603%09red/hsa:182%09red
Hepatitis B	KEGG PATHWAY	hsa05161	7	146	0.00834486	0.0575508	NFATC2|CDKN1A|PIK3CD|TGFB2|AKT3|TLR4|MAPK8	http://www.genome.jp/kegg-bin/show_pathway?hsa05161/hsa:1026%09red/hsa:10000%09red/hsa:7099%09red/hsa:5293%09red/hsa:5599%09red/hsa:4773%09red/hsa:7042%09red
Salmonella infection	KEGG PATHWAY	hsa05132	5	86	0.0115759	0.0762337	MAPK13|MAPK8|TJP1|TLR4|FLNC	http://www.genome.jp/kegg-bin/show_pathway?hsa05132/hsa:7082%09red/hsa:5603%09red/hsa:2318%09red/hsa:5599%09red/hsa:7099%09red
Neurotrophin signaling pathway	KEGG PATHWAY	hsa04722	6	120	0.0118162	0.0762337	PIK3CD|FRS2|AKT3|MAPK13|PDPK1|MAPK8	http://www.genome.jp/kegg-bin/show_pathway?hsa04722/hsa:10000%09red/hsa:5293%09red/hsa:5599%09red/hsa:5603%09red/hsa:10818%09red/hsa:5170%09red
ErbB signaling pathway	KEGG PATHWAY	hsa04012	5	88	0.0127021	0.0793884	ABL2|MAPK8|AKT3|PIK3CD|CDKN1A	http://www.genome.jp/kegg-bin/show_pathway?hsa04012/hsa:1026%09red/hsa:5293%09red/hsa:10000%09red/hsa:5599%09red/hsa:27%09red
Hepatitis C	KEGG PATHWAY	hsa05160	6	133	0.0188161	0.108072	CDKN1A|PIK3CD|AKT3|MAPK13|PDPK1|MAPK8	http://www.genome.jp/kegg-bin/show_pathway?hsa05160/hsa:1026%09red/hsa:10000%09red/hsa:5293%09red/hsa:5599%09red/hsa:5603%09red/hsa:5170%09red
Inflammatory mediator regulation of TRP channels	KEGG PATHWAY	hsa04750	5	98	0.0194529	0.108072	PTGER4|MAPK8|PIK3CD|TRPV3|MAPK13	http://www.genome.jp/kegg-bin/show_pathway?hsa04750/hsa:162514%09red/hsa:5293%09red/hsa:5603%09red/hsa:5599%09red/hsa:5734%09red
Progesterone-mediated oocyte maturation	KEGG PATHWAY	hsa04914	5	98	0.0194529	0.108072	CPEB4|MAPK8|AKT3|PIK3CD|MAPK13	http://www.genome.jp/kegg-bin/show_pathway?hsa04914/hsa:5603%09red/hsa:5293%09red/hsa:10000%09red/hsa:80315%09red/hsa:5599%09red
Phosphatidylinositol signaling system	KEGG PATHWAY	hsa04070	5	98	0.0194529	0.108072	PIK3CD|INPP5D|SYNJ1|INPP4B|SYNJ2	http://www.genome.jp/kegg-bin/show_pathway?hsa04070/hsa:8871%09red/hsa:5293%09red/hsa:8821%09red/hsa:3635%09red/hsa:8867%09red
Pancreatic cancer	KEGG PATHWAY	hsa05212	4	66	0.0203958	0.110247	MAPK8|AKT3|PIK3CD|TGFB2	http://www.genome.jp/kegg-bin/show_pathway?hsa05212/hsa:5293%09red/hsa:10000%09red/hsa:7042%09red/hsa:5599%09red
Aldosterone-regulated sodium reabsorption	KEGG PATHWAY	hsa04960	3	39	0.023504	0.123705	PDPK1|PIK3CD|NEDD4L	http://www.genome.jp/kegg-bin/show_pathway?hsa04960/hsa:5293%09red/hsa:5170%09red/hsa:23327%09red
Tryptophan metabolism	KEGG PATHWAY	hsa00380	3	40	0.0251227	0.128283	AOX1|MAOA|CYP1A1	http://www.genome.jp/kegg-bin/show_pathway?hsa00380/hsa:316%09red/hsa:4128%09red/hsa:1543%09red
Melanoma	KEGG PATHWAY	hsa05218	4	71	0.0258996	0.128283	CDKN1A|AKT3|PIK3CD|FGF1	http://www.genome.jp/kegg-bin/show_pathway?hsa05218/hsa:1026%09red/hsa:5293%09red/hsa:2246%09red/hsa:10000%09red
Toll-like receptor signaling pathway	KEGG PATHWAY	hsa04620	5	106	0.0262981	0.128283	MAPK8|AKT3|PIK3CD|TLR4|MAPK13	http://www.genome.jp/kegg-bin/show_pathway?hsa04620/hsa:7099%09red/hsa:5293%09red/hsa:5603%09red/hsa:10000%09red/hsa:5599%09red
Prolactin signaling pathway	KEGG PATHWAY	hsa04917	4	72	0.0270974	0.129035	MAPK8|AKT3|PIK3CD|MAPK13	http://www.genome.jp/kegg-bin/show_pathway?hsa04917/hsa:5293%09red/hsa:5603%09red/hsa:10000%09red/hsa:5599%09red
Insulin resistance	KEGG PATHWAY	hsa04931	5	109	0.0292168	0.134507	PDPK1|MAPK8|AKT3|PIK3CD|PPARGC1A	http://www.genome.jp/kegg-bin/show_pathway?hsa04931/hsa:5293%09red/hsa:10000%09red/hsa:10891%09red/hsa:5170%09red/hsa:5599%09red
Leishmaniasis	KEGG PATHWAY	hsa05140	4	74	0.0295915	0.134507	PTGS2|TGFB2|TLR4|MAPK13	http://www.genome.jp/kegg-bin/show_pathway?hsa05140/hsa:5743%09red/hsa:5603%09red/hsa:7042%09red/hsa:7099%09red
Hippo signaling pathway	KEGG PATHWAY	hsa04390	6	154	0.0353634	0.157171	TGFB2|ID2|APC2|APC|FRMD6|FGF1	http://www.genome.jp/kegg-bin/show_pathway?hsa04390/hsa:10297%09red/hsa:2246%09red/hsa:122786%09red/hsa:3398%09red/hsa:7042%09red/hsa:324%09red
Focal adhesion	KEGG PATHWAY	hsa04510	7	203	0.0421161	0.180058	PGF|ITGA2|PIK3CD|AKT3|PDPK1|MAPK8|FLNC	http://www.genome.jp/kegg-bin/show_pathway?hsa04510/hsa:5228%09red/hsa:10000%09red/hsa:3673%09red/hsa:5293%09red/hsa:5599%09red/hsa:2318%09red/hsa:5170%09red
Cocaine addiction	KEGG PATHWAY	hsa05030	3	49	0.0423137	0.180058	GRIN2C|FOSB|MAOA	http://www.genome.jp/kegg-bin/show_pathway?hsa05030/hsa:2905%09red/hsa:2354%09red/hsa:4128%09red
Platelet activation	KEGG PATHWAY	hsa04611	5	122	0.0441881	0.184117	ITGA2|AKT3|PIK3CD|GNA13|MAPK13	http://www.genome.jp/kegg-bin/show_pathway?hsa04611/hsa:5293%09red/hsa:3673%09red/hsa:5603%09red/hsa:10000%09red/hsa:10672%09red
AMPK signaling pathway	KEGG PATHWAY	hsa04152	5	124	0.0468345	0.189401	PDPK1|AKT3|PIK3CD|PPARGC1A|PFKFB4	http://www.genome.jp/kegg-bin/show_pathway?hsa04152/hsa:5210%09red/hsa:5293%09red/hsa:10891%09red/hsa:5170%09red/hsa:10000%09red
Small cell lung cancer	KEGG PATHWAY	hsa05222	4	86	0.0473504	0.189401	PTGS2|ITGA2|AKT3|PIK3CD	http://www.genome.jp/kegg-bin/show_pathway?hsa05222/hsa:5743%09red/hsa:5293%09red/hsa:10000%09red/hsa:3673%09red
Rap1 signaling pathway	KEGG PATHWAY	hsa04015	7	211	0.050065	0.195302	PGF|PIK3CD|DOCK4|AKT3|MAPK13|KITLG|FGF1	http://www.genome.jp/kegg-bin/show_pathway?hsa04015/hsa:5228%09red/hsa:10000%09red/hsa:5293%09red/hsa:2246%09red/hsa:5603%09red/hsa:9732%09red/hsa:4254%09red
Hematopoietic cell lineage	KEGG PATHWAY	hsa04640	4	88	0.0507785	0.195302	IL7R|IL11|ITGA2|KITLG	http://www.genome.jp/kegg-bin/show_pathway?hsa04640/hsa:3589%09red/hsa:4254%09red/hsa:3575%09red/hsa:3673%09red
Prostate cancer	KEGG PATHWAY	hsa05215	4	89	0.0525425	0.198143	PDPK1|CDKN1A|AKT3|PIK3CD	http://www.genome.jp/kegg-bin/show_pathway?hsa05215/hsa:1026%09red/hsa:5293%09red/hsa:5170%09red/hsa:10000%09red
Regulation of actin cytoskeleton	KEGG PATHWAY	hsa04810	7	215	0.0543753	0.198143	SLC9A1|ITGA2|PIK3CD|GNA13|APC2|APC|FGF1	http://www.genome.jp/kegg-bin/show_pathway?hsa04810/hsa:3673%09red/hsa:10297%09red/hsa:5293%09red/hsa:2246%09red/hsa:10672%09red/hsa:6548%09red/hsa:324%09red
Dopaminergic synapse	KEGG PATHWAY	hsa04728	5	130	0.0553315	0.198143	AKT3|MAPK8|GNG5|MAOA|MAPK13	http://www.genome.jp/kegg-bin/show_pathway?hsa04728/hsa:5603%09red/hsa:2787%09red/hsa:10000%09red/hsa:5599%09red/hsa:4128%09red
Basal cell carcinoma	KEGG PATHWAY	hsa05217	3	55	0.0563223	0.198143	PTCH2|APC2|APC	http://www.genome.jp/kegg-bin/show_pathway?hsa05217/hsa:324%09red/hsa:8643%09red/hsa:10297%09red
Regulation of lipolysis in adipocytes	KEGG PATHWAY	hsa04923	3	56	0.058847	0.198143	PTGS2|AKT3|PIK3CD	http://www.genome.jp/kegg-bin/show_pathway?hsa04923/hsa:5743%09red/hsa:5293%09red/hsa:10000%09red
Non-small cell lung cancer	KEGG PATHWAY	hsa05223	3	56	0.058847	0.198143	PDPK1|AKT3|PIK3CD	http://www.genome.jp/kegg-bin/show_pathway?hsa05223/hsa:5293%09red/hsa:5170%09red/hsa:10000%09red
Cytokine-cytokine receptor interaction	KEGG PATHWAY	hsa04060	8	265	0.0591561	0.198143	IL7R|TGFB2|IL2RG|IL11|IFNE|IL6ST|TNFRSF10C|KITLG	http://www.genome.jp/kegg-bin/show_pathway?hsa04060/hsa:3561%09red/hsa:3589%09red/hsa:3575%09red/hsa:338376%09red/hsa:7042%09red/hsa:3572%09red/hsa:8794%09red/hsa:4254%09red
Influenza A	KEGG PATHWAY	hsa05164	6	176	0.0605882	0.198143	PIK3CD|TNFRSF10C|AKT3|TLR4|MAPK13|MAPK8	http://www.genome.jp/kegg-bin/show_pathway?hsa05164/hsa:10000%09red/hsa:7099%09red/hsa:5293%09red/hsa:8794%09red/hsa:5603%09red/hsa:5599%09red
Axon guidance	KEGG PATHWAY	hsa04360	6	176	0.0605882	0.198143	EPHB2|EFNB2|NFATC2|PIK3CD|FES|NRP1	http://www.genome.jp/kegg-bin/show_pathway?hsa04360/hsa:8829%09red/hsa:2242%09red/hsa:5293%09red/hsa:4773%09red/hsa:1948%09red/hsa:2048%09red
Acute myeloid leukemia	KEGG PATHWAY	hsa05221	3	57	0.0614243	0.198143	AKT3|PIK3CD|RUNX1	http://www.genome.jp/kegg-bin/show_pathway?hsa05221/hsa:861%09red/hsa:5293%09red/hsa:10000%09red
Measles	KEGG PATHWAY	hsa05162	5	136	0.064667	0.202153	TNFRSF10C|AKT3|PIK3CD|TLR4|IL2RG	http://www.genome.jp/kegg-bin/show_pathway?hsa05162/hsa:7099%09red/hsa:5293%09red/hsa:8794%09red/hsa:10000%09red/hsa:3561%09red
Tuberculosis	KEGG PATHWAY	hsa05152	6	179	0.0646891	0.202153	TGFB2|AKT3|TLR4|MAPK13|MAPK8|BCL10	http://www.genome.jp/kegg-bin/show_pathway?hsa05152/hsa:10000%09red/hsa:7099%09red/hsa:5599%09red/hsa:5603%09red/hsa:7042%09red/hsa:8915%09red
Insulin signaling pathway	KEGG PATHWAY	hsa04910	5	139	0.0696483	0.214302	PDPK1|MAPK8|AKT3|PIK3CD|PPARGC1A	http://www.genome.jp/kegg-bin/show_pathway?hsa04910/hsa:5293%09red/hsa:10000%09red/hsa:10891%09red/hsa:5170%09red/hsa:5599%09red
Apoptosis	KEGG PATHWAY	hsa04210	5	140	0.0713549	0.215602	TNFRSF10C|PDPK1|MAPK8|AKT3|PIK3CD	http://www.genome.jp/kegg-bin/show_pathway?hsa04210/hsa:8794%09red/hsa:5293%09red/hsa:10000%09red/hsa:5170%09red/hsa:5599%09red
Dorso-ventral axis formation	KEGG PATHWAY	hsa04320	2	28	0.0722266	0.215602	CPEB4|NOTCH2	http://www.genome.jp/kegg-bin/show_pathway?hsa04320/hsa:4853%09red/hsa:80315%09red
Choline metabolism in cancer	KEGG PATHWAY	hsa05231	4	101	0.0762711	0.221076	PDPK1|MAPK8|AKT3|PIK3CD	http://www.genome.jp/kegg-bin/show_pathway?hsa05231/hsa:5293%09red/hsa:10000%09red/hsa:5170%09red/hsa:5599%09red
Retrograde endocannabinoid signaling	KEGG PATHWAY	hsa04723	4	101	0.0762711	0.221076	PTGS2|MAPK8|GNG5|MAPK13	http://www.genome.jp/kegg-bin/show_pathway?hsa04723/hsa:5743%09red/hsa:5603%09red/hsa:2787%09red/hsa:5599%09red
HIF-1 signaling pathway	KEGG PATHWAY	hsa04066	4	103	0.0806749	0.229452	CDKN1A|AKT3|PIK3CD|TLR4	http://www.genome.jp/kegg-bin/show_pathway?hsa04066/hsa:7099%09red/hsa:5293%09red/hsa:10000%09red/hsa:1026%09red
Nicotinate and nicotinamide metabolism	KEGG PATHWAY	hsa00760	2	30	0.0814556	0.229452	AOX1|NT5E	http://www.genome.jp/kegg-bin/show_pathway?hsa00760/hsa:4907%09red/hsa:316%09red
Retinol metabolism	KEGG PATHWAY	hsa00830	3	65	0.0838645	0.229766	AOX1|CYP2C18|CYP1A1	http://www.genome.jp/kegg-bin/show_pathway?hsa00830/hsa:1562%09red/hsa:316%09red/hsa:1543%09red
Glioma	KEGG PATHWAY	hsa05214	3	65	0.0838645	0.229766	CDKN1A|AKT3|PIK3CD	http://www.genome.jp/kegg-bin/show_pathway?hsa05214/hsa:1026%09red/hsa:5293%09red/hsa:10000%09red
Inflammatory bowel disease (IBD)	KEGG PATHWAY	hsa05321	3	66	0.0868869	0.233649	TGFB2|TLR4|IL2RG	http://www.genome.jp/kegg-bin/show_pathway?hsa05321/hsa:7099%09red/hsa:7042%09red/hsa:3561%09red
Adrenergic signaling in cardiomyocytes	KEGG PATHWAY	hsa04261	5	149	0.0877423	0.233649	MAPK13|AKT3|PIK3CD|ATP2B4|SLC9A1	http://www.genome.jp/kegg-bin/show_pathway?hsa04261/hsa:493%09red/hsa:5293%09red/hsa:5603%09red/hsa:10000%09red/hsa:6548%09red
Amphetamine addiction	KEGG PATHWAY	hsa05031	3	67	0.089955	0.233649	GRIN2C|FOSB|MAOA	http://www.genome.jp/kegg-bin/show_pathway?hsa05031/hsa:2905%09red/hsa:2354%09red/hsa:4128%09red
Renal cell carcinoma	KEGG PATHWAY	hsa05211	3	67	0.089955	0.233649	TGFB2|AKT3|PIK3CD	http://www.genome.jp/kegg-bin/show_pathway?hsa05211/hsa:5293%09red/hsa:7042%09red/hsa:10000%09red
Vitamin B6 metabolism	KEGG PATHWAY	hsa00750	1	6	0.0915565	0.23476	AOX1	http://www.genome.jp/kegg-bin/show_pathway?hsa00750/hsa:316%09red
Epithelial cell signaling in Helicobacter pylori infection	KEGG PATHWAY	hsa05120	3	68	0.0930683	0.235616	MAPK8|TJP1|MAPK13	http://www.genome.jp/kegg-bin/show_pathway?hsa05120/hsa:7082%09red/hsa:5603%09red/hsa:5599%09red
cAMP signaling pathway	KEGG PATHWAY	hsa04024	6	199	0.0961117	0.237595	SLC9A1|PIK3CD|GRIN2C|AKT3|MAPK8|ATP2B4	http://www.genome.jp/kegg-bin/show_pathway?hsa04024/hsa:10000%09red/hsa:5293%09red/hsa:5599%09red/hsa:493%09red/hsa:2905%09red/hsa:6548%09red
p53 signaling pathway	KEGG PATHWAY	hsa04115	3	69	0.0962259	0.237595	ZMAT3|RRM2B|CDKN1A	http://www.genome.jp/kegg-bin/show_pathway?hsa04115/hsa:1026%09red/hsa:50484%09red/hsa:64393%09red
Adipocytokine signaling pathway	KEGG PATHWAY	hsa04920	3	70	0.099427	0.239583	MAPK8|AKT3|PPARGC1A	http://www.genome.jp/kegg-bin/show_pathway?hsa04920/hsa:10891%09red/hsa:10000%09red/hsa:5599%09red
RIG-I-like receptor signaling pathway	KEGG PATHWAY	hsa04622	3	70	0.099427	0.239583	IFNE|MAPK8|MAPK13	http://www.genome.jp/kegg-bin/show_pathway?hsa04622/hsa:338376%09red/hsa:5603%09red/hsa:5599%09red
Serotonergic synapse	KEGG PATHWAY	hsa04726	4	112	0.102001	0.24286	PTGS2|MAOA|GNG5|CYP2C18	http://www.genome.jp/kegg-bin/show_pathway?hsa04726/hsa:1562%09red/hsa:5743%09red/hsa:2787%09red/hsa:4128%09red
Tyrosine metabolism	KEGG PATHWAY	hsa00350	2	35	0.105954	0.248602	AOX1|MAOA	http://www.genome.jp/kegg-bin/show_pathway?hsa00350/hsa:316%09red/hsa:4128%09red
Viral carcinogenesis	KEGG PATHWAY	hsa05203	6	205	0.106899	0.248602	HDAC9|CDKN1A|PIK3CD|KAT2B|IL6ST|REL	http://www.genome.jp/kegg-bin/show_pathway?hsa05203/hsa:1026%09red/hsa:8850%09red/hsa:5293%09red/hsa:9734%09red/hsa:5966%09red/hsa:3572%09red
Pertussis	KEGG PATHWAY	hsa05133	3	75	0.116058	0.264199	MAPK8|TLR4|MAPK13	http://www.genome.jp/kegg-bin/show_pathway?hsa05133/hsa:7099%09red/hsa:5603%09red/hsa:5599%09red
Primary immunodeficiency	KEGG PATHWAY	hsa05340	2	37	0.116248	0.264199	IL7R|IL2RG	http://www.genome.jp/kegg-bin/show_pathway?hsa05340/hsa:3561%09red/hsa:3575%09red
cGMP-PKG signaling pathway	KEGG PATHWAY	hsa04022	5	167	0.125841	0.282788	NFATC2|AKT3|PIK3CD|GNA13|ATP2B4	http://www.genome.jp/kegg-bin/show_pathway?hsa04022/hsa:493%09red/hsa:5293%09red/hsa:4773%09red/hsa:10000%09red/hsa:10672%09red
EGFR tyrosine kinase inhibitor resistance	KEGG PATHWAY	hsa01521	3	81	0.137282	0.302275	AKT3|PIK3CD|NF1	http://www.genome.jp/kegg-bin/show_pathway?hsa01521/hsa:5293%09red/hsa:4763%09red/hsa:10000%09red
Bladder cancer	KEGG PATHWAY	hsa05219	2	41	0.137535	0.302275	CDKN1A|DAPK1	http://www.genome.jp/kegg-bin/show_pathway?hsa05219/hsa:1026%09red/hsa:1612%09red
Chemical carcinogenesis	KEGG PATHWAY	hsa05204	3	82	0.140942	0.306396	PTGS2|CYP2C18|CYP1A1	http://www.genome.jp/kegg-bin/show_pathway?hsa05204/hsa:1562%09red/hsa:5743%09red/hsa:1543%09red
Alcoholism	KEGG PATHWAY	hsa05034	5	179	0.154851	0.333013	HDAC9|GRIN2C|FOSB|GNG5|MAOA	http://www.genome.jp/kegg-bin/show_pathway?hsa05034/hsa:2905%09red/hsa:2787%09red/hsa:9734%09red/hsa:2354%09red/hsa:4128%09red
Carbohydrate digestion and absorption	KEGG PATHWAY	hsa04973	2	46	0.165211	0.351514	AKT3|PIK3CD	http://www.genome.jp/kegg-bin/show_pathway?hsa04973/hsa:5293%09red/hsa:10000%09red
Hedgehog signaling pathway	KEGG PATHWAY	hsa04340	2	47	0.170861	0.359708	PTCH2|SPOPL	http://www.genome.jp/kegg-bin/show_pathway?hsa04340/hsa:8643%09red/hsa:339745%09red
Rheumatoid arthritis	KEGG PATHWAY	hsa05323	3	91	0.175264	0.364007	IL11|TGFB2|TLR4	http://www.genome.jp/kegg-bin/show_pathway?hsa05323/hsa:7099%09red/hsa:3589%09red/hsa:7042%09red
Type II diabetes mellitus	KEGG PATHWAY	hsa04930	2	48	0.176543	0.364007	MAPK8|PIK3CD	http://www.genome.jp/kegg-bin/show_pathway?hsa04930/hsa:5293%09red/hsa:5599%09red
Malaria	KEGG PATHWAY	hsa05144	2	49	0.182255	0.366383	TGFB2|TLR4	http://www.genome.jp/kegg-bin/show_pathway?hsa05144/hsa:7099%09red/hsa:7042%09red
Fc gamma R-mediated phagocytosis	KEGG PATHWAY	hsa04666	3	93	0.183192	0.366383	PIK3CD|AKT3|INPP5D	http://www.genome.jp/kegg-bin/show_pathway?hsa04666/hsa:5293%09red/hsa:3635%09red/hsa:10000%09red
NF-kappa B signaling pathway	KEGG PATHWAY	hsa04064	3	93	0.183192	0.366383	PTGS2|BCL10|TLR4	http://www.genome.jp/kegg-bin/show_pathway?hsa04064/hsa:5743%09red/hsa:8915%09red/hsa:7099%09red
Longevity regulating pathway	KEGG PATHWAY	hsa04211	3	94	0.187192	0.368617	AKT3|PIK3CD|PPARGC1A	http://www.genome.jp/kegg-bin/show_pathway?hsa04211/hsa:5293%09red/hsa:10891%09red/hsa:10000%09red
Ovarian steroidogenesis	KEGG PATHWAY	hsa04913	2	50	0.187995	0.368617	PTGS2|CYP1A1	http://www.genome.jp/kegg-bin/show_pathway?hsa04913/hsa:5743%09red/hsa:1543%09red
Wnt signaling pathway	KEGG PATHWAY	hsa04310	4	143	0.191739	0.371385	APC2|APC|MAPK8|NFATC2	http://www.genome.jp/kegg-bin/show_pathway?hsa04310/hsa:324%09red/hsa:10297%09red/hsa:5599%09red/hsa:4773%09red
Amyotrophic lateral sclerosis (ALS)	KEGG PATHWAY	hsa05014	2	51	0.193759	0.371385	GRIN2C|MAPK13	http://www.genome.jp/kegg-bin/show_pathway?hsa05014/hsa:2905%09red/hsa:5603%09red
Phospholipase D signaling pathway	KEGG PATHWAY	hsa04072	4	144	0.194977	0.371385	KITLG|AKT3|PIK3CD|GNA13	http://www.genome.jp/kegg-bin/show_pathway?hsa04072/hsa:5293%09red/hsa:4254%09red/hsa:10000%09red/hsa:10672%09red
Lysine degradation	KEGG PATHWAY	hsa00310	2	52	0.199547	0.376503	KMT2C|KMT2A	http://www.genome.jp/kegg-bin/show_pathway?hsa00310/hsa:4297%09red/hsa:58508%09red
Amoebiasis	KEGG PATHWAY	hsa05146	3	100	0.211646	0.3956	TGFB2|PIK3CD|TLR4	http://www.genome.jp/kegg-bin/show_pathway?hsa05146/hsa:7099%09red/hsa:5293%09red/hsa:7042%09red
Epstein-Barr virus infection	KEGG PATHWAY	hsa05169	5	201	0.214296	0.396845	MAPK8|AKT3|PIK3CD|CDKN1A|MAPK13	http://www.genome.jp/kegg-bin/show_pathway?hsa05169/hsa:1026%09red/hsa:5293%09red/hsa:5603%09red/hsa:10000%09red/hsa:5599%09red
mTOR signaling pathway	KEGG PATHWAY	hsa04150	4	154	0.228239	0.41592	AKT3|PDPK1|RICTOR|PIK3CD	http://www.genome.jp/kegg-bin/show_pathway?hsa04150/hsa:253260%09red/hsa:5293%09red/hsa:5170%09red/hsa:10000%09red
NOD-like receptor signaling pathway	KEGG PATHWAY	hsa04621	2	57	0.228756	0.41592	MAPK8|MAPK13	http://www.genome.jp/kegg-bin/show_pathway?hsa04621/hsa:5603%09red/hsa:5599%09red
Phenylalanine metabolism	KEGG PATHWAY	hsa00360	1	17	0.238358	0.429473	MAOA	http://www.genome.jp/kegg-bin/show_pathway?hsa00360/hsa:4128%09red
Oxytocin signaling pathway	KEGG PATHWAY	hsa04921	4	158	0.241937	0.432031	PTGS2|NFATC2|PIK3CD|CDKN1A	http://www.genome.jp/kegg-bin/show_pathway?hsa04921/hsa:5743%09red/hsa:1026%09red/hsa:5293%09red/hsa:4773%09red
Cholinergic synapse	KEGG PATHWAY	hsa04725	3	111	0.258069	0.456758	AKT3|GNG5|PIK3CD	http://www.genome.jp/kegg-bin/show_pathway?hsa04725/hsa:5293%09red/hsa:2787%09red/hsa:10000%09red
Longevity regulating pathway - multiple species	KEGG PATHWAY	hsa04213	2	64	0.270063	0.473795	AKT3|PIK3CD	http://www.genome.jp/kegg-bin/show_pathway?hsa04213/hsa:5293%09red/hsa:10000%09red
Steroid biosynthesis	KEGG PATHWAY	hsa00100	1	20	0.274139	0.475818	SOAT1	http://www.genome.jp/kegg-bin/show_pathway?hsa00100/hsa:6646%09red
Shigellosis	KEGG PATHWAY	hsa05131	2	65	0.275974	0.475818	MAPK8|MAPK13	http://www.genome.jp/kegg-bin/show_pathway?hsa05131/hsa:5603%09red/hsa:5599%09red
Central carbon metabolism in cancer	KEGG PATHWAY	hsa05230	2	67	0.287789	0.491947	AKT3|PIK3CD	http://www.genome.jp/kegg-bin/show_pathway?hsa05230/hsa:5293%09red/hsa:10000%09red
Drug metabolism - cytochrome P450	KEGG PATHWAY	hsa00982	2	69	0.299584	0.507769	AOX1|MAOA	http://www.genome.jp/kegg-bin/show_pathway?hsa00982/hsa:316%09red/hsa:4128%09red
Histidine metabolism	KEGG PATHWAY	hsa00340	1	24	0.319267	0.536584	MAOA	http://www.genome.jp/kegg-bin/show_pathway?hsa00340/hsa:4128%09red
Arrhythmogenic right ventricular cardiomyopathy (ARVC)	KEGG PATHWAY	hsa05412	2	74	0.32892	0.5482	ITGA2|PKP2	http://www.genome.jp/kegg-bin/show_pathway?hsa05412/hsa:5318%09red/hsa:3673%09red
MicroRNAs in cancer	KEGG PATHWAY	hsa05206	6	299	0.338029	0.558726	PTGS2|TGFB2|CDKN1A|NOTCH2|APC2|APC	http://www.genome.jp/kegg-bin/show_pathway?hsa05206/hsa:1026%09red/hsa:5743%09red/hsa:10297%09red/hsa:7042%09red/hsa:324%09red/hsa:4853%09red
RNA degradation	KEGG PATHWAY	hsa03018	2	77	0.346372	0.567822	XRN1|PABPC1L	http://www.genome.jp/kegg-bin/show_pathway?hsa03018/hsa:54464%09red/hsa:80336%09red
Natural killer cell mediated cytotoxicity	KEGG PATHWAY	hsa04650	3	135	0.362475	0.58939	TNFRSF10C|NFATC2|PIK3CD	http://www.genome.jp/kegg-bin/show_pathway?hsa04650/hsa:5293%09red/hsa:8794%09red/hsa:4773%09red
Hippo signaling pathway -multiple species	KEGG PATHWAY	hsa04392	1	29	0.371786	0.594857	FRMD6	http://www.genome.jp/kegg-bin/show_pathway?hsa04392/hsa:122786%09red
Pentose phosphate pathway	KEGG PATHWAY	hsa00030	1	29	0.371786	0.594857	PGM2	http://www.genome.jp/kegg-bin/show_pathway?hsa00030/hsa:55276%09red
Tight junction	KEGG PATHWAY	hsa04530	3	139	0.379849	0.597939	AKT3|TJP1|MYH15	http://www.genome.jp/kegg-bin/show_pathway?hsa04530/hsa:7082%09red/hsa:22989%09red/hsa:10000%09red
Hypertrophic cardiomyopathy (HCM)	KEGG PATHWAY	hsa05410	2	83	0.380811	0.597939	ITGA2|TGFB2	http://www.genome.jp/kegg-bin/show_pathway?hsa05410/hsa:7042%09red/hsa:3673%09red
TGF-beta signaling pathway	KEGG PATHWAY	hsa04350	2	84	0.38648	0.597939	TGFB2|ID2	http://www.genome.jp/kegg-bin/show_pathway?hsa04350/hsa:7042%09red/hsa:3398%09red
Ribosome biogenesis in eukaryotes	KEGG PATHWAY	hsa03008	2	84	0.38648	0.597939	RPP30|XRN1	http://www.genome.jp/kegg-bin/show_pathway?hsa03008/hsa:54464%09red/hsa:10556%09red
Galactose metabolism	KEGG PATHWAY	hsa00052	1	31	0.39165	0.597939	PGM2	http://www.genome.jp/kegg-bin/show_pathway?hsa00052/hsa:55276%09red
Circadian rhythm	KEGG PATHWAY	hsa04710	1	31	0.39165	0.597939	NR1D1	http://www.genome.jp/kegg-bin/show_pathway?hsa04710/hsa:9572%09red
Fructose and mannose metabolism	KEGG PATHWAY	hsa00051	1	33	0.410892	0.611748	PFKFB4	http://www.genome.jp/kegg-bin/show_pathway?hsa00051/hsa:5210%09red
Base excision repair	KEGG PATHWAY	hsa03410	1	33	0.410892	0.611748	HMGB1	http://www.genome.jp/kegg-bin/show_pathway?hsa03410/hsa:3146%09red
Apoptosis - multiple species	KEGG PATHWAY	hsa04215	1	33	0.410892	0.611748	MAPK8	http://www.genome.jp/kegg-bin/show_pathway?hsa04215/hsa:5599%09red
Salivary secretion	KEGG PATHWAY	hsa04970	2	89	0.414481	0.611748	ATP2B4|SLC9A1	http://www.genome.jp/kegg-bin/show_pathway?hsa04970/hsa:493%09red/hsa:6548%09red
Dilated cardiomyopathy	KEGG PATHWAY	hsa05414	2	90	0.420007	0.611748	ITGA2|TGFB2	http://www.genome.jp/kegg-bin/show_pathway?hsa05414/hsa:7042%09red/hsa:3673%09red
Protein digestion and absorption	KEGG PATHWAY	hsa04974	2	90	0.420007	0.611748	SLC36A1|COL17A1	http://www.genome.jp/kegg-bin/show_pathway?hsa04974/hsa:206358%09red/hsa:1308%09red
GnRH signaling pathway	KEGG PATHWAY	hsa04912	2	91	0.425507	0.611748	MAPK8|MAPK13	http://www.genome.jp/kegg-bin/show_pathway?hsa04912/hsa:5603%09red/hsa:5599%09red
Prion diseases	KEGG PATHWAY	hsa05020	1	35	0.429531	0.611748	EGR1	http://www.genome.jp/kegg-bin/show_pathway?hsa05020/hsa:1958%09red
mRNA surveillance pathway	KEGG PATHWAY	hsa03015	2	92	0.43098	0.611748	SMG1|PABPC1L	http://www.genome.jp/kegg-bin/show_pathway?hsa03015/hsa:23049%09red/hsa:80336%09red
Non-alcoholic fatty liver disease (NAFLD)	KEGG PATHWAY	hsa04932	3	151	0.431283	0.611748	MAPK8|AKT3|PIK3CD	http://www.genome.jp/kegg-bin/show_pathway?hsa04932/hsa:5293%09red/hsa:10000%09red/hsa:5599%09red
Circadian entrainment	KEGG PATHWAY	hsa04713	2	95	0.447234	0.629906	GRIN2C|GNG5	http://www.genome.jp/kegg-bin/show_pathway?hsa04713/hsa:2905%09red/hsa:2787%09red
Pancreatic secretion	KEGG PATHWAY	hsa04972	2	96	0.452595	0.633	ATP2B4|SLC9A1	http://www.genome.jp/kegg-bin/show_pathway?hsa04972/hsa:493%09red/hsa:6548%09red
Estrogen signaling pathway	KEGG PATHWAY	hsa04915	2	99	0.468501	0.64878	AKT3|PIK3CD	http://www.genome.jp/kegg-bin/show_pathway?hsa04915/hsa:5293%09red/hsa:10000%09red
Nicotine addiction	KEGG PATHWAY	hsa05033	1	40	0.473609	0.64878	GRIN2C	http://www.genome.jp/kegg-bin/show_pathway?hsa05033/hsa:2905%09red
Glycine, serine and threonine metabolism	KEGG PATHWAY	hsa00260	1	40	0.473609	0.64878	MAOA	http://www.genome.jp/kegg-bin/show_pathway?hsa00260/hsa:4128%09red
Glucagon signaling pathway	KEGG PATHWAY	hsa04922	2	102	0.484135	0.658686	AKT3|PPARGC1A	http://www.genome.jp/kegg-bin/show_pathway?hsa04922/hsa:10891%09red/hsa:10000%09red
Pyrimidine metabolism	KEGG PATHWAY	hsa00240	2	105	0.499485	0.674979	RRM2B|NT5E	http://www.genome.jp/kegg-bin/show_pathway?hsa00240/hsa:4907%09red/hsa:50484%09red
ABC transporters	KEGG PATHWAY	hsa02010	1	45	0.51431	0.690349	ABCC9	http://www.genome.jp/kegg-bin/show_pathway?hsa02010/hsa:10060%09red
Purine metabolism	KEGG PATHWAY	hsa00230	3	175	0.528945	0.701593	RRM2B|NT5E|PGM2	http://www.genome.jp/kegg-bin/show_pathway?hsa00230/hsa:4907%09red/hsa:55276%09red/hsa:50484%09red
Sphingolipid metabolism	KEGG PATHWAY	hsa00600	1	47	0.529703	0.701593	UGCG	http://www.genome.jp/kegg-bin/show_pathway?hsa00600/hsa:7357%09red
Amino sugar and nucleotide sugar metabolism	KEGG PATHWAY	hsa00520	1	48	0.537217	0.702244	PGM2	http://www.genome.jp/kegg-bin/show_pathway?hsa00520/hsa:55276%09red
Valine, leucine and isoleucine degradation	KEGG PATHWAY	hsa00280	1	48	0.537217	0.702244	AOX1	http://www.genome.jp/kegg-bin/show_pathway?hsa00280/hsa:316%09red
Glutamatergic synapse	KEGG PATHWAY	hsa04724	2	114	0.543765	0.706188	GRIN2C|GNG5	http://www.genome.jp/kegg-bin/show_pathway?hsa04724/hsa:2905%09red/hsa:2787%09red
Arginine and proline metabolism	KEGG PATHWAY	hsa00330	1	50	0.55189	0.712077	MAOA	http://www.genome.jp/kegg-bin/show_pathway?hsa00330/hsa:4128%09red
Vibrio cholerae infection	KEGG PATHWAY	hsa05110	1	51	0.559052	0.712077	TJP1	http://www.genome.jp/kegg-bin/show_pathway?hsa05110/hsa:7082%09red
Leukocyte transendothelial migration	KEGG PATHWAY	hsa04670	2	118	0.562565	0.712077	PIK3CD|MAPK13	http://www.genome.jp/kegg-bin/show_pathway?hsa04670/hsa:5293%09red/hsa:5603%09red
Mineral absorption	KEGG PATHWAY	hsa04978	1	52	0.566101	0.712077	ATP7A	http://www.genome.jp/kegg-bin/show_pathway?hsa04978/hsa:538%09red
Glutathione metabolism	KEGG PATHWAY	hsa00480	1	52	0.566101	0.712077	RRM2B	http://www.genome.jp/kegg-bin/show_pathway?hsa00480/hsa:50484%09red
Chemokine signaling pathway	KEGG PATHWAY	hsa04062	3	187	0.574239	0.717798	AKT3|GNG5|PIK3CD	http://www.genome.jp/kegg-bin/show_pathway?hsa04062/hsa:5293%09red/hsa:2787%09red/hsa:10000%09red
Pathogenic Escherichia coli infection	KEGG PATHWAY	hsa05130	1	55	0.586585	0.718211	TLR4	http://www.genome.jp/kegg-bin/show_pathway?hsa05130/hsa:7099%09red
Fanconi anemia pathway	KEGG PATHWAY	hsa03460	1	55	0.586585	0.718211	REV3L	http://www.genome.jp/kegg-bin/show_pathway?hsa03460/hsa:5980%09red
Legionellosis	KEGG PATHWAY	hsa05134	1	55	0.586585	0.718211	TLR4	http://www.genome.jp/kegg-bin/show_pathway?hsa05134/hsa:7099%09red
Cell cycle	KEGG PATHWAY	hsa04110	2	124	0.589726	0.718211	TGFB2|CDKN1A	http://www.genome.jp/kegg-bin/show_pathway?hsa04110/hsa:1026%09red/hsa:7042%09red
Huntington's disease	KEGG PATHWAY	hsa05016	3	193	0.595865	0.718211	DNAH2|DNAH1|PPARGC1A	http://www.genome.jp/kegg-bin/show_pathway?hsa05016/hsa:146754%09red/hsa:25981%09red/hsa:10891%09red
Endocytosis	KEGG PATHWAY	hsa04144	4	260	0.596507	0.718211	NEDD4L|TGFB2|STAM|IL2RG	http://www.genome.jp/kegg-bin/show_pathway?hsa04144/hsa:3561%09red/hsa:8027%09red/hsa:7042%09red/hsa:23327%09red
Starch and sucrose metabolism	KEGG PATHWAY	hsa00500	1	57	0.599706	0.718211	PGM2	http://www.genome.jp/kegg-bin/show_pathway?hsa00500/hsa:55276%09red
Steroid hormone biosynthesis	KEGG PATHWAY	hsa00140	1	58	0.606111	0.72156	CYP1A1	http://www.genome.jp/kegg-bin/show_pathway?hsa00140/hsa:1543%09red
Viral myocarditis	KEGG PATHWAY	hsa05416	1	60	0.618617	0.727785	ABL2	http://www.genome.jp/kegg-bin/show_pathway?hsa05416/hsa:27%09red
Long-term depression	KEGG PATHWAY	hsa04730	1	60	0.618617	0.727785	GNA13	http://www.genome.jp/kegg-bin/show_pathway?hsa04730/hsa:10672%09red
Arachidonic acid metabolism	KEGG PATHWAY	hsa00590	1	62	0.63073	0.737696	PTGS2	http://www.genome.jp/kegg-bin/show_pathway?hsa00590/hsa:5743%09red
Renin secretion	KEGG PATHWAY	hsa04924	1	64	0.642461	0.744818	PTGER4	http://www.genome.jp/kegg-bin/show_pathway?hsa04924/hsa:5734%09red
Ubiquitin mediated proteolysis	KEGG PATHWAY	hsa04120	2	137	0.644267	0.744818	CUL5|NEDD4L	http://www.genome.jp/kegg-bin/show_pathway?hsa04120/hsa:8065%09red/hsa:23327%09red
Long-term potentiation	KEGG PATHWAY	hsa04720	1	66	0.653823	0.75152	GRIN2C	http://www.genome.jp/kegg-bin/show_pathway?hsa04720/hsa:2905%09red
Glycolysis / Gluconeogenesis	KEGG PATHWAY	hsa00010	1	67	0.659369	0.753564	PGM2	http://www.genome.jp/kegg-bin/show_pathway?hsa00010/hsa:55276%09red
Bile secretion	KEGG PATHWAY	hsa04976	1	71	0.680686	0.76884	SLC9A1	http://www.genome.jp/kegg-bin/show_pathway?hsa04976/hsa:6548%09red
Thyroid hormone synthesis	KEGG PATHWAY	hsa04918	1	71	0.680686	0.76884	ASGR1	http://www.genome.jp/kegg-bin/show_pathway?hsa04918/hsa:432%09red
PPAR signaling pathway	KEGG PATHWAY	hsa03320	1	72	0.685805	0.76884	PDPK1	http://www.genome.jp/kegg-bin/show_pathway?hsa03320/hsa:5170%09red
Metabolism of xenobiotics by cytochrome P450	KEGG PATHWAY	hsa00980	1	73	0.690843	0.76884	CYP1A1	http://www.genome.jp/kegg-bin/show_pathway?hsa00980/hsa:1543%09red
Adherens junction	KEGG PATHWAY	hsa04520	1	74	0.695801	0.76884	TJP1	http://www.genome.jp/kegg-bin/show_pathway?hsa04520/hsa:7082%09red
Gastric acid secretion	KEGG PATHWAY	hsa04971	1	74	0.695801	0.76884	SLC9A1	http://www.genome.jp/kegg-bin/show_pathway?hsa04971/hsa:6548%09red
Phagosome	KEGG PATHWAY	hsa04145	2	155	0.710226	0.777018	ITGA2|TLR4	http://www.genome.jp/kegg-bin/show_pathway?hsa04145/hsa:7099%09red/hsa:3673%09red
Cardiac muscle contraction	KEGG PATHWAY	hsa04260	1	78	0.714856	0.777018	SLC9A1	http://www.genome.jp/kegg-bin/show_pathway?hsa04260/hsa:6548%09red
Bacterial invasion of epithelial cells	KEGG PATHWAY	hsa05100	1	78	0.714856	0.777018	PIK3CD	http://www.genome.jp/kegg-bin/show_pathway?hsa05100/hsa:5293%09red
ECM-receptor interaction	KEGG PATHWAY	hsa04512	1	82	0.732728	0.792139	ITGA2	http://www.genome.jp/kegg-bin/show_pathway?hsa04512/hsa:3673%09red
Protein processing in endoplasmic reticulum	KEGG PATHWAY	hsa04141	2	166	0.745335	0.801435	MAPK8|SEC24B	http://www.genome.jp/kegg-bin/show_pathway?hsa04141/hsa:5599%09red/hsa:10427%09red
GABAergic synapse	KEGG PATHWAY	hsa04727	1	88	0.757475	0.805824	GNG5	http://www.genome.jp/kegg-bin/show_pathway?hsa04727/hsa:2787%09red
Gap junction	KEGG PATHWAY	hsa04540	1	88	0.757475	0.805824	TJP1	http://www.genome.jp/kegg-bin/show_pathway?hsa04540/hsa:7082%09red
RNA transport	KEGG PATHWAY	hsa03013	2	172	0.762922	0.807325	RPP30|PABPC1L	http://www.genome.jp/kegg-bin/show_pathway?hsa03013/hsa:80336%09red/hsa:10556%09red
Morphine addiction	KEGG PATHWAY	hsa05032	1	91	0.768983	0.809455	GNG5	http://www.genome.jp/kegg-bin/show_pathway?hsa05032/hsa:2787%09red
Calcium signaling pathway	KEGG PATHWAY	hsa04020	2	180	0.784743	0.821721	GRIN2C|ATP2B4	http://www.genome.jp/kegg-bin/show_pathway?hsa04020/hsa:2905%09red/hsa:493%09red
Melanogenesis	KEGG PATHWAY	hsa04916	1	100	0.800357	0.833705	KITLG	http://www.genome.jp/kegg-bin/show_pathway?hsa04916/hsa:4254%09red
Neuroactive ligand-receptor interaction	KEGG PATHWAY	hsa04080	3	278	0.824219	0.854113	PTGER4|GRIN2C|S1PR1	http://www.genome.jp/kegg-bin/show_pathway?hsa04080/hsa:2905%09red/hsa:1901%09red/hsa:5734%09red
Vascular smooth muscle contraction	KEGG PATHWAY	hsa04270	1	120	0.855759	0.880239	GNA13	http://www.genome.jp/kegg-bin/show_pathway?hsa04270/hsa:10672%09red
Lysosome	KEGG PATHWAY	hsa04142	1	123	0.862634	0.880239	LAPTM5	http://www.genome.jp/kegg-bin/show_pathway?hsa04142/hsa:7805%09red
Oocyte meiosis	KEGG PATHWAY	hsa04114	1	123	0.862634	0.880239	CPEB4	http://www.genome.jp/kegg-bin/show_pathway?hsa04114/hsa:80315%09red
Cell adhesion molecules (CAMs)	KEGG PATHWAY	hsa04514	1	145	0.904048	0.917815	CD274	http://www.genome.jp/kegg-bin/show_pathway?hsa04514/hsa:29126%09red
Alzheimer's disease	KEGG PATHWAY	hsa05010	1	168	0.934142	0.943578	GRIN2C	http://www.genome.jp/kegg-bin/show_pathway?hsa05010/hsa:2905%09red
Herpes simplex infection	KEGG PATHWAY	hsa05168	1	186	0.950987	0.955766	MAPK8	http://www.genome.jp/kegg-bin/show_pathway?hsa05168/hsa:5599%09red
Metabolic pathways	KEGG PATHWAY	hsa01100	13	1241	0.96952	0.96952	AOX1|UGCG|PTGS2|NT5E|INPP4B|PGM2|CYP1A1|MAOA|REV3L|SYNJ1|CYP2C18|SYNJ2|RRM2B	http://www.genome.jp/kegg-bin/show_pathway?hsa01100/hsa:4907%09red/hsa:316%09red/hsa:7357%09red/hsa:5743%09red/hsa:50484%09red/hsa:8821%09red/hsa:1562%09red/hsa:55276%09red/hsa:8871%09red/hsa:8867%09red/hsa:5980%09red/hsa:4128%09red/hsa:1543%09red
--------------------
#Term	Database	ID	Input number	Background number	P-Value	Corrected P-Value	Input	Hyperlink
--------------------
#Term	Database	ID	Input number	Background number	P-Value	Corrected P-Value	Input	Hyperlink
--------------------

## Sheet: Down_KEGG_pathway_iden
Table S6: Down-regulated genes between overexpression HMGB1 and control cells compared with KEGG database
##Databases: KEGG PATHWAY
#fg	92
#bg	7057
##Statistical test method: hypergeometric test
##FDR correction method: Benjamini and Hochberg
#Term	Database	ID	Input number	Background number	P-Value	Corrected P-Value	Input	Hyperlink
Histidine metabolism	KEGG PATHWAY	hsa00340	3	24	0.00355926	0.6727	MAOB|ALDH3A1|ALDH7A1	http://www.genome.jp/kegg-bin/show_pathway?hsa00340/hsa:218%09red/hsa:4129%09red/hsa:501%09red
Metabolic pathways	KEGG PATHWAY	hsa01100	26	1241	0.00728679	0.680831	GAMT|NDUFB7|ALDH3A1|PLCB3|UQCRH|UROD|ATP6V1F|ACSM3|NDUFB10|GMDS|DHRS4|NDUFA1|CPOX|MVD|NT5C|GALM|QARS|ALDH7A1|PMVK|MAOB|TYMP|NNMT|EBP|A4GALT|ALPI|SPR	http://www.genome.jp/kegg-bin/show_pathway?hsa01100/hsa:53947%09red/hsa:30833%09red/hsa:1371%09red/hsa:10654%09red/hsa:218%09red/hsa:4129%09red/hsa:10901%09red/hsa:2762%09red/hsa:4716%09red/hsa:4713%09red/hsa:1890%09red/hsa:6296%09red/hsa:7388%09red/hsa:7389%09red/hsa:5331%09red/hsa:130589%09red/hsa:4837%09red/hsa:4694%09red/hsa:501%09red/hsa:5859%09red/hsa:10682%09red/hsa:248%09red/hsa:4597%09re…
Folate biosynthesis	KEGG PATHWAY	hsa00790	2	14	0.0138172	0.680831	SPR|ALPI	http://www.genome.jp/kegg-bin/show_pathway?hsa00790/hsa:6697%09red/hsa:248%09red
Glycine, serine and threonine metabolism	KEGG PATHWAY	hsa00260	3	40	0.0149581	0.680831	MAOB|GAMT|ALDH7A1	http://www.genome.jp/kegg-bin/show_pathway?hsa00260/hsa:4129%09red/hsa:2593%09red/hsa:501%09red
Phenylalanine metabolism	KEGG PATHWAY	hsa00360	2	17	0.0201341	0.680831	MAOB|ALDH3A1	http://www.genome.jp/kegg-bin/show_pathway?hsa00360/hsa:218%09red/hsa:4129%09red
Alzheimer's disease	KEGG PATHWAY	hsa05010	6	168	0.0220426	0.680831	PLCB3|NDUFA1|NDUFB7|NDUFB10|UQCRH|SNCA	http://www.genome.jp/kegg-bin/show_pathway?hsa05010/hsa:7388%09red/hsa:6622%09red/hsa:5331%09red/hsa:4694%09red/hsa:4716%09red/hsa:4713%09red
Arginine and proline metabolism	KEGG PATHWAY	hsa00330	3	50	0.0270423	0.680831	MAOB|GAMT|ALDH7A1	http://www.genome.jp/kegg-bin/show_pathway?hsa00330/hsa:4129%09red/hsa:2593%09red/hsa:501%09red
Oxidative phosphorylation	KEGG PATHWAY	hsa00190	5	133	0.0294281	0.680831	NDUFB7|NDUFB10|ATP6V1F|UQCRH|NDUFA1	http://www.genome.jp/kegg-bin/show_pathway?hsa00190/hsa:7388%09red/hsa:4716%09red/hsa:9296%09red/hsa:4713%09red/hsa:4694%09red
Terpenoid backbone biosynthesis	KEGG PATHWAY	hsa00900	2	22	0.0327922	0.680831	MVD|PMVK	http://www.genome.jp/kegg-bin/show_pathway?hsa00900/hsa:4597%09red/hsa:10654%09red
Parkinson's disease	KEGG PATHWAY	hsa05012	5	142	0.0374897	0.680831	NDUFB7|NDUFB10|SNCA|UQCRH|NDUFA1	http://www.genome.jp/kegg-bin/show_pathway?hsa05012/hsa:7388%09red/hsa:4716%09red/hsa:6622%09red/hsa:4713%09red/hsa:4694%09red
Synaptic vesicle cycle	KEGG PATHWAY	hsa04721	3	63	0.0486009	0.680831	CPLX1|ATP6V1F|RAB3A	http://www.genome.jp/kegg-bin/show_pathway?hsa04721/hsa:10815%09red/hsa:9296%09red/hsa:5864%09red
mTOR signaling pathway	KEGG PATHWAY	hsa04150	5	154	0.0501735	0.680831	LAMTOR4|WNT10B|ATP6V1F|DDIT4|HRAS	http://www.genome.jp/kegg-bin/show_pathway?hsa04150/hsa:3265%09red/hsa:9296%09red/hsa:389541%09red/hsa:54541%09red/hsa:7480%09red
Phagosome	KEGG PATHWAY	hsa04145	5	155	0.051332	0.680831	HLA-B|TUBA1A|ATP6V1F|CALR|C1R	http://www.genome.jp/kegg-bin/show_pathway?hsa04145/hsa:3106%09red/hsa:7846%09red/hsa:9296%09red/hsa:715%09red/hsa:811%09red
Oxytocin signaling pathway	KEGG PATHWAY	hsa04921	5	158	0.0549016	0.680831	NPR1|CAMKK1|MYL6B|HRAS|PLCB3	http://www.genome.jp/kegg-bin/show_pathway?hsa04921/hsa:84254%09red/hsa:140465%09red/hsa:5331%09red/hsa:3265%09red/hsa:4881%09red
Glycolysis / Gluconeogenesis	KEGG PATHWAY	hsa00010	3	67	0.0565177	0.680831	GALM|ALDH3A1|ALDH7A1	http://www.genome.jp/kegg-bin/show_pathway?hsa00010/hsa:218%09red/hsa:130589%09red/hsa:501%09red
Nicotinate and nicotinamide metabolism	KEGG PATHWAY	hsa00760	2	30	0.0577655	0.680831	NT5C|NNMT	http://www.genome.jp/kegg-bin/show_pathway?hsa00760/hsa:4837%09red/hsa:30833%09red
beta-Alanine metabolism	KEGG PATHWAY	hsa00410	2	31	0.0612388	0.680831	ALDH3A1|ALDH7A1	http://www.genome.jp/kegg-bin/show_pathway?hsa00410/hsa:218%09red/hsa:501%09red
Base excision repair	KEGG PATHWAY	hsa03410	2	33	0.0683925	0.682261	APEX1|NTHL1	http://www.genome.jp/kegg-bin/show_pathway?hsa03410/hsa:328%09red/hsa:4913%09red
SNARE interactions in vesicular transport	KEGG PATHWAY	hsa04130	2	34	0.0720682	0.682261	STX10|STX4	http://www.genome.jp/kegg-bin/show_pathway?hsa04130/hsa:6810%09red/hsa:8677%09red
Tyrosine metabolism	KEGG PATHWAY	hsa00350	2	35	0.0758068	0.682261	MAOB|ALDH3A1	http://www.genome.jp/kegg-bin/show_pathway?hsa00350/hsa:218%09red/hsa:4129%09red
African trypanosomiasis	KEGG PATHWAY	hsa05143	2	35	0.0758068	0.682261	PLCB3|APOL1	http://www.genome.jp/kegg-bin/show_pathway?hsa05143/hsa:8542%09red/hsa:5331%09red
Cardiac muscle contraction	KEGG PATHWAY	hsa04260	3	78	0.0811826	0.697084	TNNT2|TPM2|UQCRH	http://www.genome.jp/kegg-bin/show_pathway?hsa04260/hsa:7388%09red/hsa:7169%09red/hsa:7139%09red
Tryptophan metabolism	KEGG PATHWAY	hsa00380	2	40	0.0953662	0.697084	MAOB|ALDH7A1	http://www.genome.jp/kegg-bin/show_pathway?hsa00380/hsa:4129%09red/hsa:501%09red
Ribosome biogenesis in eukaryotes	KEGG PATHWAY	hsa03008	3	84	0.0962934	0.697084	FBL|POP5|GAR1	http://www.genome.jp/kegg-bin/show_pathway?hsa03008/hsa:51367%09red/hsa:54433%09red/hsa:2091%09red
Spliceosome	KEGG PATHWAY	hsa03040	4	134	0.0971716	0.697084	PQBP1|CCDC12|SNRPD1|ISY1-RAB43	http://www.genome.jp/kegg-bin/show_pathway?hsa03040/hsa:6632%09red/hsa:10084%09red/hsa:151903%09red/hsa:100534599%09red
Bladder cancer	KEGG PATHWAY	hsa05219	2	41	0.0994368	0.697084	TYMP|HRAS	http://www.genome.jp/kegg-bin/show_pathway?hsa05219/hsa:1890%09red/hsa:3265%09red
Porphyrin and chlorophyll metabolism	KEGG PATHWAY	hsa00860	2	42	0.103556	0.697084	CPOX|UROD	http://www.genome.jp/kegg-bin/show_pathway?hsa00860/hsa:7389%09red/hsa:1371%09red
Huntington's disease	KEGG PATHWAY	hsa05016	5	193	0.106854	0.697084	NDUFB7|NDUFB10|PLCB3|UQCRH|NDUFA1	http://www.genome.jp/kegg-bin/show_pathway?hsa05016/hsa:7388%09red/hsa:4716%09red/hsa:4713%09red/hsa:5331%09red/hsa:4694%09red
Gap junction	KEGG PATHWAY	hsa04540	3	88	0.10696	0.697084	TUBA1A|PLCB3|HRAS	http://www.genome.jp/kegg-bin/show_pathway?hsa04540/hsa:7846%09red/hsa:5331%09red/hsa:3265%09red
Vasopressin-regulated water reabsorption	KEGG PATHWAY	hsa04962	2	44	0.11193	0.702661	AQP3|STX4	http://www.genome.jp/kegg-bin/show_pathway?hsa04962/hsa:6810%09red/hsa:360%09red
GnRH signaling pathway	KEGG PATHWAY	hsa04912	3	91	0.115251	0.702661	HRAS|PLCB3|MAP2K6	http://www.genome.jp/kegg-bin/show_pathway?hsa04912/hsa:5331%09red/hsa:3265%09red/hsa:5608%09red
HTLV-I infection	KEGG PATHWAY	hsa05166	6	259	0.121321	0.71655	CALR|GPS2|CDKN2C|HLA-B|WNT10B|HRAS	http://www.genome.jp/kegg-bin/show_pathway?hsa05166/hsa:2874%09red/hsa:811%09red/hsa:3265%09red/hsa:7480%09red/hsa:3106%09red/hsa:1031%09red
Non-alcoholic fatty liver disease (NAFLD)	KEGG PATHWAY	hsa04932	4	151	0.134016	0.767543	NDUFB7|NDUFB10|UQCRH|NDUFA1	http://www.genome.jp/kegg-bin/show_pathway?hsa04932/hsa:7388%09red/hsa:4716%09red/hsa:4713%09red/hsa:4694%09red
Melanogenesis	KEGG PATHWAY	hsa04916	3	100	0.141494	0.786539	WNT10B|PLCB3|HRAS	http://www.genome.jp/kegg-bin/show_pathway?hsa04916/hsa:5331%09red/hsa:3265%09red/hsa:7480%09red
Pathogenic Escherichia coli infection	KEGG PATHWAY	hsa05130	2	55	0.160673	0.813224	TUBA1A|NCL	http://www.genome.jp/kegg-bin/show_pathway?hsa05130/hsa:7846%09red/hsa:4691%09red
Glycosphingolipid biosynthesis - globo series	KEGG PATHWAY	hsa00603	1	14	0.167968	0.813224	A4GALT	http://www.genome.jp/kegg-bin/show_pathway?hsa00603/hsa:53947%09red
Protein processing in endoplasmic reticulum	KEGG PATHWAY	hsa04141	4	166	0.170577	0.813224	OS9|BCAP31|FBXO2|CALR	http://www.genome.jp/kegg-bin/show_pathway?hsa04141/hsa:10956%09red/hsa:10134%09red/hsa:26232%09red/hsa:811%09red
Serotonergic synapse	KEGG PATHWAY	hsa04726	3	112	0.179215	0.813224	MAOB|HRAS|PLCB3	http://www.genome.jp/kegg-bin/show_pathway?hsa04726/hsa:4129%09red/hsa:5331%09red/hsa:3265%09red
Long-term depression	KEGG PATHWAY	hsa04730	2	60	0.183948	0.813224	HRAS|PLCB3	http://www.genome.jp/kegg-bin/show_pathway?hsa04730/hsa:5331%09red/hsa:3265%09red
RNA transport	KEGG PATHWAY	hsa03013	4	172	0.186106	0.813224	UPF3B|UPF3A|EIF5B|POP5	http://www.genome.jp/kegg-bin/show_pathway?hsa03013/hsa:65110%09red/hsa:51367%09red/hsa:9669%09red/hsa:65109%09red
Renin secretion	KEGG PATHWAY	hsa04924	2	64	0.202903	0.813224	NPR1|PLCB3	http://www.genome.jp/kegg-bin/show_pathway?hsa04924/hsa:5331%09red/hsa:4881%09red
Alcoholism	KEGG PATHWAY	hsa05034	4	179	0.204785	0.813224	MAOB|CAMKK1|HDAC5|HRAS	http://www.genome.jp/kegg-bin/show_pathway?hsa05034/hsa:10014%09red/hsa:84254%09red/hsa:4129%09red/hsa:3265%09red
Vascular smooth muscle contraction	KEGG PATHWAY	hsa04270	3	120	0.205746	0.813224	NPR1|MYL6B|PLCB3	http://www.genome.jp/kegg-bin/show_pathway?hsa04270/hsa:140465%09red/hsa:5331%09red/hsa:4881%09red
Retinol metabolism	KEGG PATHWAY	hsa00830	2	65	0.207678	0.813224	DHRS4|RETSAT	http://www.genome.jp/kegg-bin/show_pathway?hsa00830/hsa:54884%09red/hsa:10901%09red
Other glycan degradation	KEGG PATHWAY	hsa00511	1	18	0.210607	0.813224	HEXDC	http://www.genome.jp/kegg-bin/show_pathway?hsa00511/hsa:284004%09red
Long-term potentiation	KEGG PATHWAY	hsa04720	2	66	0.212466	0.813224	HRAS|PLCB3	http://www.genome.jp/kegg-bin/show_pathway?hsa04720/hsa:5331%09red/hsa:3265%09red
Fc epsilon RI signaling pathway	KEGG PATHWAY	hsa04664	2	68	0.222072	0.813224	HRAS|MAP2K6	http://www.genome.jp/kegg-bin/show_pathway?hsa04664/hsa:3265%09red/hsa:5608%09red
Drug metabolism - cytochrome P450	KEGG PATHWAY	hsa00982	2	69	0.22689	0.813224	MAOB|ALDH3A1	http://www.genome.jp/kegg-bin/show_pathway?hsa00982/hsa:218%09red/hsa:4129%09red
Steroid biosynthesis	KEGG PATHWAY	hsa00100	1	20	0.231108	0.813224	EBP	http://www.genome.jp/kegg-bin/show_pathway?hsa00100/hsa:10682%09red
Epstein-Barr virus infection	KEGG PATHWAY	hsa05169	4	201	0.266619	0.813224	HLA-B|HDAC5|MAP2K6|PTMA	http://www.genome.jp/kegg-bin/show_pathway?hsa05169/hsa:3106%09red/hsa:10014%09red/hsa:5757%09red/hsa:5608%09red
Antigen processing and presentation	KEGG PATHWAY	hsa04612	2	78	0.270484	0.813224	HLA-B|CALR	http://www.genome.jp/kegg-bin/show_pathway?hsa04612/hsa:3106%09red/hsa:811%09red
Apoptosis	KEGG PATHWAY	hsa04210	3	140	0.275286	0.813224	TUBA1A|ENDOG|HRAS	http://www.genome.jp/kegg-bin/show_pathway?hsa04210/hsa:7846%09red/hsa:2021%09red/hsa:3265%09red
Complement and coagulation cascades	KEGG PATHWAY	hsa04610	2	79	0.275338	0.813224	C1R|FGB	http://www.genome.jp/kegg-bin/show_pathway?hsa04610/hsa:715%09red/hsa:2244%09red
Signaling pathways regulating pluripotency of stem cells	KEGG PATHWAY	hsa04550	3	142	0.282403	0.813224	WNT10B|POU5F1|HRAS	http://www.genome.jp/kegg-bin/show_pathway?hsa04550/hsa:5460%09red/hsa:3265%09red/hsa:7480%09red
Aldosterone synthesis and secretion	KEGG PATHWAY	hsa04925	2	81	0.28504	0.813224	NPR1|PLCB3	http://www.genome.jp/kegg-bin/show_pathway?hsa04925/hsa:5331%09red/hsa:4881%09red
ECM-receptor interaction	KEGG PATHWAY	hsa04512	2	82	0.289888	0.813224	LAMB2|COL9A3	http://www.genome.jp/kegg-bin/show_pathway?hsa04512/hsa:3913%09red/hsa:1299%09red
Chemical carcinogenesis	KEGG PATHWAY	hsa05204	2	82	0.289888	0.813224	ALDH3A1|SULT1A1	http://www.genome.jp/kegg-bin/show_pathway?hsa05204/hsa:218%09red/hsa:6817%09red
Peroxisome	KEGG PATHWAY	hsa04146	2	83	0.294732	0.813224	DHRS4|PMVK	http://www.genome.jp/kegg-bin/show_pathway?hsa04146/hsa:10901%09red/hsa:10654%09red
Hypertrophic cardiomyopathy (HCM)	KEGG PATHWAY	hsa05410	2	83	0.294732	0.813224	TNNT2|TPM2	http://www.genome.jp/kegg-bin/show_pathway?hsa05410/hsa:7169%09red/hsa:7139%09red
Phototransduction	KEGG PATHWAY	hsa04744	1	27	0.298801	0.813224	SLC24A1	http://www.genome.jp/kegg-bin/show_pathway?hsa04744/hsa:9187%09red
Collecting duct acid secretion	KEGG PATHWAY	hsa04966	1	27	0.298801	0.813224	ATP6V1F	http://www.genome.jp/kegg-bin/show_pathway?hsa04966/hsa:9296%09red
Ascorbate and aldarate metabolism	KEGG PATHWAY	hsa00053	1	27	0.298801	0.813224	ALDH7A1	http://www.genome.jp/kegg-bin/show_pathway?hsa00053/hsa:501%09red
Insulin secretion	KEGG PATHWAY	hsa04911	2	85	0.304407	0.813224	PLCB3|RAB3A	http://www.genome.jp/kegg-bin/show_pathway?hsa04911/hsa:5864%09red/hsa:5331%09red
Adrenergic signaling in cardiomyocytes	KEGG PATHWAY	hsa04261	3	149	0.307433	0.813224	TNNT2|PLCB3|TPM2	http://www.genome.jp/kegg-bin/show_pathway?hsa04261/hsa:7169%09red/hsa:7139%09red/hsa:5331%09red
Butanoate metabolism	KEGG PATHWAY	hsa00650	1	28	0.307978	0.813224	ACSM3	http://www.genome.jp/kegg-bin/show_pathway?hsa00650/hsa:6296%09red
Thyroid cancer	KEGG PATHWAY	hsa05216	1	29	0.317035	0.813224	HRAS	http://www.genome.jp/kegg-bin/show_pathway?hsa05216/hsa:3265%09red
Dilated cardiomyopathy	KEGG PATHWAY	hsa05414	2	90	0.328485	0.813224	TNNT2|TPM2	http://www.genome.jp/kegg-bin/show_pathway?hsa05414/hsa:7169%09red/hsa:7139%09red
Protein digestion and absorption	KEGG PATHWAY	hsa04974	2	90	0.328485	0.813224	COL15A1|COL9A3	http://www.genome.jp/kegg-bin/show_pathway?hsa04974/hsa:1306%09red/hsa:1299%09red
Galactose metabolism	KEGG PATHWAY	hsa00052	1	31	0.3348	0.813224	GALM	http://www.genome.jp/kegg-bin/show_pathway?hsa00052/hsa:130589%09red
mRNA surveillance pathway	KEGG PATHWAY	hsa03015	2	92	0.33806	0.813224	UPF3B|UPF3A	http://www.genome.jp/kegg-bin/show_pathway?hsa03015/hsa:65110%09red/hsa:65109%09red
Longevity regulating pathway	KEGG PATHWAY	hsa04211	2	94	0.347594	0.813224	CAMKK1|HRAS	http://www.genome.jp/kegg-bin/show_pathway?hsa04211/hsa:84254%09red/hsa:3265%09red
Fructose and mannose metabolism	KEGG PATHWAY	hsa00051	1	33	0.352108	0.813224	GMDS	http://www.genome.jp/kegg-bin/show_pathway?hsa00051/hsa:2762%09red
Endocrine resistance	KEGG PATHWAY	hsa01522	2	97	0.361812	0.813224	CDKN2C|HRAS	http://www.genome.jp/kegg-bin/show_pathway?hsa01522/hsa:1031%09red/hsa:3265%09red
Inflammatory mediator regulation of TRP channels	KEGG PATHWAY	hsa04750	2	98	0.366527	0.813224	PLCB3|MAP2K6	http://www.genome.jp/kegg-bin/show_pathway?hsa04750/hsa:5331%09red/hsa:5608%09red
Estrogen signaling pathway	KEGG PATHWAY	hsa04915	2	99	0.371229	0.813224	HRAS|PLCB3	http://www.genome.jp/kegg-bin/show_pathway?hsa04915/hsa:5331%09red/hsa:3265%09red
Amoebiasis	KEGG PATHWAY	hsa05146	2	100	0.375917	0.813224	LAMB2|PLCB3	http://www.genome.jp/kegg-bin/show_pathway?hsa05146/hsa:3913%09red/hsa:5331%09red
DNA replication	KEGG PATHWAY	hsa03030	1	36	0.377238	0.813224	MCM3	http://www.genome.jp/kegg-bin/show_pathway?hsa03030/hsa:4172%09red
AGE-RAGE signaling pathway in diabetic complications	KEGG PATHWAY	hsa04933	2	101	0.380592	0.813224	HRAS|PLCB3	http://www.genome.jp/kegg-bin/show_pathway?hsa04933/hsa:5331%09red/hsa:3265%09red
Glucagon signaling pathway	KEGG PATHWAY	hsa04922	2	102	0.385252	0.813224	PPP4C|PLCB3	http://www.genome.jp/kegg-bin/show_pathway?hsa04922/hsa:5531%09red/hsa:5331%09red
Chagas disease (American trypanosomiasis)	KEGG PATHWAY	hsa05142	2	104	0.394528	0.813224	CALR|PLCB3	http://www.genome.jp/kegg-bin/show_pathway?hsa05142/hsa:5331%09red/hsa:811%09red
Pyrimidine metabolism	KEGG PATHWAY	hsa00240	2	105	0.399143	0.813224	TYMP|NT5C	http://www.genome.jp/kegg-bin/show_pathway?hsa00240/hsa:1890%09red/hsa:30833%09red
Purine metabolism	KEGG PATHWAY	hsa00230	3	175	0.400413	0.813224	NPR1|NT5C|NUDT16	http://www.genome.jp/kegg-bin/show_pathway?hsa00230/hsa:131870%09red/hsa:30833%09red/hsa:4881%09red
Allograft rejection	KEGG PATHWAY	hsa05330	1	39	0.401403	0.813224	HLA-B	http://www.genome.jp/kegg-bin/show_pathway?hsa05330/hsa:3106%09red
Aldosterone-regulated sodium reabsorption	KEGG PATHWAY	hsa04960	1	39	0.401403	0.813224	SLC9A3R2	http://www.genome.jp/kegg-bin/show_pathway?hsa04960/hsa:9351%09red
Pyruvate metabolism	KEGG PATHWAY	hsa00620	1	40	0.40925	0.813224	ALDH7A1	http://www.genome.jp/kegg-bin/show_pathway?hsa00620/hsa:501%09red
Transcriptional misregulation in cancer	KEGG PATHWAY	hsa05202	3	180	0.418017	0.813224	CDKN2C|EWSR1|TAF15	http://www.genome.jp/kegg-bin/show_pathway?hsa05202/hsa:2130%09red/hsa:1031%09red/hsa:8148%09red
Graft-versus-host disease	KEGG PATHWAY	hsa05332	1	42	0.42464	0.813224	HLA-B	http://www.genome.jp/kegg-bin/show_pathway?hsa05332/hsa:3106%09red
Cholinergic synapse	KEGG PATHWAY	hsa04725	2	111	0.426484	0.813224	HRAS|PLCB3	http://www.genome.jp/kegg-bin/show_pathway?hsa04725/hsa:5331%09red/hsa:3265%09red
Fatty acid degradation	KEGG PATHWAY	hsa00071	1	44	0.439634	0.813224	ALDH7A1	http://www.genome.jp/kegg-bin/show_pathway?hsa00071/hsa:501%09red
Type I diabetes mellitus	KEGG PATHWAY	hsa04940	1	44	0.439634	0.813224	HLA-B	http://www.genome.jp/kegg-bin/show_pathway?hsa04940/hsa:3106%09red
Basal transcription factors	KEGG PATHWAY	hsa03022	1	45	0.446985	0.813224	TAF15	http://www.genome.jp/kegg-bin/show_pathway?hsa03022/hsa:8148%09red
Drug metabolism - other enzymes	KEGG PATHWAY	hsa00983	1	46	0.454241	0.813224	TYMP	http://www.genome.jp/kegg-bin/show_pathway?hsa00983/hsa:1890%09red
Thyroid hormone signaling pathway	KEGG PATHWAY	hsa04919	2	118	0.457561	0.813224	HRAS|PLCB3	http://www.genome.jp/kegg-bin/show_pathway?hsa04919/hsa:5331%09red/hsa:3265%09red
Nucleotide excision repair	KEGG PATHWAY	hsa03420	1	47	0.461402	0.813224	XPA	http://www.genome.jp/kegg-bin/show_pathway?hsa03420/hsa:7507%09red
Endocrine and other factor-regulated calcium reabsorption	KEGG PATHWAY	hsa04961	1	47	0.461402	0.813224	PLCB3	http://www.genome.jp/kegg-bin/show_pathway?hsa04961/hsa:5331%09red
Toxoplasmosis	KEGG PATHWAY	hsa05145	2	119	0.461923	0.813224	LAMB2|MAP2K6	http://www.genome.jp/kegg-bin/show_pathway?hsa05145/hsa:3913%09red/hsa:5608%09red
Neurotrophin signaling pathway	KEGG PATHWAY	hsa04722	2	120	0.466265	0.813224	HRAS|MATK	http://www.genome.jp/kegg-bin/show_pathway?hsa04722/hsa:4145%09red/hsa:3265%09red
Amino sugar and nucleotide sugar metabolism	KEGG PATHWAY	hsa00520	1	48	0.468471	0.813224	GMDS	http://www.genome.jp/kegg-bin/show_pathway?hsa00520/hsa:2762%09red
Valine, leucine and isoleucine degradation	KEGG PATHWAY	hsa00280	1	48	0.468471	0.813224	ALDH7A1	http://www.genome.jp/kegg-bin/show_pathway?hsa00280/hsa:501%09red
Sphingolipid signaling pathway	KEGG PATHWAY	hsa04071	2	121	0.470586	0.813224	HRAS|PLCB3	http://www.genome.jp/kegg-bin/show_pathway?hsa04071/hsa:5331%09red/hsa:3265%09red
Platelet activation	KEGG PATHWAY	hsa04611	2	122	0.474888	0.813224	PLCB3|FGB	http://www.genome.jp/kegg-bin/show_pathway?hsa04611/hsa:2244%09red/hsa:5331%09red
Cocaine addiction	KEGG PATHWAY	hsa05030	1	49	0.475448	0.813224	MAOB	http://www.genome.jp/kegg-bin/show_pathway?hsa05030/hsa:4129%09red
Cell cycle	KEGG PATHWAY	hsa04110	2	124	0.483427	0.813224	CDKN2C|MCM3	http://www.genome.jp/kegg-bin/show_pathway?hsa04110/hsa:4172%09red/hsa:1031%09red
Vibrio cholerae infection	KEGG PATHWAY	hsa05110	1	51	0.489131	0.813224	ATP6V1F	http://www.genome.jp/kegg-bin/show_pathway?hsa05110/hsa:9296%09red
Amyotrophic lateral sclerosis (ALS)	KEGG PATHWAY	hsa05014	1	51	0.489131	0.813224	MAP2K6	http://www.genome.jp/kegg-bin/show_pathway?hsa05014/hsa:5608%09red
Lysine degradation	KEGG PATHWAY	hsa00310	1	52	0.495839	0.813224	ALDH7A1	http://www.genome.jp/kegg-bin/show_pathway?hsa00310/hsa:501%09red
Endometrial cancer	KEGG PATHWAY	hsa05213	1	52	0.495839	0.813224	HRAS	http://www.genome.jp/kegg-bin/show_pathway?hsa05213/hsa:3265%09red
Focal adhesion	KEGG PATHWAY	hsa04510	3	203	0.496533	0.813224	HRAS|LAMB2|COL9A3	http://www.genome.jp/kegg-bin/show_pathway?hsa04510/hsa:3913%09red/hsa:1299%09red/hsa:3265%09red
Viral carcinogenesis	KEGG PATHWAY	hsa05203	3	205	0.503125	0.813224	HLA-B|HRAS|HDAC5	http://www.genome.jp/kegg-bin/show_pathway?hsa05203/hsa:3106%09red/hsa:10014%09red/hsa:3265%09red
Dopaminergic synapse	KEGG PATHWAY	hsa04728	2	130	0.508535	0.813224	MAOB|PLCB3	http://www.genome.jp/kegg-bin/show_pathway?hsa04728/hsa:4129%09red/hsa:5331%09red
Autoimmune thyroid disease	KEGG PATHWAY	hsa05320	1	54	0.508996	0.813224	HLA-B	http://www.genome.jp/kegg-bin/show_pathway?hsa05320/hsa:3106%09red
Basal cell carcinoma	KEGG PATHWAY	hsa05217	1	55	0.515446	0.813224	WNT10B	http://www.genome.jp/kegg-bin/show_pathway?hsa05217/hsa:7480%09red
Non-small cell lung cancer	KEGG PATHWAY	hsa05223	1	56	0.521813	0.813224	HRAS	http://www.genome.jp/kegg-bin/show_pathway?hsa05223/hsa:3265%09red
Regulation of lipolysis in adipocytes	KEGG PATHWAY	hsa04923	1	56	0.521813	0.813224	NPR1	http://www.genome.jp/kegg-bin/show_pathway?hsa04923/hsa:4881%09red
Rap1 signaling pathway	KEGG PATHWAY	hsa04015	3	211	0.52264	0.813224	HRAS|PLCB3|MAP2K6	http://www.genome.jp/kegg-bin/show_pathway?hsa04015/hsa:5331%09red/hsa:3265%09red/hsa:5608%09red
Staphylococcus aureus infection	KEGG PATHWAY	hsa05150	1	57	0.528097	0.813224	C1R	http://www.genome.jp/kegg-bin/show_pathway?hsa05150/hsa:715%09red
Acute myeloid leukemia	KEGG PATHWAY	hsa05221	1	57	0.528097	0.813224	HRAS	http://www.genome.jp/kegg-bin/show_pathway?hsa05221/hsa:3265%09red
Natural killer cell mediated cytotoxicity	KEGG PATHWAY	hsa04650	2	135	0.528853	0.813224	HLA-B|HRAS	http://www.genome.jp/kegg-bin/show_pathway?hsa04650/hsa:3106%09red/hsa:3265%09red
Systemic lupus erythematosus	KEGG PATHWAY	hsa05322	2	136	0.532849	0.813224	C1R|SNRPD1	http://www.genome.jp/kegg-bin/show_pathway?hsa05322/hsa:6632%09red/hsa:715%09red
Ubiquitin mediated proteolysis	KEGG PATHWAY	hsa04120	2	137	0.536822	0.813224	FBXO2|FBXO4	http://www.genome.jp/kegg-bin/show_pathway?hsa04120/hsa:26272%09red/hsa:26232%09red
Glycerolipid metabolism	KEGG PATHWAY	hsa00561	1	59	0.540421	0.813224	ALDH7A1	http://www.genome.jp/kegg-bin/show_pathway?hsa00561/hsa:501%09red
Tight junction	KEGG PATHWAY	hsa04530	2	139	0.5447	0.813224	RAB13|HRAS	http://www.genome.jp/kegg-bin/show_pathway?hsa04530/hsa:3265%09red/hsa:5872%09red
Viral myocarditis	KEGG PATHWAY	hsa05416	1	60	0.546463	0.813224	HLA-B	http://www.genome.jp/kegg-bin/show_pathway?hsa05416/hsa:3106%09red
VEGF signaling pathway	KEGG PATHWAY	hsa04370	1	61	0.552426	0.813224	HRAS	http://www.genome.jp/kegg-bin/show_pathway?hsa04370/hsa:3265%09red
Wnt signaling pathway	KEGG PATHWAY	hsa04310	2	143	0.56018	0.813224	WNT10B|PLCB3	http://www.genome.jp/kegg-bin/show_pathway?hsa04310/hsa:5331%09red/hsa:7480%09red
Phospholipase D signaling pathway	KEGG PATHWAY	hsa04072	2	144	0.563992	0.813224	HRAS|PLCB3	http://www.genome.jp/kegg-bin/show_pathway?hsa04072/hsa:5331%09red/hsa:3265%09red
Longevity regulating pathway - multiple species	KEGG PATHWAY	hsa04213	1	64	0.569854	0.813224	HRAS	http://www.genome.jp/kegg-bin/show_pathway?hsa04213/hsa:3265%09red
Glioma	KEGG PATHWAY	hsa05214	1	65	0.575513	0.813224	HRAS	http://www.genome.jp/kegg-bin/show_pathway?hsa05214/hsa:3265%09red
Aminoacyl-tRNA biosynthesis	KEGG PATHWAY	hsa00970	1	66	0.581099	0.813224	QARS	http://www.genome.jp/kegg-bin/show_pathway?hsa00970/hsa:5859%09red
Amphetamine addiction	KEGG PATHWAY	hsa05031	1	67	0.586611	0.813224	MAOB	http://www.genome.jp/kegg-bin/show_pathway?hsa05031/hsa:4129%09red
Central carbon metabolism in cancer	KEGG PATHWAY	hsa05230	1	67	0.586611	0.813224	HRAS	http://www.genome.jp/kegg-bin/show_pathway?hsa05230/hsa:3265%09red
Renal cell carcinoma	KEGG PATHWAY	hsa05211	1	67	0.586611	0.813224	HRAS	http://www.genome.jp/kegg-bin/show_pathway?hsa05211/hsa:3265%09red
Epithelial cell signaling in Helicobacter pylori infection	KEGG PATHWAY	hsa05120	1	68	0.592052	0.813224	ATP6V1F	http://www.genome.jp/kegg-bin/show_pathway?hsa05120/hsa:9296%09red
p53 signaling pathway	KEGG PATHWAY	hsa04115	1	69	0.597422	0.813224	EI24	http://www.genome.jp/kegg-bin/show_pathway?hsa04115/hsa:9538%09red
Adipocytokine signaling pathway	KEGG PATHWAY	hsa04920	1	70	0.602722	0.813224	CAMKK1	http://www.genome.jp/kegg-bin/show_pathway?hsa04920/hsa:84254%09red
Thyroid hormone synthesis	KEGG PATHWAY	hsa04918	1	71	0.607954	0.813224	PLCB3	http://www.genome.jp/kegg-bin/show_pathway?hsa04918/hsa:5331%09red
Inositol phosphate metabolism	KEGG PATHWAY	hsa00562	1	71	0.607954	0.813224	PLCB3	http://www.genome.jp/kegg-bin/show_pathway?hsa00562/hsa:5331%09red
Melanoma	KEGG PATHWAY	hsa05218	1	71	0.607954	0.813224	HRAS	http://www.genome.jp/kegg-bin/show_pathway?hsa05218/hsa:3265%09red
Prolactin signaling pathway	KEGG PATHWAY	hsa04917	1	72	0.613116	0.813224	HRAS	http://www.genome.jp/kegg-bin/show_pathway?hsa04917/hsa:3265%09red
Chronic myeloid leukemia	KEGG PATHWAY	hsa05220	1	73	0.618212	0.813224	HRAS	http://www.genome.jp/kegg-bin/show_pathway?hsa05220/hsa:3265%09red
B cell receptor signaling pathway	KEGG PATHWAY	hsa04662	1	73	0.618212	0.813224	HRAS	http://www.genome.jp/kegg-bin/show_pathway?hsa04662/hsa:3265%09red
Metabolism of xenobiotics by cytochrome P450	KEGG PATHWAY	hsa00980	1	73	0.618212	0.813224	ALDH3A1	http://www.genome.jp/kegg-bin/show_pathway?hsa00980/hsa:218%09red
Gastric acid secretion	KEGG PATHWAY	hsa04971	1	74	0.623241	0.813224	PLCB3	http://www.genome.jp/kegg-bin/show_pathway?hsa04971/hsa:5331%09red
Pertussis	KEGG PATHWAY	hsa05133	1	75	0.628205	0.813224	C1R	http://www.genome.jp/kegg-bin/show_pathway?hsa05133/hsa:715%09red
Platinum drug resistance	KEGG PATHWAY	hsa01524	1	75	0.628205	0.813224	XPA	http://www.genome.jp/kegg-bin/show_pathway?hsa01524/hsa:7507%09red
Biosynthesis of amino acids	KEGG PATHWAY	hsa01230	1	75	0.628205	0.813224	ALDH7A1	http://www.genome.jp/kegg-bin/show_pathway?hsa01230/hsa:501%09red
RNA degradation	KEGG PATHWAY	hsa03018	1	77	0.637939	0.820208	NUDT16	http://www.genome.jp/kegg-bin/show_pathway?hsa03018/hsa:131870%09red
cGMP-PKG signaling pathway	KEGG PATHWAY	hsa04022	2	167	0.645185	0.823919	NPR1|PLCB3	http://www.genome.jp/kegg-bin/show_pathway?hsa04022/hsa:5331%09red/hsa:4881%09red
PI3K-Akt signaling pathway	KEGG PATHWAY	hsa04151	4	341	0.656194	0.827389	HRAS|LAMB2|DDIT4|COL9A3	http://www.genome.jp/kegg-bin/show_pathway?hsa04151/hsa:3913%09red/hsa:3265%09red/hsa:54541%09red/hsa:1299%09red
EGFR tyrosine kinase inhibitor resistance	KEGG PATHWAY	hsa01521	1	81	0.656658	0.827389	HRAS	http://www.genome.jp/kegg-bin/show_pathway?hsa01521/hsa:3265%09red
Small cell lung cancer	KEGG PATHWAY	hsa05222	1	86	0.678715	0.848377	LAMB2	http://www.genome.jp/kegg-bin/show_pathway?hsa05222/hsa:3913%09red
ErbB signaling pathway	KEGG PATHWAY	hsa04012	1	88	0.68714	0.848377	HRAS	http://www.genome.jp/kegg-bin/show_pathway?hsa04012/hsa:3265%09red
Prostate cancer	KEGG PATHWAY	hsa05215	1	89	0.69127	0.848377	HRAS	http://www.genome.jp/kegg-bin/show_pathway?hsa05215/hsa:3265%09red
Salivary secretion	KEGG PATHWAY	hsa04970	1	89	0.69127	0.848377	PLCB3	http://www.genome.jp/kegg-bin/show_pathway?hsa04970/hsa:5331%09red
Rheumatoid arthritis	KEGG PATHWAY	hsa05323	1	91	0.699369	0.852779	ATP6V1F	http://www.genome.jp/kegg-bin/show_pathway?hsa05323/hsa:9296%09red
Chemokine signaling pathway	KEGG PATHWAY	hsa04062	2	187	0.705807	0.855112	HRAS|PLCB3	http://www.genome.jp/kegg-bin/show_pathway?hsa04062/hsa:5331%09red/hsa:3265%09red
Circadian entrainment	KEGG PATHWAY	hsa04713	1	95	0.714942	0.859722	PLCB3	http://www.genome.jp/kegg-bin/show_pathway?hsa04713/hsa:5331%09red
Pancreatic secretion	KEGG PATHWAY	hsa04972	1	96	0.718709	0.859722	PLCB3	http://www.genome.jp/kegg-bin/show_pathway?hsa04972/hsa:5331%09red
Phosphatidylinositol signaling system	KEGG PATHWAY	hsa04070	1	98	0.726096	0.863095	PLCB3	http://www.genome.jp/kegg-bin/show_pathway?hsa04070/hsa:5331%09red
Retrograde endocannabinoid signaling	KEGG PATHWAY	hsa04723	1	101	0.736818	0.864557	PLCB3	http://www.genome.jp/kegg-bin/show_pathway?hsa04723/hsa:5331%09red
Choline metabolism in cancer	KEGG PATHWAY	hsa05231	1	101	0.736818	0.864557	HRAS	http://www.genome.jp/kegg-bin/show_pathway?hsa05231/hsa:3265%09red
T cell receptor signaling pathway	KEGG PATHWAY	hsa04660	1	105	0.75047	0.864557	HRAS	http://www.genome.jp/kegg-bin/show_pathway?hsa04660/hsa:3265%09red
Proteoglycans in cancer	KEGG PATHWAY	hsa05205	2	205	0.752853	0.864557	WNT10B|HRAS	http://www.genome.jp/kegg-bin/show_pathway?hsa05205/hsa:3265%09red/hsa:7480%09red
Toll-like receptor signaling pathway	KEGG PATHWAY	hsa04620	1	106	0.753772	0.864557	MAP2K6	http://www.genome.jp/kegg-bin/show_pathway?hsa04620/hsa:5608%09red
MicroRNAs in cancer	KEGG PATHWAY	hsa05206	3	299	0.754772	0.864557	HRAS|DDIT4|ST14	http://www.genome.jp/kegg-bin/show_pathway?hsa05206/hsa:6768%09red/hsa:3265%09red/hsa:54541%09red
TNF signaling pathway	KEGG PATHWAY	hsa04668	1	110	0.766554	0.870078	MAP2K6	http://www.genome.jp/kegg-bin/show_pathway?hsa04668/hsa:5608%09red
Pathways in cancer	KEGG PATHWAY	hsa05200	4	397	0.768799	0.870078	WNT10B|LAMB2|HRAS|PLCB3	http://www.genome.jp/kegg-bin/show_pathway?hsa05200/hsa:3913%09red/hsa:5331%09red/hsa:3265%09red/hsa:7480%09red
Glutamatergic synapse	KEGG PATHWAY	hsa04724	1	114	0.77868	0.876015	PLCB3	http://www.genome.jp/kegg-bin/show_pathway?hsa04724/hsa:5331%09red
AMPK signaling pathway	KEGG PATHWAY	hsa04152	1	124	0.806335	0.901759	CAMKK1	http://www.genome.jp/kegg-bin/show_pathway?hsa04152/hsa:84254%09red
Osteoclast differentiation	KEGG PATHWAY	hsa04380	1	132	0.825974	0.906782	MAP2K6	http://www.genome.jp/kegg-bin/show_pathway?hsa04380/hsa:5608%09red
Hepatitis C	KEGG PATHWAY	hsa05160	1	133	0.828286	0.906782	HRAS	http://www.genome.jp/kegg-bin/show_pathway?hsa05160/hsa:3265%09red
FoxO signaling pathway	KEGG PATHWAY	hsa04068	1	134	0.830567	0.906782	HRAS	http://www.genome.jp/kegg-bin/show_pathway?hsa04068/hsa:3265%09red
Measles	KEGG PATHWAY	hsa05162	1	136	0.835041	0.906782	DOK1	http://www.genome.jp/kegg-bin/show_pathway?hsa05162/hsa:1796%09red
Ribosome	KEGG PATHWAY	hsa03010	1	137	0.837234	0.906782	MRPS5	http://www.genome.jp/kegg-bin/show_pathway?hsa03010/hsa:64969%09red
Insulin signaling pathway	KEGG PATHWAY	hsa04910	1	139	0.841533	0.906782	HRAS	http://www.genome.jp/kegg-bin/show_pathway?hsa04910/hsa:3265%09red
MAPK signaling pathway	KEGG PATHWAY	hsa04010	2	255	0.851209	0.906782	HRAS|MAP2K6	http://www.genome.jp/kegg-bin/show_pathway?hsa04010/hsa:3265%09red/hsa:5608%09red
Cell adhesion molecules (CAMs)	KEGG PATHWAY	hsa04514	1	145	0.853769	0.906782	HLA-B	http://www.genome.jp/kegg-bin/show_pathway?hsa04514/hsa:3106%09red
Hepatitis B	KEGG PATHWAY	hsa05161	1	146	0.855715	0.906782	HRAS	http://www.genome.jp/kegg-bin/show_pathway?hsa05161/hsa:3265%09red
Endocytosis	KEGG PATHWAY	hsa04144	2	260	0.858804	0.906782	HLA-B|HRAS	http://www.genome.jp/kegg-bin/show_pathway?hsa04144/hsa:3106%09red/hsa:3265%09red
Hippo signaling pathway	KEGG PATHWAY	hsa04390	1	154	0.870391	0.91391	WNT10B	http://www.genome.jp/kegg-bin/show_pathway?hsa04390/hsa:7480%09red
Jak-STAT signaling pathway	KEGG PATHWAY	hsa04630	1	158	0.877165	0.915935	HRAS	http://www.genome.jp/kegg-bin/show_pathway?hsa04630/hsa:3265%09red
Influenza A	KEGG PATHWAY	hsa05164	1	176	0.903563	0.933188	MAP2K6	http://www.genome.jp/kegg-bin/show_pathway?hsa05164/hsa:5608%09red
Axon guidance	KEGG PATHWAY	hsa04360	1	176	0.903563	0.933188	HRAS	http://www.genome.jp/kegg-bin/show_pathway?hsa04360/hsa:3265%09red
Calcium signaling pathway	KEGG PATHWAY	hsa04020	1	180	0.908619	0.933309	PLCB3	http://www.genome.jp/kegg-bin/show_pathway?hsa04020/hsa:5331%09red
Herpes simplex infection	KEGG PATHWAY	hsa05168	1	186	0.915715	0.935514	HLA-B	http://www.genome.jp/kegg-bin/show_pathway?hsa05168/hsa:3106%09red
cAMP signaling pathway	KEGG PATHWAY	hsa04024	1	199	0.929274	0.944263	NPR1	http://www.genome.jp/kegg-bin/show_pathway?hsa04024/hsa:4881%09red
Regulation of actin cytoskeleton	KEGG PATHWAY	hsa04810	1	215	0.943033	0.953119	HRAS	http://www.genome.jp/kegg-bin/show_pathway?hsa04810/hsa:3265%09red
Ras signaling pathway	KEGG PATHWAY	hsa04014	1	228	0.952233	0.957298	HRAS	http://www.genome.jp/kegg-bin/show_pathway?hsa04014/hsa:3265%09red
Neuroactive ligand-receptor interaction	KEGG PATHWAY	hsa04080	1	278	0.975816	0.975816	P2RY11	http://www.genome.jp/kegg-bin/show_pathway?hsa04080/hsa:5032%09red
--------------------
#Term	Database	ID	Input number	Background number	P-Value	Corrected P-Value	Input	Hyperlink
--------------------
#Term	Database	ID	Input number	Background number	P-Value	Corrected P-Value	Input	Hyperlink
--------------------
