# Supplementary material for: HMGB1 prefers to interact with structural RNAs and regulates rRNA methylation modification and translation in HeLa cells
Source: BMC Genomics. 2024 Apr 5;25:345. doi: 10.1186/s12864-024-10204-6 (PMC10996203; doi:10.1186/s12864-024-10204-6)
Supplement: Supplementary file 8 — Supplementary Material 8. [file 12864_2024_10204_MOESM8_ESM.xls]

## Sheet: Obtain_the_high_quality_clean_r
Table S7. The mapping results of trimmed RIP-seq reads on the Homo sapiens genome.
SampleID	Raw	Clean	Clean Per	Raw base	Clean base	Base Per	Unique Tag	Q20	Q30	GC	DUP
HMGB1_IP_1	31569876	29703540	0.9409	4.74G	2.81G	0.5926	9585516(32.27%)	0.9834	0.9541	0.51	0.8934
HMGB1_IP_2	33270506	30833297	0.9267	4.99G	2.82G	0.5645	12216885(39.62%)	0.9839	0.9553	0.52	0.8496
HMGB1_input_1	46006562	44799447	0.9738	6.90G	4.13G	0.5978	28351712(63.29%)	0.9861	0.9605	0.5	0.6061
HMGB1_input_2	40404356	39441053	0.9762	6.06G	3.56G	0.5867	26746390(67.81%)	0.9863	0.9605	0.49	0.5421
