# Supplementary material for: HMGB1 prefers to interact with structural RNAs and regulates rRNA methylation modification and translation in HeLa cells
Source: BMC Genomics. 2024 Apr 5;25:345. doi: 10.1186/s12864-024-10204-6 (PMC10996203; doi:10.1186/s12864-024-10204-6)
Supplement: Supplementary file 9 — Supplementary Material 9. [file 12864_2024_10204_MOESM9_ESM.xlsx]

## Sheet: Table S8
Table S8. HMGB1 associated peaks
Sample	Peak number	Overlapped peak number
ABLIRC_IP1	87382	6610
ABLIRC_IP2	113956
Piranha_IP1	7816	1566
Piranha_IP2	15224
