# Supplementary material for: HMGB1 prefers to interact with structural RNAs and regulates rRNA methylation modification and translation in HeLa cells
Source: BMC Genomics. 2024 Apr 5;25:345. doi: 10.1186/s12864-024-10204-6 (PMC10996203; doi:10.1186/s12864-024-10204-6)
Supplement: Supplementary file 10 — Supplementary Material 10. [file 12864_2024_10204_MOESM10_ESM.xls]

## Sheet: ablife_group_GO_enrichment_C
Table S9 Annotation of bound genes HMGB1 IP with control Input samples
#fg	2203
#bg	17563
##Statistical test method: hypergeometric test
##FDR correction method: Benjamini and Hochberg
#Term	Database	ID	Input number	Background number	P-Value	Corrected P-Value	Input	Hyperlink
--------------------
#Term	Database	ID	Input number	Background number	P-Value	Corrected P-Value	Input	Hyperlink
--------------------
#Term	Database	ID	Input number	Background number	P-Value	Corrected P-Value	Input	Hyperlink
cytoplasm	Gene Ontology	GO:0005737	731	4508	0	0	ZDHHC17|AGL|RYK|STK10|IQCB1|PHYHIPL|PMM2|DYNLL1|TYK2|FHIT|EEF2K|SMG7|SMG1|COMMD1|ZFYVE16|CAMK4|APBB2|ABCD1|IRAK1|SAMD1|ARHGEF12|NELFA|ZMYM4|LRRC16A|FAM129B|SP4|PELP1|FXR2|STK3|CEP112|RFTN1|AKAP6|AKAP7|HNRNPDL|WHSC1|STARD9|ACLY|CAPN15|MYO3B|ELAVL1|DTL|CELF2|MTL5|TBCA|DBN1|SH2D4A|XPO1|CHCHD3|TANK|WDR47|DRP2|TUBA1C|UACA|SNTG2|GMDS|ANKS6|SNX30|EDARADD|PDLIM7|XPOT|DST|SENP3|DLG3|CUX1|VEGFA|GDI2|PPP1R1…	http://amigo.geneontology.org/cgi-bin/amigo/term_details?term=GO:0005737
cytosol	Gene Ontology	GO:0005829	463	2601	0	0	AGL|FHIT|PRKAG2|PMM2|PDCD11|TYK2|EEF2K|GAPVD1|SMG7|SMG1|PIK3CB|RAB3IP|CAMK4|PIK3R4|HMGCLL1|ABCD1|IRAK1|ZMYM2|C2CD2|ARHGEF12|DIAPH2|DIAPH3|PRKG2|PPP2R2A|STK3|AKAP7|AKAP1|DDX41|CCND2|ARHGAP15|ARHGAP10|ACLY|ATP6V1F|ELAVL1|CDKN1A|UBE2D2|UBE2D3|EDC3|TPK1|XPO1|RPL7A|TANK|FARSA|GRAP2|PDLIM5|DST|CUX1|MMACHC|PDE4A|GDI2|GARS|PREPL|PSMD14|DNAJC6|MTHFD1L|DNAJC2|GYS2|STARD13|FLNA|ECHDC1|EIF4A2|MAP3K1|NUP133|S…	http://amigo.geneontology.org/cgi-bin/amigo/term_details?term=GO:0005829
nucleolus	Gene Ontology	GO:0005730	305	1765	7.36489e-10	5.45002e-08	AGL|UBN2|FBXO11|PRPF4B|SPRED2|SETD1A|OSBPL1A|ACADVL|SRSF11|PKP2|FBXL4|RAD23B|SUPT3H|RPA1|USP21|PRPF6|HUWE1|SNRNP200|XPOT|ESD|NUSAP1|HIF1AN|RBPJ|CPT2|DDX31|MPP5|EIF1AD|SMAD4|MICAL3|PHC1|USP36|MAGI1|KDM2A|ZC3H18|URB1|ARHGAP28|MTMR3|DMTF1|NECAB1|CCDC86|PRKRIP1|SYMPK|RNF8|GPI|MRPS9|TCF7L2|WRN|SF3A3|SP4|STAU2|SNAPC3|PSMB7|RPL11|RPL13|BRD4|PSMC4|FGFR2|CEP350|HNRNPDL|SNAP23|SAP30L|ARID1A|FZR1|H2AFY|RAI1…	http://amigo.geneontology.org/cgi-bin/amigo/term_details?term=GO:0005730
lamellipodium	Gene Ontology	GO:0030027	41	129	7.95468e-09	4.41485e-07	MYH10|STMN2|ENAH|LRRC16A|SCYL3|PLEKHH2|TSC1|NEDD9|INPPL1|ARHGEF6|CCDC88A|FAP|RAB3IP|PALLD|APBB2|RAPH1|TIAM2|PXN|ITGB1|FGD6|DPYSL3|DYSF|FGD2|RDX|FER|DAG1|CFL1|VASP|BCAR1|CTNNA2|CTNNA3|NME2|PTPN13|MCC|ROCK1|SCRIB|FAT1|MYO9B|KLHL2|PTPRM|AMOT	http://amigo.geneontology.org/cgi-bin/amigo/term_details?term=GO:0030027
cell junction	Gene Ontology	GO:0030054	89	400	3.41651e-08	1.51693e-06	PKP2|SYNPR|PECAM1|DISC1|DLGAP1|MAGI1|SV2C|ARHGAP28|SEPT11|LRRC7|SIPA1L1|NMT1|LRRC4C|SNAP23|PTPN12|SYT2|NRXN1|FAT1|UTRN|NETO1|CTBP2|DMD|GABRG1|GRIA4|COLQ|DNM2|CD99L2|XRCC4|HOMER1|GABRA1|TULP1|LRRTM4|SYT10|PCLO|PDLIM5|FARP1|CHRM3|F11R|GPHN|ZNRF1|PSD|STX1A|GABRR1|TENM2|SVOP|GABRA4|SH3GL1|GSG1L|BSN|XIRP2|CADM2|ENAH|PHACTR1|GRID2|FER|UNC13C|DTNA|GABRB1|GABRB3|FAIM2|CADPS2|GRIK2|GRIK4|BASP1|SH3PXD2A|SV…	http://amigo.geneontology.org/cgi-bin/amigo/term_details?term=GO:0030054
basement membrane	Gene Ontology	GO:0005604	29	80	4.81557e-08	1.78176e-06	ERBB2IP|USH2A|ACAN|LAMA2|COL8A1|LAMB4|TPM4|COL28A1|ITGB1|LAMA1|VWC2|LAMA3|FRAS1|LAMA5|COL18A1|DST|FBN1|COL5A1|COL4A3|DAG1|COL4A1|TNC|LAMC3|COL7A1|FN1|ALB|FREM2|RUNX1|VEGFA	http://amigo.geneontology.org/cgi-bin/amigo/term_details?term=GO:0005604
nucleoplasm	Gene Ontology	GO:0005654	196	1091	6.51781e-08	1.81951e-06	NELFA|PRKCA|AKT1|POLR3D|SRSF11|POLR3C|RFWD2|PRPF6|SNRNP200|RARB|RBPJ|RORB|RORA|RAD51B|HDAC9|PHC1|PHC3|PRIM2|KDM2A|HNRNPA2B1|MAPKAPK3|SYMPK|TRIM28|NR5A1|ERBB4|WRN|SF3A3|PPP2R2A|SNAPC3|HDAC5|SNAPC4|SMAD3|SUV39H1|PES1|SIN3B|FZR1|RBBP7|TCF7L2|RBBP4|KPNA4|KPNA3|UBB|EPC1|RPS2|CD2BP2|ZNF217|VDR|ELAVL1|MED20|CDKN1A|UBE2D2|UBE2D3|ZFPM1|MED6|RAD1|SKI|XRCC4|XPO1|KANSL2|GTF2E2|MAML2|MAML3|CABIN1|CHD9|ESRRG|M…	http://amigo.geneontology.org/cgi-bin/amigo/term_details?term=GO:0005654
synapse	Gene Ontology	GO:0045202	44	153	6.55678e-08	1.81951e-06	DMD|SNTB1|NRCAM|ENAH|ITGA3|CPEB3|COLQ|AGRN|TENM2|SEPT2|ARHGAP44|DLG3|PPFIA2|PIAS3|TULP1|TLN2|APBB2|CACNB4|DVL1|PCLO|MAGI2|USH1C|CADM2|SH3KBP1|VWC2|PHACTR1|GRID2|ASIC2|CPLX2|FARP1|CPLX1|DTNB|GRIA4|DTNA|GABRB1|GABRB3|SNAP23|SEPT11|APP|OLFM2|PFN1|NLGN1|CTBP2|GLRA1	http://amigo.geneontology.org/cgi-bin/amigo/term_details?term=GO:0045202
postsynaptic membrane	Gene Ontology	GO:0045211	51	195	1.78481e-07	4.40253e-06	IL1RAPL1|SCRIB|ADORA1|GABRR1|GABRG1|KCTD8|GRIA4|ANK3|TENM2|DNM2|GABRA4|GABRA1|CLSTN2|MINK1|DMD|LRRTM4|SYNE1|NLGN1|KCNMA1|NTRK2|DISC1|DLGAP1|HOMER1|HOMER2|MPDZ|PDLIM5|GRID2|TANC1|LRRC7|CHRM3|CHRM2|SIPA1L1|DAG1|GABRB1|GABRB3|SHANK2|GPHN|FAIM2|LRRC4C|GRM7|CADPS2|GRIK2|GRIK4|GRIN2B|GRIN2C|ANK2|UTRN|HTR3B|STRN|NETO1|GLRA1	http://amigo.geneontology.org/cgi-bin/amigo/term_details?term=GO:0045211
cell cortex	Gene Ontology	GO:0005938	35	117	5.02557e-07	1.11568e-05	MYH10|FNBP1|GLRX3|MAP2K2|EPS8|DBN1|TSC1|NEDD9|RYR1|PAFAH1B1|PSEN1|FMNL1|CNKSR1|DVL1|PXN|GRM7|DST|RIC8B|ARFIP2|CLIC5|C2CD5|GCK|SEPT2|FERMT2|GYS2|FER|ITPR2|FMN2|FGFR2|RAI14|MELK|CTGF|MYO9B|WDPCP|LAMC2	http://amigo.geneontology.org/cgi-bin/amigo/term_details?term=GO:0005938
nucleus	Gene Ontology	GO:0005634	790	5518	1.107e-06	2.23412e-05	SMARCC1|RYK|MYPOP|NELFA|CPE|AGL|SRSF11|PDCD11|TYK2|SMG7|SMG1|SRRM2|ZPBP|PIK3CB|COMMD1|CAMK4|APBB2|RAD51B|R3HDM4|NTMT1|DRAP1|KDM2A|ZC3H18|IRAK1|C2CD2|IQCB1|ZMYM4|DIAPH3|PRPF4B|ZNF680|CAMTA1|SP4|ZNF48|PELP1|MTUS1|STK3|DCLRE1A|MACROD2|MACROD1|AKAP4|ZNF675|AKAP7|HNRNPDL|ZNF670|WHSC1|CCND2|C11orf49|STARD9|TCF12|ZNF776|ACLY|CTBP2|CSRP2|ZNF771|TNKS|FBXW11|ELAVL1|DTL|NOVA1|PDS5A|CELF2|MTL5|DENND4B|STIP1|…	http://amigo.geneontology.org/cgi-bin/amigo/term_details?term=GO:0005634
dendrite	Gene Ontology	GO:0030425	56	238	1.89339e-06	3.46034e-05	IL1RAPL1|PCSK2|EPHA5|LRP1|GRIA4|TENM2|CNTNAP2|BMPR1A|DBN1|TMEM185A|TP63|GRID2|GRIN2C|PPT1|FARP1|NTRK1|GNB2L1|ADORA1|BSN|DVL1|CAPN2|NF1|KCNIP4|MPDZ|KCNIP1|MAGI2|ACVRL1|PLCB4|NLGN1|PRKCA|CHRM3|PRSS12|SCN8A|CPLX2|MINK1|CPLX1|CPEB3|LAMP1|KLHL1|BRINP3|TANC1|SEMA3A|GRM7|ADCY2|GNAS|HCN1|ACAD9|GRIK2|GRIK4|ADCY9|GRM1|GRIN2B|PIAS3|ANK3|RHEB|HOMER2	http://amigo.geneontology.org/cgi-bin/amigo/term_details?term=GO:0030425
cytoskeleton	Gene Ontology	GO:0005856	77	363	2.02632e-06	3.46034e-05	FNBP1|SGCD|DMD|RAB3IP|ARHGAP26|MYO1E|SYMPK|EPB41L4B|FRMD3|FRMD4A|TENM1|MAP2K6|FGD2|ARHGEF2|TYK2|AFAP1|BSN|INPPL1|DRP2|TPM4|TCTN1|CDC42SE2|PLEKHH2|TRADD|PPL|GNB2L1|RAPH1|JUP|MICAL3|PCLO|PXN|DCX|ARHGDIA|USH1C|DHCR24|SH3KBP1|SGCZ|MAEA|FGD6|PACSIN2|FARP1|EVC2|SNTG2|RDX|SRC|PPP2R2B|FERMT2|SMTN|GYS2|FRMD8|DAG1|UACA|KLHL1|SNTG1|SYNE1|BICD1|GPHN|AKAP4|SNTB1|EDA|FAM65B|CNN2|PTPN13|EVPL|ROCK1|CDC42BPB|SSH2…	http://amigo.geneontology.org/cgi-bin/amigo/term_details?term=GO:0005856
actin cytoskeleton	Gene Ontology	GO:0015629	47	192	3.96439e-06	6.28638e-05	DMD|NMT1|MYO1E|CIT|FMN2|CLIC5|SHROOM4|DBN1|SVIL|NOTCH3|IQGAP2|SEPT2|FYB|DENND2A|AHNAK|MYH9|TLN2|TLN1|JUP|PKNOX2|PHC3|FAM129B|CDC42EP1|ZNF185|PDLIM5|PDLIM7|INTS6|DST|BFSP1|SMTN|KLHL2|CFL1|ABLIM2|FER|VASP|DMTN|FSCN2|CTNNA2|CTNNA3|MAEA|RPA1|RAI14|CD2AP|MYO9B|TARS|FLNA|BAIAP2L1	http://amigo.geneontology.org/cgi-bin/amigo/term_details?term=GO:0015629
ruffle	Gene Ontology	GO:0001726	27	87	4.55472e-06	6.74099e-05	SNX9|CIT|PDLIM7|MYADM|MYH9|TLN2|TLN1|CLIP1|ITGB1|ARFIP2|FGD6|FGD2|MTM1|RDX|KLHL2|BCAR1|RASA1|NME2|GNAS|ROCK1|PSD|CD2AP|PALLD|MYO9B|CDK6|MYO5A|AMOT	http://amigo.geneontology.org/cgi-bin/amigo/term_details?term=GO:0001726
membrane	Gene Ontology	GO:0016020	203	1214	6.87723e-06	9.54216e-05	CD74|MALRD1|DYNLL1|RYK|PPAP2A|PCSK2|AGER|SPRED2|RAPGEF4|HPS4|SOAT1|PI4K2B|FKBP2|ALPL|B3GAT3|SYNPR|TYK2|FKBP8|PPAP2B|SNRNP200|SLC39A11|RYR1|CCDC88A|RYR2|APBB2|NTRK3|SLC12A6|HMGCLL1|ABCD1|RERGL|MTMR3|SLC20A1|FMO2|SEMA3A|DPP10|IARS|NGEF|TRHDE|ATXN2L|LIPI|CLCN7|PTH2R|PAPPA|CORIN|EDA|CD36|SLC15A3|USP32|TSPAN9|FGFR2|LRRC4C|KCNMB2|ADCY2|ROBO2|ADCY8|SRPX|UTRN|PRSS21|TLR5|SLC19A1|HHIPL1|ATP6V1F|STMN2|SERI…	http://amigo.geneontology.org/cgi-bin/amigo/term_details?term=GO:0016020
stress fiber	Gene Ontology	GO:0001725	18	48	9.60465e-06	0.000125425	MYH10|MYH9|NEBL|ACTN4|DAAM1|ENAH|MICALL2|MYO1C|FERMT2|PDLIM7|TPM4|PGM5|SORBS1|SHROOM4|MYL9|SEPT11|CNN2|AMOT	http://amigo.geneontology.org/cgi-bin/amigo/term_details?term=GO:0001725
neuronal cell body	Gene Ontology	GO:0043025	57	261	1.71198e-05	0.000205409	MYH10|TGFB3|SEZ6L2|STMN2|ADORA1|EPHA5|BMPR1A|KCNIP4|CNTNAP2|CIT|PMM2|DAB1|ATP7A|NCAM1|CAD|SMURF1|DLG3|HCFC1|PPT1|PSEN1|CACNA1C|ARHGEF2|NTRK1|NTRK2|SNX18|GNB2L1|PRKCA|DVL1|CASR|HOMER1|HOMER2|KCNIP1|BRINP3|SORL1|ACVRL1|RTN4|TANC1|SCN8A|ASIC2|CPLX2|CPLX1|KCNN3|KCNN2|LAMP1|KLHL1|ITPR3|PAFAH1B1|SHANK2|LRP1|SNCAIP|GRIK2|KATNB1|STRN|FLNA|MYO5A|RHEB|PDE1A	http://amigo.geneontology.org/cgi-bin/amigo/term_details?term=GO:0043025
growth cone	Gene Ontology	GO:0030426	28	98	1.758e-05	0.000205409	MYH10|STIM1|STMN2|ITGA3|TENM2|APBB2|EPS8|DFNB31|DSCAM|NDRG2|NCAM1|DCTN2|TSC1|DLG3|PSEN1|NTRK2|SNX18|TIAM2|DVL1|NGEF|DPYSL3|PAFAH1B1|SHANK2|RASGRF1|KATNB1|BASP1|GDPD5|MYO5A	http://amigo.geneontology.org/cgi-bin/amigo/term_details?term=GO:0030426
actomyosin	Gene Ontology	GO:0042641	8	12	1.87467e-05	0.000208089	MYH10|STX1A|MYH9|MYO18A|CDC42BPA|CDC42BPB|DBN1|MYO5A	http://amigo.geneontology.org/cgi-bin/amigo/term_details?term=GO:0042641
focal adhesion	Gene Ontology	GO:0005925	34	131	2.2582e-05	0.000238724	ZNF185|RFWD2|ENAH|LIMS2|MAP2K2|LIMS1|SORBS1|NEDD9|TLN2|TLN1|MAPK1|GAK|ARHGAP26|TNS3|SH3KBP1|PXN|ITGB1|PDLIM7|ITGB5|PRUNE|PGM5|RDX|LPP|FERMT2|NUP214|PLEC|DAG1|VASP|BCAR1|ZFYVE21|NME2|PIP5K1C|PALLD|TRIP6	http://amigo.geneontology.org/cgi-bin/amigo/term_details?term=GO:0005925
receptor complex	Gene Ontology	GO:0043235	30	113	4.22778e-05	0.000426621	PTPRN2|GABRG1|KCTD8|EGFR|SMAD3|RIPK1|TRADD|FLT1|NTRK1|NTRK2|NTRK3|LRP1B|GRM7|TRPV3|ITGB1|NR3C2|ITGA3|ITGB5|ERBB4|ITPR2|ITPR3|ROR1|LRP2|LRP1|LRP5|APP|NOTCH1|NOTCH3|ADRB2|PTPRA	http://amigo.geneontology.org/cgi-bin/amigo/term_details?term=GO:0043235
nuclear chromatin	Gene Ontology	GO:0000790	31	122	7.85492e-05	0.00075817	SMARCC1|POLR3D|EZH2|SRF|RFX3|SMARCA4|NCOR1|TP63|ASXL1|CALCOCO1|KDM4C|HDAC2|KDM2A|MEF2C|NR1H3|PLCB1|SMARCB1|RXRA|FER|BRD4|RCC1|ARID1A|UBE2B|H2AFY|TCF7L2|RBBP4|RUNX2|GATAD2B|WBP2|IPO4|CREBBP	http://amigo.geneontology.org/cgi-bin/amigo/term_details?term=GO:0000790
costamere	Gene Ontology	GO:0043034	10	21	8.93609e-05	0.00078415	DMD|PGM5|AHNAK|HOMER1|ANK2|ANK3|PLEC|DAG1|SMPX|SVIL	http://amigo.geneontology.org/cgi-bin/amigo/term_details?term=GO:0043034
extracellular vesicular exosome	Gene Ontology	GO:0070062	246	1573	9.07318e-05	0.00078415	NUTF2|YWHAQ|RPL12|PPAP2A|LAT2|STK10|HUWE1|LRRC16A|SLC15A2|N4BP2L2|ALDH1L1|CLU|B3GAT3|TYK2|PPL|EGF|SLC44A1|PECAM1|AHCYL1|ADAMTS3|HYOU1|ACSM1|EIF3B|FMNL1|CAMK4|MPP5|HSP90AB1|GMDS|NXPE4|CAPN2|MYOF|ACLY|SLIT2|LRP2|ARHGEF12|IARS|SLC38A1|GPI|ENTPD1|PRRC2A|ARHGDIA|ENPP3|SERPINB9|EYS|RPL11|PHGDH|SERPINB1|MUC16|PAFAH1B1|KIFC3|FAM65A|NME2|OSBPL1A|PTPN13|APP|SNAP23|CD2AP|FAT1|UTRN|RRAS2|ALPL|PRSS23|MYO5B|PL…	http://amigo.geneontology.org/cgi-bin/amigo/term_details?term=GO:0070062
postsynaptic density	Gene Ontology	GO:0014069	29	112	9.18374e-05	0.00078415	EPS8|ADORA1|ADAM10|CTNND2|DNM3|DNM2|DAB1|YWHAZ|MINK1|CACNA1C|FYN|NTRK2|DISC1|MAGI2|SIPA1L1|GRM5|HOMER2|MPDZ|SPOCK1|PDLIM5|PLCB4|LRRC7|TANC1|SHANK2|GRM1|GRIN2B|GRIN2C|STRN|NETO1	http://amigo.geneontology.org/cgi-bin/amigo/term_details?term=GO:0014069
cell-cell junction	Gene Ontology	GO:0005911	28	107	9.87461e-05	0.000794023	KIRREL|MYO1E|MAP2K2|PKP2|TRPC4|MYADM|IQGAP1|CNKSR1|MLLT4|TLN2|TLN1|JUP|CDC42BPA|MAGI1|RPGRIP1L|TENM2|LAMA1|AQP3|PRKCZ|F11R|ACTN4|MICALL2|CDC42BPB|SCRIB|FAT1|COL13A1|PTPRM|CNN2	http://amigo.geneontology.org/cgi-bin/amigo/term_details?term=GO:0005911
Golgi apparatus	Gene Ontology	GO:0005794	131	764	0.000100147	0.000794023	ZDHHC17|PPAP2B|WLS|CPE|CD36|PCSK5|TXNDC8|MARCH1|SLC30A8|ATP9A|B3GAT3|ATP2C1|TMED10|DYM|CCDC88A|ARHGEF2|INPP4B|PARK2|CSNK1D|GOLGA4|CAPN2|EXT1|SCAMP1|COG5|ERGIC3|MTUS1|USP32|FGFR2|CXCL14|TRAPPC9|CALN1|FUT10|BMP1|ACSL3|APP|KIF1C|RABGAP1L|STARD9|MYO5A|FAM20B|KIFC3|TNKS|CNST|STMN2|SERINC5|SNX9|DENND4B|DNM2|SEC16A|NDRG2|ATP7A|MAML2|SLC9A8|PRKG1|FNDC3A|FGF7|GDI2|DSE|CBY1|LRBA|ESR1|ST8SIA1|GAS8|TMEM192|P…	http://amigo.geneontology.org/cgi-bin/amigo/term_details?term=GO:0005794
extracellular matrix	Gene Ontology	GO:0031012	40	175	0.000104532	0.000800214	TGFB3|COL4A1|LAMA1|ACAN|HSPG2|VCAN|LAMA2|NDNF|SBSPON|AGRN|IGFBP7|ADAMTS12|LTBP2|ADAMTS3|ADAMTS9|CRISPLD2|COL8A1|TINAGL1|FRAS1|LAMA5|COL18A1|FBN1|COL5A1|COL4A2|TNC|ADAMTS20|CLU|FGFR2|BMP7|OLFML2B|OLFML2A|COL7A1|FN1|WNT2|COL14A1|SPOCK3|VWF|HAPLN1|PXDN|ALPL	http://amigo.geneontology.org/cgi-bin/amigo/term_details?term=GO:0031012
cell leading edge	Gene Ontology	GO:0031252	12	30	0.000143337	0.00106069	YWHAZ|ITGB5|DST|MYH9|SCRIB|RAPH1|AAK1|PRKCZ|CDC42BPA|CDC42BPB|PAFAH1B1|IQGAP1	http://amigo.geneontology.org/cgi-bin/amigo/term_details?term=GO:0031252
sarcolemma	Gene Ontology	GO:0042383	20	70	0.000268074	0.00191975	ITGB1|LAMA2|CD59|DMD|DYSF|SNTB1|PGM5|AHNAK|SGCD|SLMAP|ANK2|ANK3|PLEC|SGCZ|LAMP1|DTNA|PPP3CA|SNTG2|BSG|DAG1	http://amigo.geneontology.org/cgi-bin/amigo/term_details?term=GO:0042383
protein complex	Gene Ontology	GO:0043234	57	291	0.000381914	0.00264952	STIM1|CNST|SMARCC1|DMD|SNTB1|PHB2|SMAD5|SMAD6|JUND|HDAC2|MPP5|HDAC5|SKI|PEX14|BCR|CAD|YWHAZ|IQGAP1|STRN4|SET|SMARCA4|PSEN1|RYR2|ARHGEF2|NTRK1|TRADD|CDC37|CTU2|RFTN1|MAGI2|GNAO1|FOXP3|TSC1|SMARCB1|TCF3|MYH9|KPNB1|KIDINS220|RNF40|PRKCZ|PRKAR1A|DTNA|EPS8L2|SASH1|ADCY2|ACTN4|MAGED1|GCH1|ALB|RBBP4|MEF2C|UTRN|EIF4EBP1|GATAD2B|MYO5B|IPO4|CKAP5	http://amigo.geneontology.org/cgi-bin/amigo/term_details?term=GO:0043234
endosome	Gene Ontology	GO:0005768	36	164	0.000514101	0.0034585	RASSF9|SNX7|GIF|STMN2|BIRC6|SNX9|STS|EGFR|MARCH1|FLT1|OCIAD2|GAPVD1|VPS29|FYN|NTRK1|SNX18|RFTN1|GRAP2|SNX30|SORL1|LRP2|ZFYVE21|HGS|ASTN2|PRKCZ|SLC26A7|DGKH|RAB11FIP3|BACE2|LRP1|ZNRF1|GPC1|RAB11FIP4|CLIP1|ADRB2|ABCA2	http://amigo.geneontology.org/cgi-bin/amigo/term_details?term=GO:0005768
nuclear membrane	Gene Ontology	GO:0031965	38	177	0.000577256	0.00376914	TNKS|FZR1|ERBB2IP|DTL|EGFR|MTDH|MAPKAPK3|MYOF|XPO1|PRICKLE1|PRICKLE2|CTDNEP1|CERS6|PSEN1|DGKH|PNPLA7|NUP210|PLCB1|INTS1|TXLNG|KPNB1|CCND2|SYNE1|SCRN1|PAFAH1B1|PHF20|RCC1|AKAP6|GNAQ|WHSC1|GCH1|CEPT1|CDC14B|DNAJC2|EPC1|NUP153|SORT1|BCL2	http://amigo.geneontology.org/cgi-bin/amigo/term_details?term=GO:0031965
microtubule	Gene Ontology	GO:0005874	56	293	0.000794983	0.00504247	STIM1|TBCD|DYNLL1|MAP4|ARHGEF2|DNAH11|KIF26A|MAP2K2|TPPP|POLB|DNM3|DNM2|DCTN2|TEKT1|MID2|IQGAP1|IQGAP2|MID1|GABARAPL1|WDR47|HAUS6|TUBA1C|INVS|DISC1|CLIP1|DVL1|SPAG16|DCX|TPGS2|REEP3|CCT6A|MAPRE2|JAKMIP1|DYNC1I1|TTLL9|TTLL8|KATNAL2|KIF18B|MTUS1|MAP7D1|TUBA4A|KIFC3|KIF13A|CEP170B|DNAH2|RCC2|DNAH7|KIF1C|TBCE|KATNB1|TBCA|GAS8|KIF13B|KIF20B|STAU2|TUBGCP6	http://amigo.geneontology.org/cgi-bin/amigo/term_details?term=GO:0005874
perinuclear region of cytoplasm	Gene Ontology	GO:0048471	90	521	0.000922375	0.00568798	ATP9A|DAB1|TPD52|HIF1AN|RYR3|PARK2|GNB2L1|CSNK1D|MAGI2|HMGCLL1|ABCD1|AKAP6|PAFAH1B1|AKAP4|CALN1|ACSL3|APP|CD2AP|FAT1|ARHGAP10|PAK2|ZNF675|STMN2|ITGA3|DOCK6|GAPDH|FMN2|DNM3|CTIF|NDRG2|MTDH|ATP7A|SEPT2|CHODL|UACA|MYO16|LAMC2|NELL1|DMTN|PLA2G16|GNAS|TAF8|SNAP47|TMEM192|STK33|DEPDC5|SORT1|FLNA|ATXN2|EPHA5|SLC2A12|TENM1|UPF2|INF2|SET|PSEN1|RAB14|COL4A3BP|ARFGEF1|CLU|RAD51C|MAEL|GLB1|CTGF|MYO9B|GDPD5|P…	http://amigo.geneontology.org/cgi-bin/amigo/term_details?term=GO:0048471
ribonucleoprotein complex	Gene Ontology	GO:0030529	29	128	0.00101931	0.00611587	LARP1B|PABPC1|PABPC4|GAPDH|RPS5|HNRNPH3|CPSF3|IQGAP1|XPO1|SNRNP200|RAVER2|SNRPA1|RPL22|RPL13A|CSNK1E|HNRNPA2B1|JAKMIP1|HEATR1|NSA2|TRIM21|LSM1|CASC3|BOP1|FSIP2|ACTN4|EEF2|ATXN2|ILF3|AGO2	http://amigo.geneontology.org/cgi-bin/amigo/term_details?term=GO:0030529
cell-cell adherens junction	Gene Ontology	GO:0005913	11	32	0.00121958	0.00712489	DLG5|MLLT4|PGM5|MYH9|LMO7|SCRIB|JUP|DAG1|SORBS1|PTPRM|CTNNA2	http://amigo.geneontology.org/cgi-bin/amigo/term_details?term=GO:0005913
ubiquitin ligase complex	Gene Ontology	GO:0000151	17	62	0.00125274	0.00713096	RCHY1|FBXW11|WWP2|ARIH1|TRAF7|BRCC3|FBXO10|FBXO11|UBE2D2|UBE2E1|FBXL7|LMO7|WDSUB1|PARK2|RNF8|RNF40|FBXL4	http://amigo.geneontology.org/cgi-bin/amigo/term_details?term=GO:0000151
neuron projection	Gene Ontology	GO:0043005	34	160	0.00131481	0.00729721	STX1A|CDH13|MICALL2|STMN2|NRCAM|GNAO1|CPEB3|TENM2|PSPH|CTNND2|CACYBP|SYNPR|DAB1|ATP7A|IQGAP1|PPM1A|CDK16|DCX|SH3KBP1|PDLIM5|GPI|RNF40|TPH2|ANKS1A|SHANK2|VAMP2|RASGRF1|ACTN4|PTPN13|SNAP23|GRIN2B|PFN1|ANK2|MYO5A	http://amigo.geneontology.org/cgi-bin/amigo/term_details?term=GO:0043005
stereocilium	Gene Ontology	GO:0032420	9	24	0.00168394	0.00909574	CLIC5|MYO1C|RDX|DOCK4|LOXHD1|EPS8|DFNB31|USH1C|FSCN2	http://amigo.geneontology.org/cgi-bin/amigo/term_details?term=GO:0032420
Z disc	Gene Ontology	GO:0030018	23	97	0.00172082	0.00909574	OBSCN|RYR2|DMD|SPTAN1|GLRX3|MYL9|NEBL|PSEN1|CACNA1C|PALLD|JUP|HOMER1|PGM5|DST|SCN8A|KCNN2|AKAP4|FHOD3|ACTN4|ANK2|ANK3|PPP3CA|PDE4B	http://amigo.geneontology.org/cgi-bin/amigo/term_details?term=GO:0030018
nBAF complex	Gene Ontology	GO:0071565	6	12	0.00181932	0.00939278	DPF3|SMARCC1|SMARCB1|ARID1A|SMARCD1|SMARCA4	http://amigo.geneontology.org/cgi-bin/amigo/term_details?term=GO:0071565
dendritic shaft	Gene Ontology	GO:0043198	11	34	0.00213272	0.0107605	DLG3|KIRREL|APP|CACNA1C|ARHGEF2|HOMER1|FLNA|GRM4|GRM5|GRM7|PSEN1	http://amigo.geneontology.org/cgi-bin/amigo/term_details?term=GO:0043198
hemidesmosome	Gene Ontology	GO:0030056	5	9	0.00251388	0.0124018	ITGB1|DST|PLEC|JUP|ERBB2IP	http://amigo.geneontology.org/cgi-bin/amigo/term_details?term=GO:0030056
tight junction	Gene Ontology	GO:0005923	24	106	0.00267706	0.0129158	CLDN10|CLDN11|SYMPK|FRMD4A|MICALL2|DLG3|MTDH|ARHGEF2|MPP5|MAGI2|MAGI1|RPGRIP1L|MPDZ|JAM3|WNK3|PRKCZ|VASP|F11R|TBCD|ANK3|STRN|PARD3B|CCDC85C|AMOT	http://amigo.geneontology.org/cgi-bin/amigo/term_details?term=GO:0005923
terminal button	Gene Ontology	GO:0043195	11	35	0.00276273	0.0129158	PTPRN2|ADORA1|PRSS12|GRIK4|KCNMA1|NTRK2|AAK1|L1CAM|GRM4|AP3D1|CAD	http://amigo.geneontology.org/cgi-bin/amigo/term_details?term=GO:0043195
extrinsic to internal side of plasma membrane	Gene Ontology	GO:0031234	12	40	0.0027926	0.0129158	GNAQ|GNAS|GNAO1|SNX9|FARP1|CDK16|SNX18|FERMT2|GNA14|FER|DTNA|IQGAP1	http://amigo.geneontology.org/cgi-bin/amigo/term_details?term=GO:0031234
filopodium	Gene Ontology	GO:0030175	15	56	0.00303934	0.0137701	ITGB1|DMD|FAM65B|INPPL1|RAPH1|MTM1|ENAH|FARP1|TIAM2|RDX|TENM2|FAT1|UTRN|DAG1|VASP	http://amigo.geneontology.org/cgi-bin/amigo/term_details?term=GO:0030175
membrane raft	Gene Ontology	GO:0045121	32	157	0.00356712	0.015838	PPP2R1B|DMD|LAT2|PAG1|EGFR|CD36|RIPK1|SULF1|MYADM|SORBS1|RGMB|PPT1|PSEN1|CD55|FYN|RFTN1|TRADD|MALL|CAPN2|ANXA13|BSG|ITGB1|MYO1C|GPC1|PRKCZ|DAG1|FAIM2|ADCY2|APP|ANK2|ABCA1|AHNAK	http://amigo.geneontology.org/cgi-bin/amigo/term_details?term=GO:0045121
filamentous actin	Gene Ontology	GO:0031941	8	22	0.00379397	0.0165149	DPYSL3|LRRC16A|TPM4|MYO1C|CD2AP|FERMT2|MYO9B|SHROOM4	http://amigo.geneontology.org/cgi-bin/amigo/term_details?term=GO:0031941
cytosolic large ribosomal subunit	Gene Ontology	GO:0022625	14	52	0.00392229	0.0167452	RPL7A|RPL38|RPLP2|RPL27A|FXR2|RPL22|RPL13A|RPL3L|RPL10|RPL11|RPL12|RPL13|RPL31|RPLP1	http://amigo.geneontology.org/cgi-bin/amigo/term_details?term=GO:0022625
ruffle membrane	Gene Ontology	GO:0032587	17	69	0.00430548	0.0178662	ITGB1|THEM4|CFL1|C2CD5|FGD2|SNTG1|ARHGEF4|ARHGEF2|TLN1|PIP5K1C|EPS8|KANK1|PDE4A|EPS8L2|CDC37|PLA2G4F|PACSIN2	http://amigo.geneontology.org/cgi-bin/amigo/term_details?term=GO:0032587
lateral plasma membrane	Gene Ontology	GO:0016328	12	42	0.00435676	0.0178662	PRICKLE2|AKAP7|DMD|SPTAN1|PKD1|TBCD|MYO1C|IQGAP1|JUP|ANK3|SLC26A5|DVL1	http://amigo.geneontology.org/cgi-bin/amigo/term_details?term=GO:0016328
cytoplasmic membrane-bounded vesicle	Gene Ontology	GO:0016023	25	116	0.0044263	0.0178662	FNBP1|SNX9|SLC30A8|CCDC88A|ARHGEF2|SNX18|MALL|DVL1|USP6NL|NTF3|TRAF7|DST|SCN8A|DMTN|HERC3|ESD|PLA2G4A|FGFR2|ZFYVE21|SOCS1|LRBA|ARHGAP30|ABCA2|CXXC4|SORT1	http://amigo.geneontology.org/cgi-bin/amigo/term_details?term=GO:0016023
basal lamina	Gene Ontology	GO:0005605	6	14	0.00473166	0.0187576	LAMA5|ENTPD1|HSPG2|COLQ|AGRN|COL4A5	http://amigo.geneontology.org/cgi-bin/amigo/term_details?term=GO:0005605
platelet alpha granule lumen	Gene Ontology	GO:0031093	13	48	0.0050671	0.019735	TGFB3|FN1|ACTN4|F8|APP|ALB|PLG|VEGFA|CLU|F13A1|VWF|EGF|GAS6	http://amigo.geneontology.org/cgi-bin/amigo/term_details?term=GO:0031093
spliceosomal complex	Gene Ontology	GO:0005681	20	88	0.00555377	0.0209423	SNRNP200|RHEB|SF3A2|HNRNPDL|AQR|SRRM1|HNRNPA2B1|WAC|SNRPA1|SF3B2|USP39|RBM25|HNRNPM|HNRNPH3|SF3A3|PRPF6|TXNL4A|SNRNP70|SREK1|SNRPE	http://amigo.geneontology.org/cgi-bin/amigo/term_details?term=GO:0005681
cytoplasmic vesicle membrane	Gene Ontology	GO:0030659	24	112	0.00563008	0.0209423	SNX7|SNX9|WLS|FMN2|MARCH1|MYOF|YWHAZ|GABARAPL1|DYSF|YWHAQ|TBC1D4|SNX18|CLIP1|RAB14|PACSIN2|C2CD5|ATP10B|KIFC3|TMEM67|VAMP5|CADPS2|SH3KBP1|LNPEP|MYO5B	http://amigo.geneontology.org/cgi-bin/amigo/term_details?term=GO:0030659
presynaptic membrane	Gene Ontology	GO:0042734	14	54	0.00566009	0.0209423	KCTD8|SNCAIP|ADORA1|ERC1|GRIK2|L1CAM|GRIK4|NRXN1|SCRIB|GRM8|UNC13C|CADPS2|GRM4|GRM7	http://amigo.geneontology.org/cgi-bin/amigo/term_details?term=GO:0042734
intracellular membrane-bounded organelle	Gene Ontology	GO:0043231	61	355	0.00636743	0.0231733	GLRA1|ZDHHC17|VPS29|CLOCK|SPTAN1|NOVA1|VCAN|AGPS|DYRK4|RAD1|SLC25A17|PEX14|SEC31A|TSC1|XPO1|PLG|CALCOCO1|DTL|ZFYVE16|MYOF|EIF1AD|GOLGA4|PHC3|NUP214|GAK|ABCD2|FDFT1|RAB14|MTA3|DNMT3B|PEX1|COL8A1|FAF2|ACSS2|MYBBP1A|HGS|GGA1|CDKN1A|EXOC2|HMGCR|STS|FGFR2|RAB11FIP3|SREK1|RAB11FIP1|EDA|PRCC|HSD17B4|APP|COL4A2|IRS1|TRA2A|ARHGAP30|CTGF|PITPNM2|SARNP|WAPAL|MEF2D|PACSIN2|SYT2|ATXN1	http://amigo.geneontology.org/cgi-bin/amigo/term_details?term=GO:0043231
desmosome	Gene Ontology	GO:0030057	8	24	0.00693782	0.0242642	JAM3|KRT80|PPL|JUP|PKP2|UBA1|EVPL|DSG3	http://amigo.geneontology.org/cgi-bin/amigo/term_details?term=GO:0030057
node of Ranvier	Gene Ontology	GO:0033268	6	15	0.0070582	0.0242642	SCN8A|KCNQ3|SCN2A|ANK3|SPOCK1|DAG1	http://amigo.geneontology.org/cgi-bin/amigo/term_details?term=GO:0033268
microtubule cytoskeleton	Gene Ontology	GO:0015630	24	114	0.0070756	0.0242642	NUDCD2|SPTAN1|IQCB1|GAPDH|AKT1|MAP4|PRC1|SCLT1|CCSER2|CDK16|CLIP1|MAPK1|F11R|MAPRE2|WAPAL|DST|TTLL8|MAP7D1|FER|PKNOX2|TBCA|PHF8|PSMB7|CKAP5	http://amigo.geneontology.org/cgi-bin/amigo/term_details?term=GO:0015630
T-tubule	Gene Ontology	GO:0030315	10	34	0.00716846	0.0242642	AKAP6|TGFB3|DYSF|RYR1|AHNAK|RDX|ANK2|SCN2A|ANK3|KCNN2	http://amigo.geneontology.org/cgi-bin/amigo/term_details?term=GO:0030315
endoplasmic reticulum-Golgi intermediate compartment membrane	Gene Ontology	GO:0033116	9	29	0.00721369	0.0242642	VMP1|PIEZO1|ERGIC3|TMED9|ERGIC1|RAB2A|LMAN1|SURF4|TMED10	http://amigo.geneontology.org/cgi-bin/amigo/term_details?term=GO:0033116
npBAF complex	Gene Ontology	GO:0071564	5	11	0.00742121	0.0245897	SMARCB1|ARID1A|SMARCC1|SMARCA4|SMARCD1	http://amigo.geneontology.org/cgi-bin/amigo/term_details?term=GO:0071564
cell surface	Gene Ontology	GO:0009986	64	379	0.00781718	0.0255208	CD74|TGFBR3|TGFB3|IL1RAPL1|CD55|ITGA3|EGFR|CD36|AGRN|CNTNAP2|CD59|NTRK2|TRPC4|DMD|NCAM1|AXL|SEPT2|PLG|ADAMTS7|PPFIA2|CIITA|PSEN1|ADAM10|NTRK1|SULF1|TLN1|HSP90AB1|SLIT2|CASR|ITGB1|ACVR2A|DCBLD2|LRRC8A|NLGN1|CD44|PDIA3|UNC5D|ENPP1|CORIN|VEGFA|ACVRL1|ERP29|FGFR2|HM13|PDGFC|FERMT2|RSPO2|BACE2|PTPRT|VAMP5|ROBO1|APP|ROBO2|NOTCH1|NRXN1|SRPX|GRIN2B|ITGAV|ANK3|ABCA1|SORT1|MSLN|DSCAML1|AMOT	http://amigo.geneontology.org/cgi-bin/amigo/term_details?term=GO:0009986
axon	Gene Ontology	GO:0030424	32	166	0.00841603	0.02692	MYH10|IL1RAPL1|STMN2|NRCAM|EPHA5|CNTNAP2|DSCAM|NCAM1|NCAM2|MINK1|CCSAP|PPT1|PSEN1|NTRK1|SCN2A|DVL1|NF1|GRM7|SEPT11|CADM2|SLC38A1|DST|PRSS12|DTNA|CTNNA2|SEMA3A|HCN1|CA2|APP|KATNB1|ADCY9|KIF13B	http://amigo.geneontology.org/cgi-bin/amigo/term_details?term=GO:0030424
protein phosphatase type 2A complex	Gene Ontology	GO:0000159	7	20	0.00848828	0.02692	STRN4|PPP2R2A|PPP2R2B|STRN|PPP2R5D|PPP2R5E|PPP2R5C	http://amigo.geneontology.org/cgi-bin/amigo/term_details?term=GO:0000159
nuclear speck	Gene Ontology	GO:0016607	33	173	0.0088417	0.0276459	CD2BP2|RFWD2|GLIS2|SETD1A|TENM1|PRPF6|RCHY1|MAML2|MAML3|CDK12|CDK13|AFF2|RBM25|SF3A3|SNRNP70|PLCB1|WAC|CASC3|GATAD2B|LMNA|CBY1|FTO|ATXN2L|SRRM1|SRRM2|NOC3L|MEF2C|BASP1|SCNM1|SARNP|PPIG|ZMIZ1|GATAD2A	http://amigo.geneontology.org/cgi-bin/amigo/term_details?term=GO:0016607
catalytic step 2 spliceosome	Gene Ontology	GO:0071013	18	80	0.00918158	0.0283099	SNRNP200|SNRNP40|SNRPE|AQR|DDX41|PABPC1|SRRM2|PRPF4B|SNRPA1|SF3B2|SRRM1|HNRNPM|SF3A2|SF3A3|CWC27|PRPF6|DHX35|HNRNPA2B1	http://amigo.geneontology.org/cgi-bin/amigo/term_details?term=GO:0071013
viral nucleocapsid	Gene Ontology	GO:0019013	6	16	0.0101111	0.0307488	SNRNP200|RAVER2|LARP1B|SNRPA1|HNRNPH3|FSIP2	http://amigo.geneontology.org/cgi-bin/amigo/term_details?term=GO:0019013
clathrin-coated vesicle	Gene Ontology	GO:0030136	11	41	0.010314	0.0309421	LRP1|MALL|SNX9|FCHO2|AAK1|SNX18|FAM109A|DVL1|SORT1|GGA2|VAMP2	http://amigo.geneontology.org/cgi-bin/amigo/term_details?term=GO:0030136
intercalated disc	Gene Ontology	GO:0014704	10	36	0.0110063	0.0313063	ITGB1|AKAP6|VAMP5|PGM5|SCN2A|ANK2|JUP|ANK3|PKP2|SCN4B	http://amigo.geneontology.org/cgi-bin/amigo/term_details?term=GO:0014704
adherens junction	Gene Ontology	GO:0005912	10	36	0.0110063	0.0313063	PPAP2B|WNK3|MYO1E|TBCD|AJAP1|CTNND2|FAM129B|VEZT|CTNNA2|PKP2	http://amigo.geneontology.org/cgi-bin/amigo/term_details?term=GO:0005912
calcium channel complex	Gene Ontology	GO:0034704	7	21	0.0113781	0.0313063	AKAP6|RYR2|TRPC4|TRPC5|MCU|PDE4D|MICU2	http://amigo.geneontology.org/cgi-bin/amigo/term_details?term=GO:0034704
histone methyltransferase complex	Gene Ontology	GO:0035097	7	21	0.0113781	0.0313063	KMT2C|KMT2B|HDAC9|RBBP5|PAXIP1|SETD1A|KDM6A	http://amigo.geneontology.org/cgi-bin/amigo/term_details?term=GO:0035097
trans-Golgi network transport vesicle	Gene Ontology	GO:0030140	5	12	0.0114226	0.0313063	SORT1|ATP7A|RAB14|TMED9|TMED10	http://amigo.geneontology.org/cgi-bin/amigo/term_details?term=GO:0030140
microtubule plus end	Gene Ontology	GO:0035371	5	12	0.0114226	0.0313063	DST|MYO5A|CKAP5|CLIP1|KIF18B	http://amigo.geneontology.org/cgi-bin/amigo/term_details?term=GO:0035371
XY body	Gene Ontology	GO:0001741	5	12	0.0114226	0.0313063	SMARCB1|SMARCC1|SIN3B|MAEL|UBE2B	http://amigo.geneontology.org/cgi-bin/amigo/term_details?term=GO:0001741
chromosome	Gene Ontology	GO:0005694	19	88	0.0118353	0.0320419	EHMT1|GTPBP10|FBXO11|NUSAP1|TOPBP1|SMCHD1|DTL|SSRP1|PRPF4B|CLOCK|PDS5A|SETD1A|BRD4|PRDM7|PES1|WAPAL|WHSC1|FAAP20|RBM19	http://amigo.geneontology.org/cgi-bin/amigo/term_details?term=GO:0005694
myosin complex	Gene Ontology	GO:0016459	11	42	0.0124279	0.0332408	MYH10|MYO3B|MYO1E|MYH9|MYO1C|MYO18A|MYO9B|MYO9A|MYO5B|MYO16|MYO5A	http://amigo.geneontology.org/cgi-bin/amigo/term_details?term=GO:0016459
lysosomal membrane	Gene Ontology	GO:0005765	42	237	0.012685	0.0335247	CD74|AP5B1|RNF13|SIDT2|OSBPL1A|MFSD12|MARCH1|EGF|GDAP2|PSEN1|RILP|PNPLA7|GNB4|RNF152|AP3D1|RAB14|VASN|LNPEP|TLDC1|CLCN7|CLCN6|ENPP1|SORT1|MTOR|LAMP1|UBA1|SLC15A3|PLA2G4F|TPCN1|LRP2|LRP1|GNAQ|RAB2A|PSAP|TMEM192|ABCA2|DEPDC5|TMEM8A|SLC29A3|ATP6V1C1|SPPL2B|AHNAK	http://amigo.geneontology.org/cgi-bin/amigo/term_details?term=GO:0005765
dystrophin-associated glycoprotein complex	Gene Ontology	GO:0016010	6	17	0.0139957	0.0365534	DMD|SNTB1|PGM5|SGCD|UTRN|DAG1	http://amigo.geneontology.org/cgi-bin/amigo/term_details?term=GO:0016010
smooth endoplasmic reticulum	Gene Ontology	GO:0005790	5	13	0.0166729	0.0430394	RYR1|SLMAP|PSEN1|PLCB4|KCNN2	http://amigo.geneontology.org/cgi-bin/amigo/term_details?term=GO:0005790
basolateral plasma membrane	Gene Ontology	GO:0016323	29	155	0.0173374	0.0442402	SLC4A10|ADORA1|ITGA3|EGFR|ST14|TRPC4|ATP7A|AJAP1|HSP90AB1|JUP|SLC12A6|SLC16A10|CASR|ANXA13|AQP3|ERBB4|CD44|CHRM3|ENPP1|DAG1|NUMB|SLC26A7|CTNNA2|CA2|PKD1|SCRIB|ANK2|ANK3|SLC26A5	http://amigo.geneontology.org/cgi-bin/amigo/term_details?term=GO:0016323
cytoplasmic vesicle	Gene Ontology	GO:0031410	23	117	0.0184384	0.0465151	WLS|SPRED2|MYOF|ARAP1|CCDC88A|PSEN1|NTRK1|DVL1|GRM4|USP6NL|MPDZ|VGF|PRSS12|CLCN7|PTPN1|BICD1|SNAP23|HYAL3|SH3TC2|GCH1|CXXC4|ATP6V1C1|AMOT	http://amigo.geneontology.org/cgi-bin/amigo/term_details?term=GO:0031410
nuclear matrix	Gene Ontology	GO:0016363	19	92	0.0187056	0.046659	MAEA|POLA1|RGS12|GFI1|SRRM1|ARFGEF1|RNASEL|PAXIP1|PPIG|TENM1|PRKCZ|ZNF350|HNRNPM|CFL1|SORBS1|CAD|PHB2|NCOR2|ATXN1	http://amigo.geneontology.org/cgi-bin/amigo/term_details?term=GO:0016363
nuclear envelope	Gene Ontology	GO:0005635	24	124	0.0195246	0.0481608	POLA1|NUP133|SYNE1|MYOF|XPO1|CTDNEP1|UACA|NUP188|NAV3|NUP210|RTN4|DST|KPNB1|PRKCZ|NELL1|LMNA|LRRC59|PAFAH1B1|TYRO3|AKAP6|SLC2A9|RNF180|WDFY3|ATF6	http://amigo.geneontology.org/cgi-bin/amigo/term_details?term=GO:0005635
endoplasmic reticulum	Gene Ontology	GO:0005783	105	692	0.0210553	0.0513657	RPN1|RPN2|ZDHHC11|MLEC|UBAC2|FKBP2|TMED10|AHCYL1|HYOU1|TPD52|CCDC88A|CYP46A1|ADAMTS9|PARK2|CAPN2|HMGCLL1|FAM172A|EXT1|VRK2|RINT1|RPL10|HMGCR|BRINP3|TRAPPC9|DDX41|ACSL3|LRP5|SRPX|PXDN|ERAP1|ADORA1|RRAS2|PGS1|MTDH|ATP7A|TMEM117|PTN|KCNMA1|PRKCA|PNPLA7|ERP29|RRBP1|FDFT1|PIEZO1|ATP10D|CIDEC|FAF2|ITPR3|PTPN1|DSE|PLA2G16|LRBA|TMEM192|ELOVL2|NRROS|USE1|VWF|SOAT1|MESDC2|MSRB3|TENM2|TENM1|NPLOC4|INF2|POFU…	http://amigo.geneontology.org/cgi-bin/amigo/term_details?term=GO:0005783
dendritic spine	Gene Ontology	GO:0043197	17	81	0.0217494	0.0524823	MYH10|ARHGAP44|STRN4|FARP1|APP|GRID2|LAMA2|NTRK2|ASIC2|TENM2|KCNN2|DNM3|SIPA1L1|GRM5|SEPT11|SHANK2|STRN	http://amigo.geneontology.org/cgi-bin/amigo/term_details?term=GO:0043197
endomembrane system	Gene Ontology	GO:0012505	13	57	0.0220906	0.0527324	AVEN|SYTL3|LAPTM4B|PIP5K1C|GDPD5|SLC2A12|MPP5|DMTN|SNAP47|MTOR|DOCK4|PARD3B|PITPNM2	http://amigo.geneontology.org/cgi-bin/amigo/term_details?term=GO:0012505
histone deacetylase complex	Gene Ontology	GO:0000118	8	29	0.0229253	0.0538973	RERE|ZNF217|TBL1X|HDAC7|HDAC9|HDAC5|NCOR2|NCOR1	http://amigo.geneontology.org/cgi-bin/amigo/term_details?term=GO:0000118
exocyst	Gene Ontology	GO:0000145	5	14	0.0233069	0.0538973	TNFAIP2|EXOC6B|EXOC6|EXOC4|SEPT2	http://amigo.geneontology.org/cgi-bin/amigo/term_details?term=GO:0000145
axolemma	Gene Ontology	GO:0030673	5	14	0.0233069	0.0538973	ROBO1|ADORA1|ROBO2|CNTNAP2|SLC1A2	http://amigo.geneontology.org/cgi-bin/amigo/term_details?term=GO:0030673
NuRD complex	Gene Ontology	GO:0016581	6	19	0.0246407	0.0560188	CHD3|HDAC2|RBBP7|RBBP4|GATAD2A|MTA3	http://amigo.geneontology.org/cgi-bin/amigo/term_details?term=GO:0016581
peroxisomal membrane	Gene Ontology	GO:0005778	12	52	0.0249814	0.0560188	PEX1|AGPS|TTC1|MAP2K2|ACSL3|PXMP4|SLC25A17|HMGCR|ABCD1|ABCD2|HSD17B4|PEX14	http://amigo.geneontology.org/cgi-bin/amigo/term_details?term=GO:0005778
transcriptional repressor complex	Gene Ontology	GO:0017053	12	52	0.0249814	0.0560188	HDAC2|TBL1X|GFI1|ZFPM1|JAZF1|RCOR1|N4BP2L2|ZNF350|CTBP2|SKI|NCOR2|NCOR1	http://amigo.geneontology.org/cgi-bin/amigo/term_details?term=GO:0017053
centrosome	Gene Ontology	GO:0005813	55	339	0.0266555	0.0591753	TTLL5|PIBF1|RFWD2|CCSAP|RAB3IP|SMAD4|RABGAP1|IQCB1|PPP4R2|FBXW11|ROCK2|DCTN2|DYNLL1|NDRG2|SKI|XRCC4|CHD3|IFT81|HAUS6|PSEN1|DTL|ALMS1|MPLKIP|MKS1|DISC1|CSNK1D|ELL2|EYA2|ARHGEF10|RIC8B|TRAF5|WRN|SCLT1|RAB11FIP3|FGFR1OP|SASS6|CEP112|RPGRIP1L|PAFAH1B1|KIFC3|CEP350|TMEM67|KIZ|CEP152|NME7|KATNB1|FBXL7|CLIP1|KIF13A|PLEKHA7|ACTR1A|CNTRL|KIF20B|TUBGCP6|CKAP5	http://amigo.geneontology.org/cgi-bin/amigo/term_details?term=GO:0005813
microtubule associated complex	Gene Ontology	GO:0005875	8	30	0.0279235	0.0613763	DYNLL1|MAP4|RABGAP1|PXN|ACTR1A|DCX|PAFAH1B1|MID1	http://amigo.geneontology.org/cgi-bin/amigo/term_details?term=GO:0005875
caveola	Gene Ontology	GO:0005901	13	59	0.0288518	0.0627951	SRC|AKAP6|IRS1|EFNA5|ATP1B3|CDH13|KCNMA1|BMPR1A|MAPK1|PTGIS|TRPC4|MYOF|PACSIN2	http://amigo.geneontology.org/cgi-bin/amigo/term_details?term=GO:0005901
SWI/SNF complex	Gene Ontology	GO:0016514	5	15	0.0314313	0.0670938	SMARCB1|ARID1A|SMARCC1|SMARCA4|SMARCD1	http://amigo.geneontology.org/cgi-bin/amigo/term_details?term=GO:0016514
ESC/E(Z) complex	Gene Ontology	GO:0035098	5	15	0.0314313	0.0670938	EZH2|HDAC2|RBBP7|H2AFY|RBBP4	http://amigo.geneontology.org/cgi-bin/amigo/term_details?term=GO:0035098
endoplasmic reticulum-Golgi intermediate compartment	Gene Ontology	GO:0005793	12	54	0.0328602	0.0694759	FN1|UGGT2|DDHD2|TMED9|ERGIC1|MYO18A|LMAN1|SERPINH1|SCYL1|RGMB|SURF4|TMED10	http://amigo.geneontology.org/cgi-bin/amigo/term_details?term=GO:0005793
trans-Golgi network	Gene Ontology	GO:0005802	21	111	0.0345704	0.0724022	SORL1|ATP7A|VAMP5|ARAP1|MON2|BIRC6|SNX9|SCAMP1|CNST|PSD|MYO18A|FAM109A|GGA2|GOLGA4|ARFGEF1|ATP9A|FLNA|ATP2C1|ATXN2|CBY1|BICD1	http://amigo.geneontology.org/cgi-bin/amigo/term_details?term=GO:0005802
melanosome	Gene Ontology	GO:0042470	18	92	0.0356866	0.0740413	YWHAZ|RPN1|SND1|RAB2A|ERP29|PDIA3|ATP1B3|GPNMB|HSP90AB1|HPS4|ITGB1|FASN|LAMP1|NAP1L1|HSP90AA1|MYO5A|BSG|TMED10	http://amigo.geneontology.org/cgi-bin/amigo/term_details?term=GO:0042470
lamellipodium membrane	Gene Ontology	GO:0031258	5	16	0.0411223	0.0845293	FERMT2|VASP|ANTXR1|FAP|CFL1	http://amigo.geneontology.org/cgi-bin/amigo/term_details?term=GO:0031258
nuclear pore	Gene Ontology	GO:0005643	13	62	0.041645	0.0848183	TNKS|NUTF2|XPOT|NUP133|KPNB1|MYO1C|NUP153|NUP188|KPNA3|NUP214|IPO7|IPO4|NUP210	http://amigo.geneontology.org/cgi-bin/amigo/term_details?term=GO:0005643
integrin complex	Gene Ontology	GO:0008305	7	27	0.0445478	0.0899055	ITGB1|ITGA3|ITGB5|MYH9|ITGAV|ITGA10|ITGAD	http://amigo.geneontology.org/cgi-bin/amigo/term_details?term=GO:0008305
proteinaceous extracellular matrix	Gene Ontology	GO:0005578	37	223	0.0452612	0.0905223	SPON2|ACAN|VCAN|SBSPON|ADAMTS12|ADAMTS15|HPSE2|ADAMTSL2|ADAMTSL3|ADAMTS7|ADAMTS6|ADAMTS3|WNT10B|CPA6|ADAMTS9|TGFBR3|LAMA1|LTBP2|FBN1|GPC1|GPC3|VEGFA|GPC5|GPC6|ADAMTS20|LAMC3|BMP1|WNT2|COL22A1|COL14A1|CTGF|FLRT2|SPOCK1|SPOCK3|VWF|HAPLN1|PXDN	http://amigo.geneontology.org/cgi-bin/amigo/term_details?term=GO:0005578
photoreceptor outer segment	Gene Ontology	GO:0001750	8	33	0.0472866	0.0937288	MYO3B|TULP1|PRKCA|IQCB1|PPEF2|USH1C|MYO5A|SHANK2	http://amigo.geneontology.org/cgi-bin/amigo/term_details?term=GO:0001750
microtubule organizing center	Gene Ontology	GO:0005815	22	122	0.0496922	0.0976254	NUDCD2|BIRC6|SCYL1|CC2D1A|NDRG2|CEP128|DDHD2|TLN1|SLMAP|MAPK1|TTC28|DAPK3|CLIC5|MTUS1|FRY|RAB11FIP3|TOPBP1|AK5|ERCC6L2|ABCA2|PDE4D|TUBGCP6	http://amigo.geneontology.org/cgi-bin/amigo/term_details?term=GO:0005815
endoplasmic reticulum membrane	Gene Ontology	GO:0005789	102	697	0.0524656	0.10217	SCFD1|RPN1|RPN2|RNF13|MLEC|TRIM13|ERGIC1|MARCH1|FKBP2|CYP4F3|CLSTN2|TMED10|CERS6|NFE2L1|CYP4F11|SPTLC1|NECAB3|FMO2|FMO4|VRK2|XYLT1|RINT1|HMGCR|PLD2|PLD3|ACSL3|NUP210|RHBDD1|ERAP1|SERINC5|ANO5|SEC16A|PIEZO1|MTDH|TMEM132A|FDFT1|SURF4|PIGL|DST|ITPR2|ITPR3|PTPN1|SEZ6L2|TYRO3|TMEM67|CYP2E1|HMOX2|ELOVL2|USE1|SORT1|POMT2|CDKAL1|SOAT1|STIM1|MBOAT1|MBOAT4|CTDNEP1|PSEN1|BCAP29|TMED9|SYVN1|UGT2B11|REEP3|SEL…	http://amigo.geneontology.org/cgi-bin/amigo/term_details?term=GO:0005789
alpha-amino-3-hydroxy-5-methyl-4-isoxazolepropionic acid selective glutamate receptor complex	Gene Ontology	GO:0032281	7	28	0.0532	0.102699	DLG3|OLFM2|VWC2|GRIA4|LRRTM4|SHISA6|ABHD12	http://amigo.geneontology.org/cgi-bin/amigo/term_details?term=GO:0032281
neuromuscular junction	Gene Ontology	GO:0031594	10	46	0.0557472	0.105777	MYH10|ITGB1|APP|MYH9|ANK3|COL4A5|UTRN|PRKAR1A|PSEN1|SPOCK1	http://amigo.geneontology.org/cgi-bin/amigo/term_details?term=GO:0031594
extrinsic to membrane	Gene Ontology	GO:0019898	10	46	0.0557472	0.105777	JAKMIP1|FARP1|EPB41L4B|RDX|WDFY3|MUC16|CNTFR|GFRA1|PACSIN2|FRMD3	http://amigo.geneontology.org/cgi-bin/amigo/term_details?term=GO:0019898
endoplasmic reticulum lumen	Gene Ontology	GO:0005788	29	172	0.0588103	0.109892	PTPRN2|ERAP1|COL4A1|KDELC2|HYOU1|COL28A1|DNAJC10|UGGT2|OS9|COL8A1|PDGFC|PDGFD|COL18A1|ERP29|PDIA3|COL4A5|COL5A1|COL4A3|COL4A2|COL23A1|STS|COL7A1|COL22A1|COL14A1|ARSK|COL13A1|SERPINH1|TOR2A|GAS6	http://amigo.geneontology.org/cgi-bin/amigo/term_details?term=GO:0005788
apical part of cell	Gene Ontology	GO:0045177	15	78	0.0590671	0.109892	EDA|MLLT4|CA2|APP|EPB41L4B|RDX|BTD|USP9X|NUMB|USH1C|HOMER1|ITPR3|DAB1|HOMER2|ATP6V1C1	http://amigo.geneontology.org/cgi-bin/amigo/term_details?term=GO:0045177
cortical cytoskeleton	Gene Ontology	GO:0030863	6	23	0.0594012	0.109892	TPM4|ACTN4|MYH9|DMTN|TRPC4|FLNA	http://amigo.geneontology.org/cgi-bin/amigo/term_details?term=GO:0030863
replication fork	Gene Ontology	GO:0005657	5	18	0.0653541	0.119906	HDAC2|DNMT1|RAD51C|RAD51B|UBE2B	http://amigo.geneontology.org/cgi-bin/amigo/term_details?term=GO:0005657
cortical actin cytoskeleton	Gene Ontology	GO:0030864	6	24	0.0711305	0.128613	MYADM|PLEKHH2|GYS2|CAPN2|CFL1|SHROOM4	http://amigo.geneontology.org/cgi-bin/amigo/term_details?term=GO:0030864
plasma membrane	Gene Ontology	GO:0005886	499	3763	0.0712586	0.128613	SCFD1|RYK|PPAP2A|STK10|WLS|CPE|L1CAM|DBN1|HPSE2|PPAP2B|DLG3|DLG5|PIK3CB|CDC42SE2|IRAK1|PCDH11X|SYMPK|SLC38A1|C2CD5|PRKG2|CRB1|FCHO2|MTUS1|COL23A1|MUC16|AKAP7|RPSA|SNAP23|HCN1|ARHGAP10|ACLY|SPPL2B|ENOX1|MICALL2|ACVR1C|ANO5|ANO6|ITGA3|PDS5A|UBE2D3|RIT1|CD99L2|LIMS1|DRP2|PALM2|KCNMA1|GRM8|GRM4|GRM5|OPCML|KCNIP4|GRM1|KCNIP1|FRAS1|KCNQ5|KCNQ3|CNTFR|ITGAV|TMEM192|ABCB10|SLC22A3|SORT1|FLNA|WDPCP|ITGAD|M…	http://amigo.geneontology.org/cgi-bin/amigo/term_details?term=GO:0005886
podosome	Gene Ontology	GO:0002102	5	19	0.0798946	0.14191	PTPN12|SH3GL1|SH3PXD2A|SVIL|TPM4	http://amigo.geneontology.org/cgi-bin/amigo/term_details?term=GO:0002102
chloride channel complex	Gene Ontology	GO:0034707	10	49	0.0799045	0.14191	CLIC5|GABRR1|GLRA1|GABRA4|GABRG1|GABRB1|BEST2|GABRB3|GABRA1|ANO6	http://amigo.geneontology.org/cgi-bin/amigo/term_details?term=GO:0034707
rough endoplasmic reticulum	Gene Ontology	GO:0005791	8	37	0.0842539	0.148447	RPN1|RPN2|RAB14|EPHA5|HM13|SPPL3|PSEN1|CDKAL1	http://amigo.geneontology.org/cgi-bin/amigo/term_details?term=GO:0005791
transcription factor complex	Gene Ontology	GO:0005667	35	221	0.085966	0.150271	HDAC2|CLOCK|SMAD4|SMAD5|SMAD6|ZFPM1|ATF7IP|ARNTL2|SKI|NCOR1|TP63|PITX1|RBPJ|DEAF1|HDAC9|JUP|FOXF2|EYA3|PUS1|TCF3|MLXIPL|LDB2|DACH1|SMAD3|PKNOX1|ARNT2|EPAS1|TBL1X|TCF7L1|TCF7L2|RFX3|RUNX2|TCF12|TFDP2|CREBBP	http://amigo.geneontology.org/cgi-bin/amigo/term_details?term=GO:0005667
nuclear body	Gene Ontology	GO:0016604	7	32	0.0976758	0.1678	HDAC5|GFI1|PHC1|MTDH|SKI|NCOR2|CREBBP	http://amigo.geneontology.org/cgi-bin/amigo/term_details?term=GO:0016604
cytoplasmic stress granule	Gene Ontology	GO:0010494	7	32	0.0976758	0.1678	ATXN2L|PABPC1|PABPC4|CIRBP|EIF4E|MBNL1|ATXN2	http://amigo.geneontology.org/cgi-bin/amigo/term_details?term=GO:0010494
small ribosomal subunit	Gene Ontology	GO:0015935	6	26	0.0982613	0.1678	RPSA|MRPS6|RPS28|GNB2L1|RPS5|RPS2	http://amigo.geneontology.org/cgi-bin/amigo/term_details?term=GO:0015935
cilium	Gene Ontology	GO:0005929	18	106	0.110874	0.187894	TTLL5|DNAH7|ADCY3|TEKT1|TTLL9|PKD1|CCSAP|INVS|ALMS1|EVC2|CCDC40|TBC1D32|ANKS6|BEST2|DFNB31|RPGRIP1L|TTLL8|IFT81	http://amigo.geneontology.org/cgi-bin/amigo/term_details?term=GO:0005929
MLL1 complex	Gene Ontology	GO:0071339	6	27	0.113608	0.188236	TAF4|HCFC1|SENP3|RBBP5|PELP1|PHF20	http://amigo.geneontology.org/cgi-bin/amigo/term_details?term=GO:0071339
photoreceptor inner segment	Gene Ontology	GO:0001917	6	27	0.113608	0.188236	MYO3B|TULP1|PPEF2|PHLPP2|USH1C|SHANK2	http://amigo.geneontology.org/cgi-bin/amigo/term_details?term=GO:0001917
extrinsic to plasma membrane	Gene Ontology	GO:0019897	5	21	0.11362	0.188236	PLG|AAK1|ST14|NUMB|SYTL3	http://amigo.geneontology.org/cgi-bin/amigo/term_details?term=GO:0019897
integral to plasma membrane	Gene Ontology	GO:0005887	147	1068	0.116828	0.190717	TM2D1|RYK|IL1RL2|NRCAM|SLC6A8|EDA|AGER|CD36|LIFR|AXL|GABRB3|PPAP2A|RYR1|NTRK1|NTRK2|NTRK3|GABRR1|PLXND1|CDH4|VAMP2|PCDH11X|TRHDE|PTH2R|ENPP1|CORIN|FLRT2|SLC15A2|TSPAN9|FGFR2|VAMP5|ROR1|KCNMB2|SLC2A9|ADCY3|ROBO1|APP|NRXN3|ADCY9|NRXN1|HCN1|FAT1|HCRTR2|PKD1|SLC19A1|ADORA1|DCLK1|SLC7A1|CD151|ST14|LPPR4|PLXNB2|MARCO|SLMAP|GRM8|GRM4|GRM5|OPCML|GRM7|GRM1|TRPM2|PTPRN2|ACVRL1|GUCY2D|EPHB4|ASIC2|ITPR3|TYRO…	http://amigo.geneontology.org/cgi-bin/amigo/term_details?term=GO:0005887
spindle pole	Gene Ontology	GO:0000922	16	93	0.116836	0.190717	TNKS|NEDD9|TOPBP1|CEP128|DYNC1I1|BIRC6|KATNB1|ALMS1|TTC28|ASPM|DNAAF1|PRC1|NUDCD2|FRY|TUBGCP6|CKAP5	http://amigo.geneontology.org/cgi-bin/amigo/term_details?term=GO:0000922
actin filament	Gene Ontology	GO:0005884	8	40	0.120608	0.195437	DMTN|PALLD|DFNB31|FLNA|AMOT|FMN2|IQGAP1|TSC1	http://amigo.geneontology.org/cgi-bin/amigo/term_details?term=GO:0005884
phagocytic vesicle	Gene Ontology	GO:0045335	6	28	0.130083	0.207387	ITGB5|FMNL1|ITGAV|CD36|ABCA1|RAB14	http://amigo.geneontology.org/cgi-bin/amigo/term_details?term=GO:0045335
chromatin	Gene Ontology	GO:0000785	13	74	0.130483	0.207387	TP63|POLA1|UBE2B|HMGA2|CCND2|PDS5A|MAEL|JUND|MAU2|CAPN2|WAPAL|MAGED1|NCOR2	http://amigo.geneontology.org/cgi-bin/amigo/term_details?term=GO:0000785
perikaryon	Gene Ontology	GO:0043204	10	54	0.132491	0.207387	CYP11A1|PCSK2|GRIK4|TOP1|GNB2L1|BTD|CNTNAP2|CTNND2|MAPK1|PDE11A	http://amigo.geneontology.org/cgi-bin/amigo/term_details?term=GO:0043204
lipid particle	Gene Ontology	GO:0005811	10	54	0.132491	0.207387	ATG2B|HSD17B11|ACSL3|FAF2|GAPDH|STARD13|PITPNM1|ATG2A|IRAK1|CIDEC	http://amigo.geneontology.org/cgi-bin/amigo/term_details?term=GO:0005811
nuclear euchromatin	Gene Ontology	GO:0005719	5	22	0.132653	0.207387	NR1H4|TRIM24|CECR2|SMARCA4|TRIM28	http://amigo.geneontology.org/cgi-bin/amigo/term_details?term=GO:0005719
anchored to membrane	Gene Ontology	GO:0031225	18	109	0.134589	0.208943	CDH13|MDGA2|CD55|GPC5|LYPD6B|OPCML|TEX101|NEGR1|GPC1|GPC3|GFRA1|PRSS21|GPC6|CNTN5|CNTFR|MSLN|NCAM1|ALPL	http://amigo.geneontology.org/cgi-bin/amigo/term_details?term=GO:0031225
collagen	Gene Ontology	GO:0005581	12	68	0.138862	0.214079	EDA|COL23A1|COL18A1|COL22A1|COL14A1|PLOD1|COLQ|COL4A5|COL5A1|MARCO|WDR33|COL28A1	http://amigo.geneontology.org/cgi-bin/amigo/term_details?term=GO:0005581
signalosome	Gene Ontology	GO:0008180	7	35	0.141152	0.215459	DYNLL1|NCKIPSD|MYH9|HSP90AB1|BASP1|AMOT|VPRBP	http://amigo.geneontology.org/cgi-bin/amigo/term_details?term=GO:0008180
Golgi membrane	Gene Ontology	GO:0000139	68	477	0.141698	0.215459	CD74|SURF4|ZDHHC17|RFWD2|RNF13|MYO18A|HS2ST1|WLS|GOLPH3L|ERGIC1|RAB2A|GALNT18|SGMS1|DNM2|B3GAT3|SEC16A|ATP2C1|TMEM132A|NCAM1|SEC31A|TMED10|PSEN1|NOTCH1|NDST4|TMED9|MALL|MGAT5B|CLSTN2|ERC1|GOLGA4|AP3D1|BSG|RAB14|ST3GAL3|ARFIP1|PDGFC|PDGFD|EXT1|EGFR|TNKS|COG5|XYLT1|CHST9|CUX1|SLC9A8|MTOR|ARFGEF1|FNDC3A|GALNT5|DSE|ST6GALNAC3|DHCR24|B4GALT2|GALNT10|GALNT11|FAM20B|C6orf89|ROCK1|CYP2E1|NOTCH3|SREBF2|KI…	http://amigo.geneontology.org/cgi-bin/amigo/term_details?term=GO:0000139
coated pit	Gene Ontology	GO:0005905	10	55	0.144806	0.218686	LRP10|LRP2|FNBP1|LRP1|EPN1|APP|REPS1|FCHO2|AAK1|SORT1	http://amigo.geneontology.org/cgi-bin/amigo/term_details?term=GO:0005905
basal plasma membrane	Gene Ontology	GO:0009925	6	29	0.147626	0.22144	ERBB2IP|DST|MYO1C|SLC23A1|ANK3|SHROOM4	http://amigo.geneontology.org/cgi-bin/amigo/term_details?term=GO:0009925
cleavage furrow	Gene Ontology	GO:0032154	8	42	0.148766	0.221651	MYH10|ITGB1|RAB11FIP4|MYH9|RDX|RAB11FIP3|PITPNM1|SEPT2	http://amigo.geneontology.org/cgi-bin/amigo/term_details?term=GO:0032154
midbody	Gene Ontology	GO:0030496	18	111	0.1519	0.224812	MYH10|RAB11FIP3|RCC2|MPLKIP|RAB11FIP4|BIRC6|KATNB1|C6orf89|VPS37B|IQGAP1|GNB2L1|KIF13A|TTC28|RNF8|DNM2|PITPNM1|ASPM|SEPT2	http://amigo.geneontology.org/cgi-bin/amigo/term_details?term=GO:0030496
nuclear outer membrane	Gene Ontology	GO:0005640	5	23	0.153001	0.224942	ITPR3|NAV3|GUCY2D|PSEN1|SYNE1	http://amigo.geneontology.org/cgi-bin/amigo/term_details?term=GO:0005640
axoneme	Gene Ontology	GO:0005930	8	43	0.163939	0.239437	CCSAP|TTLL8|SPAG16|PIK3R4|ATG7|RPGRIP1L|DNAAF1|WDPCP	http://amigo.geneontology.org/cgi-bin/amigo/term_details?term=GO:0005930
late endosome	Gene Ontology	GO:0005770	15	92	0.173404	0.249995	SRC|VAMP5|RILP|MTM1|KIDINS220|NTRK1|MAP2K2|TMEM192|PIK3R4|OSBPL1A|MAGI2|LAMP1|MAPK1|ATP7A|RAB14	http://amigo.geneontology.org/cgi-bin/amigo/term_details?term=GO:0005770
lysosomal lumen	Gene Ontology	GO:0043202	12	71	0.173764	0.249995	CD74|GPC1|ACAN|VCAN|HSPG2|PSAP|GLB1|AGRN|GIF|GPC3|GPC5|GPC6	http://amigo.geneontology.org/cgi-bin/amigo/term_details?term=GO:0043202
brush border	Gene Ontology	GO:0005903	5	24	0.174546	0.249995	SLC23A1|ITPR3|DAB1|MYO1C|TMPRSS15	http://amigo.geneontology.org/cgi-bin/amigo/term_details?term=GO:0005903
cis-Golgi network	Gene Ontology	GO:0005801	6	31	0.185631	0.264167	SCFD1|SCYL1|CTGF|B3GAT3|FAM134B|TMED10	http://amigo.geneontology.org/cgi-bin/amigo/term_details?term=GO:0005801
lysosome	Gene Ontology	GO:0005764	29	195	0.188062	0.265923	FNBP1|RILP|HPS4|MARCH1|PEBP4|PPT1|TMEM192|DNASE2|RNF152|RAB14|SRC|NAAA|PLBD1|MTOR|LAMP1|STS|TSPAN8|LRP2|ZNRF1|LRBA|HYAL3|PSAP|GLB1|ADRB2|ANK3|ABCA2|USE1|PRCP|FUCA1	http://amigo.geneontology.org/cgi-bin/amigo/term_details?term=GO:0005764
vesicle	Gene Ontology	GO:0031982	7	38	0.192308	0.270205	STMN2|DYNC1I1|AHNAK|ARHGEF2|DCTN2|PAFAH1B1|PLA2G4F	http://amigo.geneontology.org/cgi-bin/amigo/term_details?term=GO:0031982
synaptic vesicle membrane	Gene Ontology	GO:0030672	8	45	0.196281	0.273337	STX1A|VAMP2|ZNRF1|SCAMP1|SYT2|SYT10|SVOP|SV2C	http://amigo.geneontology.org/cgi-bin/amigo/term_details?term=GO:0030672
PML body	Gene Ontology	GO:0016605	14	87	0.196999	0.273337	ZMYM2|TOPBP1|MKNK2|CIITA|DAPK3|RPA1|TCF7L2|USP7|TENM2|MTOR|SMC6|SKI|ELF4|SP100	http://amigo.geneontology.org/cgi-bin/amigo/term_details?term=GO:0016605
immunological synapse	Gene Ontology	GO:0001772	5	26	0.220707	0.301383	MYH9|SOCS6|SNX27|RHOH|ARHGDIA	http://amigo.geneontology.org/cgi-bin/amigo/term_details?term=GO:0001772
condensed nuclear chromosome	Gene Ontology	GO:0000794	5	26	0.220707	0.301383	BRD4|RCC1|SUV39H1|RGS12|TOPBP1	http://amigo.geneontology.org/cgi-bin/amigo/term_details?term=GO:0000794
spindle	Gene Ontology	GO:0005819	18	118	0.221285	0.301383	MAEA|MYH10|INVS|CCSAP|HAUS6|SPIN1|MYH9|ARHGEF2|NEDD9|MTUS1|MAP7D1|CSNK1D|AKT1|PRC1|MID1|KIF20B|CEP350|SEPT2	http://amigo.geneontology.org/cgi-bin/amigo/term_details?term=GO:0005819
spindle microtubule	Gene Ontology	GO:0005876	6	33	0.22697	0.306931	NUSAP1|CSNK1D|POLB|TBL1X|PRC1|NCOR1	http://amigo.geneontology.org/cgi-bin/amigo/term_details?term=GO:0005876
recycling endosome	Gene Ontology	GO:0055037	11	68	0.228124	0.306931	RAB11FIP3|SORL1|RAB11FIP1|ARHGAP44|SH3TC2|MICALL2|FAM109A|ITGB1|ATP9A|GPR161|RAB14	http://amigo.geneontology.org/cgi-bin/amigo/term_details?term=GO:0055037
endocytic vesicle	Gene Ontology	GO:0030139	8	47	0.230983	0.308905	LRP2|RAB11FIP4|EGFR|NRXN1|CD2AP|ABCA1|FFAR4|AMOT	http://amigo.geneontology.org/cgi-bin/amigo/term_details?term=GO:0030139
nuclear chromosome	Gene Ontology	GO:0000228	5	27	0.245047	0.325752	HMGA2|MSH2|SMARCB1|TOP1|SPIDR	http://amigo.geneontology.org/cgi-bin/amigo/term_details?term=GO:0000228
endocytic vesicle membrane	Gene Ontology	GO:0030666	9	55	0.247585	0.327166	CD74|LRP1|SYT2|GRIA4|MARCO|CD36|UBB|DNM2|VAMP2	http://amigo.geneontology.org/cgi-bin/amigo/term_details?term=GO:0030666
integral to Golgi membrane	Gene Ontology	GO:0030173	7	42	0.269823	0.347634	ST3GAL3|ST8SIA5|PCSK7|ST8SIA1|LARGE|CUX1|SGMS1	http://amigo.geneontology.org/cgi-bin/amigo/term_details?term=GO:0030173
SCF ubiquitin ligase complex	Gene Ontology	GO:0019005	5	28	0.27004	0.347634	USP47|BTRC|FBXW11|TRIM21|FBXL7	http://amigo.geneontology.org/cgi-bin/amigo/term_details?term=GO:0019005
heterotrimeric G-protein complex	Gene Ontology	GO:0005834	6	35	0.270904	0.347634	GNAQ|GNAS|GNAO1|GNA14|GNG13|RGS6	http://amigo.geneontology.org/cgi-bin/amigo/term_details?term=GO:0005834
mediator complex	Gene Ontology	GO:0016592	6	35	0.270904	0.347634	MED20|MED13|MED14|MED15|MED16|MED6	http://amigo.geneontology.org/cgi-bin/amigo/term_details?term=GO:0016592
transport vesicle membrane	Gene Ontology	GO:0030658	6	35	0.270904	0.347634	PTPRN2|CD74|CPE|SPRED2|SLC30A8|TMED10	http://amigo.geneontology.org/cgi-bin/amigo/term_details?term=GO:0030658
brush border membrane	Gene Ontology	GO:0031526	7	43	0.290412	0.370526	LRP2|PLD2|SLC22A12|HSP90AB1|SLC27A4|ATP7A|SHANK2	http://amigo.geneontology.org/cgi-bin/amigo/term_details?term=GO:0031526
voltage-gated calcium channel complex	Gene Ontology	GO:0005891	5	29	0.295543	0.374917	PDE4B|CACNA1C|PDE4D|PPM1A|CACNB4	http://amigo.geneontology.org/cgi-bin/amigo/term_details?term=GO:0005891
microvillus	Gene Ontology	GO:0005902	6	37	0.316657	0.397163	CA2|MYO1C|CRB1|GIF|SLC27A4|IQGAP2	http://amigo.geneontology.org/cgi-bin/amigo/term_details?term=GO:0005902
trans-Golgi network membrane	Gene Ontology	GO:0032588	6	37	0.316657	0.397163	CD74|CALN1|GNAS|GOLPH3L|KIF13A|MARCH1	http://amigo.geneontology.org/cgi-bin/amigo/term_details?term=GO:0032588
sarcoplasmic reticulum	Gene Ontology	GO:0016529	5	30	0.321417	0.400869	RYR1|RYR2|AKAP6|AGL|ANK3	http://amigo.geneontology.org/cgi-bin/amigo/term_details?term=GO:0016529
kinesin complex	Gene Ontology	GO:0005871	8	52	0.325326	0.402788	KIF1C|KIF26A|KIF18B|KIF13A|KIF13B|STARD9|PAFAH1B1|KIFC3	http://amigo.geneontology.org/cgi-bin/amigo/term_details?term=GO:0005871
endosome membrane	Gene Ontology	GO:0010008	23	165	0.326585	0.402788	EGFR|UBE2D3|VPS29|VPS37C|VPS37B|NTRK2|SNX18|AP3D1|IRAK1|CLCN6|CLCN4|GGA1|GGA2|LAMP1|UBA1|IRF7|TPCN1|KIF13A|ABCA2|UBB|SORT1|ATP6V0E1|SPPL2B	http://amigo.geneontology.org/cgi-bin/amigo/term_details?term=GO:0010008
chromosome, centromeric region	Gene Ontology	GO:0000775	8	54	0.364923	0.447585	TNKS|HELLS|SUV39H1|PDS5A|SGOL2|WAPAL|DAPK3|PPP2R5C	http://amigo.geneontology.org/cgi-bin/amigo/term_details?term=GO:0000775
early endosome membrane	Gene Ontology	GO:0031901	13	92	0.3676	0.448391	WLS|FGD2|ZFYVE28|ZFYVE16|HGS|CLCN4|SNX27|NTRK1|MARCH1|ATP9A|TMEM184A|SH3GL1|RAB14	http://amigo.geneontology.org/cgi-bin/amigo/term_details?term=GO:0031901
apical plasma membrane	Gene Ontology	GO:0016324	32	239	0.374198	0.453945	USH2A|CD55|EGFR|ADRB2|STXBP2|SHROOM4|MTDH|CLCA4|HSP90AB1|PSEN1|KCNMA1|AJAP1|SLC5A12|PRKG2|ANXA13|MPDZ|SLC14A2|CASR|CRB1|GIF|PRKCZ|SHANK2|LRP2|AKAP7|FN1|DDR2|SLC22A12|LMO7|SLC23A1|ANK2|WDPCP|PDE4D	http://amigo.geneontology.org/cgi-bin/amigo/term_details?term=GO:0016324
ribosome	Gene Ontology	GO:0005840	20	148	0.396645	0.478561	MRPL35|RPS2|MRPS30|RPL38|RPS14|MRPS27|RPL27A|RPLP2|SRP68|RPL31|MRPS17|RPL13A|RPL3L|RPL7A|RPL10|MRPL3|RPL13|RRBP1|RPL22|RPL11	http://amigo.geneontology.org/cgi-bin/amigo/term_details?term=GO:0005840
Golgi lumen	Gene Ontology	GO:0005796	12	87	0.409352	0.490025	MUC19|ACAN|HSPG2|VCAN|PCSK5|AGRN|GPC1|GPC3|GPC5|GPC6|MUC16|GAS6	http://amigo.geneontology.org/cgi-bin/amigo/term_details?term=GO:0005796
internal side of plasma membrane	Gene Ontology	GO:0009898	6	41	0.410561	0.490025	TRAF5|PGM5|CACNB4|MAP2K2|JUP|SHROOM4	http://amigo.geneontology.org/cgi-bin/amigo/term_details?term=GO:0009898
Golgi cisterna membrane	Gene Ontology	GO:0032580	10	72	0.416772	0.494274	ST3GAL3|SCFD1|FUT10|ST6GAL2|ARAP1|GOLPH3L|PITPNM1|SORT1|B4GALT2|FUT8	http://amigo.geneontology.org/cgi-bin/amigo/term_details?term=GO:0032580
transport vesicle	Gene Ontology	GO:0030133	7	49	0.418574	0.494274	CRISPLD2|CNST|GNAS|PCSK2|BLOC1S5-TXNDC5|CDK16|VGF	http://amigo.geneontology.org/cgi-bin/amigo/term_details?term=GO:0030133
cilium basal body	Gene Ontology	GO:0036064	6	42	0.434017	0.509798	IFT57|CCSAP|RAB3IP|MKS1|RPGRIP1L|RTTN	http://amigo.geneontology.org/cgi-bin/amigo/term_details?term=GO:0036064
cilium membrane	Gene Ontology	GO:0060170	5	35	0.451908	0.525512	TMEM67|GPR161|SHANK2|EVC2|SEPT2	http://amigo.geneontology.org/cgi-bin/amigo/term_details?term=GO:0060170
secretory granule	Gene Ontology	GO:0030141	10	74	0.45213	0.525512	PTPRN2|STX1A|TGFB3|GCK|HGS|PCSK5|VEGFA|SLC30A8|ATP7A|GARS	http://amigo.geneontology.org/cgi-bin/amigo/term_details?term=GO:0030141
ER to Golgi transport vesicle membrane	Gene Ontology	GO:0012507	5	36	0.477442	0.552042	CD74|SREBF2|LMAN1|SEC31B|SEC31A	http://amigo.geneontology.org/cgi-bin/amigo/term_details?term=GO:0012507
cytosolic small ribosomal subunit	Gene Ontology	GO:0022627	5	37	0.502564	0.578079	RPS5|RPS28|RPS2|RPSA|RPS14	http://amigo.geneontology.org/cgi-bin/amigo/term_details?term=GO:0022627
peroxisome	Gene Ontology	GO:0005777	13	102	0.520312	0.592552	PEX1|AGPS|SLC25A17|TMEM135|PXMP4|XDH|ABCD2|MARC2|ABCD1|NUDT19|HSD17B4|PEX14|NUDT7	http://amigo.geneontology.org/cgi-bin/amigo/term_details?term=GO:0005777
voltage-gated potassium channel complex	Gene Ontology	GO:0008076	9	70	0.522346	0.592552	KCNMB2|KCNJ6|KCNJ5|KCNQ5|KCNMA1|KCNC2|KCNQ3|KCNT2|CNTNAP2	http://amigo.geneontology.org/cgi-bin/amigo/term_details?term=GO:0008076
cytoplasmic mRNA processing body	Gene Ontology	GO:0000932	8	62	0.523154	0.592552	EIF4E|TRIM21|TOP1|EDC3|CNOT3|TRIM5|AGO3|AGO2	http://amigo.geneontology.org/cgi-bin/amigo/term_details?term=GO:0000932
cell projection	Gene Ontology	GO:0042995	8	63	0.542142	0.610942	RTN4|PTPN12|TULP1|CDC42SE2|MAGI1|SH3PXD2A|SH3GL1|CAD	http://amigo.geneontology.org/cgi-bin/amigo/term_details?term=GO:0042995
cytoplasmic microtubule	Gene Ontology	GO:0005881	6	49	0.589887	0.661389	TUBA1C|GRAMD3|CLIP1|TUBA4A|BICD1|MID1	http://amigo.geneontology.org/cgi-bin/amigo/term_details?term=GO:0005881
cell body	Gene Ontology	GO:0044297	5	42	0.619649	0.691266	PTPN13|CACYBP|ZPBP|CCT6A|DPYSL3	http://amigo.geneontology.org/cgi-bin/amigo/term_details?term=GO:0044297
mitochondrial membrane	Gene Ontology	GO:0031966	9	76	0.625357	0.694146	NDUFAB1|STARD13|VRK2|PRKCA|COX20|PNPLA7|SLC25A17|CLU|FKBP8	http://amigo.geneontology.org/cgi-bin/amigo/term_details?term=GO:0031966
external side of plasma membrane	Gene Ontology	GO:0009897	22	185	0.639347	0.704476	CD74|ITGB1|CDH13|ENOX2|NRCAM|EPHA5|CD36|L1CAM|NCAM1|IL12RB1|KCNMA1|TGFBR3|NLGN1|CD44|LAMP1|MUC16|TNFRSF13C|GLRA1|CD276|ITGAV|VWF|AMOT	http://amigo.geneontology.org/cgi-bin/amigo/term_details?term=GO:0009897
recycling endosome membrane	Gene Ontology	GO:0055038	5	43	0.64101	0.704476	RAB11FIP3|RAB11FIP4|SCAMP1|SLC26A7|PACSIN2	http://amigo.geneontology.org/cgi-bin/amigo/term_details?term=GO:0055038
proteasome complex	Gene Ontology	GO:0000502	6	55	0.703362	0.769194	RAD23B|PSMD14|TXNL1|PSMA5|PSMB7|PSMC4	http://amigo.geneontology.org/cgi-bin/amigo/term_details?term=GO:0000502
kinetochore	Gene Ontology	GO:0000776	7	64	0.707013	0.769397	XPO1|DYNLL1|DYNC1I1|PSEN1|CLIP1|DCTN2|PAFAH1B1	http://amigo.geneontology.org/cgi-bin/amigo/term_details?term=GO:0000776
integral to endoplasmic reticulum membrane	Gene Ontology	GO:0030176	7	65	0.722443	0.782352	STIM1|EXT1|RTN4|MBOAT4|RHBDD1|RRBP1|FKBP8	http://amigo.geneontology.org/cgi-bin/amigo/term_details?term=GO:0030176
synaptic vesicle	Gene Ontology	GO:0008021	9	84	0.741908	0.799532	VAMP2|VAMP5|PPT1|CDK16|SYT10|GRIN2B|SVOP|PCLO|SYNPR	http://amigo.geneontology.org/cgi-bin/amigo/term_details?term=GO:0008021
intracellular	Gene Ontology	GO:0005622	94	795	0.750149	0.804508	CD74|RAPGEF4|OSBPL1A|DBN1|RASAL2|GAPVD1|TSFM|ARHGEF3|ARHGAP26|DCX|PLXND1|ARHGAP28|TRIM28|CLNK|ZNF675|ADCY2|ZNF670|ZKSCAN1|ARHGAP10|ZNF776|ZNF562|ANO5|ANO6|RRAS2|ZNF850|ARHGAP5|FAM13A|PITPNA|PLXNB2|HPSE2|NCALD|WSB1|NF1|JMJD1C|GRM4|GSPT1|PARP8|RALGPS1|ATG10|NLRP1|BCAR3|ARHGEF6|ZNF350|ASCC3|TRIM5|NUDCD2|SMAD4|SMAD5|SMAD6|SRGAP1|SMAD3|MKRN2|NUTF2|AVEN|LGALSL|SMC6|GNAO1|RAB14|CAPN2|FAM49A|ZNF81|GGA1|A…	http://amigo.geneontology.org/cgi-bin/amigo/term_details?term=GO:0005622
late endosome membrane	Gene Ontology	GO:0031902	9	85	0.754556	0.805343	GALNTL5|RNF13|RILP|VPS37C|NTRK1|CLCN4|VPS37B|MARCH1|SLC29A3	http://amigo.geneontology.org/cgi-bin/amigo/term_details?term=GO:0031902
centriole	Gene Ontology	GO:0005814	8	77	0.765687	0.813314	CEP128|SCLT1|CCSAP|SFI1|ROCK1|ALMS1|STARD9|SASS6	http://amigo.geneontology.org/cgi-bin/amigo/term_details?term=GO:0005814
intermediate filament cytoskeleton	Gene Ontology	GO:0045111	5	51	0.783534	0.828307	EIF1AD|SMG7|DST|PLEC|CHD3	http://amigo.geneontology.org/cgi-bin/amigo/term_details?term=GO:0045111
acrosomal vesicle	Gene Ontology	GO:0001669	6	62	0.806256	0.848034	ITGB1|CCT6A|TXNDC8|FNDC3A|ZPBP|VEZT	http://amigo.geneontology.org/cgi-bin/amigo/term_details?term=GO:0001669
early endosome	Gene Ontology	GO:0005769	17	161	0.809834	0.848034	SORL1|NUMB|DIAPH2|HGS|ZFYVE16|NTRK1|RABGAP1L|SNX27|MAP2K2|FAM109A|CNTNAP2|ATP9A|SORT1|MAPK1|PTPN1|RAB14|PACSIN2	http://amigo.geneontology.org/cgi-bin/amigo/term_details?term=GO:0005769
mitochondrial matrix	Gene Ontology	GO:0005759	26	241	0.822084	0.85682	ACADVL|PCCA|MDH2|FH|LARS2|ATP5C1|COASY|CYP11A1|TYMS|ACSM1|TXNRD2|NDUFAB1|NR3C1|PDHA1|ERBB4|PDSS2|BCAT2|SUCLG2|IDH3B|ALDH7A1|GARS|GPT2|BTD|BCKDHB|DGUOK|POLRMT	http://amigo.geneontology.org/cgi-bin/amigo/term_details?term=GO:0005759
mitochondrial inner membrane	Gene Ontology	GO:0005743	37	343	0.859477	0.891607	ACADVL|SFXN5|COX5A|SRC|PHB2|SLC25A21|NDUFAF6|MDH2|SLC25A33|PGS1|SLC25A17|MAOB|NDUFAB1|CHCHD3|NDUFV1|MT-ND3|CHCHD6|OCIAD2|PSEN1|CPT2|ABCB7|ALDH18A1|NNT|ATP5C1|THEM4|MTHFD2L|NDUFA8|ABCB10|PLA2G4A|MT-ATP6|MARC2|ABCA12|SLC25A46|TYMS|SLC25A36|COX10|MCU	http://amigo.geneontology.org/cgi-bin/amigo/term_details?term=GO:0005743
intermediate filament	Gene Ontology	GO:0005882	10	108	0.884536	0.913335	IFFO2|NCKIPSD|KRT80|DST|CLIP1|BFSP1|JUP|PKP2|MYO5A|LMNA	http://amigo.geneontology.org/cgi-bin/amigo/term_details?term=GO:0005882
mitochondrial outer membrane	Gene Ontology	GO:0005741	11	120	0.900495	0.925509	SLC44A1|COASY|AKAP1|ACSL3|CYB5A|PPP2R2B|MAOB|MTOR|BBC3|MARC2|BCL2	http://amigo.geneontology.org/cgi-bin/amigo/term_details?term=GO:0005741
mitochondrion	Gene Ontology	GO:0005739	139	1223	0.910238	0.931212	PHYHIPL|DYNLL1|IQCE|CKB|ACADVL|UACA|KIAA0141|CLU|SLC25A17|NDUFAB1|TSFM|CPT2|PARK2|HSP90AB1|COX20|ABCD1|SLIT3|NNT|RNASEL|MRPS9|MRPS6|BCAT2|PPP2R2B|MTUS1|MACROD1|BRINP3|FAM65B|AKAP1|ACYP2|ALDH1L1|RAI14|IBA57|LACE1|ACLY|PAK7|RILP|NUBPL|NOP14|DNM3|PGS1|ATP5C1|CHCHD3|THEM4|CHCHD6|GLDC|MTCP1|DISC1|TXNRD2|GCK|RHBDD1|RPUSD4|MMACHC|MRPL3|MRPL1|FSIP2|MARC2|SLC25A46|CRYM|MRPS27|MTHFD1L|PSAP|CYP2E1|MAOB|ERCC…	http://amigo.geneontology.org/cgi-bin/amigo/term_details?term=GO:0005739
condensed chromosome kinetochore	Gene Ontology	GO:0000777	5	70	0.948928	0.965922	NUDCD2|DYNC1I1|SGOL2|NUP133|SEPT2	http://amigo.geneontology.org/cgi-bin/amigo/term_details?term=GO:0000777
extracellular space	Gene Ontology	GO:0005615	119	1084	0.952869	0.965922	PCSK2|PRKAG2|PCSK5|ADAMTS20|MROH7|EGF|AXL|PECAM1|DLG3|ADAMTS3|PPT1|WNT10B|ADAMTS9|BMP1|CXCL14|ZSWIM5|EDN1|GPI|LIPI|PAPPA|SERPINB9|MTUS1|SSH2|SERPINB1|MUC16|SERPINB2|GDF15|BMP7|LRRC4C|COL7A1|FN1|POP1|PXDN|ENOX1|ENOX2|HSPG2|COLQ|ST14|PTN|WISP3|TCTN1|ANXA13|GDF11|DPYSL3|JAM3|VGF|VEGFA|IGFBP7|LAMC2|IL13RA2|PSAP|TNFAIP2|BTD|SPOCK1|BTC|SPOCK3|MSLN|DSCAML1|DAG1|GPC6|TLE2|TINAGL1|CFL1|FLT1|SORL1|C3|C5|TG…	http://amigo.geneontology.org/cgi-bin/amigo/term_details?term=GO:0005615
blood microparticle	Gene Ontology	GO:0072562	12	159	0.984198	0.993146	YWHAZ|CPSF3L|FN1|PFN1|ACSM1|ALB|HBG2|PLG|ZBTB38|F13A1|C3|CLU	http://amigo.geneontology.org/cgi-bin/amigo/term_details?term=GO:0072562
integral to membrane	Gene Ontology	GO:0016021	485	4328	0.999086	0.999587	ZDHHC17|ZDHHC11|PPAP2B|RNF13|WLS|PCSK5|UBAC2|L1CAM|SYNPR|FKBP8|RYK|SLC5A12|TMEM182|CYP46A1|TMEM87B|ATRNL1|SPTLC1|MT-ATP6|ABCD2|PCDH11X|SLC6A8|SLC38A1|SLITRK3|DYSF|CRB1|SPPL3|COL23A1|TMEM184A|TMEM184B|AKAP1|HCN1|GALNT11|GPR158|ANO5|TANGO6|MFSD12|TMEM132D|CD99L2|TMEM132A|TMEM132C|COX7B2|KCNMA1|GRM8|TRIM13|GRM4|HTR3B|GRM7|GRM1|SDK1|SDK2|FRAS1|FIBCD1|DST|TMEM128|CHST9|SLC39A9|DSE|TYRO3|SFT2D1|PSAP|TM…	http://amigo.geneontology.org/cgi-bin/amigo/term_details?term=GO:0016021
extracellular region	Gene Ontology	GO:0005576	168	1670	0.999587	0.999587	PCCA|CPE|PNLIP|LIFR|EGF|ADAMTS3|HYOU1|PPT1|WNT10B|FSTL5|DEAF1|BMP1|SCGB2B2|ACAN|EDN1|ELSPBP1|COL28A1|BRINP3|FAM172A|UTS2B|ERBB4|LIPI|LIPK|CRB1|XYLT1|CORIN|GIF|EDA|MUC19|SERPINB2|FGFR2|NRG3|LPA|BMP7|RSPO2|COL7A1|FN1|RSPO4|HYAL3|APP|NETO1|C11orf44|FAM24B|HHIPL1|ERAP1|HSD17B11|PATE1|HSPG2|NDNF|CRISPLD2|WISP3|TULP1|UACA|XDH|SAMD1|GDF15|GDF11|FRAS1|GFOD1|CHST9|PSG6|COL4A5|VEGFA|DAG1|COL4A1|FGF7|NELL1|…	http://amigo.geneontology.org/cgi-bin/amigo/term_details?term=GO:0005576
--------------------

## Sheet: ablife_group_GO_enrichment_F
Table S9 Annotation of bound genes HMGB1 IP with control Input samples
#fg	1957
#bg	15512
##Statistical test method: hypergeometric test
##FDR correction method: Benjamini and Hochberg
#Term	Database	ID	Input number	Background number	P-Value	Corrected P-Value	Input	Hyperlink
--------------------
#Term	Database	ID	Input number	Background number	P-Value	Corrected P-Value	Input	Hyperlink
--------------------
#Term	Database	ID	Input number	Background number	P-Value	Corrected P-Value	Input	Hyperlink
protein binding	Gene Ontology	GO:0005515	1034	6071	0	0	SCFD1|DYNC1I1|ZDHHC17|AGL|FHIT|PCSK2|STK10|WLS|SMARCC1|SRSF11|FKBP2|ATRX|WWP2|TYK2|FKBP8|TRIO|PPAP2B|HUWE1|SMG7|SMG1|SYNJ2|PILRA|PPP2R2A|PIK3CB|COMMD1|ZFYVE16|ALMS1|APBB2|DRAP1|ABCD1|RUNX1|ABCD2|ARHGEF10|ARHGEF12|IQCB1|DYSF|WRN|ARHGEF19|VPS13A|CRB1|PPP2R2B|NELFA|TNS3|FXR2|STK3|MON2|SMARCD1|MUC16|ERGIC1|ZNF675|AKAP7|VEGFA|COL7A1|ZNF670|DDX41|WHSC1|TCF7L2|ASXL1|MPDZ|ZGPAT|POP1|PPL|ARHGAP10|TCF12|AC…	http://amigo.geneontology.org/cgi-bin/amigo/term_details?term=GO:0005515
ATP binding	Gene Ontology	GO:0005524	276	1513	2.37019e-11	3.0694e-09	NADK|DNAH11|CSNK1D|CKB|ATP13A1|FYN|STK10|PRKAG2|PRPF4B|AKT1|PI4K2B|ATP9A|MYO5B|RNF213|TYK2|ATP2C1|TARSL2|ACVR2A|AXL|RYK|EEF2K|SNRNP200|SMG1|SMCHD1|ADK|HYOU1|ACSM1|PIK3CB|MAP3K1|NTRK1|NTRK2|NTRK3|HSP90AB1|NAV3|CSNK1E|MAGI1|ABCD1|GAK|IRAK1|EPHA5|XRCC5|TDRD9|PCCA|ENTPD1|VRK2|WRN|WNK3|WNK1|CLCN7|CLCN6|CLCN4|SMARCAL1|CSNK1G3|STK3|FGFR2|KIFC3|ROR1|GMPS|ADCY5|NME7|ADCY2|NME2|ADCY3|DDX41|ACSL3|GSK3A|ADCY…	http://amigo.geneontology.org/cgi-bin/amigo/term_details?term=GO:0005524
GTPase activator activity	Gene Ontology	GO:0005096	39	134	2.91607e-07	2.51754e-05	STARD13|RABGAP1|DOCK1|SRGAP3|FAM13A|IQGAP1|IQGAP2|PLXNB2|GAPVD1|RASAL2|VPS9D1|ARAP1|ARHGAP42|RALGAPB|RGS6|ARHGEF1|TIAM2|BCR|NF1|ARHGDIA|SIPA1L1|SIPA1L3|ARHGAP28|PLCB1|ARHGEF12|ARHGAP44|ARHGEF19|CHM|RAP1GDS1|RASA1|GNAQ|RGS12|RGS13|VAV3|TBCD|ARHGAP30|ARHGEF6|MYO9A|DEPDC5	http://amigo.geneontology.org/cgi-bin/amigo/term_details?term=GO:0005096
Rho GTPase binding	Gene Ontology	GO:0017048	15	29	4.22451e-07	2.73537e-05	SRGAP1|DIAPH2|DIAPH3|DAAM1|DAAM2|CIT|ARHGEF2|ROCK1|ROCK2|PFN1|RHOH|CDC42BPB|FMNL3|FLNA|INF2	http://amigo.geneontology.org/cgi-bin/amigo/term_details?term=GO:0017048
Rho guanyl-nucleotide exchange factor activity	Gene Ontology	GO:0005089	26	75	7.15102e-07	3.70423e-05	OBSCN|TRIO|BCR|ARHGEF6|ARHGEF4|FARP1|ARHGEF2|ARHGEF3|ARHGEF1|TIAM2|ARHGEF10|ARHGEF12|FGD6|NGEF|ARHGEF33|FGD2|ARHGEF19|EPS8L2|SOS2|PLEKHG3|RASGRF1|RASGRF2|VAV1|VAV3|VAV2|ARHGEF28	http://amigo.geneontology.org/cgi-bin/amigo/term_details?term=GO:0005089
actin binding	Gene Ontology	GO:0003779	71	321	1.2305e-06	5.31164e-05	MYH10|PLEKHH2|MYH9|DMD|INF2|SPTAN1|ENAH|KLHL1|MYO1C|TPM2|KCNMA1|MYO3B|PLEC|EPS8|PPP1R18|SORBS1|SVIL|AFAP1|MYO5B|VASP|IQGAP2|INPPL1|NCALD|CCDC88A|BAIAP2L1|TPM4|TLN2|MKL1|TLN1|SNTG1|MICAL3|DBN1|HOMER2|DST|ITGB1|PDLIM5|PHACTR1|DIAPH2|PHACTR2|MTSS1L|DAAM1|DAAM2|SNTG2|RDX|DMTN|SMTN|FER|DAG1|CFL1|ABLIM2|SYNE1|EPS8L2|FMN2|FSCN2|XIRP2|MAEA|SNTB1|FHOD3|CNN2|DIAPH3|ACTN4|SSH2|PFN1|PALLD|UTRN|MYO9B|MYO9A|FM…	http://amigo.geneontology.org/cgi-bin/amigo/term_details?term=GO:0003779
chromatin binding	Gene Ontology	GO:0003682	72	341	6.07917e-06	0.000224929	FOXP3|POLA1|FOXP1|HDAC7|CRAMP1L|SSRP1|SMAD6|NELFA|EGFR|PRKAA2|DNMT1|POLR3D|EZH2|TOP1|NFATC3|MYBL2|SKI|NCOR2|NCOR1|RERE|MBD5|NANOG|MYPOP|HCFC1|CALCOCO1|RBPJ|TFAP2B|SMAD4|CAMTA2|NR5A1|HDAC2|PHC1|FANCM|SIN3B|DMTF1|EYA3|MTA3|SMARCC1|HELLS|PHF8|TCF3|TP63|TRIM24|RUNX2|BAHCC1|NUPR1|SUV39H1|CUX1|NCOA2|SNAPC4|BRD4|ATRX|TLE4|GON4L|BRD2|RCC1|TBL1X|ESR1|WHSC1|TCF7L2|RPA1|TCF7L1|DNAJC2|KDM5A|MEF2C|MBD6|WAC|RN…	http://amigo.geneontology.org/cgi-bin/amigo/term_details?term=GO:0003682
cadherin binding	Gene Ontology	GO:0045296	12	27	4.37594e-05	0.00130703	CDH13|PTPRT|NUMB|PSEN1|CD2AP|JUP|ANK3|FER|TRPC4|PTPRM|CTNNA2|CTNNA3	http://amigo.geneontology.org/cgi-bin/amigo/term_details?term=GO:0045296
protein serine/threonine kinase activity	Gene Ontology	GO:0004674	72	361	4.54182e-05	0.00130703	OBSCN|PRKCZ|STK3|MYO3B|MKNK2|STK10|PRPF4B|PRKG2|RIPK1|MAP2K2|DYRK4|CIT|MAPKAPK3|NEK11|BCR|ACVR2B|EEF2K|MINK1|CDK19|SMG1|SIK3|STK31|CDK12|NEK10|CDK16|BMP2K|CDKL2|CSNK1D|MAPK1|GAK|CDC42BPA|CDC42BPB|MARK3|NLK|TAOK3|DAPK3|ALPK1|ACVR2A|TRIO|ACVRL1|VRK2|WNK3|WNK1|PDIK1L|CDK11B|PRKAA2|CSNK1G3|AAK1|CSNK1G1|MAST4|SLK|TLK1|PIK3R4|TAOK1|SRPK2|STK32C|STK32B|DCLK1|IRAK1|RPS6KA4|AKT1|GSK3A|ROCK1|ROCK2|BMPR1A|M…	http://amigo.geneontology.org/cgi-bin/amigo/term_details?term=GO:0004674
nitric-oxide synthase regulator activity	Gene Ontology	GO:0030235	6	8	8.92877e-05	0.00231255	DYNLL1|ESR1|EGFR|HSP90AB1|AKT1|HSP90AA1	http://amigo.geneontology.org/cgi-bin/amigo/term_details?term=GO:0030235
protein kinase activity	Gene Ontology	GO:0004672	57	283	0.000207011	0.00487418	RYK|MKNK2|EPHA6|DCLK1|PRKAA2|SCYL1|RIPK1|AKT1|SRPK2|MAP2K6|MLKL|CIT|TRIM28|TYK2|MAPKAPK3|ADRBK1|GUCY2D|EEF2K|MINK1|CDK19|SMG1|SIK3|CDK12|CDK13|MAP3K1|FPGT-TNNI3K|CAMK4|PRPF4B|CDKL2|TRIM24|CSNK1D|PIK3R4|GAK|CDC42BPB|PRKG2|NLK|IRAK1|DAPK3|RNASEL|SRC|ACVRL1|COL4A3BP|PRKCA|WNK3|MARK3|CDK11B|CSNK1G3|PRKCZ|TAOK1|TAOK3|ROCK1|ROCK2|CSNK1E|STK3|STK35|CAD|PAK2	http://amigo.geneontology.org/cgi-bin/amigo/term_details?term=GO:0004672
kinase activity	Gene Ontology	GO:0016301	28	114	0.00034353	0.00673267	EPS8|PI4KA|CKB|SCYL3|AKT1|PI4K2B|DYRK4|SGMS1|TPK1|BCR|YWHAZ|SMG1|PIK3CB|CNKSR1|GAK|MARK3|IRAK1|SH3KBP1|ALPK1|SRC|GCK|FER|TAOK1|TAOK3|TLK1|FAM20B|FGGY|MTOR	http://amigo.geneontology.org/cgi-bin/amigo/term_details?term=GO:0016301
steroid hormone receptor activity	Gene Ontology	GO:0003707	16	51	0.000360726	0.00673267	NR3C2|NR3C1|VDR|ESR1|NR4A2|RORA|RORB|RXRB|RXRA|ESRRG|RARB|NR5A2|NR5A1|NR1H4|PAQR8|NR1H3	http://amigo.geneontology.org/cgi-bin/amigo/term_details?term=GO:0003707
Rac guanyl-nucleotide exchange factor activity	Gene Ontology	GO:0030676	7	13	0.00043121	0.00673267	PREX2|FARP1|VAV1|VAV3|ARHGEF2|EPS8L2|ARHGEF4	http://amigo.geneontology.org/cgi-bin/amigo/term_details?term=GO:0030676
calmodulin binding	Gene Ontology	GO:0005516	37	168	0.000449171	0.00673267	OBSCN|MYH10|MYH9|CAMK1D|SNTB1|SPTAN1|MYO1E|IQCB1|MYO1C|RIT1|IQGAP1|IQGAP2|EEF2K|STRN4|RYR1|ASPM|PDE1A|CACNA1C|INVS|CAMK4|GRM4|ADCY3|MYO9B|PLCB1|SPATA17|KCNN3|KCNN2|PPP3CA|RYR2|RASGRF2|CNN2|PCP4|STRN|MYO5B|MYO5A|PPP3CC|RYR3	http://amigo.geneontology.org/cgi-bin/amigo/term_details?term=GO:0005516
signal transducer activity	Gene Ontology	GO:0004871	48	235	0.000454943	0.00673267	TRIM13|SUFU|CLOCK|NFKBIB|GNAO1|WLS|ZDHHC17|ATP2C1|PSD|CC2D1A|PLCH1|ARNTL2|PDE8B|NCOA2|STAT4|PPM1A|PLCXD3|PLCXD2|TRADD|GNG13|RGS6|DVL1|MAGI2|APOL3|PLCB1|PLCB4|TRAF5|EPAS1|GNB4|AHRR|PER1|IL1RAP|TSPAN8|BCAR1|ARNT2|IL13RA2|SLC20A1|GNAQ|GNAS|GULP1|EEF1D|IRS1|IRS2|GNA14|PASD1|FLNA|FAM126A|CREBBP	http://amigo.geneontology.org/cgi-bin/amigo/term_details?term=GO:0004871
protein kinase binding	Gene Ontology	GO:0019901	59	305	0.000486701	0.00673267	PFKFB2|ELAVL1|HDAC7|MSH2|PRKAG2|EGFR|TCF7L2|SPRED2|SMAD3|FOXO3|CDC37|SPAG16|SORBS1|PRC1|CACNB4|SKI|IQGAP1|YWHAZ|SPDYA|RYR2|ANK2|PARK2|HSP90AB1|JUP|DVL1|PXN|DCX|CASR|ITGB1|ACVRL1|PRKCZ|FER|SUFU|SOCS1|PTPN1|BCAR1|PAK2|SASH1|PRKRIP1|KIZ|CEP152|AKAP7|PPP1CB|ADAM10|ACSL3|PKD1|CCND2|H2AFY|IRS2|MEF2C|MAP3K1|KIF13B|UTRN|TOM1L2|FGFR1OP|RHEB|ELP2|EEF2|MAP2K6	http://amigo.geneontology.org/cgi-bin/amigo/term_details?term=GO:0019901
adenylate cyclase activity	Gene Ontology	GO:0004016	6	10	0.000533813	0.00673267	ADCY5|ADCY2|ADCY3|GNAS|ADCY8|ADCY9	http://amigo.geneontology.org/cgi-bin/amigo/term_details?term=GO:0004016
3',5'-cyclic-AMP phosphodiesterase activity	Gene Ontology	GO:0004115	6	10	0.000533813	0.00673267	PDE1A|PDE3A|PDE7B|PDE4A|PDE4B|PDE4D	http://amigo.geneontology.org/cgi-bin/amigo/term_details?term=GO:0004115
cAMP binding	Gene Ontology	GO:0030552	9	21	0.000560958	0.00673267	HCN1|PDE3A|RAPGEF4|PRKAR1A|PRKAR1B|PDE4A|PDE11A|PDE4D|PDE4B	http://amigo.geneontology.org/cgi-bin/amigo/term_details?term=GO:0030552
beta-catenin binding	Gene Ontology	GO:0008013	18	63	0.000570542	0.00673267	PTPRT|TBL1X|NUMB|BTRC|ESR1|CALCOCO1|PSEN1|KANK1|TCF7L1|TCF7L2|CD2AP|PXN|TRPC4|SUFU|BCL9L|SMAD3|CBY1|DLG5	http://amigo.geneontology.org/cgi-bin/amigo/term_details?term=GO:0008013
integrin binding	Gene Ontology	GO:0005178	24	95	0.000571887	0.00673267	PPAP2B|ITGA3|EGFR|ADAM10|L1CAM|ERBB2IP|GPNMB|TLN1|PXN|CASR|ITGB1|SRC|ITGB5|LAMA5|JAM3|DST|COL5A1|COL4A3|ADAM22|FN1|ACTN4|CTGF|UTRN|VWF	http://amigo.geneontology.org/cgi-bin/amigo/term_details?term=GO:0005178
ubiquitin-protein ligase activity	Gene Ontology	GO:0004842	53	270	0.000644039	0.00725244	TRIM13|HECTD1|WWP2|DTL|TRIM32|FBXO10|FBXO11|UBE2D2|UBE2D3|FBXW11|MARCH1|ZFP91|TRAF5|RCHY1|RNF13|ANAPC10|TRIM21|PARK2|UBE2G1|BIRC6|RNF220|FBXW2|IRAK1|UBE2D4|SMURF1|HUWE1|TRIM28|HECW2|ARIH1|TRAF7|TRIM24|UBE2E1|RNF8|UBE2E2|RNF152|HERC3|BCOR|RNF40|BTRC|ZNRF1|UBE2O|UBE2B|RNF180|FBXL7|LMO7|WDSUB1|NEDD4L|HECW1|RBCK1|UBE2S|TRIM5|FBXO40|RNF213	http://amigo.geneontology.org/cgi-bin/amigo/term_details?term=GO:0004842
protein homodimerization activity	Gene Ontology	GO:0042803	107	629	0.000674164	0.00727536	PLOD1|DYNLL1|MYPOP|STK10|HPS4|SLC30A8|DCK|TPD52|HIF1AN|COMMD1|JUP|NTRK2|FGFR2|PDXK|ABCD1|IRAK1|ATG7|ERBB4|WRN|ENPP1|SPPL3|KCNN2|HMGCR|PAFAH1B1|HSD17B4|PSPH|RUNX1|RNF8|SPPL2B|FOXP3|FOXP1|FOXP4|SNX9|XDH|ZBTB38|SYT10|SYT16|ANKS6|PLCB1|TCF3|JAM3|DST|RNF40|ABCB10|VEGFA|IMPA1|OLFML2A|PRTFDC1|MAOB|TMEM192|GYS2|CCDC88A|FLNA|VWF|TRIM5|DSCAML1|SMAD4|SMAD3|TENM2|TENM1|TBX1|MTHFD1L|ZHX3|MYH9|FASN|TBX15|GABPB…	http://amigo.geneontology.org/cgi-bin/amigo/term_details?term=GO:0042803
transcription coactivator activity	Gene Ontology	GO:0003713	47	235	0.000836713	0.00866834	SMARCC1|NFKBIB|TRIM32|TCERG1|MED6|BCL9L|SMARCB1|MTDH|SMARCA4|USP21|PRPF6|NCOA2|MAML2|MAML3|HCFC1|ASXL1|CIITA|TFAP2B|MKL1|SUPT3H|KLF7|JUP|MED13|MED14|MED16|NR1H4|VGLL1|NR1H3|NACA|TRIM28|NR5A1|TCF3|TRIM24|SP4|RXRA|RXRB|USP16|SMARCD1|TFEC|TAF4|MAGED1|ARID1A|CALCOCO1|PRRX1|ATF6|CREBBP|SP100	http://amigo.geneontology.org/cgi-bin/amigo/term_details?term=GO:0003713
glutamate receptor activity	Gene Ontology	GO:0008066	6	11	0.00104902	0.0104499	GRID2|GRM8|GRM4|GRM5|GRM7|GRM1	http://amigo.geneontology.org/cgi-bin/amigo/term_details?term=GO:0008066
3',5'-cyclic-nucleotide phosphodiesterase activity	Gene Ontology	GO:0004114	7	15	0.0012849	0.0123255	PDE3B|PDE7B|PDE4A|PDE4B|PDE4D|PDE11A|PDE8B	http://amigo.geneontology.org/cgi-bin/amigo/term_details?term=GO:0004114
zinc ion binding	Gene Ontology	GO:0008270	194	1259	0.00135491	0.0125329	TRIM13|ZDHHC11|DPF3|DTNA|ZDHHC17|ZFAND3|SLC30A8|LPP|KLF7|ADAMTS7|ADAMTS6|AMZ1|ADAMTS3|HIF1AN|DNMT1|ADAMTS9|RORB|RORA|PARK2|ZSWIM5|MICAL3|PHC1|PHC3|KDM2A|ZMYM2|FBXO11|TRIM28|TRIM29|TRHDE|TRIM24|CPE|TRIM21|PAPPA|USP39|ABLIM2|ADAMTS20|MDM4|ZNF675|BMP1|DDX41|WHSC1|RNF180|ZCWPW2|ZZEF1|L3MBTL4|XRN2|TRIP6|MARCH1|CSRP2|KDM5A|RNF213|RNF212|TNKS|MARCH10|ERAP1|ZDHHC11B|DMD|ZNRF1|KMT2B|SCEL|PDXK|ZNF75D|NR3C1…	http://amigo.geneontology.org/cgi-bin/amigo/term_details?term=GO:0008270
alpha-actinin binding	Gene Ontology	GO:0051393	6	12	0.00187469	0.0165895	ITGB1|PTPRT|CACNA1C|DAG1|MAGI1|KCNN2	http://amigo.geneontology.org/cgi-bin/amigo/term_details?term=GO:0051393
retinoid X receptor binding	Gene Ontology	GO:0046965	7	16	0.00203703	0.0165895	RARB|MED25|VDR|NCOR1|NR1H4|NCOR2|UIMC1	http://amigo.geneontology.org/cgi-bin/amigo/term_details?term=GO:0046965
heparan sulfate proteoglycan binding	Gene Ontology	GO:0043395	7	16	0.00203703	0.0165895	SEMA5A|AGRN|GPC1|GPC3|GPC5|GPC6|HPSE2	http://amigo.geneontology.org/cgi-bin/amigo/term_details?term=GO:0043395
guanyl-nucleotide exchange factor activity	Gene Ontology	GO:0005085	22	92	0.00204967	0.0165895	DOCK8|DOCK3|EIF2B5|DOCK6|DOCK4|DOCK5|RAPGEF4|GAPVD1|ARHGEF4|TIAM2|RIC8B|TRIO|FGD6|FGD2|RALGPS1|ARFGEF1|BCAR3|RASGRF1|VAV1|VAV3|VAV2|DOCK1	http://amigo.geneontology.org/cgi-bin/amigo/term_details?term=GO:0005085
transmembrane receptor protein tyrosine kinase activity	Gene Ontology	GO:0004714	11	34	0.00223174	0.0175158	EPHB4|RYK|ERBB4|DDR2|AXL|EGFR|NTRK1|NTRK3|ROR1|TYRO3|FLT1	http://amigo.geneontology.org/cgi-bin/amigo/term_details?term=GO:0004714
transcription regulatory region DNA binding	Gene Ontology	GO:0044212	35	171	0.00242567	0.0184779	ZNF217|HDAC5|SMAD4|SMAD6|JUND|SMAD3|RCOR1|RBBP5|SOX6|CIITA|NCOR1|TP63|TCF3|CALCOCO1|GLIS2|NR5A2|NR1H3|GABPB2|ERBB4|RXRA|RXRB|DHX36|BCOR|PROX1|H2AFY|ZNF639|TBL1X|GFI1|TCF7L1|TCF7L2|RFX3|MEF2C|BASP1|TCF12|XRCC5	http://amigo.geneontology.org/cgi-bin/amigo/term_details?term=GO:0044212
protein complex scaffold	Gene Ontology	GO:0032947	10	30	0.00273726	0.0202053	CHCHD3|AKAP6|EIF3B|GNB2L1|MAP2K2|PKP2|SMARCD1|HOMER1|SEPT2|SASH1	http://amigo.geneontology.org/cgi-bin/amigo/term_details?term=GO:0032947
spectrin binding	Gene Ontology	GO:0030507	8	21	0.00280846	0.0202053	DYNC1I1|SPTAN1|DMTN|ANK2|ANK3|SLC26A5|DCTN2|USH1C	http://amigo.geneontology.org/cgi-bin/amigo/term_details?term=GO:0030507
SH3 domain binding	Gene Ontology	GO:0017124	26	118	0.00294476	0.0206133	DOCK3|ENAH|DOCK1|KHDRBS1|DOCK4|ADAM10|ADAM12|CIT|NCKIPSD|INPPL1|BAIAP2L1|REPS1|ARHGAP26|SH3KBP1|DPYSL3|MTSS1L|KHDRBS3|VASP|BCAR1|SHANK2|LRP2|PTPN12|DNAJC6|CD2AP|ELMO1|FUT8	http://amigo.geneontology.org/cgi-bin/amigo/term_details?term=GO:0017124
calcium channel activity	Gene Ontology	GO:0005262	14	51	0.00340384	0.0227744	GRIN2B|RYR1|PKD1|RYR2|LOXHD1|DENND5B|TRPC6|TRPM2|TRPC4|TRPC5|MCU|PSEN1|TRPV3|TRPM3	http://amigo.geneontology.org/cgi-bin/amigo/term_details?term=GO:0005262
ubiquitin protein ligase binding	Gene Ontology	GO:0031625	33	162	0.00342934	0.0227744	FHIT|SMAD5|SNX9|USP7|RIPK1|XRCC5|MID1|LTBR|DLG3|TANK|SNCAIP|SKI|PARK2|UBE2G1|NLK|SMAD6|TRIM28|TRAF5|ARIH1|FAF2|RNF40|CASC3|USP13|PER1|PRKAR1A|CLU|SMAD3|ZNF675|UBE2B|CUL4A|RNF8|PDE4D|BCL2	http://amigo.geneontology.org/cgi-bin/amigo/term_details?term=GO:0031625
actin filament binding	Gene Ontology	GO:0051015	20	85	0.00390317	0.025273	MYH10|MICALL2|SVIL|NEBL|ACTN4|MYH9|ANTXR1|TULP1|EGFR|SYNE1|MYO18A|MYO1E|FMNL1|MYO9B|SHROOM4|FLNA|MYO5A|FSCN2|PKNOX2|MYO16	http://amigo.geneontology.org/cgi-bin/amigo/term_details?term=GO:0051015
transmembrane receptor protein tyrosine phosphatase activity	Gene Ontology	GO:0005001	7	18	0.00451017	0.0284115	PTPRN2|PTPRS|PTPRF|PTPRE|PTPRD|PTPRA|PTPRM	http://amigo.geneontology.org/cgi-bin/amigo/term_details?term=GO:0005001
motor activity	Gene Ontology	GO:0003774	15	58	0.00460728	0.0284115	MYH10|MYO3B|DYNLL1|KIF1C|DYNC1I1|MYO1E|MYH9|MYO1C|KIF18B|MYO18A|MYO9B|MYO9A|DCTN2|MYO16|MYO5A	http://amigo.geneontology.org/cgi-bin/amigo/term_details?term=GO:0003774
histone-lysine N-methyltransferase activity	Gene Ontology	GO:0018024	8	23	0.00537061	0.0316832	EHMT1|SUV39H1|WHSC1|PRDM7|SMYD3|DOT1L|EZH2|SUV420H1	http://amigo.geneontology.org/cgi-bin/amigo/term_details?term=GO:0018024
protein serine/threonine phosphatase activity	Gene Ontology	GO:0004722	12	43	0.00561537	0.0316832	PPP1CB|PPM1A|CTDNEP1|PPP2R2A|PPEF2|CDC14B|PPEF1|PHLPP2|PPP2R5D|PPP3CA|MTMR3|PPM1B	http://amigo.geneontology.org/cgi-bin/amigo/term_details?term=GO:0004722
Rac GTPase binding	Gene Ontology	GO:0048365	9	28	0.00579945	0.0316832	ARFIP2|FARP1|FMNL1|ARHGEF2|DOCK4|DVL1|EPS8|FLNA|IQGAP1	http://amigo.geneontology.org/cgi-bin/amigo/term_details?term=GO:0048365
protein N-terminus binding	Gene Ontology	GO:0047485	20	88	0.0059069	0.0316832	EXOC2|SCFD1|SRRM2|EXOC4|EXOC5|SUV39H1|RBPJ|YWHAQ|PIAS3|STX1A|NCOR2|GRIN2C|SMARCC1|ACTN4|VWF|MAU2|SMARCA4|PEX14|KCNIP1|TSC1	http://amigo.geneontology.org/cgi-bin/amigo/term_details?term=GO:0047485
receptor signaling protein serine/threonine kinase activity	Gene Ontology	GO:0004702	10	33	0.00592056	0.0316832	MINK1|ACVR2B|ACVRL1|ACVR2A|STK10|STK3|MAP2K6|SLK|PAK7|PAK2	http://amigo.geneontology.org/cgi-bin/amigo/term_details?term=GO:0004702
acid-amino acid ligase activity	Gene Ontology	GO:0016881	10	33	0.00592056	0.0316832	UBE2O|UBE2E1|UBE2D4|UBE2B|UBE2D2|UBE2D3|UBE2E2|SYVN1|UBE2G1|UBE2S	http://amigo.geneontology.org/cgi-bin/amigo/term_details?term=GO:0016881
PDZ domain binding	Gene Ontology	GO:0030165	21	94	0.00599412	0.0316832	TGFBR3|ACVR2A|DLG3|GRM7|GRID2|EXOC4|SNTB1|MPP3|PSEN1|DTNA|SLC22A12|KIDINS220|DOCK4|PARK2|MAP2K2|GRIN2C|NLGN1|CIT|CXXC4|SNTG2|CRIM1	http://amigo.geneontology.org/cgi-bin/amigo/term_details?term=GO:0030165
microfilament motor activity	Gene Ontology	GO:0000146	7	19	0.00637364	0.0330155	MYH10|MYO3B|MYO1E|MYH9|MYO9B|MYO5B|MYO5A	http://amigo.geneontology.org/cgi-bin/amigo/term_details?term=GO:0000146
transforming growth factor beta-activated receptor activity	Gene Ontology	GO:0005024	6	15	0.00725914	0.0363174	TGFBR3|ACVR2A|ACVR2B|ACVRL1|ACVR1C|BMPR1A	http://amigo.geneontology.org/cgi-bin/amigo/term_details?term=GO:0005024
ephrin receptor binding	Gene Ontology	GO:0046875	9	29	0.00748491	0.0363174	SRC|EFNA5|FYN|NTRK1|NTRK2|NTRK3|SIPA1L1|PTPN1|ANKS1A	http://amigo.geneontology.org/cgi-bin/amigo/term_details?term=GO:0046875
RNA polymerase II core promoter proximal region sequence-specific DNA binding	Gene Ontology	GO:0000978	15	61	0.00759642	0.0363174	SREBF2|CC2D1A|SMARCC1|SRF|CLOCK|RBPJ|TCF7L2|RBBP4|RUNX2|PER1|HDAC2|KDM6A|GATAD2B|SMARCB1|SMARCA4	http://amigo.geneontology.org/cgi-bin/amigo/term_details?term=GO:0000978
vinculin binding	Gene Ontology	GO:0017166	5	11	0.00760574	0.0363174	TLN1|UTRN|DMD|PXN|DAG1	http://amigo.geneontology.org/cgi-bin/amigo/term_details?term=GO:0017166
enzyme binding	Gene Ontology	GO:0019899	47	262	0.00772912	0.0363174	HDAC2|DYNLL1|MSH2|PCCA|EGFR|SMAD3|AKT1|N4BP2L2|POLB|DNM2|BCR|CAD|GNB2L1|NLRP1|RYR2|KDM4C|DYM|DVL1|NR5A1|ABCD1|PLCB1|TRIO|MLEC|PRKCA|KPNB1|HMGA2|RXRA|LDB2|LAMP1|PTPN1|CYB5A|MDM4|DHCR24|CASC3|ESR1|APP|ALB|NOTCH1|CYP2E1|NOTCH3|PIAS3|ANK2|CNTNAP2|SORT1|PPP3CA|PDE4D|RPS2	http://amigo.geneontology.org/cgi-bin/amigo/term_details?term=GO:0019899
microtubule binding	Gene Ontology	GO:0008017	31	158	0.00785242	0.0363174	GAPDH|TPPP|POLB|MAP4|DNM2|PRC1|MID2|PEX14|MID1|NUSAP1|CCSER2|CCDC88A|ARHGEF2|KIF26A|CLIP1|DCX|MAPRE2|JAKMIP1|DYNC1I1|KATNAL2|KIF18B|PAFAH1B1|KIFC3|RCC2|KIF1C|KATNB1|KIF13A|KIF13B|STARD9|KIF20B|TUBGCP6	http://amigo.geneontology.org/cgi-bin/amigo/term_details?term=GO:0008017
transcription corepressor activity	Gene Ontology	GO:0003714	35	184	0.00814388	0.0370046	FOXP3|HDAC5|HDAC7|HDAC9|TLE2|JAZF1|ATF7IP|SMARCA4|NCOR2|NCOR1|KLF12|NANOG|ASXL1|ZHX3|TFAP2B|PEX14|CDYL|DRAP1|NR1H4|SIN3B|DNMT3B|TRIM28|TFEC|SKI|CRYM|BCOR|SUFU|TLE4|PROX1|TBL1X|ENO1|BASP1|CTBP2|ATF3|SP100	http://amigo.geneontology.org/cgi-bin/amigo/term_details?term=GO:0003714
protein phosphatase type 2A regulator activity	Gene Ontology	GO:0008601	7	20	0.00875438	0.038188	IGBP1|SET|PPP2R2A|PPP2R2B|PPP2R5D|PPP2R5E|PPP2R5C	http://amigo.geneontology.org/cgi-bin/amigo/term_details?term=GO:0008601
ligand-dependent nuclear receptor binding	Gene Ontology	GO:0016922	7	20	0.00875438	0.038188	NCOA2|TRIM24|ARID1A|JUND|PROX1|NR1H4|NCOR2	http://amigo.geneontology.org/cgi-bin/amigo/term_details?term=GO:0016922
ligand-activated sequence-specific DNA binding RNA polymerase II transcription factor activity	Gene Ontology	GO:0004879	11	40	0.00884665	0.038188	VDR|ESR1|NR4A2|RORB|RXRB|RXRA|NR5A2|RORA|NR5A1|NR1H4|NR1H3	http://amigo.geneontology.org/cgi-bin/amigo/term_details?term=GO:0004879
ubiquitin thiolesterase activity	Gene Ontology	GO:0004221	10	35	0.00928495	0.039423	PSMD14|USP46|BRCC3|USP7|USP12|USP13|USP9X|USP16|USP32|USP21	http://amigo.geneontology.org/cgi-bin/amigo/term_details?term=GO:0004221
protein tyrosine phosphatase activity	Gene Ontology	GO:0004725	21	98	0.00977807	0.0408471	PTPRN2|PTPRE|PTPRT|PTPRS|PTPN13|PTPN12|DNAJC6|CDC14B|PTPRF|PTPN9|PTPRD|SSH2|PTPRA|MTM1|EYA4|PTPN1|EYA1|MTMR3|PTPRM|EYA3|EYA2	http://amigo.geneontology.org/cgi-bin/amigo/term_details?term=GO:0004725
activin binding	Gene Ontology	GO:0048185	5	12	0.0116993	0.0473458	TGFBR3|ACVR2A|ACVR2B|ACVRL1|SMURF1	http://amigo.geneontology.org/cgi-bin/amigo/term_details?term=GO:0048185
polysaccharide binding	Gene Ontology	GO:0030247	5	12	0.0116993	0.0473458	AGL|ENPP1|TINAGL1|ENPP3|SBSPON	http://amigo.geneontology.org/cgi-bin/amigo/term_details?term=GO:0030247
repressing transcription factor binding	Gene Ontology	GO:0070491	8	26	0.012122	0.0483015	HDAC5|HDAC7|TCF3|HDAC9|TLE4|RUNX2|RUNX1|SKI	http://amigo.geneontology.org/cgi-bin/amigo/term_details?term=GO:0070491
heparin binding	Gene Ontology	GO:0008201	27	138	0.0129462	0.0508039	CECR1|NDNF|FGF7|TENM1|PTN|ADAMTS3|PAFAH1B1|GPNMB|RPL22|SLIT2|TGFBR3|CRISPLD2|LTBP2|LIPI|COL5A1|VEGFA|LAMC2|FGFR2|LPA|BMP7|RSPO2|FN1|RSPO4|APP|PTPRF|CTGF|COL13A1	http://amigo.geneontology.org/cgi-bin/amigo/term_details?term=GO:0008201
protein C-terminus binding	Gene Ontology	GO:0008022	31	164	0.0133318	0.0515363	DYNLL1|PABPC1|MSH2|HSPG2|MYO1C|USP7|LMO7|XRCC5|XRCC4|SCLT1|PPM1A|MLLT4|CALCOCO1|PRRC2C|MAGI1|FOXN3|MPDZ|SNTG1|DST|DLG3|SASH1|PEX1|TBL1X|TOPBP1|CD2AP|SREBF2|PIAS3|KPNA3|CIITA|ATXN2|ATXN1	http://amigo.geneontology.org/cgi-bin/amigo/term_details?term=GO:0008022
phosphotransferase activity, alcohol group as acceptor	Gene Ontology	GO:0016773	10	37	0.013942	0.0519821	SMG1|DCK|PI4KA|FAM20B|ADK|PIK3CB|PI4K2B|FGGY|DGUOK|GCK	http://amigo.geneontology.org/cgi-bin/amigo/term_details?term=GO:0016773
myosin binding	Gene Ontology	GO:0017022	6	17	0.0143761	0.0519821	DMD|USH2A|TRIM32|ARFGEF1|KIRREL|VEZT	http://amigo.geneontology.org/cgi-bin/amigo/term_details?term=GO:0017022
histone acetyl-lysine binding	Gene Ontology	GO:0070577	6	17	0.0143761	0.0519821	TRIM24|BRD9|BRD4|ATAD2B|SMARCA4|BRD2	http://amigo.geneontology.org/cgi-bin/amigo/term_details?term=GO:0070577
14-3-3 protein binding	Gene Ontology	GO:0071889	6	17	0.0143761	0.0519821	HDAC7|IRS2|AKT1|KIF13B|PRKCZ|SRPK2	http://amigo.geneontology.org/cgi-bin/amigo/term_details?term=GO:0071889
protein domain specific binding	Gene Ontology	GO:0019904	33	178	0.0144506	0.0519821	STX1A|DYNLL1|ARFIP1|ITGA3|SKI|YWHAZ|RUNX2|STRN4|NLRP1|ARHGEF4|YWHAQ|MPP5|HNRNPM|HOMER2|ITGB1|XPO1|ARFIP2|SCAMP1|KPNB1|PHRF1|HGS|PRKCZ|MTOR|SCAF1|TBL1X|ETV6|ACSL3|PKD1|IRS2|PLG|BASP1|TFDP2|SP100	http://amigo.geneontology.org/cgi-bin/amigo/term_details?term=GO:0019904
SH2 domain binding	Gene Ontology	GO:0042169	9	32	0.0148029	0.0525199	SRC|INPPL1|LAT2|PAG1|IRS1|GNB2L1|DAG1|ARHGAP5|NLK	http://amigo.geneontology.org/cgi-bin/amigo/term_details?term=GO:0042169
phosphatase binding	Gene Ontology	GO:0019902	11	43	0.0154546	0.0540911	CHCHD3|CNST|SH2D4A|SFI1|WNK1|DLG3|SMAD3|MAPK1|MAGI2|PPP1R18|SH3GL1	http://amigo.geneontology.org/cgi-bin/amigo/term_details?term=GO:0019902
GTPase activating protein binding	Gene Ontology	GO:0032794	5	13	0.0170664	0.0589361	TSC1|GNAO1|FMNL1|FMNL3|GAPVD1	http://amigo.geneontology.org/cgi-bin/amigo/term_details?term=GO:0032794
p53 binding	Gene Ontology	GO:0002039	13	55	0.0173191	0.0590216	RCHY1|TP63|TAF3|TRIM29|TRIM24|ZNF385B|USP7|EHMT1|BRD4|SMARCB1|NTRK3|SMARCA4|CREBBP	http://amigo.geneontology.org/cgi-bin/amigo/term_details?term=GO:0002039
transcription factor binding	Gene Ontology	GO:0008134	46	269	0.0190619	0.0621269	HDAC2|HDAC5|HDAC9|DIP2B|ZFPM1|MED25|SMAD3|TNFRSF10A|MED6|RORA|PDCD11|YWHAZ|RBPJ|DNMT1|ARHGEF2|APBB2|MAPK1|CAMTA2|FOXF2|DRAP1|LCOR|NLK|DOT1L|SRF|NAAA|TCF3|MLXIPL|EPN1|HMGA2|RXRA|BCOR|SUFU|USP7|WWP2|EPAS1|NFIA|TBL1X|ESR1|TCF7L2|RUNX1|MYBBP1A|FLNA|SP100|TFDP2|CREBBP|BCL2	http://amigo.geneontology.org/cgi-bin/amigo/term_details?term=GO:0008134
tubulin binding	Gene Ontology	GO:0015631	8	28	0.0191898	0.0621269	AGBL1|NCALD|TPPP|RABGAP1|IFT81|FYN|CLIP1|DAG1	http://amigo.geneontology.org/cgi-bin/amigo/term_details?term=GO:0015631
insulin receptor binding	Gene Ontology	GO:0005158	8	28	0.0191898	0.0621269	TLN2|IRS1|IRS2|ENPP1|DOK6|SORBS1|PTPN1|TLN1	http://amigo.geneontology.org/cgi-bin/amigo/term_details?term=GO:0005158
nucleosomal DNA binding	Gene Ontology	GO:0031492	8	28	0.0191898	0.0621269	RCC1|SMARCC1|SMARCB1|HMGA2|RBBP4|HDAC2|GATAD2B|SMARCA4	http://amigo.geneontology.org/cgi-bin/amigo/term_details?term=GO:0031492
epidermal growth factor receptor binding	Gene Ontology	GO:0005154	7	23	0.0197383	0.063114	ERBB4|VAV3|VAV2|FER|BTC|ATXN2|EGF	http://amigo.geneontology.org/cgi-bin/amigo/term_details?term=GO:0005154
protein kinase C binding	Gene Ontology	GO:0005080	11	45	0.0215654	0.0681151	PDLIM5|HDAC5|HDAC7|HDAC9|IRS1|ITGAV|GLRX3|GNB2L1|AKT1|PKP2|FLNA	http://amigo.geneontology.org/cgi-bin/amigo/term_details?term=GO:0005080
endopeptidase activity	Gene Ontology	GO:0004175	9	34	0.0219772	0.0685795	PLG|ADAMTS3|FAP|PSEN1|PAPPA|ADAM10|ATG4B|RHBDD1|TPP2	http://amigo.geneontology.org/cgi-bin/amigo/term_details?term=GO:0004175
calcium ion binding	Gene Ontology	GO:0005509	105	690	0.0223133	0.0687992	ATP2C1|EGF|CLSTN2|MYL9|EEF2K|RYR1|RYR3|RYR2|CDH9|C1orf87|CAPN2|NECAB3|CDH4|NECAB1|PCDH11X|LRP2|HPCAL1|C2CD5|CRB1|ENPP1|EYS|USP32|CALN1|GRM7|BMP1|SYT2|RAB11FIP4|NRXN1|FAT3|FREM2|FAT1|RUNX1|MYO5A|DMD|PLCB1|SPTAN1|PGS1|NCALD|DRP2|UTRN|PCLO|ANXA13|KCNIP4|KCNIP1|NDUFAB1|PLCB4|DST|DAG1|EFHC2|DNAH7|GCH1|MELK|SPOCK1|SPOCK3|GAS6|FSTL5|CDH10|ACAN|PLCH1|NELL1|MCTP2|STAT4|TPM4|REPS1|REPS2|CASR|DSG3|DYTN|PPEF…	http://amigo.geneontology.org/cgi-bin/amigo/term_details?term=GO:0005509
metallopeptidase activity	Gene Ontology	GO:0008237	16	75	0.0231481	0.0705338	ADAMTSL3|ERAP1|ADAMTS6|AMZ1|TRHDE|PSMD14|ABHD14A-ACY1|BRCC3|ADAMTS7|PAPPA|ADAM10|ADAM12|BMP1|LNPEP|ADAM28|ADAMTS9	http://amigo.geneontology.org/cgi-bin/amigo/term_details?term=GO:0008237
voltage-gated calcium channel activity	Gene Ontology	GO:0005245	10	40	0.0239235	0.0720487	IL1RAPL1|TPCN1|NALCN|RYR1|CACNA1C|ITGAV|CACNB4|CACNA2D3|GRM7|GAS6	http://amigo.geneontology.org/cgi-bin/amigo/term_details?term=GO:0005245
extracellular-glutamate-gated ion channel activity	Gene Ontology	GO:0005234	6	19	0.0252792	0.0744014	GRID2|GRIK2|GRIK4|GRIA4|GRIN2B|GRIN2C	http://amigo.geneontology.org/cgi-bin/amigo/term_details?term=GO:0005234
GABA-A receptor activity	Gene Ontology	GO:0004890	6	19	0.0252792	0.0744014	GABRR1|GABRG1|GABRB1|GABRA4|GABRB3|GABRA1	http://amigo.geneontology.org/cgi-bin/amigo/term_details?term=GO:0004890
protein binding, bridging	Gene Ontology	GO:0030674	12	52	0.0259894	0.0750701	STX1A|COL14A1|CNKSR1|PPP4R2|ANK3|FRMD4A|CUX1|ANK2|FLRT2|EVPL|GATAD2A|FSCN2	http://amigo.geneontology.org/cgi-bin/amigo/term_details?term=GO:0030674
Rab GTPase binding	Gene Ontology	GO:0017137	13	58	0.026376	0.0750701	RAB11FIP3|MICALL2|SYTL3|RAB11FIP4|ERC1|RILP|CHM|RABGAP1L|GAS8|FER|MYO5B|MYO5A|BICD1	http://amigo.geneontology.org/cgi-bin/amigo/term_details?term=GO:0017137
collagen binding	Gene Ontology	GO:0005518	13	58	0.026376	0.0750701	ITGB1|ANTXR1|FN1|USH2A|DDR2|CD44|ITGA3|COL14A1|SMAD3|SMAD4|ITGA10|SERPINH1|VWF	http://amigo.geneontology.org/cgi-bin/amigo/term_details?term=GO:0005518
translation elongation factor activity	Gene Ontology	GO:0003746	7	25	0.0309366	0.0867173	TSFM|EEF1G|EEF1D|TCEA1|EFTUD1|ELL2|EEF2	http://amigo.geneontology.org/cgi-bin/amigo/term_details?term=GO:0003746
protein heterodimerization activity	Gene Ontology	GO:0046982	63	397	0.031508	0.0867173	STX1A|ITGB1|EPAS1|TGFB3|FOXP4|FOXP3|ADORA1|SPTAN1|ITGA3|EGFR|POLA1|TENM2|TENM1|FOXP1|NR4A2|HIST2H2BE|MID2|MICU2|AXL|MID1|SUCLG2|TCF3|RALGAPB|SOX6|TFAP2B|SUPT3H|TXLNG|SYT10|SYT16|TBX15|DRAP1|HOMER1|HOMER2|KCNIP1|CAPN2|GABPB2|KATNB1|EXT1|JAM3|MLXIPL|IRAK1|RXRA|PDSS2|TYRO3|VEGFA|PKNOX1|ARNT2|ADCY5|TAF4|SOS2|ADCY2|ROBO1|ROBO2|H2AFY|TAF8|MEF2C|TPD52|RUNX1|POLE3|TCF12|PPP3CA|ZHX3|BCL2	http://amigo.geneontology.org/cgi-bin/amigo/term_details?term=GO:0046982
RNA polymerase II transcription factor binding transcription factor activity involved in positive regulation of transcription	Gene Ontology	GO:0001190	5	15	0.0321343	0.0867173	NR1H4|NFE2L1|PITX1|NOTCH1|CLOCK	http://amigo.geneontology.org/cgi-bin/amigo/term_details?term=GO:0001190
transforming growth factor beta binding	Gene Ontology	GO:0050431	5	15	0.0321343	0.0867173	TGFBR3|ACVRL1|TGFB3|ITGAV|CD36	http://amigo.geneontology.org/cgi-bin/amigo/term_details?term=GO:0050431
phosphatidylinositol 3-kinase binding	Gene Ontology	GO:0043548	6	20	0.0323613	0.0867173	FYN|IRS1|IRS2|AXL|DAB1|TYRO3	http://amigo.geneontology.org/cgi-bin/amigo/term_details?term=GO:0043548
ion channel binding	Gene Ontology	GO:0044325	16	78	0.0324772	0.0867173	SRC|AKAP6|PKD1|RYR2|FYN|HSP90AB1|NEDD4L|ANK2|ANK3|PKP2|CASR|HOMER1|PDE4B|SCN4B|PDE4D|KCNIP1	http://amigo.geneontology.org/cgi-bin/amigo/term_details?term=GO:0044325
chromatin DNA binding	Gene Ontology	GO:0031490	10	42	0.0329367	0.0870469	HDAC2|SRF|CLOCK|H2AFY|NOTCH1|PER1|EZH2|RXRA|WBP2|SMAD3	http://amigo.geneontology.org/cgi-bin/amigo/term_details?term=GO:0031490
metal ion binding	Gene Ontology	GO:0046872	269	1932	0.0360693	0.0943631	DDHD2|AMPD3|PCCA|SMYD3|GLRX3|HECTD1|PNLIP|ALPL|B3GAT3|HDAC5|ATP2C1|FKBP8|USP21|ZNF554|SMG1|ADK|ACSM1|CACNA1C|ARHGEF2|DGKH|ZNF704|ZNF668|SMAD4|PDE7B|PDE8B|PRIM2|MBNL1|MBNL2|MTMR3|RNASEL|ZSCAN23|ZFPM1|ADCY5|ZNF680|SP4|ENPP3|ZNF48|IMPA1|NME7|EYA4|CACNA2D3|ADCY9|ZNF445|B4GALT2|NME2|ADCY2|ZNF670|SAP30L|ADCY3|ADCY8|ERI3|NRXN1|ZKSCAN1|ZGPAT|SCNM1|KLF9|ZNF776|ACLY|ZBTB20|ZNF37A|ELP3|ZNF562|PXDN|ZNF771|ZN…	http://amigo.geneontology.org/cgi-bin/amigo/term_details?term=GO:0046872
growth factor binding	Gene Ontology	GO:0019838	7	26	0.0378683	0.098079	ACVR2A|ACVR2B|LTBP2|ACVR1C|OSMR|LIFR|FLT1	http://amigo.geneontology.org/cgi-bin/amigo/term_details?term=GO:0019838
chaperone binding	Gene Ontology	GO:0051087	12	55	0.0388382	0.0995951	TBCE|TBCD|ALB|TBCA|PARK2|AHSA2|DNAJC10|SLC25A17|VWF|CDC37|DNAJB1|TSC1	http://amigo.geneontology.org/cgi-bin/amigo/term_details?term=GO:0051087
potassium channel regulator activity	Gene Ontology	GO:0015459	8	32	0.0412585	0.102664	KCNMB2|NEDD4L|KCNAB1|ANK2|PIAS3|ADRB2|PRKCZ|KCNIP1	http://amigo.geneontology.org/cgi-bin/amigo/term_details?term=GO:0015459
sialyltransferase activity	Gene Ontology	GO:0008373	5	16	0.0420169	0.102664	ST3GAL3|ST6GAL2|ST8SIA5|ST6GALNAC3|ST8SIA1	http://amigo.geneontology.org/cgi-bin/amigo/term_details?term=GO:0008373
voltage-gated chloride channel activity	Gene Ontology	GO:0005247	5	16	0.0420169	0.102664	ANO6|CLIC5|CLCN7|CLCN6|CLCN4	http://amigo.geneontology.org/cgi-bin/amigo/term_details?term=GO:0005247
vitamin D receptor binding	Gene Ontology	GO:0042809	5	16	0.0420169	0.102664	MED13|MED14|RXRA|MED16|TOB2	http://amigo.geneontology.org/cgi-bin/amigo/term_details?term=GO:0042809
Ras GTPase activator activity	Gene Ontology	GO:0005099	5	16	0.0420169	0.102664	RASA1|RASAL2|IQGAP1|NF1|IQGAP2	http://amigo.geneontology.org/cgi-bin/amigo/term_details?term=GO:0005099
syntaxin binding	Gene Ontology	GO:0019905	8	33	0.0486584	0.117781	SCFD1|VAMP2|TXLNG|TMED9|CPLX2|CPLX1|ABCA1|TMED10	http://amigo.geneontology.org/cgi-bin/amigo/term_details?term=GO:0019905
translation initiation factor activity	Gene Ontology	GO:0003743	12	57	0.0495496	0.118373	EIF4E3|EIF3K|EIF3B|EIF2B5|EIF1AX|EIF1AD|EIF4E|MAPKBP1|AGO2|EIF5B|AGO3|EIF4A2	http://amigo.geneontology.org/cgi-bin/amigo/term_details?term=GO:0003743
G-protein beta/gamma-subunit complex binding	Gene Ontology	GO:0031683	6	22	0.0500834	0.118373	GNAQ|ADCY2|GNAS|ADORA1|GNAO1|GNA14	http://amigo.geneontology.org/cgi-bin/amigo/term_details?term=GO:0031683
chloride channel activity	Gene Ontology	GO:0005254	11	51	0.0502744	0.118373	GABRR1|GABRG1|GABRA4|CLCN7|CLCN4|GABRB1|SLC26A7|BEST2|GABRB3|GABRA1|CLCA4	http://amigo.geneontology.org/cgi-bin/amigo/term_details?term=GO:0005254
cGMP binding	Gene Ontology	GO:0030553	5	17	0.053534	0.124913	PDE1A|PDE11A|PRKG1|PDE6H|PRKG2	http://amigo.geneontology.org/cgi-bin/amigo/term_details?term=GO:0030553
phosphatidylinositol-3,4,5-trisphosphate binding	Gene Ontology	GO:0005547	7	28	0.0545965	0.125137	ARAP1|DAPP1|ZFYVE16|FERMT2|AKT1|IQGAP1|IQGAP2	http://amigo.geneontology.org/cgi-bin/amigo/term_details?term=GO:0005547
ADP binding	Gene Ontology	GO:0043531	7	28	0.0545965	0.125137	MYH10|MYH9|GCK|PRKAG2|MYO18A|MYO9B|MSH2	http://amigo.geneontology.org/cgi-bin/amigo/term_details?term=GO:0043531
protein tyrosine kinase activity	Gene Ontology	GO:0004713	19	103	0.0559571	0.125887	OBSCN|SRC|RYK|ERBB4|EPHA6|AXL|FYN|SCYL1|FGFR2|MAP2K2|BCR|FER|DYRK4|FGFR1OP|EGFR|NEK10|TYK2|TYRO3|MAP2K6	http://amigo.geneontology.org/cgi-bin/amigo/term_details?term=GO:0004713
calcium-dependent phospholipid binding	Gene Ontology	GO:0005544	8	34	0.056868	0.125887	DYSF|SYTL3|SYT2|PCLO|PLA2G4A|C2CD5|ANXA13|MCTP2	http://amigo.geneontology.org/cgi-bin/amigo/term_details?term=GO:0005544
extracellular ligand-gated ion channel activity	Gene Ontology	GO:0005230	8	34	0.056868	0.125887	GABRR1|GLRA1|HTR3B|GABRA4|GABRB1|GABRB3|GABRA1|GABRG1	http://amigo.geneontology.org/cgi-bin/amigo/term_details?term=GO:0005230
RNA polymerase II core promoter proximal region sequence-specific DNA binding transcription factor activity involved in negative regulation of transcription	Gene Ontology	GO:0001078	8	34	0.056868	0.125887	GFI1|ZFPM1|HMGA2|RCOR1|CC2D1A|DACH1|ZBTB20|CREBBP	http://amigo.geneontology.org/cgi-bin/amigo/term_details?term=GO:0001078
identical protein binding	Gene Ontology	GO:0042802	74	491	0.0577957	0.126857	CD74|STIM1|FNBP1|CLDN11|FHIT|SRC|SMAD4|STK10|L1CAM|EGFR|GAPDH|LZTFL1|RIPK1|EDC3|CD247|RGMB|ABCD1|PRC1|SH3GL1|NCAM1|PIK3AP1|FLT1|YWHAZ|TP63|HCFC1|LTBR|FKBP8|RYR2|PLEKHH2|TRADD|PARK2|DPP9|DVL1|AKT1|CDC42BPA|HOMER1|TGFB3|CAD|DAPK3|SLIT2|ARFIP1|ZDHHC17|PACSIN2|SNRNP200|COL18A1|DAAM1|COMMD1|AGER|CASC3|IMPA1|FXR2|SNCAIP|VEGFA|SLK|VWF|CBY1|TPCN1|CLDN10|ESR1|COL7A1|TOPBP1|MCM6|ROBO1|APP|ROBO2|ATXN1|NUP15…	http://amigo.geneontology.org/cgi-bin/amigo/term_details?term=GO:0042802
helicase activity	Gene Ontology	GO:0004386	13	65	0.0601614	0.13094	HELLS|TDRD9|SNRNP200|WRN|DDX31|SMARCAL1|CHD9|ERCC6L2|CHD3|ATRX|SMARCA4|DHX36|EIF4A2	http://amigo.geneontology.org/cgi-bin/amigo/term_details?term=GO:0004386
cytoskeletal protein binding	Gene Ontology	GO:0008092	11	53	0.0638413	0.137791	DLG5|NCKIPSD|FARP1|EPB41L4B|RDX|NEBL|ANK3|CAPN2|SORBS1|PACSIN2|FRMD3	http://amigo.geneontology.org/cgi-bin/amigo/term_details?term=GO:0008092
structural constituent of muscle	Gene Ontology	GO:0008307	9	41	0.0659922	0.138959	OBSCN|DMD|NEBL|TPM4|TPM2|SMTN|PLEC|DAG1|MYL9	http://amigo.geneontology.org/cgi-bin/amigo/term_details?term=GO:0008307
cell adhesion molecule binding	Gene Ontology	GO:0050839	9	41	0.0659922	0.138959	ITGB1|SLC14A2|NLGN1|MLLT4|NRXN3|CPE|NRXN1|TENM2|PTPRD	http://amigo.geneontology.org/cgi-bin/amigo/term_details?term=GO:0050839
DNA-dependent ATPase activity	Gene Ontology	GO:0008094	9	41	0.0659922	0.138959	SMARCA4|MSH2|MSH4|RBBP4|SMARCAL1|MYO18A|RAD51C|RAD51B|DHX36	http://amigo.geneontology.org/cgi-bin/amigo/term_details?term=GO:0008094
extracellular matrix structural constituent	Gene Ontology	GO:0005201	11	54	0.0714385	0.149214	LAMA1|ACAN|TINAGL1|COL14A1|FBN1|COL4A5|COL5A1|COL4A3|COL4A2|COL4A1|PXDN	http://amigo.geneontology.org/cgi-bin/amigo/term_details?term=GO:0005201
RNA binding	Gene Ontology	GO:0003723	73	493	0.0799306	0.163611	ELAVL4|RBM6|ELAVL1|RPS14|PABPC1|CSTF3|RPLP1|FUBP1|KHDRBS1|CELF2|CPEB3|SETD1A|EDC3|RPL3L|SRBD1|RBMS1|RPS2|HNRNPH3|UPF2|CTIF|ANKRD17|RPL13|ADARB1|CPSF3|RNASEL|PRPF6|XPO1|RPUSD1|RPL7A|KIAA0907|DDX10|DNMT1|RPLP2|DDX31|RPL22|RAD51AP1|SYNJ1|HNRNPM|SYNJ2|MBNL1|PDCD4|SNRNP70|EYA1|RPL27A|KHDRBS3|HNRNPA2B1|PUS7L|PUS1|JAKMIP1|TRIM32|PABPC4|TRIM21|RPUSD4|FXR2|MRPL3|MRPL1|RPL11|SNRPE|CASC3|AKAP1|RPL38|RPS5|PA…	http://amigo.geneontology.org/cgi-bin/amigo/term_details?term=GO:0003723
ATPase activity	Gene Ontology	GO:0016887	23	135	0.0812332	0.163611	DNAH11|MSH2|KIF26A|ATF7IP|MYO18A|ATP5C1|ATP13A1|MYH9|ABCD1|MT-ATP6|PSMC4|WRN|CLU|DNAH2|ABCA12|ABCA13|ABCA2|MYO9B|ABCA1|HSP90AA1|KIF20B|RNF213|ABCA9	http://amigo.geneontology.org/cgi-bin/amigo/term_details?term=GO:0016887
voltage-gated sodium channel activity	Gene Ontology	GO:0005248	5	19	0.0814896	0.163611	HCN1|SCN2A|SCN4B|SCN8A|ASIC2	http://amigo.geneontology.org/cgi-bin/amigo/term_details?term=GO:0005248
R-SMAD binding	Gene Ontology	GO:0070412	5	19	0.0814896	0.163611	SMAD4|SMURF1|SMAD6|PPM1A|SMAD3	http://amigo.geneontology.org/cgi-bin/amigo/term_details?term=GO:0070412
calcium channel regulator activity	Gene Ontology	GO:0005246	5	19	0.0814896	0.163611	STIM1|PRKG1|NRXN3|GRM7|NRXN1	http://amigo.geneontology.org/cgi-bin/amigo/term_details?term=GO:0005246
cation-transporting ATPase activity	Gene Ontology	GO:0019829	6	25	0.0859603	0.168427	ATP13A1|ATP10B|ATP10D|ATP9A|ATP8B4|ATP2C1	http://amigo.geneontology.org/cgi-bin/amigo/term_details?term=GO:0019829
laminin binding	Gene Ontology	GO:0043236	6	25	0.0859603	0.168427	ITGB1|ITGA3|RPSA|TINAGL1|AGRN|GPC1	http://amigo.geneontology.org/cgi-bin/amigo/term_details?term=GO:0043236
Rho GTPase activator activity	Gene Ontology	GO:0005100	6	25	0.0859603	0.168427	ARAP1|SRGAP1|ARHGAP26|ARHGAP10|ARHGAP5|MYO9B	http://amigo.geneontology.org/cgi-bin/amigo/term_details?term=GO:0005100
protein self-association	Gene Ontology	GO:0043621	8	37	0.0864897	0.168427	ACVR2A|ZNF639|TRIM32|RYR2|DMTN|MDH2|L1CAM|ATXN1	http://amigo.geneontology.org/cgi-bin/amigo/term_details?term=GO:0043621
cyclin-dependent protein kinase activity	Gene Ontology	GO:0004693	7	32	0.100002	0.192596	CDK19|CDK12|CDK13|CDK16|CDK11B|CDKL2|CDK6	http://amigo.geneontology.org/cgi-bin/amigo/term_details?term=GO:0004693
Ran GTPase binding	Gene Ontology	GO:0008536	6	26	0.100388	0.192596	XPO1|TNPO2|XPOT|KPNB1|IPO7|IPO4	http://amigo.geneontology.org/cgi-bin/amigo/term_details?term=GO:0008536
ubiquitin-specific protease activity	Gene Ontology	GO:0004843	13	71	0.105773	0.201077	OTUD3|USP47|USP46|SENP3|USP7|USP12|USP13|BRCC3|USP21|USP16|USP32|USP25|USP36	http://amigo.geneontology.org/cgi-bin/amigo/term_details?term=GO:0004843
glycoprotein binding	Gene Ontology	GO:0001948	9	45	0.106361	0.201077	ITGB1|OS9|EGFR|FYN|STX1A|CSNK1D|FLNA|VWF|RASA1	http://amigo.geneontology.org/cgi-bin/amigo/term_details?term=GO:0001948
DNA binding	Gene Ontology	GO:0003677	233	1718	0.11299	0.211578	MYPOP|CRAMP1L|ZFPM1|POLR3D|ZFAND3|POLR3C|KLF7|RBPJ|NUP153|NFE2L1|DNMT1|DEAF1|RORA|RAD51B|ZNF668|PHC1|FOXF2|DRAP1|ZNF664|DMTF1|ZSCAN23|HUWE1|TRIM28|ZMYM4|ZNF445|WRN|ZNF680|SP4|TRIM21|AHRR|SNAPC3|SSH2|SNAPC4|BRD4|ZNF526|NFAT5|ZNF675|HNRNPDL|NME2|ZNF670|DDX41|WHSC1|ARID1A|H2AFY|RFX3|RUNX2|TBX1|SARNP|SAP30L|ZNF776|ZKSCAN8|ZBTB20|ZNF37A|ELP3|KDM5A|GON4L|ZNF699|FOXP1|APP|ZNF692|ZNF75D|LHFP|RFX1|MYO18A|…	http://amigo.geneontology.org/cgi-bin/amigo/term_details?term=GO:0003677
protein complex binding	Gene Ontology	GO:0032403	28	176	0.115302	0.211578	PCSK2|TCEB1|KHDRBS1|RIPK1|PDCL|MLKL|NCOR2|TMED10|FYB|STRN4|RARB|CIITA|TRADD|IQGAP1|GNB4|CDKN1A|YWHAZ|WRN|LRRC16A|NDUFA8|RNF40|DAG1|PEX1|RRAS|LRP1|CD2AP|BCKDHB|STRN	http://amigo.geneontology.org/cgi-bin/amigo/term_details?term=GO:0032403
mitogen-activated protein kinase kinase kinase binding	Gene Ontology	GO:0031435	5	21	0.115757	0.211578	SASH1|MAPK1|PPEF2|TCF3|CDC37	http://amigo.geneontology.org/cgi-bin/amigo/term_details?term=GO:0031435
polyubiquitin binding	Gene Ontology	GO:0031593	5	21	0.115757	0.211578	FAAP20|RAD23B|BRE|AGL|BRCC3	http://amigo.geneontology.org/cgi-bin/amigo/term_details?term=GO:0031593
thyroid hormone receptor binding	Gene Ontology	GO:0046966	6	27	0.116	0.211578	MED13|MED14|MED16|JMJD1C|TRIP6|NCOR1	http://amigo.geneontology.org/cgi-bin/amigo/term_details?term=GO:0046966
SMAD binding	Gene Ontology	GO:0046332	8	40	0.123591	0.221779	TGFBR3|ACVRL1|HMGA2|SMAD3|BMPR1A|MAGI2|FLNA|SKI	http://amigo.geneontology.org/cgi-bin/amigo/term_details?term=GO:0046332
monooxygenase activity	Gene Ontology	GO:0004497	8	40	0.123591	0.221779	FMO2|CYP11A1|PTGIS|CYP46A1|CYP2E1|CYP4F11|CYP2C18|CYP4F3	http://amigo.geneontology.org/cgi-bin/amigo/term_details?term=GO:0004497
double-stranded RNA binding	Gene Ontology	GO:0003725	10	53	0.124162	0.221779	PRKRIP1|STAU2|ELAVL1|ADARB1|HSP90AB1|RFTN1|ILF3|MBNL1|MTDH|DHX36	http://amigo.geneontology.org/cgi-bin/amigo/term_details?term=GO:0003725
hyaluronic acid binding	Gene Ontology	GO:0005540	5	22	0.135072	0.236376	CHODL|VCAN|HAPLN1|ACAN|CD44	http://amigo.geneontology.org/cgi-bin/amigo/term_details?term=GO:0005540
cation channel activity	Gene Ontology	GO:0005261	5	22	0.135072	0.236376	GRIN2C|PIEZO1|PIEZO2|PKD1|TRPM3	http://amigo.geneontology.org/cgi-bin/amigo/term_details?term=GO:0005261
RNA polymerase II transcription corepressor activity	Gene Ontology	GO:0001106	5	22	0.135072	0.236376	N4BP2L2|NFIB|TFAP2B|TCERG1|TBX15	http://amigo.geneontology.org/cgi-bin/amigo/term_details?term=GO:0001106
transcription cofactor activity	Gene Ontology	GO:0003712	9	48	0.144022	0.249097	SND1|CALCOCO1|NFE2L1|LDB2|MED13|MED14|MED16|TFDP2|CREBBP	http://amigo.geneontology.org/cgi-bin/amigo/term_details?term=GO:0003712
phosphoprotein binding	Gene Ontology	GO:0051219	7	35	0.144265	0.249097	SRC|DPYSL3|PAFAH1B1|CSNK1D|MTOR|MID2|MID1	http://amigo.geneontology.org/cgi-bin/amigo/term_details?term=GO:0051219
scavenger receptor activity	Gene Ontology	GO:0005044	9	49	0.157898	0.269179	HHIPL1|MARCO|TINAGL1|ENPP3|ENPP1|CORIN|TMPRSS15|SBSPON|PRSS12	http://amigo.geneontology.org/cgi-bin/amigo/term_details?term=GO:0005044
structural constituent of cytoskeleton	Gene Ontology	GO:0005200	16	97	0.157974	0.269179	DMD|ERBB2IP|BICD1|EPB41L4B|PPL|TLN2|BFSP1|AGRN|TUBA1C|ANK2|ANK3|TLN1|SPTAN1|TUBA4A|CD2AP|CTNNA2	http://amigo.geneontology.org/cgi-bin/amigo/term_details?term=GO:0005200
Rab GTPase activator activity	Gene Ontology	GO:0005097	11	63	0.164573	0.278591	RABGAP1|TBC1D4|RABGAP1L|GDI2|TBC1D32|SGSM2|SGSM1|TBC1D1|TBC1D12|USP6NL|TBC1D10B	http://amigo.geneontology.org/cgi-bin/amigo/term_details?term=GO:0005097
structural constituent of ribosome	Gene Ontology	GO:0003735	25	162	0.166215	0.279427	RPS14|RPLP2|RPLP1|RPL13|MRPS17|RPS5|RPS2|RPL7A|MRPS30|RPL22|RPL13A|RPL27A|MRPL35|MRPS9|MRPS6|RPS28|RPL10|RPL11|RPL12|MRPL1|RPSA|RPL38|RPL3L|RPL31|MRPL3	http://amigo.geneontology.org/cgi-bin/amigo/term_details?term=GO:0003735
ubiquitin binding	Gene Ontology	GO:0043130	8	43	0.167706	0.279427	TRIM32|FAF2|DNAJC2|SMAD3|USP13|USP16|RBCK1|FAAP20	http://amigo.geneontology.org/cgi-bin/amigo/term_details?term=GO:0043130
viral receptor activity	Gene Ontology	GO:0001618	6	30	0.169382	0.279427	ITGB1|CD55|HYAL3|ITGAV|DAG1|XPR1	http://amigo.geneontology.org/cgi-bin/amigo/term_details?term=GO:0001618
ATP-dependent DNA helicase activity	Gene Ontology	GO:0004003	6	30	0.169382	0.279427	CHD3|WRN|RTEL1-TNFRSF6B|MCM6|RTEL1|XRCC5	http://amigo.geneontology.org/cgi-bin/amigo/term_details?term=GO:0004003
SH3/SH2 adaptor activity	Gene Ontology	GO:0005070	9	50	0.172392	0.280815	SRC|SKAP2|CLNK|VAV3|KHDRBS1|GRAP2|EPS8|PAG1|SORBS1	http://amigo.geneontology.org/cgi-bin/amigo/term_details?term=GO:0005070
ion channel activity	Gene Ontology	GO:0005216	9	50	0.172392	0.280815	TPCN1|NALCN|SCN8A|CLCN4|SCN2A|HTR3B|TRPM2|TRPV3|TRPM3	http://amigo.geneontology.org/cgi-bin/amigo/term_details?term=GO:0005216
fibronectin binding	Gene Ontology	GO:0001968	5	24	0.177534	0.285599	ITGB1|CTGF|ITGA3|VEGFA|LPA	http://amigo.geneontology.org/cgi-bin/amigo/term_details?term=GO:0001968
Rab guanyl-nucleotide exchange factor activity	Gene Ontology	GO:0017112	5	24	0.177534	0.285599	ST5|DENND2A|DENND5B|DENND4B|RAB3IP	http://amigo.geneontology.org/cgi-bin/amigo/term_details?term=GO:0017112
ATP-dependent helicase activity	Gene Ontology	GO:0008026	13	78	0.179257	0.28659	SNRNP200|TDRD9|DDX10|DDX41|DDX31|HFM1|ERCC6L2|DHX16|FANCM|DHX37|DHX35|DHX36|EIF4A2	http://amigo.geneontology.org/cgi-bin/amigo/term_details?term=GO:0008026
nucleotide binding	Gene Ontology	GO:0000166	49	342	0.187744	0.296857	ELAVL4|RBM6|POLA1|ENOX2|FHIT|PABPC1|PABPC4|CELF2|CPEB3|SETD1A|SRSF11|HNRNPH3|ADCY2|ELAVL1|RAVER2|EIF3B|NAV3|SYNJ1|HNRNPA2B1|RBM33|CIRBP|RBM19|SNRNP70|NT5C2|HNRNPM|SREK1|ENOX1|SYNJ2|C17orf85|RBM38|HSP90AA1|SLC27A4|R3HCC1L|ADCY5|AKAP7|HNRNPDL|RBMS1|RBM47|ADCY3|ADCY8|TRA2A|RBM26|TYMS|UPF3A|RBM25|ABCA2|PRTFDC1|PPIL4|RNF213	http://amigo.geneontology.org/cgi-bin/amigo/term_details?term=GO:0000166
protein disulfide oxidoreductase activity	Gene Ontology	GO:0015035	6	31	0.189118	0.296857	ENOX2|TXNL1|PDIA3|GLRX3|TXNDC8|DNAJC10	http://amigo.geneontology.org/cgi-bin/amigo/term_details?term=GO:0015035
E-box binding	Gene Ontology	GO:0070888	6	31	0.189118	0.296857	TCF3|CLOCK|SREBF2|PER1|TCF12|ARNTL2	http://amigo.geneontology.org/cgi-bin/amigo/term_details?term=GO:0070888
RNA polymerase II distal enhancer sequence-specific DNA binding	Gene Ontology	GO:0000980	7	38	0.196221	0.306152	HDAC2|SMARCB1|RBBP4|GATAD2B|SMARCC1|NR1H4|SMARCA4	http://amigo.geneontology.org/cgi-bin/amigo/term_details?term=GO:0000980
manganese ion binding	Gene Ontology	GO:0030145	8	45	0.200567	0.31031	PRUNE|PPM1A|WRN|PPEF2|PPEF1|ATP2C1|NUDT7|PPM1B	http://amigo.geneontology.org/cgi-bin/amigo/term_details?term=GO:0030145
transferase activity, transferring phosphorus-containing groups	Gene Ontology	GO:0016772	9	52	0.203107	0.31031	VRK2|CDK16|MAP2K2|CSNK1D|GAK|DYRK4|IRAK1|NEK11|SRPK2	http://amigo.geneontology.org/cgi-bin/amigo/term_details?term=GO:0016772
cysteine-type endopeptidase activity	Gene Ontology	GO:0004197	9	52	0.203107	0.31031	USP12|CFLAR|PDIA3|USP7|ATG4C|USP13|USP9X|USP16|BLMH	http://amigo.geneontology.org/cgi-bin/amigo/term_details?term=GO:0004197
drug binding	Gene Ontology	GO:0008144	11	66	0.204831	0.31031	PPP3CA|DCK|PDE4D|ALB|TYMS|RARB|MTOR|CASR|FASN|CHRM3|GABRA1	http://amigo.geneontology.org/cgi-bin/amigo/term_details?term=GO:0008144
receptor activity	Gene Ontology	GO:0004872	34	233	0.204876	0.31031	ANTXR1|NRXN3|AGER|NOTCH1|TNFRSF10B|TNFRSF10A|ITGB5|ATRNL1|MED13|MED14|MED16|PLXND1|RRBP1|XPR1|ITGB1|GUCY2D|NLGN1|CHRM3|PAQR6|LRP1|IGSF1|SEMA3B|SEMA3A|EDA2R|SEMA3C|SLC20A1|SEMA3E|SEMA3D|PLXNA1|MCC|MEGF8|NRXN1|GFRA1|AMOT	http://amigo.geneontology.org/cgi-bin/amigo/term_details?term=GO:0004872
RNA polymerase II distal enhancer sequence-specific DNA binding transcription factor activity	Gene Ontology	GO:0003705	14	88	0.215161	0.323993	MEF2C|GTF2IRD1|FOXP1|SRF|FOXP3|RFX3|RFX1|PROX1|TLE4|NR5A2|NR5A1|NR1H4|NFIX|PKNOX1	http://amigo.geneontology.org/cgi-bin/amigo/term_details?term=GO:0003705
phospholipid binding	Gene Ontology	GO:0005543	12	74	0.218151	0.326597	ARHGAP44|DYSF|OSBPL1A|DAPP1|PSD|AGAP1|SYT16|ARHGAP26|NR5A1|ABCA1|MYOF|NR5A2	http://amigo.geneontology.org/cgi-bin/amigo/term_details?term=GO:0005543
aminopeptidase activity	Gene Ontology	GO:0004177	6	33	0.230984	0.341856	ERAP1|TRHDE|TPP2|DPP9|BLMH|LNPEP	http://amigo.geneontology.org/cgi-bin/amigo/term_details?term=GO:0004177
ATPase activity, coupled to transmembrane movement of substances	Gene Ontology	GO:0042626	6	33	0.230984	0.341856	ABCC4|ABCB7|ABCD1|ABCA2|ABCD2|ABCC3	http://amigo.geneontology.org/cgi-bin/amigo/term_details?term=GO:0042626
histone binding	Gene Ontology	GO:0042393	11	68	0.233795	0.344051	RCC1|SET|TBL1X|DNAJC2|RBBP4|DEK|USP16|RNF8|ATRX|IPO7|UIMC1	http://amigo.geneontology.org/cgi-bin/amigo/term_details?term=GO:0042393
protein dimerization activity	Gene Ontology	GO:0046983	25	171	0.244132	0.357232	FBXW11|CLOCK|HPS4|TBX1|ARNTL2|NCOA2|SREBF2|TCF3|FAP|TFAP2B|NUP210|NR3C1|TFEC|NLGN1|MLXIPL|TCF12|CELSR1|AHRR|STK3|EBF2|GARS|BTRC|MEF2C|MEF2D|PPP3CA	http://amigo.geneontology.org/cgi-bin/amigo/term_details?term=GO:0046983
cysteine-type peptidase activity	Gene Ontology	GO:0008234	12	76	0.246281	0.357972	CAPN15|TINAGL1|SENP3|USP43|USP7|ATG4C|ATG4B|USP9X|BLMH|USP47|USP21|CAPN2	http://amigo.geneontology.org/cgi-bin/amigo/term_details?term=GO:0008234
sequence-specific DNA binding	Gene Ontology	GO:0043565	74	542	0.247402	0.357972	FOXP3|NR1H4|FOXP1|FOXP4|CLOCK|SMAD4|RORB|ONECUT1|JUND|SMAD3|FOXO3|TBX1|NR4A2|NOTCH1|PITX1|SOX6|NCOR2|NCOR1|RERE|TP63|STAT4|ATF6|DISC1|SIX4|CALCOCO1|NFE2L1|TFAP2B|NR1H3|RORA|ELF4|POU6F2|TRIM24|CERS6|NR5A2|NR5A1|DRAP1|HDAC2|MTA3|ESRRG|NR3C2|NR3C1|TRIM28|FOXF2|TCF3|TSHZ2|KDM6B|RXRA|RXRB|CUX1|PKNOX1|RARB|VDR|HDX|PROX1|PKNOX2|FOXN3|EPAS1|HMBOX1|GATAD2A|ETV6|ESR1|TCF7L1|TCF7L2|ZGPAT|EZH2|POLE3|MYBBP1A|…	http://amigo.geneontology.org/cgi-bin/amigo/term_details?term=GO:0043565
core promoter binding	Gene Ontology	GO:0001047	6	34	0.252925	0.36192	HDAC2|CLOCK|HMGA2|NOTCH1|EZH2|DHX36	http://amigo.geneontology.org/cgi-bin/amigo/term_details?term=GO:0001047
NAD binding	Gene Ontology	GO:0051287	6	34	0.252925	0.36192	NDUFV1|IDH3B|GAPDH|PHGDH|CTBP2|NNT	http://amigo.geneontology.org/cgi-bin/amigo/term_details?term=GO:0051287
microtubule motor activity	Gene Ontology	GO:0003777	12	77	0.260826	0.371175	DNAH2|DNAH7|KIF1C|DYNC1I1|KIF26A|KIF18B|KIF13A|KIF13B|STARD9|KIF20B|KIFC3|DNAH11	http://amigo.geneontology.org/cgi-bin/amigo/term_details?term=GO:0003777
magnesium ion binding	Gene Ontology	GO:0000287	27	188	0.263879	0.373468	PDXK|MSH2|ATP9A|IDH3B|PPM1B|PPM1A|CDC42BPA|CDC42BPB|CASR|NLK|ATP10B|EYA2|GTPBP10|WRN|PGM5|GCK|ATP10D|NUDT7|ENO1|STK3|MAST4|SRPK2|RPS6KA4|SIK3|PSPH|PRTFDC1|ATP8B4	http://amigo.geneontology.org/cgi-bin/amigo/term_details?term=GO:0000287
steroid binding	Gene Ontology	GO:0005496	5	28	0.274088	0.379619	ESRRG|PAQR8|NR3C2|NR3C1|ESR1	http://amigo.geneontology.org/cgi-bin/amigo/term_details?term=GO:0005496
phosphatidylinositol phospholipase C activity	Gene Ontology	GO:0004435	5	28	0.274088	0.379619	PLCB1|PLCH1|PLCB4|CHRM3|CASR	http://amigo.geneontology.org/cgi-bin/amigo/term_details?term=GO:0004435
small GTPase regulator activity	Gene Ontology	GO:0005083	5	28	0.274088	0.379619	MINK1|IPO7|CDC42BPA|CDC42BPB|CIT	http://amigo.geneontology.org/cgi-bin/amigo/term_details?term=GO:0005083
RNA polymerase II regulatory region sequence-specific DNA binding	Gene Ontology	GO:0000977	5	28	0.274088	0.379619	ETS2|CUX1|KLF12|MEF2C|MEF2D	http://amigo.geneontology.org/cgi-bin/amigo/term_details?term=GO:0000977
pyridoxal phosphate binding	Gene Ontology	GO:0030170	9	57	0.288156	0.396981	PDXK|GPT2|GLDC|ALB|CSAD|MARC2|SPTLC1|GADL1|PDXDC2P	http://amigo.geneontology.org/cgi-bin/amigo/term_details?term=GO:0030170
lipid binding	Gene Ontology	GO:0008289	21	146	0.293502	0.402206	FNBP1|STARD13|COL4A3BP|CADPS2|CD55|S1PR3|SH3GL1|STARD9|PSAP|INPP4B|CD36|MELK|PCTP|FER|ACBD6|PITPNM2|APOL3|PITPNA|EPN1|PITPNC1|PACSIN2	http://amigo.geneontology.org/cgi-bin/amigo/term_details?term=GO:0008289
phosphatidylinositol binding	Gene Ontology	GO:0035091	11	72	0.295825	0.402351	SNX7|CCDC88A|PLD2|MTM1|MYO1E|FCHO2|PXDC1|SNX30|ITPR2|ITPR3|SH3PXD2A	http://amigo.geneontology.org/cgi-bin/amigo/term_details?term=GO:0035091
receptor tyrosine kinase binding	Gene Ontology	GO:0030971	5	29	0.299822	0.402351	GNB2L1|NRG3|PTPN1|DOCK4|GAS6	http://amigo.geneontology.org/cgi-bin/amigo/term_details?term=GO:0030971
mRNA 3'-UTR binding	Gene Ontology	GO:0003730	5	29	0.299822	0.402351	ELAVL4|CIRBP|RBM38|CPEB3|ELAVL1	http://amigo.geneontology.org/cgi-bin/amigo/term_details?term=GO:0003730
hydrolase activity, acting on ester bonds	Gene Ontology	GO:0016788	5	29	0.299822	0.402351	STK31|LIPK|SRBD1|DBR1|SND1	http://amigo.geneontology.org/cgi-bin/amigo/term_details?term=GO:0016788
nucleoside-triphosphatase activity	Gene Ontology	GO:0017111	8	51	0.31149	0.415855	ENTPD1|KATNAL2|NAV3|RNF213|ATAD2B|NVL|TOR2A|SPATA5	http://amigo.geneontology.org/cgi-bin/amigo/term_details?term=GO:0017111
NADP binding	Gene Ontology	GO:0050661	6	37	0.321592	0.42714	FMO2|FMO4|GAPDH|CRYM|NNT|TXNRD2	http://amigo.geneontology.org/cgi-bin/amigo/term_details?term=GO:0050661
ribosome binding	Gene Ontology	GO:0043022	5	30	0.325909	0.430666	RPN2|EIF3K|MTOR|EFTUD1|RPSA	http://amigo.geneontology.org/cgi-bin/amigo/term_details?term=GO:0043022
flavin adenine dinucleotide binding	Gene Ontology	GO:0050660	10	67	0.335547	0.438923	FMO2|KDM1B|AGPS|FMO4|ACAD9|XDH|MAOB|ACADVL|TXNRD2|DHCR24	http://amigo.geneontology.org/cgi-bin/amigo/term_details?term=GO:0050660
protease binding	Gene Ontology	GO:0002020	10	67	0.335547	0.438923	ITGB1|OS9|LRP1|FN1|RYR1|FAP|SERPINB9|CFLAR|VWF|BCL2	http://amigo.geneontology.org/cgi-bin/amigo/term_details?term=GO:0002020
transferase activity	Gene Ontology	GO:0016740	9	60	0.343096	0.446542	GALNTL5|GALNT11|LARGE|NDUFAF6|SGMS1|TAOK3|FDFT1|TAOK1|GPHN	http://amigo.geneontology.org/cgi-bin/amigo/term_details?term=GO:0016740
RNA polymerase II core promoter proximal region sequence-specific DNA binding transcription factor activity involved in positive regulation of transcription	Gene Ontology	GO:0001077	11	75	0.344955	0.446716	EPAS1|MEF2C|NFIB|SRF|TP63|GLIS2|RBPJ|TFAP2B|HMGA2|RUNX2|ONECUT1	http://amigo.geneontology.org/cgi-bin/amigo/term_details?term=GO:0001077
DNA-directed DNA polymerase activity	Gene Ontology	GO:0003887	5	31	0.352216	0.451603	POLD2|POLE3|POLB|POLA1|MYBBP1A	http://amigo.geneontology.org/cgi-bin/amigo/term_details?term=GO:0003887
G-protein coupled receptor binding	Gene Ontology	GO:0001664	5	31	0.352216	0.451603	ADORA1|GNA14|UTS2B|ARHGEF12|GNAQ	http://amigo.geneontology.org/cgi-bin/amigo/term_details?term=GO:0001664
4 iron, 4 sulfur cluster binding	Gene Ontology	GO:0051539	6	39	0.368755	0.470481	NDUFV1|POLA1|NUBPL|PRIM2|RTEL1|CDKAL1	http://amigo.geneontology.org/cgi-bin/amigo/term_details?term=GO:0051539
transferase activity, transferring glycosyl groups	Gene Ontology	GO:0016757	8	54	0.371135	0.471195	GALNTL5|GALNT10|EXT1|GALNT11|B3GNTL1|LARGE|FUT8|POFUT1	http://amigo.geneontology.org/cgi-bin/amigo/term_details?term=GO:0016757
histone acetyltransferase activity	Gene Ontology	GO:0004402	7	47	0.381294	0.479394	NCOA2|CLOCK|EPC1|CDYL|SUPT3H|ELP3|CREBBP	http://amigo.geneontology.org/cgi-bin/amigo/term_details?term=GO:0004402
symporter activity	Gene Ontology	GO:0015293	7	47	0.381294	0.479394	SLC4A10|SLC16A4|SLC24A3|SLC5A12|SLC16A14|SLC15A3|SLC15A5	http://amigo.geneontology.org/cgi-bin/amigo/term_details?term=GO:0015293
serine-type peptidase activity	Gene Ontology	GO:0008236	8	55	0.391254	0.48636	DPP10|IMMP2L|FAP|PRSS12|DPP9|ST14|PRSS21|PRCP	http://amigo.geneontology.org/cgi-bin/amigo/term_details?term=GO:0008236
oxidoreductase activity, acting on paired donors, with incorporation or reduction of molecular oxygen	Gene Ontology	GO:0016705	6	40	0.392468	0.48636	CYP46A1|CYP4F11|PTGIS|CYP11A1|CYP2E1|CYP4F3	http://amigo.geneontology.org/cgi-bin/amigo/term_details?term=GO:0016705
peptidyl-prolyl cis-trans isomerase activity	Gene Ontology	GO:0003755	6	40	0.392468	0.48636	FKBP2|PPIL4|PPIL6|PPIG|CWC27|FKBP8	http://amigo.geneontology.org/cgi-bin/amigo/term_details?term=GO:0003755
kinase binding	Gene Ontology	GO:0019900	7	48	0.403007	0.49013	JAKMIP1|PFKFB2|TRADD|PARK2|PER1|TRIP6|SP100	http://amigo.geneontology.org/cgi-bin/amigo/term_details?term=GO:0019900
RNA polymerase II transcription factor binding	Gene Ontology	GO:0001085	5	33	0.404972	0.49013	SMAD4|ZFPM1|WWP2|CREBBP|MTDH	http://amigo.geneontology.org/cgi-bin/amigo/term_details?term=GO:0001085
RNA polymerase II core promoter sequence-specific DNA binding	Gene Ontology	GO:0000979	5	33	0.404972	0.49013	SMAD5|RBPJ|TFAP2B|IRF7|WBP2	http://amigo.geneontology.org/cgi-bin/amigo/term_details?term=GO:0000979
protein phosphatase inhibitor activity	Gene Ontology	GO:0004864	5	33	0.404972	0.49013	PTN|SET|PHACTR1|CABIN1|PHACTR2	http://amigo.geneontology.org/cgi-bin/amigo/term_details?term=GO:0004864
RNA polymerase II transcription cofactor activity	Gene Ontology	GO:0001104	5	33	0.404972	0.49013	MED20|MED6|MED13|MED14|MED15	http://amigo.geneontology.org/cgi-bin/amigo/term_details?term=GO:0001104
receptor signaling protein activity	Gene Ontology	GO:0005057	6	41	0.416152	0.501318	RGS12|SMAD5|DCLK1|TIAM2|FLRT2|PDCL	http://amigo.geneontology.org/cgi-bin/amigo/term_details?term=GO:0005057
histone deacetylase binding	Gene Ontology	GO:0042826	10	72	0.424154	0.50494	FOXP3|HDAC9|RBBP4|MEF2C|CAMTA2|DHX36|BCOR|MEF2D|NCOR2|NCOR1	http://amigo.geneontology.org/cgi-bin/amigo/term_details?term=GO:0042826
methylated histone residue binding	Gene Ontology	GO:0035064	7	49	0.424692	0.50494	TRIM24|RBBP5|CDYL|CDYL2|PHF8|ATRX|SPIN1	http://amigo.geneontology.org/cgi-bin/amigo/term_details?term=GO:0035064
growth factor activity	Gene Ontology	GO:0008083	22	165	0.425007	0.50494	TGFB3|NENF|PDGFC|EGF|PTN|WISP3|NRG3|NRG2|GDF11|CECR1|NTF3|PDGFD|GPI|VGF|VEGFA|FGF7|GDF15|BMP7|BMP1|FBRS|CTGF|BTC	http://amigo.geneontology.org/cgi-bin/amigo/term_details?term=GO:0008083
cholesterol binding	Gene Ontology	GO:0015485	5	34	0.431187	0.509943	OSBPL1A|SOAT1|CYP11A1|ABCA1|NR1H3	http://amigo.geneontology.org/cgi-bin/amigo/term_details?term=GO:0015485
single-stranded DNA binding	Gene Ontology	GO:0003697	10	74	0.459699	0.535466	RAD23B|HNRNPDL|RAD51AP1|MSH2|FUBP1|RPA1|SSBP4|MCM6|RBMS1|RAD51B	http://amigo.geneontology.org/cgi-bin/amigo/term_details?term=GO:0003697
receptor binding	Gene Ontology	GO:0005102	38	294	0.462684	0.535466	IL1RAPL1|LAMA1|MYO1C|ADAM10|TENM2|NTF3|PEX14|FYB|WNT10B|GNB2L1|RCHY1|C3|NRG3|NRG2|HSD17B4|C5|SRC|LAMA2|LAMA3|DIAPH2|TRIM24|DMTN|CNTFR|NUDT19|RASA1|NUDT7|RSPO2|CRTAM|EDA|WNT2|APP|CD276|NRXN1|PFN1|PTPRD|GFRA1|NXPH1|GAS6	http://amigo.geneontology.org/cgi-bin/amigo/term_details?term=GO:0005102
peptidase activity	Gene Ontology	GO:0008233	11	82	0.462946	0.535466	IMMP2L|BMP1|FAP|CAPN15|NAALADL2|PCSK7|PCSK5|ATG4C|USP25|HM13|PPP2R5C	http://amigo.geneontology.org/cgi-bin/amigo/term_details?term=GO:0008233
phosphoprotein phosphatase activity	Gene Ontology	GO:0004721	6	43	0.463106	0.535466	PPAP2B|MTM1|PPM1H|PPEF1|SSH2|PPP3CC	http://amigo.geneontology.org/cgi-bin/amigo/term_details?term=GO:0004721
ligand-dependent nuclear receptor transcription coactivator activity	Gene Ontology	GO:0030374	6	43	0.463106	0.535466	NCOA2|PUS1|CALCOCO1|MED13|MED14|ZMIZ2	http://amigo.geneontology.org/cgi-bin/amigo/term_details?term=GO:0030374
sequence-specific DNA binding transcription factor activity	Gene Ontology	GO:0003700	134	1053	0.470865	0.542018	MYPOP|CERS6|KLF7|SIX4|RBPJ|RORB|RORA|ZNF668|FOXF2|DRAP1|DMTF1|ZSCAN23|TRIM28|TRIM29|NFAT5|TSC22D1|TSC22D2|SP4|SNAPC4|ZNF445|NME2|TCF7L1|TCF7L2|RFX3|ZKSCAN1|ZGPAT|TBX1|L3MBTL4|TCF12|PRRX1|ZKSCAN8|ZNF37A|KDM5A|ZNF215|FOXP3|ZNF217|VDR|FOXP4|POU6F2|FUBP1|ZNF75D|ESRRG|ZNF696|KMT2B|PKNOX2|ST18|RUNX2|TCF3|MKL1|ZBTB38|RUNX1|NR5A2|NR5A1|NR1H4|NR1H3|NFE2L1|TFEC|TSHZ2|GTF2IRD1|CUX1|GCFC2|PKNOX1|ARNT2|TAF4|I…	http://amigo.geneontology.org/cgi-bin/amigo/term_details?term=GO:0003700
metalloendopeptidase activity	Gene Ontology	GO:0004222	14	107	0.485442	0.556325	ADAMTSL2|ADAMTS7|ADAMTS6|BMP1|ADAMTS3|FAP|ADAMTS9|ADAM10|ADAM12|ADAMTS12|ADAMTS15|ADAM22|ADAMTS20|ADAM28	http://amigo.geneontology.org/cgi-bin/amigo/term_details?term=GO:0004222
double-stranded DNA binding	Gene Ontology	GO:0003690	15	117	0.51528	0.587918	NFIC|TP63|HNRNPDL|NFIB|EGFR|MSH2|AFF3|JUND|SMAD3|RAD51AP1|RBMS1|NR5A1|HLF|XRCC5|RAD51B	http://amigo.geneontology.org/cgi-bin/amigo/term_details?term=GO:0003690
mRNA binding	Gene Ontology	GO:0003729	9	70	0.529701	0.599783	ELAVL1|NOVA1|ADARB1|TYMS|RPS5|RBM25|RPS2|RBM38|AGO2	http://amigo.geneontology.org/cgi-bin/amigo/term_details?term=GO:0003729
voltage-gated potassium channel activity	Gene Ontology	GO:0005249	6	46	0.531434	0.599783	HCN1|KCNQ5|KCNAB1|KCNMA1|KCNQ3|KCNT2	http://amigo.geneontology.org/cgi-bin/amigo/term_details?term=GO:0005249
phosphatidylinositol-4,5-bisphosphate binding	Gene Ontology	GO:0005546	5	38	0.532626	0.599783	PFN1|PLCB1|TULP1|FCHO2|SNX18	http://amigo.geneontology.org/cgi-bin/amigo/term_details?term=GO:0005546
protein phosphatase binding	Gene Ontology	GO:0019903	8	63	0.549078	0.615633	DLG3|GCK|EGFR|IRS2|GNB2L1|JUP|MYO16|IQGAP1	http://amigo.geneontology.org/cgi-bin/amigo/term_details?term=GO:0019903
calcium-dependent protein binding	Gene Ontology	GO:0048306	6	47	0.553406	0.61781	STX1A|STMN2|NRXN1|CPLX2|GRM4|SEC31A	http://amigo.geneontology.org/cgi-bin/amigo/term_details?term=GO:0048306
catalytic activity	Gene Ontology	GO:0003824	28	225	0.561685	0.623442	FHIT|DIP2B|CDYL2|PPM1A|ACSM1|SULF1|CDYL|MED16|HMGCLL1|ACSS2|ENPP3|ENPP1|SUCLG2|NMT1|UBA1|PHLPP2|SUGCT|RIMKLA|MARC2|PLD5|AKAP7|PLD2|PLD3|ACSL3|ALDH1L1|GPT2|PFKFB3|ECHDC1	http://amigo.geneontology.org/cgi-bin/amigo/term_details?term=GO:0003824
hydrolase activity	Gene Ontology	GO:0016787	24	193	0.563264	0.623442	TASP1|FHIT|HDAC7|FAAH2|CPPED1|INPPL1|DDHD2|NDST4|ABHD13|PNPLA7|DCLRE1A|TRPM2|CPSF3L|NAAA|PLBD1|LIPI|USP16|NUDT19|PAFAH1B1|DBR1|PPP1CB|SERHL|MPPED2|PPP3CC	http://amigo.geneontology.org/cgi-bin/amigo/term_details?term=GO:0016787
transmembrane transporter activity	Gene Ontology	GO:0022857	5	40	0.580189	0.639443	ATP5C1|MT-ATP6|SV2C|SLC2A14|SVOP	http://amigo.geneontology.org/cgi-bin/amigo/term_details?term=GO:0022857
sequence-specific DNA binding RNA polymerase II transcription factor activity	Gene Ontology	GO:0000981	10	84	0.627406	0.686326	ZNF215|NFIB|ETV6|GRHL3|TFAP2B|ELF4|ETS2|BMPR1A|MEF2D|MEF2C	http://amigo.geneontology.org/cgi-bin/amigo/term_details?term=GO:0000981
damaged DNA binding	Gene Ontology	GO:0003684	7	59	0.628028	0.686326	TP63|RAD23B|MSH2|MSH4|POLB|RAD1|XRCC5	http://amigo.geneontology.org/cgi-bin/amigo/term_details?term=GO:0003684
unfolded protein binding	Gene Ontology	GO:0051082	12	102	0.647179	0.704283	TMEM67|HSP90AB1|TTC1|DNAJB1|NAP1L4|TBCA|CDC37|SLMAP|LMAN1|HSP90AA1|SERPINH1|CCT6A	http://amigo.geneontology.org/cgi-bin/amigo/term_details?term=GO:0051082
heme binding	Gene Ontology	GO:0020037	16	137	0.668375	0.724306	FLVCR2|CYP46A1|PXDNL|SRC|PTGIS|FADS2|NENF|CYB5A|CYP2E1|HBG2|CYP4F11|CYP11A1|CYP2C18|GUCY1A2|CYP4F3|PXDN	http://amigo.geneontology.org/cgi-bin/amigo/term_details?term=GO:0020037
non-membrane spanning protein tyrosine kinase activity	Gene Ontology	GO:0004715	5	45	0.686597	0.740952	SRC|TYK2|FYN|FER|MELK	http://amigo.geneontology.org/cgi-bin/amigo/term_details?term=GO:0004715
serine-type endopeptidase inhibitor activity	Gene Ontology	GO:0004867	11	98	0.706232	0.75898	CRIM1|COL7A1|APP|SERPINB9|SPOCK1|COL28A1|SPINK9|SERPINB1|SERPINH1|SERPINB2|ITIH6	http://amigo.geneontology.org/cgi-bin/amigo/term_details?term=GO:0004867
transporter activity	Gene Ontology	GO:0005215	24	209	0.720683	0.771267	NUTF2|RASSF9|GRIA4|SLC25A17|SYNPR|XPO1|SLC23A1|VPS9D1|SLC5A12|SYT10|PCLO|NUP214|AP3D1|PACSIN2|SLCO3A1|AQP3|ABCD1|ABCB10|ATP6V0E1|SLC15A3|SYT2|NUP153|IPO7|ATP6V1C1	http://amigo.geneontology.org/cgi-bin/amigo/term_details?term=GO:0005215
GDP binding	Gene Ontology	GO:0019003	5	47	0.723628	0.771267	SUCLG2|RRAS|RHEB|RAB14|RAB2A	http://amigo.geneontology.org/cgi-bin/amigo/term_details?term=GO:0019003
ligase activity	Gene Ontology	GO:0016874	10	91	0.726599	0.771267	TTLL5|MARCH10|RFWD2|TTLL9|MKRN2|UBA1|MID1|MID2|XRCC4|RNF212	http://amigo.geneontology.org/cgi-bin/amigo/term_details?term=GO:0016874
iron ion binding	Gene Ontology	GO:0005506	17	157	0.784764	0.826494	CYP46A1|PTGIS|PPEF1|TET1|HIF1AN|FADS2|CYP4F11|PPEF2|HBG2|CYP2E1|XDH|TPH2|CYP11A1|CYP2C18|PHF8|PLOD1|CYP4F3	http://amigo.geneontology.org/cgi-bin/amigo/term_details?term=GO:0005506
protein transporter activity	Gene Ontology	GO:0008565	6	60	0.78501	0.826494	XPO1|KPNB1|ZFYVE16|KPNA4|KPNA3|AP3D1	http://amigo.geneontology.org/cgi-bin/amigo/term_details?term=GO:0008565
copper ion binding	Gene Ontology	GO:0005507	5	52	0.802113	0.841082	F8|ALB|COMMD1|ATP7A|GPC1	http://amigo.geneontology.org/cgi-bin/amigo/term_details?term=GO:0005507
transmembrane signaling receptor activity	Gene Ontology	GO:0004888	11	109	0.825981	0.862617	SORL1|MARCO|ANTXR1|RYK|CD44|EGFR|AGER|CELSR1|CD247|XPR1|INTS6	http://amigo.geneontology.org/cgi-bin/amigo/term_details?term=GO:0004888
serine-type endopeptidase activity	Gene Ontology	GO:0004252	17	163	0.832153	0.865573	CORIN|PREPL|PRSS12|PLG|F8|FAP|RHBDD1|PCSK7|TMPRSS15|PCSK5|TMPRSS12|PCSK2|ST14|PRSS21|PRSS23|TPP2|LPA	http://amigo.geneontology.org/cgi-bin/amigo/term_details?term=GO:0004252
electron carrier activity	Gene Ontology	GO:0009055	7	78	0.877037	0.908611	IDH3B|COX5A|GLDC|XDH|MAOB|PHGDH|GLRX3	http://amigo.geneontology.org/cgi-bin/amigo/term_details?term=GO:0009055
methyltransferase activity	Gene Ontology	GO:0008168	9	101	0.904161	0.932979	EHMT1|KMT2C|NTMT1|ALDH1L1|DNMT1|METTL25|CMTR1|METTL16|METTL15	http://amigo.geneontology.org/cgi-bin/amigo/term_details?term=GO:0008168
structural molecule activity	Gene Ontology	GO:0005198	22	224	0.918602	0.944119	CLDN10|IFFO2|NCR3LG1|TLN2|CLDN11|MAP4|LAMC3|TUBA1C|CDC42SE2|JUP|LAMA2|LAMA3|LAMA5|COL18A1|PGM5|COL4A3|EVPL|LMNA|CTNNA2|CTNNA3|ROCK2|KRT80	http://amigo.geneontology.org/cgi-bin/amigo/term_details?term=GO:0005198
oxidoreductase activity	Gene Ontology	GO:0016491	16	178	0.948419	0.970911	ENOX1|KDM1B|HSD17B11|GFOD1|F8|FDFT1|ALDH1L1|CYP2E1|RNLS|MAOB|OXR1|MICAL3|RRM2|ALDH7A1|NNT|HSD17B4	http://amigo.geneontology.org/cgi-bin/amigo/term_details?term=GO:0016491
GTPase activity	Gene Ontology	GO:0003924	19	216	0.969547	0.988633	GTPBP10|GSPT1|GNAQ|GNAS|TUBA1C|GNAO1|RRAS2|RRAS|RAB2A|GNA14|EFTUD1|DNM3|DNM2|ARHGAP5|TUBA4A|RHEB|EIF5B|RAB14|EEF2	http://amigo.geneontology.org/cgi-bin/amigo/term_details?term=GO:0003924
GTP binding	Gene Ontology	GO:0005525	36	388	0.98438	0.999821	GNAO1|RRAS2|ARFIP2|RIT1|RRAS|RAB2A|SEPT8|DNM3|DNM2|RABL6|ARHGAP5|EIF5B|SEPT2|ACSM1|HSP90AB1|EFTUD1|GUCY1A2|RERGL|SEPT11|RAB14|GTPBP10|GSPT1|GUCY2D|RAB1B|SUCLG2|AGAP1|RHOH|RHOBTB1|TUBA4A|GNAQ|GNAS|GCH1|TUBA1C|GNA14|RHEB|EEF2	http://amigo.geneontology.org/cgi-bin/amigo/term_details?term=GO:0005525
nucleic acid binding	Gene Ontology	GO:0003676	86	896	0.998397	1	SETD1A|DHX16|SNRNP200|CLIP1|ZNF668|CIRBP|TDRD9|SF3A2|R3HDM4|ENPP3|ZNF48|BRD9|ZNF675|RBM47|DDX41|ZNF670|ERI3|ZKSCAN1|SARNP|XRN2|ZNF776|SRSF11|ZNF562|ENOX1|ENOX2|PABPC1|ZNF692|PABPC4|CELF2|ZNF696|DEK|ZFP91|DHX35|DHX36|DHX37|MKL1|ZBTB38|RBM33|SF3A3|RBM38|ZNF827|GTF3A|STK31|RBM25|ZNF350|ZNF423|EIF4A2|ZNF236|JAZF1|HNRNPH3|ZNF532|ZNF385B|ZNF385D|HFM1|RBM19|SNRNP70|HELLS|SREK1IP1|ZNF81|SND1|SREK1|HNRNPU…	http://amigo.geneontology.org/cgi-bin/amigo/term_details?term=GO:0003676
carbohydrate binding	Gene Ontology	GO:0030246	8	151	0.999194	1	LGALSL|ACAN|PKD1|MLEC|VCAN|ATRNL1|CHODL|GFPT1	http://amigo.geneontology.org/cgi-bin/amigo/term_details?term=GO:0030246
cytokine activity	Gene Ontology	GO:0005125	8	167	0.999819	1	BMP7|GPI|BMP1|WNT2|VEGFA|EDN1|GDF15|GDF11	http://amigo.geneontology.org/cgi-bin/amigo/term_details?term=GO:0005125
G-protein coupled receptor activity	Gene Ontology	GO:0004930	20	660	1	1	TM2D1|XPR1|OR9Q1|VIPR2|GPR161|S1PR3|GPR158|PTH2R|CELSR1|GPR149|RXFP1|GRM4|GRM8|CASR|GRM5|OR2A5|GPR173|GRM7|GRM1|FFAR4	http://amigo.geneontology.org/cgi-bin/amigo/term_details?term=GO:0004930
--------------------

## Sheet: ablife_group_GO_enrichment_P_to
Table S9. Annotation of bound genes HMGB1 IP with control Input samples
Term	Database	ID	Input number	Background number	P-Value	Corrected P-Value	Input	Hyperlink
signal transduction	Gene Ontology	GO:0007165	217	1045	4.81282e-13	3.77806e-10	ZDHHC17|PDE7B|ERBB2IP|IL1RL2|EXT1|TRIM13|AKT1|RASAL2|GDI2|EGF|AXL|RYK|LTBR|GAPVD1|RARB|DLG5|RAPH1|MPP3|PIK3CB|ZFYVE16|CAMK4|CSNK1D|CSNK1E|ARHGAP26|TLE2|PLXND1|ARHGAP28|MAPRE2|CDC42BPB|ERBB4|ADCY5|PPP2R2A|CLCN6|PPP2R2B|CSNK1G3|STK3|TSPAN8|CXCL14|AKAP4|NFAT5|ADCY2|TENM2|EEF1D|ADCY3|ADCY8|ADCY9|CD2AP|ARHGAP15|HUNK|ARHGAP10|PAK7|PAK2|RASSF9|EPAS1|VDR|NR3C2|SKAP2|RASSF2|KHDRBS1|RIT1|PPP2R5C|DEK|CC2D1A…	http://amigo.geneontology.org/cgi-bin/amigo/term_details?term=GO:0007165
axon guidance	Gene Ontology	GO:0007411	89	334	1.60516e-11	6.30025e-09	RYK|NRCAM|L1CAM|MYL9|DLG3|CACNA1C|NTRK1|APBB2|HSP90AB1|DCX|PLXND1|CDH4|ARHGEF12|EXT1|ABLIM2|BMP7|ROBO1|ROBO2|NRXN3|NRXN1|GFRA1|PAK2|SPTAN1|ENAH|DOCK1|RRAS|ITGA10|PITPNA|DPYSL3|KCNQ3|UNC5D|COL4A5|COL4A3|COL4A2|COL4A1|RPS6KA4|SEMA5A|VAV2|ITGAV|MYH10|CFL1|SMAD4|EPHA5|SRGAP1|TENM2|TRPC6|TRPC4|TRPC5|RGMB|NCAM1|MYH9|CACNB4|MAPK1|SRC|LAMA2|NTF3|EFNA5|COL5A1|SEMA3A|SEMA3C|SEMA3B|SEMA3E|SOS2|PIP5K1C|PLXNA…	http://amigo.geneontology.org/cgi-bin/amigo/term_details?term=GO:0007411
cell adhesion	Gene Ontology	GO:0007155	103	445	2.69441e-09	7.05036e-07	HECTD1|ERBB2IP|SYMPK|CD36|L1CAM|PECAM1|MSLNL|MAGI1|CDH4|COL28A1|ENTPD1|FN1|LPP|FLRT2|MUC16|COL7A1|NME2|ROBO1|APP|ROBO2|SRPX|FAT1|ITGA3|CD151|ITGA10|CNTN5|ARHGAP5|CD99L2|LAMB4|AJAP1|COL18A1|OPCML|MPDZ|TROAP|SDK1|SDK2|EPHB4|PGM5|DST|COL4A3|IGFBP7|LAMC2|LAMC3|BCAR1|TYRO3|SEMA5A|DDR2|ITGAV|BTBD9|SPOCK1|MSLN|ITGAD|GAS6|MYH10|CLDN10|ACAN|CTNND2|RGMB|NCAM1|NCAM2|NEDD9|TPM4|GPNMB|F11R|CADM2|SRC|LAMA2|LAM…	http://amigo.geneontology.org/cgi-bin/amigo/term_details?term=GO:0007155
gene expression	Gene Ontology	GO:0010467	139	672	1.31317e-08	2.57711e-06	RPN1|RPN2|PABPC1|NELFA|AKT1|POLR3D|SRSF11|POLR3C|PRPF6|SNRNP200|SMG7|RARB|SMG1|EIF3B|EIF1AX|RORB|RORA|NUP214|MED15|IARS|TRIM28|SF3A2|PPP2R2A|SNAPC3|RPL10|RPL11|RPL12|SNAPC4|EEF1G|EEF1D|RUNX2|UBB|NR3C1|CD2BP2|VDR|ELAVL1|MED20|RPL27A|MED25|UBE2D3|EDC3|MED6|GTF3C5|EIF5B|XPO1|GTF2E2|RPL7A|MAML2|MAML3|PPM1A|SRP68|PRKCA|NR5A2|NR5A1|SF3A3|NR1H4|NR1H3|EIF3K|EIF4E|GARS|CTGF|ESR1|PSMD14|GTF3A|EIF4EBP1|POLR…	http://amigo.geneontology.org/cgi-bin/amigo/term_details?term=GO:0010467
nerve growth factor receptor signaling pathway	Gene Ontology	GO:0048011	68	273	7.34598e-08	1.15332e-05	OBSCN|HDAC2|PDE1A|ADCY8|CDKN1A|ITPR2|ARHGEF12|RIT1|ARHGEF3|FOXO3|AKT1|ARHGEF1|MAPKAPK3|ADRBK1|MEF2C|THEM4|ARHGEF6|FGFR2|ARHGEF4|FYN|CAMK4|NTRK2|EGF|PRKCA|TIAM2|MAPK1|ARHGDIA|IRAK1|ARHGEF2|SRC|TRIO|NGEF|UBB|ERBB4|FGD2|RTN4|EGFR|KIDINS220|PPP2R5D|NTRK1|MTOR|PRKAR1A|PRKAR1B|FGF7|ITPR3|PCSK5|BCAR1|SOS2|ADCY5|PHLPP2|NRG2|ADCY2|RASGRF2|ADCY3|VAV1|MAGED1|VAV3|VAV2|GSK3A|IRS1|IRS2|ADCY9|MAP2K2|BTC|SORT1|…	http://amigo.geneontology.org/cgi-bin/amigo/term_details?term=GO:0048011
extracellular matrix organization	Gene Ontology	GO:0030198	72	312	7.4993e-07	9.51481e-05	COL4A3|AGRN|TGFB3|DMD|TNC|CRISPLD2|ACAN|ITGA3|VCAN|LAMA2|NDNF|ADAM10|ADAMTS20|ITGA10|LAMA3|NRXN1|SMARCA4|NCAM1|PECAM1|ADAMTS3|RXFP1|ATP7A|PSEN1|PLOD1|BMP1|APBB2|COL18A1|COL28A1|NF1|BSG|DST|ITGB1|LAMA1|COL8A1|HSPG2|ITGB5|LAMA5|JAM3|PRKCA|CD44|CD47|FBN1|COL4A5|COL5A1|PLEC|COL4A2|COL4A1|LAMC2|LAMC3|VWF|F11R|BMP7|OLFML2B|OLFML2A|PTPRS|COL7A1|FN1|CD151|DDR2|HAPLN1|APP|COL22A1|COL14A1|FOXF2|ITGAV|PLG|C…	http://amigo.geneontology.org/cgi-bin/amigo/term_details?term=GO:0030198
regulation of small GTPase mediated signal transduction	Gene Ontology	GO:0051056	44	160	8.48454e-07	9.51481e-05	OBSCN|STARD13|SRGAP1|TRIO|SRGAP3|RAPGEF4|ARHGAP5|RASAL2|IQGAP2|ARHGAP44|FAM13A|GAPVD1|ARAP1|RALGAPB|ARHGEF4|ARHGEF2|ARHGEF3|TIAM2|BCR|NF1|ARHGDIA|SIPA1L1|SIPA1L3|ARHGAP28|ARHGAP26|ARHGEF12|NGEF|MYO9A|FGD2|RHOH|RHOBTB1|GDI2|RASA1|SOS2|RASGRF2|VAV1|VAV3|VAV2|ARHGAP30|ARHGEF6|ARHGAP15|MYO9B|ARHGAP10|AMOT	http://amigo.geneontology.org/cgi-bin/amigo/term_details?term=GO:0051056
epidermal growth factor receptor signaling pathway	Gene Ontology	GO:0007173	49	191	1.92539e-06	0.000188929	ERBB2IP|PAG1|CDKN1A|ITPR2|IRS1|ADAM10|FGF7|ADAM12|EPS8|ADRBK1|THEM4|BCAR1|PIK3CB|FYN|CAMK4|REPS2|MAPK1|PXN|NRG2|EGF|SH3KBP1|SRC|UBB|ERBB4|PRKCA|EGFR|EPN1|HGS|ADCY8|MTOR|PRKAR1A|PRKAR1B|PHLPP2|ITPR3|FGFR2|FOXO3|ADCY5|ADCY2|AKT1|VAV1|ADCY3|GSK3A|ADCY9|IRS2|MAP2K2|BTC|PDE1A|AGO3|AGO2	http://amigo.geneontology.org/cgi-bin/amigo/term_details?term=GO:0007173
intracellular signal transduction	Gene Ontology	GO:0035556	80	379	7.5691e-06	0.000660194	TGFBR3|LAT2|MKNK2|SMAD5|CDC42BPA|PRKAG2|DCLK1|SMAD3|AKT1|PDCL|CIT|GUCY2D|TYK2|FKBP8|NEK11|PRKCZ|FYB|MINK1|BCR|PREX2|STYXL1|PSEN1|FYN|ARHGEF3|APBB2|PRKCA|RGS6|DVL1|WSB1|CDC42BPB|PAG1|DGKB|TRAF3IP2|NLK|DAPK3|SMAD6|UNC13C|ARHGEF2|KMT2C|SRC|ARHGEF12|WNK1|PLCB4|DCX|MLXIPL|WNK3|PLCB1|RALGPS1|CLNK|DEPDC5|STAC|TNS3|AKAP7|STK3|FER|PRKAR1A|TLK1|FMN2|RASA1|SRPK2|ADCY5|SOCS6|RPS6KA4|ADCY2|ADCY3|VAV1|DGKH|VAV…	http://amigo.geneontology.org/cgi-bin/amigo/term_details?term=GO:0035556
cell-cell adhesion	Gene Ontology	GO:0016337	29	100	2.03125e-05	0.00155267	CDH10|VMP1|NRCAM|KIRREL|EGFR|LIMS2|TENM2|CTNND2|LMO7|DLG5|PSEN1|MYH9|CDH9|JUP|SLIT2|FNDC3A|CD44|NEGR1|CTNNA2|CTNNA3|PIP5K1C|COL14A1|CD2AP|SCRIB|FAT1|COL13A1|BCL2|VEZT|PKP2	http://amigo.geneontology.org/cgi-bin/amigo/term_details?term=GO:0016337
integrin-mediated signaling pathway	Gene Ontology	GO:0007229	24	76	2.20589e-05	0.00155267	ERBB2IP|ITGA3|ADAM10|ITGA10|NEDD9|MYH9|PXN|DST|ITGB1|DOCK1|ITGB5|LAMA5|CD47|FERMT2|BCAR1|ADAM28|RCC2|NME2|VAV1|VAV3|ITGAV|CTGF|ITGAD|FUT8	http://amigo.geneontology.org/cgi-bin/amigo/term_details?term=GO:0007229
transcription initiation from RNA polymerase II promoter	Gene Ontology	GO:0006367	45	186	2.50374e-05	0.00155267	NR3C1|VDR|SMAD4|MED20|MED25|UBE2D3|SMAD3|USP9X|MED6|TEAD1|SKI|NCOR2|NCOR1|GTF2E2|RARB|MAML2|MAML3|PPM1A|RBPJ|RORB|RORA|NR5A2|MED13|MED14|MED15|MED16|NR1H4|NR1H3|NR3C2|ESRRG|TRIM28|NR5A1|NR4A2|RXRA|RXRB|TAF4|ESR1|NOTCH1|NOTCH3|RUNX2|NEDD4L|CTGF|UBB|TFDP2|CREBBP	http://amigo.geneontology.org/cgi-bin/amigo/term_details?term=GO:0006367
cAMP catabolic process	Gene Ontology	GO:0006198	9	15	2.62126e-05	0.00155267	PDE1A|PDE3A|PDE3B|PDE7B|PDE4A|PDE4B|PDE4D|PDE11A|PDE8B	http://amigo.geneontology.org/cgi-bin/amigo/term_details?term=GO:0006198
skin development	Gene Ontology	GO:0043588	13	29	2.77825e-05	0.00155267	FRAS1|GNAS|RYR1|PKD1|TFAP2B|TCF7L1|TCF7L2|JUP|COL5A1|SUFU|SLC27A4|ATP7A|DHCR24	http://amigo.geneontology.org/cgi-bin/amigo/term_details?term=GO:0043588
platelet activation	Gene Ontology	GO:0030168	48	204	2.96688e-05	0.00155267	TGFB3|PSAP|CD36|RAPGEF4|AKT1|TUBA4A|TRPC6|CLU|F13A1|EGF|AXL|YWHAZ|PECAM1|PIK3CB|FYN|VAV1|TLN1|DGKH|MAPK1|DGKB|SRC|SRF|ENTPD1|PRKCA|PRKCZ|VEGFA|CFL1|ITPR2|ITPR3|PTPN1|BCAR1|TYRO3|PLA2G4A|GNAQ|FN1|ACTN4|F8|APP|VAV2|ALB|PLG|PFN1|GNA14|ABCC4|FLNA|VWF|VAV3|GAS6	http://amigo.geneontology.org/cgi-bin/amigo/term_details?term=GO:0030168
fibroblast growth factor receptor signaling pathway	Gene Ontology	GO:0008543	40	163	4.90714e-05	0.00217503	GSK3A|CDKN1A|EGFR|ADCY9|FOXO3|MAP2K2|ADRBK1|THEM4|PDE1A|FYN|CAMK4|EGF|MAPK1|AKT1|NRG2|RAB14|SRC|BTC|ERBB4|PRKCA|FGF7|MTOR|PRKAR1A|PRKAR1B|ITPR2|ITPR3|FGFR2|ADCY5|PHLPP2|ADCY2|ADCY3|VAV1|ADCY8|IRS1|IRS2|CTGF|UBB|PIK3CB|AGO3|AGO2	http://amigo.geneontology.org/cgi-bin/amigo/term_details?term=GO:0008543
cell junction assembly	Gene Ontology	GO:0034329	23	75	5.45672e-05	0.00217503	CDH10|CDH13|CDH18|VMP1|LIMS2|CD151|LIMS1|MLLT4|MPP5|CDH9|JUP|PXN|CADM2|CDH4|ITGB1|LAMA3|FERMT2|PLEC|LAMC2|VASP|F11R|ARHGEF6|FLNA	http://amigo.geneontology.org/cgi-bin/amigo/term_details?term=GO:0034329
G2/M transition DNA damage checkpoint	Gene Ontology	GO:0031572	11	23	5.55984e-05	0.00217503	DTL|FZR1|BRCC3|CDC14B|NEK11|RINT1|BABAM1|BRE|TAOK1|UIMC1|TAOK3	http://amigo.geneontology.org/cgi-bin/amigo/term_details?term=GO:0031572
cell migration	Gene Ontology	GO:0016477	33	126	5.6073e-05	0.00217503	TGFBR3|DOCK1|SRGAP1|SCYL3|MYO18A|ADAMTS12|FLT1|SORL1|CCDC88A|PIK3CB|CTGF|JUP|CDC42BPA|CDC42BPB|TNS3|SH3KBP1|ITGB1|LAMA5|ERBB4|LRRC16A|COL5A1|GPC6|BCAR1|PAK7|CD151|VAV3|VAV2|SCRIB|FAT1|PRKCZ|FMNL3|GAS6|FUT8	http://amigo.geneontology.org/cgi-bin/amigo/term_details?term=GO:0016477
energy reserve metabolic process	Gene Ontology	GO:0006112	28	100	5.62544e-05	0.00217503	STX1A|KCNC2|PRKAG2|PRKAA2|RAPGEF4|IQGAP1|CACNA1C|GNG13|PRKCA|FASN|MLXIPL|GNB4|CHRM3|PID1|PRKAR1A|PRKAR1B|ACLY|ITPR2|ITPR3|ADCY5|VAMP2|ADCY2|GNAS|ADCY3|ADCY8|ADCY9|PPP2R5D|GFPT1	http://amigo.geneontology.org/cgi-bin/amigo/term_details?term=GO:0006112
glutamate receptor signaling pathway	Gene Ontology	GO:0007215	8	13	5.90132e-05	0.00217503	PLCB1|GNAQ|GRID2|GRIK2|GRIK4|GRIA4|GRIN2B|GRIN2C	http://amigo.geneontology.org/cgi-bin/amigo/term_details?term=GO:0007215
protein targeting	Gene Ontology	GO:0006605	15	39	6.09561e-05	0.00217503	RASSF9|SORL1|AKAP6|FUT10|ERBB2IP|NLGN1|KATNB1|MYO1C|YWHAQ|CDC37|HPS4|KIF13B|RPL11|OS9|LTBP2	http://amigo.geneontology.org/cgi-bin/amigo/term_details?term=GO:0006605
positive regulation of mesenchymal cell proliferation	Gene Ontology	GO:0002053	14	35	6.44471e-05	0.00219961	TP63|FOXP1|LRP5|WNT2|IRS1|IRS2|BMPR1A|TBX1|VEGFA|PRRX1|FOXP3|ARHGAP5|PRRX2|FGFR2	http://amigo.geneontology.org/cgi-bin/amigo/term_details?term=GO:0002053
actin cytoskeleton organization	Gene Ontology	GO:0030036	35	140	9.49967e-05	0.00294636	DYNLL1|ABLIM2|FGD6|SHROOM4|INF2|BCR|FMNL3|MAP3K1|PRKG1|ARHGAP26|NF1|PACSIN2|ARFIP2|PDLIM7|DIAPH2|DIAPH3|DAAM1|DAAM2|DMTN|SSH2|CFL1|KLHL1|VASP|PAFAH1B1|FSCN2|XIRP2|PIP5K1C|ROCK1|ROCK2|PFN1|FGD2|MON2|ELMO1|PAK2|AMOT	http://amigo.geneontology.org/cgi-bin/amigo/term_details?term=GO:0030036
dendrite morphogenesis	Gene Ontology	GO:0048813	13	32	9.71617e-05	0.00294636	SEMA3A|MINK1|FARP1|FYN|DCLK1|KIDINS220|KLF7|DVL1|CTNNA2|DCX|DSCAM|ATP7A|BTBD3	http://amigo.geneontology.org/cgi-bin/amigo/term_details?term=GO:0048813
blood coagulation	Gene Ontology	GO:0007596	90	469	9.75865e-05	0.00294636	ZFPM1|LRRC16A|CD36|RAPGEF4|HPS4|L1CAM|EGF|PECAM1|PIK3CB|ENTPD1|JMJD1C|ATP1B3|SERPINB2|KCNMB2|AKAP1|FN1|AKT1|APP|HBG2|DOCK8|ANO6|DOCK1|DOCK6|KIF26A|ITGA10|KCNMA1|GUCY1A2|PRKG1|PRKG2|JAM3|VEGFA|ITPR2|ITPR3|PTPN1|BCAR1|F11R|GNAQ|GNAS|VAV1|VAV3|VAV2|PSAP|ITGAV|PFN1|FLNA|VWF|GAS6|HDAC2|RCOR1|TRPC6|AKAP10|PDE11A|PDE3A|PDE3B|MAPK1|BSG|SRC|ITGA3|PABPC4|PRKAR1A|PRKAR1B|CLU|RAD51C|RAD51B|F8|ALB|PLG|STIM1|T…	http://amigo.geneontology.org/cgi-bin/amigo/term_details?term=GO:0007596
positive regulation of transcription from RNA polymerase II promoter	Gene Ontology	GO:0045944	133	749	0.000111279	0.00323534	SMARCC1|AKT1|PRPF6|RARB|SIX4|RBPJ|ARHGEF2|RORA|FOXF2|IRAK1|RNASEL|LDB2|PER1|ABLIM2|BRD4|FGFR2|BMP7|NFAT5|NME2|DDX41|APP|TCF7L2|RFX3|RUNX1|UBB|PID1|TNKS|FOXP3|NFATC3|GLIS2|MED25|MED6|SKI|DHX36|MAML2|MAML3|ASXL1|MKL1|ZBTB38|CAMTA2|NR5A2|NR5A1|NR1H4|NR1H3|ACVRL1|TCF3|VEGFA|PKNOX1|ARNT2|EPAS1|RPS6KA4|ESR1|AAMDC|MEF2C|PFN1|MEF2D|TFDP2|CREBBP|ATXN1|HDAC2|HDAC5|CLOCK|SMAD4|ONECUT1|SMAD3|FOXO3|TBX1|NR4A2…	http://amigo.geneontology.org/cgi-bin/amigo/term_details?term=GO:0045944
apoptotic cell clearance	Gene Ontology	GO:0043277	8	14	0.000121874	0.00341684	LRP1|CD36|ITGAV|MARCO|TYRO3|NR1H3|AXL|GAS6	http://amigo.geneontology.org/cgi-bin/amigo/term_details?term=GO:0043277
negative regulation of insulin receptor signaling pathway	Gene Ontology	GO:0046627	11	25	0.000142635	0.00386099	SOCS1|PRKCA|GSK3A|IRS1|ENPP1|PTPRE|PRKCZ|KANK1|PID1|PTPN1|TSC1	http://amigo.geneontology.org/cgi-bin/amigo/term_details?term=GO:0046627
chromatin modification	Gene Ontology	GO:0016568	27	102	0.000212304	0.00555529	DPF3|HDAC5|DEK|NCOR1|EHMT1|CHD3|CABIN1|CHD9|DNMT1|JMJD1C|EYA4|DAPK3|NR3C1|TET1|ARID2|SMARCAL1|BRD9|BRD2|TLK1|SPIN1|EPC2|H2AFY|DNAJC2|BABAM1|L3MBTL4|BRE|KDM5A	http://amigo.geneontology.org/cgi-bin/amigo/term_details?term=GO:0016568
actin cytoskeleton reorganization	Gene Ontology	GO:0031532	15	43	0.000220358	0.00558002	MINK1|MICALL2|PHACTR1|CDC42BPB|ANTXR1|MYH9|SIPA1L1|PRKCZ|FER|CDC42BPA|EPS8|FGF7|FLNA|PTPN1|ATP2C1	http://amigo.geneontology.org/cgi-bin/amigo/term_details?term=GO:0031532
protein phosphorylation	Gene Ontology	GO:0006468	68	344	0.000280977	0.0065774	RYK|ACVR1C|MKNK2|BIRC6|STK10|PRPF4B|SCYL3|NTRK1|ADAM10|AKT1|CFL1|TYK2|SMAD5|NEK11|BCR|FYB|MINK1|STAT4|SIK3|CDKN1A|MAP3K1|FYN|CAMK4|CSNK1D|CSNK1E|PRKG1|CDC42BPA|CDC42BPB|WNK3|GRM5|PAK2|SRPK2|DAPK3|RNASEL|ACVRL1|COL4A3BP|CDK6|VRK2|PRKCA|DCLK1|WNK1|CDK11B|PRKAA2|AAK1|STK3|MTOR|PRKAR1B|BRD4|RPS6KA4|TAOK1|TAOK3|IRAK1|TLK1|BMPR1A|PRKG2|GSK3A|ROCK1|ROCK2|PRKCZ|NLK|PIK3R4|PTPRA|DGUOK|FER|CDK16|APP|ILF3|G…	http://amigo.geneontology.org/cgi-bin/amigo/term_details?term=GO:0006468
positive regulation of G2/M transition of mitotic cell cycle	Gene Ontology	GO:0010971	7	12	0.000281401	0.0065774	RCC2|WNT10B|RAD51B|BRD4|RAD51C|APP|MTA3	http://amigo.geneontology.org/cgi-bin/amigo/term_details?term=GO:0010971
negative regulation of NF-kappaB import into nucleus	Gene Ontology	GO:0042347	6	9	0.00029326	0.0065774	BMP7|FBXW11|PPM1B|PPM1A|UACA|NLRP3	http://amigo.geneontology.org/cgi-bin/amigo/term_details?term=GO:0042347
regulation of cell-matrix adhesion	Gene Ontology	GO:0001952	6	9	0.00029326	0.0065774	MINK1|PIK3CB|NF1|TSC1|ONECUT1|BCL2	http://amigo.geneontology.org/cgi-bin/amigo/term_details?term=GO:0001952
regulation of Rho GTPase activity	Gene Ontology	GO:0032319	10	23	0.000323663	0.00705764	ARHGEF10|PLXNB2|FARP1|ARHGEF6|EFNA5|ARHGEF2|ARHGEF3|ARHGEF1|EPS8L2|PAFAH1B1	http://amigo.geneontology.org/cgi-bin/amigo/term_details?term=GO:0032319
protein autophosphorylation	Gene Ontology	GO:0046777	37	161	0.000379307	0.00804747	MYO3B|STK10|EGFR|RIPK1|AKT1|BCR|FLT1|EEF2K|MINK1|SMG1|ERBB4|CDK12|FYN|NTRK1|NTRK2|NTRK3|NLK|CAD|DAPK3|SRC|TRIM28|EPHB4|VRK2|TRIM24|WNK3|AAK1|FER|SLK|FGFR2|TYRO3|TAOK3|IRAK1|DDR2|MELK|STK33|MTOR|PAK2	http://amigo.geneontology.org/cgi-bin/amigo/term_details?term=GO:0046777
in utero embryonic development	Gene Ontology	GO:0001701	47	220	0.000407933	0.00842704	MYH10|TGFB3|SMAD4|MYO1E|SMAD3|ADAM10|BMPR1A|FOXP1|SRF|SOX6|NCOR2|ANKRD11|GRHL2|ATP7A|MYH9|XRCC4|SYVN1|KDM6A|SLIT2|EDN1|MBNL1|MSH2|C5|ITGB1|ACVRL1|COL4A3BP|TCTN1|EPN1|RXRA|RXRB|KIDINS220|VEGFA|NMT1|RPGRIP1L|TANC2|FGFR2|ARNT2|PKD1|UBE2B|RPA1|NOTCH1|GRIN2B|RUNX1|FUT8|ZMIZ1|GATAD2A|AMOT	http://amigo.geneontology.org/cgi-bin/amigo/term_details?term=GO:0001701
platelet degranulation	Gene Ontology	GO:0002576	22	81	0.000539042	0.0105289	TGFB3|PSAP|CD36|CLU|F13A1|EGF|PECAM1|TLN1|VEGFA|CFL1|TUBA4A|FN1|ACTN4|F8|APP|ALB|PLG|PFN1|ABCC4|FLNA|VWF|GAS6	http://amigo.geneontology.org/cgi-bin/amigo/term_details?term=GO:0002576
protein dephosphorylation	Gene Ontology	GO:0006470	27	108	0.00057121	0.0105289	DAPP1|PPAP2A|FBXW11|PPM1B|PPM1A|STYXL1|MTMR3|PTPRN2|MTM1|PPP2R2A|PPEF1|PTPN9|SSH2|PHLPP2|PTPRT|PPP1CB|CTDNEP1|PTPN13|PTPN12|BTRC|CDC14B|PTPRE|PTPRD|PPEF2|PPP3CA|PTPRM|BCL2	http://amigo.geneontology.org/cgi-bin/amigo/term_details?term=GO:0006470
translational initiation	Gene Ontology	GO:0006413	29	119	0.000572807	0.0105289	RPS14|PABPC1|RPL27A|EIF2B5|RPS5|RPS2|EIF5B|RPL7A|EIF3B|EIF1AX|RPL22|RPL13A|RPLP2|RPLP1|RPS28|EIF3K|RPL10|RPL11|RPL12|RPL13|EIF4E|RPSA|RPL38|RPL3L|PAIP1|RPL31|EIF4EBP1|AGO2|EIF4A2	http://amigo.geneontology.org/cgi-bin/amigo/term_details?term=GO:0006413
negative regulation of transcription from RNA polymerase II promoter	Gene Ontology	GO:0000122	101	565	0.000572966	0.0105289	WWP2|MYPOP|ZFPM1|CD36|ATF7IP|N4BP2L2|RARB|MDM4|RBPJ|DNMT1|HDAC9|DRAP1|EDN1|TRIM28|TRIM29|AHRR|PER1|SMAD3|FGFR2|ZNF675|WHSC1|ARID1A|RBBP7|H2AFY|TCF7L2|UBB|PRRX1|VDR|GLIS2|MED25|UBE2D3|MTDH|SKI|XPO1|CHCHD3|PPM1A|ASXL1|JUP|NR1H4|NR1H3|NCOA2|CUX1|HEXIM1|VPRBP|IRF7|MEF2C|CIITA|VEGFA|WNT10B|CREBBP|HDAC2|HDAC5|HDAC7|SMAD4|TCERG1|JAZF1|TLE4|TENM2|RCOR1|NCOR2|NCOR1|EHMT1|TP63|NANOG|ZHX3|PSEN1|LCOR|IGBP1|H…	http://amigo.geneontology.org/cgi-bin/amigo/term_details?term=GO:0000122
BMP signaling pathway	Gene Ontology	GO:0030509	18	61	0.000576745	0.0105289	SMURF1|ACVR2A|ACVR2B|ACVRL1|SMAD4|TGFBR3|SMAD6|RYR2|ZFYVE16|UBE2D3|RUNX2|BMPR1A|USP9X|SKI|SMAD5|BMP7|RGMB|MEGF8	http://amigo.geneontology.org/cgi-bin/amigo/term_details?term=GO:0030509
transmembrane receptor protein tyrosine phosphatase signaling pathway	Gene Ontology	GO:0007185	5	7	0.000636423	0.0113544	PTN|PTPRE|PTPRD|TRIO|PTPRF	http://amigo.geneontology.org/cgi-bin/amigo/term_details?term=GO:0007185
generation of neurons	Gene Ontology	GO:0048699	6	10	0.000651809	0.0113704	SIX4|TCF7L1|TCF7L2|CDK6|CIT|DBN1	http://amigo.geneontology.org/cgi-bin/amigo/term_details?term=GO:0048699
actomyosin structure organization	Gene Ontology	GO:0031032	8	17	0.00068503	0.0116902	MYH10|PHACTR1|CNN2|MYH9|EPB41L4B|MYO18A|CDC42BPA|CDC42BPB	http://amigo.geneontology.org/cgi-bin/amigo/term_details?term=GO:0031032
protein K63-linked ubiquitination	Gene Ontology	GO:0070534	10	25	0.000721875	0.0117788	WWP2|UBE2G1|UBE2D4|UBE2B|PARK2|RNF8|ZFP91|UBE2S|UBE2E2|TRIM5	http://amigo.geneontology.org/cgi-bin/amigo/term_details?term=GO:0070534
positive regulation of DNA repair	Gene Ontology	GO:0045739	10	25	0.000721875	0.0117788	TRIM28|TMEM161A|EGFR|BRCC3|BABAM1|EYA3|RNF8|BRE|EYA1|UIMC1	http://amigo.geneontology.org/cgi-bin/amigo/term_details?term=GO:0045739
membrane protein ectodomain proteolysis	Gene Ontology	GO:0006509	9	21	0.000735236	0.0117788	ERAP1|PSEN1|MYH9|BACE2|ADAM10|SPPL3|DAG1|SPPL2B|HM13	http://amigo.geneontology.org/cgi-bin/amigo/term_details?term=GO:0006509
Golgi organization	Gene Ontology	GO:0007030	14	43	0.000788038	0.0123722	MYO18A|GOLPH3L|TMED9|USP6NL|DYM|PLEKHM2|LMAN1|ARFGEF1|CIT|SYNE1|NPLOC4|SURF4|KIFC3|TMED10	http://amigo.geneontology.org/cgi-bin/amigo/term_details?term=GO:0007030
NLS-bearing substrate import into nucleus	Gene Ontology	GO:0006607	7	14	0.000959831	0.0147739	FYB|RERE|NCKIPSD|KPNB1|KPNA4|KPNA3|DAG1	http://amigo.geneontology.org/cgi-bin/amigo/term_details?term=GO:0006607
cytoskeleton organization	Gene Ontology	GO:0007010	25	101	0.00104762	0.015815	SVIL|UGT8|LAMA5|NEDD9|FMNL3|MICAL3|PCLO|PXN|CDC42BPB|BRWD1|SH3KBP1|CECR2|FGD6|NCKIPSD|ZMYM4|FGD2|DST|DMTN|CFL1|MAEA|PLD2|CNN2|PALLD|ARHGAP10|PAK7	http://amigo.geneontology.org/cgi-bin/amigo/term_details?term=GO:0007010
negative regulation of neuron apoptotic process	Gene Ontology	GO:0043524	29	124	0.00115736	0.0171421	TGFB3|MSH2|NDNF|OXR1|ATP7A|XRCC4|AXL|SET|SIX4|PPT1|PSEN1|TFAP2B|NTRK1|NTRK2|PARK2|HSP90AB1|NTF3|GPI|NR4A2|VEGFA|CNTFR|GABRB3|RASA1|TYRO3|LRP1|GRIK2|ROCK1|MEF2C|BCL2	http://amigo.geneontology.org/cgi-bin/amigo/term_details?term=GO:0043524
positive regulation of cell migration	Gene Ontology	GO:0030335	30	130	0.0012071	0.0172301	CDH13|TRIM32|ONECUT1|RRAS2|EGFR|SMAD3|ADAM10|IRS2|MYO1C|MYADM|ARHGAP5|FLT1|IRS1|NTRK3|GNB2L1|PRKCA|MAPK1|EDN1|ITGB1|NTF3|COL18A1|LRRC16A|FGFR1OP|BCAR1|VEGFA|NOTCH1|ITGAV|TRIP6|FER|ELP3	http://amigo.geneontology.org/cgi-bin/amigo/term_details?term=GO:0030335
translational elongation	Gene Ontology	GO:0006414	23	91	0.00120721	0.0172301	RPS14|RPLP2|RPLP1|RPS5|RPS2|EEF2K|RPL7A|TSFM|RPL22|RPL13A|RPL27A|RPS28|RPL10|RPL11|RPL12|RPL13|RPSA|RPL38|EEF1G|EEF1D|RPL3L|RPL31|EEF2	http://amigo.geneontology.org/cgi-bin/amigo/term_details?term=GO:0006414
regulation of neuron projection development	Gene Ontology	GO:0010975	6	11	0.00127532	0.0178773	IL1RAPL1|GRID2|NRCAM|CCDC88A|DISC1|AKT1	http://amigo.geneontology.org/cgi-bin/amigo/term_details?term=GO:0010975
G2/M transition of mitotic cell cycle	Gene Ontology	GO:0000086	32	143	0.00145652	0.0197921	FBXW11|DYNLL1|CDKN1A|CIT|KHDRBS1|ANAPC10|DNM2|DCTN2|MYBL2|WNT10B|ALMS1|CSNK1D|CSNK1E|USH1C|PLCB1|ACTR1A|PPP2R2A|FGFR1OP|TUBA4A|PAFAH1B1|CEP152|PPP1CB|SFI1|BTRC|FBXL7|RBBP4|MELK|UBB|HSP90AA1|CNTRL|TUBGCP6|CKAP5	http://amigo.geneontology.org/cgi-bin/amigo/term_details?term=GO:0000086
negative regulation of cell adhesion	Gene Ontology	GO:0007162	12	36	0.00146234	0.0197921	CDH13|ACVRL1|SEMA5A|ADAM22|PDE3B|ADAM10|TNC|ARHGDIA|DSCAM|DAB1|RASA1|DSCAML1	http://amigo.geneontology.org/cgi-bin/amigo/term_details?term=GO:0007162
positive regulation of filopodium assembly	Gene Ontology	GO:0051491	9	23	0.00160049	0.0211776	MYO3B|SRF|DPYSL3|ARAP1|NLGN1|AGRN|TENM2|TENM1|TGFB3	http://amigo.geneontology.org/cgi-bin/amigo/term_details?term=GO:0051491
lung development	Gene Ontology	GO:0030324	21	82	0.00161867	0.0211776	EPAS1|ACVR2B|FOXP1|VEGFA|LAMA5|CUX1|WNT2|FOXP3|EGFR|NOTCH1|CCDC40|SLC23A1|BMPR1A|CTGF|GPC3|EIF4EBP1|CRISPLD2|EIF4E|DNAAF1|FGFR2|PROX1	http://amigo.geneontology.org/cgi-bin/amigo/term_details?term=GO:0030324
positive regulation of bone mineralization	Gene Ontology	GO:0030501	11	32	0.00172497	0.0221984	BMP7|ACVR2A|ACVR2B|TGFB3|WNT10B|CD276|SMAD3|MEF2C|BMPR1A|ADRB2|NELL1	http://amigo.geneontology.org/cgi-bin/amigo/term_details?term=GO:0030501
apoptotic signaling pathway	Gene Ontology	GO:0097190	27	116	0.00181041	0.0229221	OBSCN|TM2D1|ADORA1|ARHGEF12|RIPK1|TNFRSF10B|BBC3|ARHGEF6|ARHGEF4|ARHGEF2|ARHGEF3|TRADD|CFLAR|TIAM2|DAPK3|TRIO|NGEF|FGD2|PRKCA|PTGIS|SOS2|RASGRF2|VAV1|MAGED1|VAV3|VAV2|UBB	http://amigo.geneontology.org/cgi-bin/amigo/term_details?term=GO:0097190
glycosaminoglycan biosynthetic process	Gene Ontology	GO:0006024	12	37	0.00191015	0.0238011	EXT1|HS2ST1|HSPG2|XYLT1|AGRN|GPC1|GPC3|HS6ST1|GPC6|B3GAT3|GALNT5|GPC5	http://amigo.geneontology.org/cgi-bin/amigo/term_details?term=GO:0006024
nuclear-transcribed mRNA catabolic process, nonsense-mediated decay	Gene Ontology	GO:0000184	27	117	0.00206634	0.0246926	RPS14|PABPC1|RPLP1|RPL3L|RPS2|UPF2|CTIF|SMG7|RPL7A|SMG1|RPL22|RPL13A|RPLP2|RPL27A|GSPT1|PPP2R2A|RPS28|CASC3|RPL10|RPL11|RPL12|RPL13|RPSA|RPL38|RPS5|RPL31|UPF3A	http://amigo.geneontology.org/cgi-bin/amigo/term_details?term=GO:0000184
cellular response to hypoxia	Gene Ontology	GO:0071456	22	89	0.00207384	0.0246926	TCEB1|UBE2D2|UBE2D3|FMN2|AKT1|TRPC6|BBC3|HIF1AN|RORA|CASR|IRAK1|VASN|PTGIS|VEGFA|LMNA|MDM4|BMP7|EPAS1|UBB|MTOR|CREBBP|BCL2	http://amigo.geneontology.org/cgi-bin/amigo/term_details?term=GO:0071456
positive regulation of GTPase activity	Gene Ontology	GO:0043547	15	52	0.00207607	0.0246926	PLCB1|DOCK1|RGS12|GNAQ|ARHGEF6|RABGAP1|SNX9|TBCD|SNX18|GNB2L1|RGS6|GNAO1|VAV3|IQGAP1|RGS13	http://amigo.geneontology.org/cgi-bin/amigo/term_details?term=GO:0043547
cerebellar Purkinje cell layer development	Gene Ontology	GO:0021680	6	12	0.00226925	0.0258168	FAIM2|MYH10|ATG7|KLHL1|NFIX|SEZ6L2	http://amigo.geneontology.org/cgi-bin/amigo/term_details?term=GO:0021680
branching involved in salivary gland morphogenesis	Gene Ontology	GO:0060445	6	12	0.00226925	0.0258168	BMP7|LAMA1|LAMA5|DAG1|FGF7|FGFR2	http://amigo.geneontology.org/cgi-bin/amigo/term_details?term=GO:0060445
negative regulation of actin filament polymerization	Gene Ontology	GO:0030837	6	12	0.00226925	0.0258168	FHOD3|KANK1|PFN1|SLIT2|MYADM|ARFGEF1	http://amigo.geneontology.org/cgi-bin/amigo/term_details?term=GO:0030837
Notch signaling pathway	Gene Ontology	GO:0007219	28	124	0.00242677	0.0271004	AGO3|HDAC5|HDAC7|HDAC9|TLE2|TLE4|ADAM10|NCOR2|NCOR1|POFUT1|TP63|MAML2|MAML3|RBPJ|GMDS|SEL1L|PSEN1|EPN1|NUMB|TBL1X|APP|NOTCH1|NOTCH3|ZNF423|UBB|TFDP2|CREBBP|AGO2	http://amigo.geneontology.org/cgi-bin/amigo/term_details?term=GO:0007219
circadian regulation of gene expression	Gene Ontology	GO:0032922	12	38	0.00246436	0.0271004	HDAC2|PPP1CB|CLOCK|MAGED1|PER1|RORA|CSNK1D|CSNK1E|PRKG2|GFPT1|ADK|NCOR1	http://amigo.geneontology.org/cgi-bin/amigo/term_details?term=GO:0032922
positive regulation of osteoblast differentiation	Gene Ontology	GO:0045669	16	58	0.00248564	0.0271004	BMP7|TP63|ACVR2B|PDLIM7|GNAS|DDR2|RUNX2|WNT10B|CD276|JUND|MEF2C|BMPR1A|SMAD5|NELL1|ZHX3|ACVR2A	http://amigo.geneontology.org/cgi-bin/amigo/term_details?term=GO:0045669
developmental growth	Gene Ontology	GO:0048589	10	29	0.0027016	0.0290515	TYMS|SRF|GNAS|SMAD4|ASPM|TBCE|SMAD3|BMPR1A|ZMIZ1|BCL2	http://amigo.geneontology.org/cgi-bin/amigo/term_details?term=GO:0048589
transforming growth factor beta receptor signaling pathway	Gene Ontology	GO:0007179	28	125	0.00274556	0.0291252	TGFB3|SMAD4|SMAD5|SMAD6|UBE2D3|SMAD3|BMPR1A|USP9X|SKI|NCOR2|NCOR1|SMURF1|PPM1A|MAP3K1|GDF15|TGFBR3|XPO1|ACVRL1|LTBP2|FERMT2|PRKCZ|NLK|F11R|PPP1CB|NEDD4L|UBB|TFDP2|FUT8	http://amigo.geneontology.org/cgi-bin/amigo/term_details?term=GO:0007179
ion transmembrane transport	Gene Ontology	GO:0034220	37	179	0.00291454	0.0301076	ANO5|ANO6|GRIA4|TRPC6|TRPC4|TRPC5|GABRA4|ATP2C1|ATP7A|NALCN|RYR1|GABRA1|RYR3|RYR2|GABRR1|TRPV3|TRPM3|NEDD4L|GRID2|CLCN7|ATP10D|CLCN6|ASIC2|CLCN4|GABRB1|GABRB3|ATP1B3|TPCN1|GRIK2|GRIK4|UNC80|GRIN2B|GRIN2C|HTR3B|TRPM2|UBB|GLRA1	http://amigo.geneontology.org/cgi-bin/amigo/term_details?term=GO:0034220
insulin receptor signaling pathway	Gene Ontology	GO:0008286	32	149	0.00291488	0.0301076	SMARCC1|PRKAG2|PRKAA2|FOXO3|MAP2K2|ATP6V1F|SORBS1|TSC1|EEF2K|THEM4|PPM1A|FGFR2|PIK3CB|PDE3B|PIK3R4|PIK3R3|FGF7|PRKCZ|MTOR|EIF4E|PTPN1|BCAR1|AKT1|GSK3A|IRS1|IRS2|MAPK1|EIF4EBP1|PTPRA|ATP6V0E1|ATP6V1C1|RHEB	http://amigo.geneontology.org/cgi-bin/amigo/term_details?term=GO:0008286
activation of phospholipase C activity	Gene Ontology	GO:0007202	16	59	0.00300412	0.0306264	ADCY5|GNAQ|ADCY2|ADCY3|PRKCA|ADCY8|PDE1A|EGFR|ADCY9|CAMK4|NTRK1|PRKAR1A|PRKAR1B|ITPR2|ITPR3|ADRBK1	http://amigo.geneontology.org/cgi-bin/amigo/term_details?term=GO:0007202
glycosaminoglycan catabolic process	Gene Ontology	GO:0006027	9	25	0.00313562	0.0315572	HSPG2|GLB1|AGRN|GPC1|GPC3|GPC5|GPC6|HPSE2|FUCA1	http://amigo.geneontology.org/cgi-bin/amigo/term_details?term=GO:0006027
Wnt receptor signaling pathway	Gene Ontology	GO:0016055	33	157	0.00362297	0.0354737	TNKS|MESDC2|FBXW11|RYK|TLE2|WLS|PRKAA2|TLE4|GSK3A|KREMEN1|NDRG2|PPM1A|CALCOCO1|WNT10B|INVS|CSNK1D|NLK|SPIN1|PYGO1|CD44|FERMT2|CSNK1G3|CSNK1G1|BTRC|RSPO2|LRRFIP2|RSPO4|WNT2|LRP5|MCC|TCF7L2|STRN|CXXC4	http://amigo.geneontology.org/cgi-bin/amigo/term_details?term=GO:0016055
calcium-mediated signaling using intracellular calcium source	Gene Ontology	GO:0035584	6	13	0.00375073	0.0354737	PTGFR|RYR2|NTRK2|DMTN|TENM2|HOMER2	http://amigo.geneontology.org/cgi-bin/amigo/term_details?term=GO:0035584
regulation of type I interferon production	Gene Ontology	GO:0032479	6	13	0.00375073	0.0354737	NLRP4|IRF7|DDX41|TRIM32|TRIM21|UBB	http://amigo.geneontology.org/cgi-bin/amigo/term_details?term=GO:0032479
cytoskeletal anchoring at plasma membrane	Gene Ontology	GO:0007016	6	13	0.00375073	0.0354737	PIP5K1C|TLN2|TLN1|JUP|ANK3|DAG1	http://amigo.geneontology.org/cgi-bin/amigo/term_details?term=GO:0007016
myelination in peripheral nervous system	Gene Ontology	GO:0022011	6	13	0.00375073	0.0354737	ARHGEF10|LAMA2|DAG1|NF1|ADAM22|SKI	http://amigo.geneontology.org/cgi-bin/amigo/term_details?term=GO:0022011
activation of protein kinase A activity	Gene Ontology	GO:0034199	7	17	0.00380672	0.0355305	ADCY5|ADCY2|ADCY3|ADCY8|ADCY9|PRKAR1A|PRKAR1B	http://amigo.geneontology.org/cgi-bin/amigo/term_details?term=GO:0034199
regulation of actin cytoskeleton organization	Gene Ontology	GO:0032956	11	35	0.00384725	0.0355305	LRP1|GRHL3|CCDC88A|EFNA5|ROCK1|ROCK2|DMTN|MTOR|CELSR1|ARHGEF19|EPHA5	http://amigo.geneontology.org/cgi-bin/amigo/term_details?term=GO:0032956
embryonic cranial skeleton morphogenesis	Gene Ontology	GO:0048701	9	26	0.00424681	0.0384471	GNAS|SIX4|SMAD3|RUNX2|TBX1|TBX15|PRRX1|PRRX2|FGFR2	http://amigo.geneontology.org/cgi-bin/amigo/term_details?term=GO:0048701
odontogenesis of dentin-containing tooth	Gene Ontology	GO:0042475	16	61	0.00430999	0.0384471	BMP7|EDARADD|ACVR2B|HDAC2|LAMA5|TP63|CA2|EDA|TCF7L2|RUNX2|BMPR1A|TBX1|TNC|NFIC|BSG|ANKRD11	http://amigo.geneontology.org/cgi-bin/amigo/term_details?term=GO:0042475
cellular response to insulin stimulus	Gene Ontology	GO:0032869	16	61	0.00430999	0.0384471	HDAC5|C2CD5|HDAC9|GSK3A|GCK|UBE2B|TBC1D4|IRS1|IRS2|PDE3B|AKT1|FER|SORBS1|GFPT1|MYO5A|ENPP1	http://amigo.geneontology.org/cgi-bin/amigo/term_details?term=GO:0032869
translation	Gene Ontology	GO:0006412	49	259	0.00466121	0.0411129	RPN1|RPN2|RPS14|PABPC1|RPL27A|MRPL1|PABPC4|CPEB3|MRPS17|AKT1|RPS5|MRPL35|RPS2|EIF5B|MRPL3|RPL7A|HARS|EIF3B|EIF1AX|MRPS30|RPL22|RPL13A|MRPS6|RRBP1|RPLP1|NACA|MRPS9|EGFR|RPS28|EIF3K|RPL10|RPL11|RPL12|RPL13|EIF4E|RPL38|RPSA|EIF2B5|EEF1G|EEF1D|RPLP2|RPL3L|RPL31|SRP68|EIF4EBP1|TARS|AGO2|EEF2|EIF4A2	http://amigo.geneontology.org/cgi-bin/amigo/term_details?term=GO:0006412
positive regulation of fibroblast proliferation	Gene Ontology	GO:0048146	13	46	0.00488632	0.041337	CD74|PDGFC|CDK6|ESR1|DDR2|WNT2|CDKN1A|EGFR|FBRS|BTC|ZMIZ1|XRCC4|GAS6	http://amigo.geneontology.org/cgi-bin/amigo/term_details?term=GO:0048146
positive regulation of proteasomal ubiquitin-dependent protein catabolic process	Gene Ontology	GO:0032436	11	36	0.00489661	0.041337	RCHY1|PRICKLE1|PSEN1|RNF180|GNB2L1|AKT1|CSNK1D|CSNK1E|CLU|DVL1|HSPBP1	http://amigo.geneontology.org/cgi-bin/amigo/term_details?term=GO:0032436
neural tube development	Gene Ontology	GO:0021915	8	22	0.00493022	0.041337	SEMA3C|NF1|PKD1|NOTCH1|TCF7L2|DVL1|PHGDH|PROX1	http://amigo.geneontology.org/cgi-bin/amigo/term_details?term=GO:0021915
protein K48-linked ubiquitination	Gene Ontology	GO:0070936	12	41	0.00494991	0.041337	ZNRF1|UBE2G1|UBE2E1|UBE2D4|UBE2B|UBE2D2|UBE2D3|PARK2|NEDD4L|RNF8|RNF152|UBE2E2	http://amigo.geneontology.org/cgi-bin/amigo/term_details?term=GO:0070936
regulation of protein localization	Gene Ontology	GO:0032880	12	41	0.00494991	0.041337	SIK3|SIX4|TBC1D1|RABGAP1L|GNB2L1|AKT1|AAK1|ARHGDIA|TMEM184A|WDPCP|RAB14|SEPT2	http://amigo.geneontology.org/cgi-bin/amigo/term_details?term=GO:0032880
regulation of establishment of cell polarity	Gene Ontology	GO:2000114	5	10	0.00542719	0.0443286	GNB2L1|ROCK1|ARFGEF1|ROCK2|KANK1	http://amigo.geneontology.org/cgi-bin/amigo/term_details?term=GO:2000114
positive regulation of canonical Wnt receptor signaling pathway	Gene Ontology	GO:0090263	15	57	0.00543526	0.0443286	TNKS|RSPO2|EDA|SRC|WNT2|WNT10B|WLS|CSNK1D|SMAD3|FGFR2|CSNK1E|JUP|DVL1|ASPM|DAPK3	http://amigo.geneontology.org/cgi-bin/amigo/term_details?term=GO:0090263
nucleosome disassembly	Gene Ontology	GO:0006337	7	18	0.00553402	0.0443286	SET|SMARCB1|ARID2|ARID1A|SMARCC1|SMARCD1|SMARCA4	http://amigo.geneontology.org/cgi-bin/amigo/term_details?term=GO:0006337
positive regulation of sodium ion transport	Gene Ontology	GO:0010765	7	18	0.00553402	0.0443286	AHCYL1|NEDD4L|WNK3|AKT1|ANK3|PKP2|SCN4B	http://amigo.geneontology.org/cgi-bin/amigo/term_details?term=GO:0010765
regulation of Rac GTPase activity	Gene Ontology	GO:0032314	9	27	0.0056425	0.044741	ARHGEF4|PREX2|FARP1|EFNA5|ARHGEF2|NTRK2|MTOR|EPS8L2|EPHA5	http://amigo.geneontology.org/cgi-bin/amigo/term_details?term=GO:0032314
viral entry into host cell	Gene Ontology	GO:0046718	6	14	0.0058439	0.0450042	ZNF639|WWP2|ITGAV|NUP153|KPNA3|GAS6	http://amigo.geneontology.org/cgi-bin/amigo/term_details?term=GO:0046718
insulin-like growth factor receptor signaling pathway	Gene Ontology	GO:0048009	6	14	0.0058439	0.0450042	PLCB1|GIGYF1|GIGYF2|IRS1|AKT1|CRIM1	http://amigo.geneontology.org/cgi-bin/amigo/term_details?term=GO:0048009
regulation of cell shape	Gene Ontology	GO:0008360	24	108	0.00588507	0.0450042	MYH10|FMNL1|FYN|EPS8|PLXNB2|ARAP1|FMNL3|MYH9|CDC42SE2|PALM2|BRWD1|SH3KBP1|FGD6|FGD2|CDC42EP1|DMTN|FERMT2|VEGFA|SLC26A5|RASA1|SEMA3E|FN1|ARHGAP15|CFDP1	http://amigo.geneontology.org/cgi-bin/amigo/term_details?term=GO:0008360
mRNA metabolic process	Gene Ontology	GO:0016071	43	224	0.00590501	0.0450042	ELAVL1|RPS14|PABPC1|RPL27A|AKT1|RPL3L|RPS2|UPF2|XPO1|SMG7|SET|SMG1|RPLP2|RPL22|RPL13A|PSMA5|CNOT3|PSMC4|RPLP1|YWHAZ|PRKCA|PPP2R2A|LSM1|RPS28|CASC3|NUP214|RPL7A|RPL10|RPL11|RPL12|RPL13|EIF4E|RPL38|RPSA|EDC3|PSMD14|RPS5|PAIP1|RPL31|UPF3A|UBB|PSMB7|EIF4A2	http://amigo.geneontology.org/cgi-bin/amigo/term_details?term=GO:0016071
peptidyl-tyrosine phosphorylation	Gene Ontology	GO:0018108	21	91	0.00613467	0.046305	EPHB4|SRC|ROR1|RYK|ERBB4|DDR2|AXL|EGFR|NTRK1|SCYL1|MELK|FGFR1OP|TYRO3|IL12RB1|FER|PXN|TYK2|FGFR2|EGF|BCR|FLT1	http://amigo.geneontology.org/cgi-bin/amigo/term_details?term=GO:0018108
neural tube closure	Gene Ontology	GO:0001843	17	69	0.006575	0.0487723	PLXNB2|PRICKLE1|CECR2|HECTD1|GRHL2|ENAH|DEAF1|ROCK2|SCRIB|PFN1|KDM6A|CELSR1|SUFU|VASP|SKI|ARID1A|TSC1	http://amigo.geneontology.org/cgi-bin/amigo/term_details?term=GO:0001843
small GTPase mediated signal transduction	Gene Ontology	GO:0007264	62	348	0.00658581	0.0487723	OBSCN|DOCK8|STARD13|DOCK3|DOCK1|SRGAP1|TRIO|RIT1|DOCK5|RAPGEF4|MAP2K2|SOS2|RABL6|ARHGAP5|DAB1|FAM13A|IQGAP1|BCR|ARHGAP44|ARAP1|ARHGEF6|ARHGEF4|YWHAQ|ARHGEF2|ARHGEF3|TIAM2|MAPK1|RALGPS1|ARHGAP26|ARHGDIA|RERGL|RAB14|ARHGEF12|RRAS2|NGEF|ARHGAP10|FGD2|DOCK6|RAB1B|AGAP1|RHOH|DOCK4|RHOBTB1|GDI2|BCAR3|RASGRF1|ARHGAP28|RASGRF2|PLD2|RAB2A|VAV1|VAV3|VAV2|IQGAP2|SRGAP3|ARHGAP30|ARFIP2|ARHGAP15|MYO9B|MYO9A|R…	http://amigo.geneontology.org/cgi-bin/amigo/term_details?term=GO:0007264
exocytosis	Gene Ontology	GO:0006887	18	75	0.00702384	0.05153	EXOC2|ARHGAP44|VAMP5|SYTL3|SCAMP1|PRSS12|CDK16|EXOC5|TNFAIP2|MICAL3|CPLX1|SYT16|ARFGEF1|MYH10|SCRN1|SNAP23|MYO5A|UNC13C	http://amigo.geneontology.org/cgi-bin/amigo/term_details?term=GO:0006887
Rho protein signal transduction	Gene Ontology	GO:0007266	13	48	0.0072186	0.0521008	CDH13|SRGAP1|CDC42EP1|CNKSR1|ROCK1|CELSR1|ARHGEF1|MYO9B|CFL1|ARHGDIA|ARHGAP5|EPS8L2|ARHGEF3	http://amigo.geneontology.org/cgi-bin/amigo/term_details?term=GO:0007266
endochondral ossification	Gene Ontology	GO:0001958	9	28	0.00736712	0.0521008	MEF2C|SIK3|INPPL1|GNAS|HSPG2|RUNX2|COL13A1|MEF2D|ALPL	http://amigo.geneontology.org/cgi-bin/amigo/term_details?term=GO:0001958
positive regulation of cell cycle	Gene Ontology	GO:0045787	9	28	0.00736712	0.0521008	HCFC1|TCF3|TRIM32|C6orf89|TRIM21|PGGT1B|FGFR2|PROX1|SRPK2	http://amigo.geneontology.org/cgi-bin/amigo/term_details?term=GO:0045787
regulation of circadian rhythm	Gene Ontology	GO:0042752	9	28	0.00736712	0.0521008	PPP1CB|BTRC|RORB|ROCK2|PRKAA2|CSNK1D|CSNK1E|PER1|NR1H3	http://amigo.geneontology.org/cgi-bin/amigo/term_details?term=GO:0042752
calcium ion transmembrane transport	Gene Ontology	GO:0070588	15	59	0.00764377	0.0535746	ATP2C1|IL1RAPL1|PSEN1|PKD1|ITGAV|CACNB4|LOXHD1|TRPC6|TRPM2|TRPC4|TRPC5|TRPM3|RYR3|TRPV3|GAS6	http://amigo.geneontology.org/cgi-bin/amigo/term_details?term=GO:0070588
negative regulation of transcription, DNA-dependent	Gene Ontology	GO:0045892	79	464	0.00784361	0.0544888	ATXN1|FOXP3|ZNF217|TFAP2B|HDAC5|CLOCK|GLIS2|TLE2|KHDRBS1|ATF7IP|RCOR1|HDAC2|SMAD4|TRIM24|WWP2|EPC1|LIMS1|PEX14|UIMC1|EHMT1|TP63|SET|ZBTB38|CIITA|RBPJ|YWHAQ|RORB|CBY1|HDAC9|FOXF2|PDCD4|SIN3B|PHB2|ZNF423|PLCB1|TRIM28|PRICKLE1|MLXIPL|HMGA2|MYBBP1A|SUV39H1|BASP1|ENO1|PER1|HEXIM1|BCOR|TBL1X|GCFC2|PROX1|NOTCH1|FOXN3|BMP7|SBNO2|ZNF639|GATAD2A|FBXW11|GFI1|ATF3|HMBOX1|MAGED1|SMARCA4|BTRC|ZBTB7A|TCF7L1|TCF…	http://amigo.geneontology.org/cgi-bin/amigo/term_details?term=GO:0045892
RNA metabolic process	Gene Ontology	GO:0016070	46	247	0.0080007	0.0550925	ELAVL1|RPS14|PABPC1|RPLP2|RPLP1|EDC3|RPS5|RPS2|UPF2|YWHAZ|SMG7|RPL7A|SMG1|RPL22|RPL13A|PSMA5|CNOT3|PSMC4|RPL27A|XPO1|XRN2|PRKCA|PPP2R2A|LSM1|RPS28|CASC3|NUP214|SET|RPL10|RPL11|RPL12|RPL13|EIF4E|SNRPE|RPSA|RPL38|AKT1|PSMD14|RPL3L|PAIP1|RPL31|UPF3A|UBB|PSMB7|ATXN2|EIF4A2	http://amigo.geneontology.org/cgi-bin/amigo/term_details?term=GO:0016070
protein ubiquitination involved in ubiquitin-dependent protein catabolic process	Gene Ontology	GO:0042787	14	54	0.00817445	0.0557995	RCHY1|KLHL25|HECTD1|WWP2|TRIM32|FBXO10|HUWE1|PARK2|NEDD4L|HERC3|HECW1|HECW2|OS9|SMURF1	http://amigo.geneontology.org/cgi-bin/amigo/term_details?term=GO:0042787
protein polyubiquitination	Gene Ontology	GO:0000209	25	117	0.00842272	0.0560539	TNKS|FBXW11|DTL|TRIM32|HUWE1|UBE2D2|UBE2D3|MARCH1|SMURF1|PARK2|PSMA5|SASH1|PSMC4|RBCK1|TPP2|UBE2E1|TRIM21|LNPEP|BTRC|PSMD14|UBE2B|BLMH|UBB|PSMB7|BCL2	http://amigo.geneontology.org/cgi-bin/amigo/term_details?term=GO:0000209
regulation of synaptic transmission, glutamatergic	Gene Ontology	GO:0051966	6	15	0.00867491	0.0560539	PSEN1|GRM8|GRM4|GRM5|GRM7|GRM1	http://amigo.geneontology.org/cgi-bin/amigo/term_details?term=GO:0051966
cell migration involved in sprouting angiogenesis	Gene Ontology	GO:0002042	6	15	0.00867491	0.0560539	ITGB1|SRF|EPHB4|ROBO1|VEGFA|SLIT2	http://amigo.geneontology.org/cgi-bin/amigo/term_details?term=GO:0002042
intracellular steroid hormone receptor signaling pathway	Gene Ontology	GO:0030518	6	15	0.00867491	0.0560539	PPAP2A|ESR1|CALCOCO1|MED13|MED14|MED16	http://amigo.geneontology.org/cgi-bin/amigo/term_details?term=GO:0030518
negative regulation of ossification	Gene Ontology	GO:0030279	6	15	0.00867491	0.0560539	SMURF1|RBPJ|NOTCH1|ENPP1|MEF2C|BCL2	http://amigo.geneontology.org/cgi-bin/amigo/term_details?term=GO:0030279
histone H3-K4 methylation	Gene Ontology	GO:0051568	6	15	0.00867491	0.0560539	KMT2C|KMT2B|RBBP5|PAXIP1|SETD1A|KDM6A	http://amigo.geneontology.org/cgi-bin/amigo/term_details?term=GO:0051568
positive regulation of catenin import into nucleus	Gene Ontology	GO:0035413	5	11	0.00888708	0.0560539	SMAD3|EGFR|EGF|SEMA5A|KANK1	http://amigo.geneontology.org/cgi-bin/amigo/term_details?term=GO:0035413
negative regulation of viral transcription	Gene Ontology	GO:0032897	5	11	0.00888708	0.0560539	TRIM32|TRIM13|MID2|TRIM21|SP100	http://amigo.geneontology.org/cgi-bin/amigo/term_details?term=GO:0032897
negative regulation of protein catabolic process	Gene Ontology	GO:0042177	8	24	0.00892578	0.0560539	SMAD4|EGFR|FYN|SMAD3|GRIN2C|FLNA|FMN2|MDM4	http://amigo.geneontology.org/cgi-bin/amigo/term_details?term=GO:0042177
ATP-dependent chromatin remodeling	Gene Ontology	GO:0043044	8	24	0.00892578	0.0560539	CECR2|SMARCC1|SMARCB1|ARID1A|RBBP4|HDAC2|GATAD2B|SMARCA4	http://amigo.geneontology.org/cgi-bin/amigo/term_details?term=GO:0043044
positive regulation of sequence-specific DNA binding transcription factor activity	Gene Ontology	GO:0051091	21	94	0.0090052	0.0561038	TRAF5|HDAC2|SMARCB1|PPAP2B|TCF3|LRP5|DDR2|TRIM32|WNT10B|ESR1|HMGA2|TRIM21|AKT1|JUP|WNT2|SRF|HDAC5|MID2|SMARCA4|TRIM5|SP100	http://amigo.geneontology.org/cgi-bin/amigo/term_details?term=GO:0051091
extracellular matrix disassembly	Gene Ontology	GO:0022617	24	112	0.00936399	0.0571637	COL4A1|ACAN|HSPG2|ADAM10|PSEN1|BSG|COL8A1|LAMA3|LAMA5|COL18A1|CD44|FBN1|COL4A5|COL5A1|COL4A3|COL4A2|COL23A1|LAMC2|COL7A1|BMP1|FN1|COL14A1|PLG|COL13A1	http://amigo.geneontology.org/cgi-bin/amigo/term_details?term=GO:0022617
viral infectious cycle	Gene Ontology	GO:0019058	25	118	0.0093945	0.0571637	RPS14|RPLP2|RPLP1|PCSK5|RPS5|RPS2|XPO1|RPL7A|VPS37C|VPS37B|RPL22|RPL13A|RPL27A|KPNB1|RPS28|RPL10|RPL11|RPL12|RPL13|RPSA|RPL38|RPL3L|RPL31|NEDD4L|UBB	http://amigo.geneontology.org/cgi-bin/amigo/term_details?term=GO:0019058
lamellipodium assembly	Gene Ontology	GO:0030032	9	29	0.0094666	0.0571637	ARFIP2|ARHGEF6|CCDC88A|ARHGEF4|VAV2|LRRC16A|CDH13|PXN|VAV3	http://amigo.geneontology.org/cgi-bin/amigo/term_details?term=GO:0030032
branching morphogenesis of a tube	Gene Ontology	GO:0048754	9	29	0.0094666	0.0571637	BMP7|PKD1|NOTCH1|MKS1|VEGFA|SLIT2|CASR|EGF|PXN	http://amigo.geneontology.org/cgi-bin/amigo/term_details?term=GO:0048754
positive regulation of neuron projection development	Gene Ontology	GO:0010976	15	61	0.0105144	0.0623881	ITGB1|KATNB1|DMD|DPYSL3|STMN2|ITGA3|FYN|KIDINS220|NDNF|NTRK1|NEGR1|DVL1|MAGI2|NTRK2|CAMK1D	http://amigo.geneontology.org/cgi-bin/amigo/term_details?term=GO:0010976
phosphate-containing compound metabolic process	Gene Ontology	GO:0006796	7	20	0.0106497	0.0623881	SLC20A1|ACYP2|ENPP3|ENPP1|IMPA1|PTPRD|SYNJ1	http://amigo.geneontology.org/cgi-bin/amigo/term_details?term=GO:0006796
regulation of nitric-oxide synthase activity	Gene Ontology	GO:0050999	7	20	0.0106497	0.0623881	ACVR2A|GCH1|EGFR|PRKG2|AKT1|DNM2|HSP90AA1	http://amigo.geneontology.org/cgi-bin/amigo/term_details?term=GO:0050999
focal adhesion assembly	Gene Ontology	GO:0048041	7	20	0.0106497	0.0623881	RCC2|LAMA5|FERMT2|SORBS1|PXN|TRIP6|BCL2	http://amigo.geneontology.org/cgi-bin/amigo/term_details?term=GO:0048041
learning	Gene Ontology	GO:0007612	12	45	0.0109839	0.0638692	PTN|NRXN3|FYN|NRXN1|GRIN2B|CNTNAP2|SYNJ1|CTNND2|GRM4|GRM5|NTRK2|SHANK2	http://amigo.geneontology.org/cgi-bin/amigo/term_details?term=GO:0007612
response to DNA damage stimulus	Gene Ontology	GO:0006974	33	169	0.0113452	0.0654852	RAD23B|DTL|CDKN1A|FMN2|FOXO3|POLB|RAD1|BBC3|SPIDR|CHCHD6|SPDYA|USP47|MAPK1|FAAP20|WRN|WAC|SMARCAL1|USP16|MACROD2|MACROD1|BRD4|TLK1|TAOK1|TAOK3|IRF7|TOPBP1|VAV3|UBE2B|RBBP5|RNF8|BRE|PSEN1|BCL2	http://amigo.geneontology.org/cgi-bin/amigo/term_details?term=GO:0006974
osteoblast differentiation	Gene Ontology	GO:0001649	21	96	0.0114607	0.0656691	UFL1|SNRNP200|BCAP29|TNC|RSPO2|RUNX2|TPM4|RRAS2|VCAN|GPNMB|MEF2D|MEF2C|AKT1|IARS|SND1|NF1|MYBBP1A|FASN|RRBP1|HSD17B4|ALPL	http://amigo.geneontology.org/cgi-bin/amigo/term_details?term=GO:0001649
positive regulation of BMP signaling pathway	Gene Ontology	GO:0030513	8	25	0.0116506	0.0662731	ACVRL1|SMAD4|RBPJ|NOTCH1|SULF1|GPC3|ZNF423|FKBP8	http://amigo.geneontology.org/cgi-bin/amigo/term_details?term=GO:0030513
cellular response to glucagon stimulus	Gene Ontology	GO:0071377	10	35	0.0118913	0.0667495	ADCY5|ADCY2|GNAS|GNB4|ADCY3|ADCY8|ADCY9|GNG13|PRKAR1A|PRKAR1B	http://amigo.geneontology.org/cgi-bin/amigo/term_details?term=GO:0071377
small molecule metabolic process	Gene Ontology	GO:0044281	213	1413	0.0119044	0.0667495	NADK|ACADVL|PPAP2B|PPAP2A|CKB|PHGDH|PRKAG2|CD36|RAPGEF4|AKT1|AGL|PNLIP|SLC25A17|CYP4F3|CERS6|MT-ND3|DCK|ACSM1|PIK3CB|CACNA1C|INPP4B|GNG13|PIK3R4|SPTLC1|NUP214|SYNJ1|MT-ATP6|GMPS|NUP210|FMO2|PCCA|HAL|GPI|EXT1|MTM1|BCAT2|ENPP1|GIF|SLC25A21|HMGCR|NME2|LPA|MTMR3|ADCY5|BMP1|ADCY2|ADCY3|SIN3B|PLD3|ADCY8|CSAD|CYP4F11|UBB|ACLY|ACSS2|SLC19A1|PDXK|PLCB1|HSPG2|GAPDH|ADCY9|B3GAT3|AK5|PGS1|TPK1|ATP5C1|SREBF2|…	http://amigo.geneontology.org/cgi-bin/amigo/term_details?term=GO:0044281
peptidyl-tyrosine dephosphorylation	Gene Ontology	GO:0035335	15	62	0.0122365	0.0678891	PTPRN2|PTPRT|PTPRS|PTPN13|PTPN12|CDC14B|PTPRF|PTPN9|PTPRD|PTPRA|PTPRM|MTMR3|PTPN1|EYA3|EYA2	http://amigo.geneontology.org/cgi-bin/amigo/term_details?term=GO:0035335
regulation of action potential	Gene Ontology	GO:0001508	6	16	0.0123671	0.0678891	AKAP6|KCNMB2|GNAQ|KCNC2|GLRA1|AKAP7	http://amigo.geneontology.org/cgi-bin/amigo/term_details?term=GO:0001508
ectoderm development	Gene Ontology	GO:0007398	6	16	0.0123671	0.0678891	SMURF1|EDA|ZBTB7B|GRHL3|BMPR1A|JUP	http://amigo.geneontology.org/cgi-bin/amigo/term_details?term=GO:0007398
translational termination	Gene Ontology	GO:0006415	19	85	0.0124974	0.0681283	GSPT1|RPL7A|RPL38|RPSA|RPS14|RPLP2|RPLP1|RPL3L|RPS28|RPL31|RPL13A|RPS5|RPL10|RPL11|RPL12|RPL13|RPL22|RPL27A|RPS2	http://amigo.geneontology.org/cgi-bin/amigo/term_details?term=GO:0006415
positive regulation of NF-kappaB transcription factor activity	Gene Ontology	GO:0051092	26	127	0.0127575	0.0690664	TRIM13|CLOCK|NFKBIB|ERC1|AGER|RIPK1|MTDH|MID2|TRAF5|NLRP3|ARHGEF2|NTRK1|TRADD|CFLAR|TRIM32|IRAK1|TGFBR3|UBB|PRKCZ|FER|CLU|EDA2R|EDA|RPS6KA4|RBCK1|TRIM5	http://amigo.geneontology.org/cgi-bin/amigo/term_details?term=GO:0051092
negative regulation of sequence-specific DNA binding transcription factor activity	Gene Ontology	GO:0043433	14	57	0.0133273	0.0693966	FOXP3|HDAC2|TAF3|ESR1|GLIS2|BTRC|TCF7L2|PROX1|SUFU|FLNA|GAS6|PEX14|WWP2|SP100	http://amigo.geneontology.org/cgi-bin/amigo/term_details?term=GO:0043433
phosphatidylinositol biosynthetic process	Gene Ontology	GO:0006661	14	57	0.0133273	0.0693966	PI4KA|INPPL1|PIP5K1C|MTM1|PIK3CB|SYNJ1|INPP4B|IMPA1|PIK3R4|PIK3R3|CDS1|PI4K2B|MTMR3|SYNJ2	http://amigo.geneontology.org/cgi-bin/amigo/term_details?term=GO:0006661
proteasomal ubiquitin-dependent protein catabolic process	Gene Ontology	GO:0043161	17	74	0.0134444	0.0693966	SMURF1|TRIM13|FBXW11|ZNRF1|RBCK1|CLOCK|TBL1X|BTRC|GSK3A|UBE2D3|CD2AP|NEDD4L|RAD23B|UBE2B|WWP2|SPOPL|PPP2R5C	http://amigo.geneontology.org/cgi-bin/amigo/term_details?term=GO:0043161
hemidesmosome assembly	Gene Ontology	GO:0031581	5	12	0.0136141	0.0693966	LAMC2|CD151|DST|LAMA3|PLEC	http://amigo.geneontology.org/cgi-bin/amigo/term_details?term=GO:0031581
positive regulation of positive chemotaxis	Gene Ontology	GO:0050927	5	12	0.0136141	0.0693966	SMAD3|CDH13|CASR|VEGFA|NTRK3	http://amigo.geneontology.org/cgi-bin/amigo/term_details?term=GO:0050927
detection of calcium ion	Gene Ontology	GO:0005513	5	12	0.0136141	0.0693966	STIM1|KCNMB2|RYR2|KCNIP1|CASR	http://amigo.geneontology.org/cgi-bin/amigo/term_details?term=GO:0005513
regulation of embryonic development	Gene Ontology	GO:0045995	5	12	0.0136141	0.0693966	LAMA1|LAMA2|LAMA3|LAMA5|CCSAP	http://amigo.geneontology.org/cgi-bin/amigo/term_details?term=GO:0045995
detection of mechanical stimulus	Gene Ontology	GO:0050982	5	12	0.0136141	0.0693966	PIEZO1|LOXHD1|PKD1|JUP|DENND5B	http://amigo.geneontology.org/cgi-bin/amigo/term_details?term=GO:0050982
regulation of insulin secretion involved in cellular response to glucose stimulus	Gene Ontology	GO:0061178	5	12	0.0136141	0.0693966	EFNA5|CDK16|EPHA5|TCF7L2|LRP5	http://amigo.geneontology.org/cgi-bin/amigo/term_details?term=GO:0061178
transmembrane transport	Gene Ontology	GO:0055085	94	578	0.0139569	0.0706851	FLVCR2|SLC30A8|SLC27A4|SLC25A17|ATP2C1|NALCN|RYR1|RYR3|RYR2|SLC12A6|NUP214|ABCD2|NUP210|TRPV3|SLCO3A1|SLC38A1|AQP3|CLCN7|CLCN6|CLCN4|SLC25A21|SLC15A2|SLC15A3|SLC41A1|ADCY5|SLC2A9|ADCY2|ADCY3|ADCY8|ADCY9|UBB|MYO5B|ATP6V1F|ANO5|ANO6|SLC7A1|SLC25A36|SLC29A3|ATP7A|SLC9A8|SLC5A12|ABCA2|ALB|TRPM2|TRPM3|SLC14A2|GCK|ASIC2|ABCB10|SLC26A7|GNAS|HMOX2|NUP153|SLC22A3|NUP133|GABRR1|SLC2A13|SLC2A12|TRPC6|TRPC4|…	http://amigo.geneontology.org/cgi-bin/amigo/term_details?term=GO:0055085
protein monoubiquitination	Gene Ontology	GO:0006513	7	21	0.0142057	0.0713832	UBE2B|DTL|HUWE1|TRIM21|UBE2D3|NEDD4L|PARK2	http://amigo.geneontology.org/cgi-bin/amigo/term_details?term=GO:0006513
anatomical structure morphogenesis	Gene Ontology	GO:0009653	20	92	0.0143187	0.0713832	TRIM13|DYNLL1|SIX4|S1PR3|WHSC1|PKD1|DEAF1|FSCN2|TPD52|FAT1|GPC3|MLXIPL|EYA3|CASR|SCML2|EYA4|PITX1|EYA1|NFE2L1|BICD1	http://amigo.geneontology.org/cgi-bin/amigo/term_details?term=GO:0009653
cellular protein modification process	Gene Ontology	GO:0006464	23	110	0.0144321	0.0713832	RPN1|RPN2|WWP2|FBXO11|UBE2D2|UBE2D3|PPP4R2|AKT1|USP25|PPT1|PLOD1|ATG7|FBXW2|TTLL5|CHRM3|TTLL9|TTLL8|CPE|RIMKLA|CSNK1G3|RIMKLB|UBA1|UBE2S	http://amigo.geneontology.org/cgi-bin/amigo/term_details?term=GO:0006464
neuron migration	Gene Ontology	GO:0001764	22	104	0.0144585	0.0713832	MYH10|NRCAM|ITGA3|DCLK1|NDNF|APBB2|AXL|ASPM|PSEN1|FYN|NTRK2|NTRK3|DISC1|PRKG1|DCX|SRF|NR4A2|CELSR1|PAFAH1B1|SEMA3A|SPOCK1|GAS6	http://amigo.geneontology.org/cgi-bin/amigo/term_details?term=GO:0001764
bone development	Gene Ontology	GO:0060348	10	36	0.0145815	0.0715406	SLC38A10|LRP5|ASXL1|SMAD5|GNAS|SULF1|DYM|WHSC1|FGFR2|ANKRD11	http://amigo.geneontology.org/cgi-bin/amigo/term_details?term=GO:0060348
regulation of transcription from RNA polymerase II promoter in response to hypoxia	Gene Ontology	GO:0061418	8	26	0.0149411	0.0716879	EPAS1|HIF1AN|TCEB1|UBE2D2|UBE2D3|VEGFA|UBB|CREBBP	http://amigo.geneontology.org/cgi-bin/amigo/term_details?term=GO:0061418
positive regulation of Wnt receptor signaling pathway	Gene Ontology	GO:0030177	8	26	0.0149411	0.0716879	PPM1A|SPIN1|SULF1|FGFR2|DISC1|DVL1|KANK1|SKI	http://amigo.geneontology.org/cgi-bin/amigo/term_details?term=GO:0030177
protein localization to nucleus	Gene Ontology	GO:0034504	8	26	0.0149411	0.0716879	XPO1|BMP7|PYGO1|CTDNEP1|IRS1|DVL1|RPL11|LMNA	http://amigo.geneontology.org/cgi-bin/amigo/term_details?term=GO:0034504
embryonic hindlimb morphogenesis	Gene Ontology	GO:0035116	9	31	0.0149768	0.0716879	RSPO2|RARB|GNAS|AFF3|NOTCH1|GPC3|RPGRIP1L|PITX1|SMARCA4	http://amigo.geneontology.org/cgi-bin/amigo/term_details?term=GO:0035116
cell-matrix adhesion	Gene Ontology	GO:0007160	18	81	0.0156851	0.0746229	ITGB1|EDA|PPFIA2|JAM3|ADAMTS12|CD44|PKD1|ITGA3|ITGA10|ITGAV|FERMT2|RAPH1|CTGF|COL13A1|PXN|SORBS1|SRF|TSC1	http://amigo.geneontology.org/cgi-bin/amigo/term_details?term=GO:0007160
cell growth	Gene Ontology	GO:0016049	13	53	0.0169241	0.0796044	TGFBR3|TGFB3|XRN2|NUPR1|ERBB2IP|NDNF|ENOX2|MTOR|SGMS1|EDN1|ATP6V0E1|PAK7|BCL2	http://amigo.geneontology.org/cgi-bin/amigo/term_details?term=GO:0016049
female gamete generation	Gene Ontology	GO:0007292	6	17	0.0170363	0.0796044	DYNLL1|DIAPH2|TOB2|MSH4|USP9X|M1AP	http://amigo.geneontology.org/cgi-bin/amigo/term_details?term=GO:0007292
muscle cell homeostasis	Gene Ontology	GO:0046716	6	17	0.0170363	0.0796044	PLG|SRF|MTM1|LARGE|SGCZ|DMD	http://amigo.geneontology.org/cgi-bin/amigo/term_details?term=GO:0046716
viral transcription	Gene Ontology	GO:0019083	18	82	0.017712	0.0817879	RPL7A|RPL38|RPSA|RPS14|RPLP2|RPL27A|RPL3L|RPS28|RPL31|RPL13A|RPS5|RPL10|RPL11|RPL12|RPL13|RPL22|RPLP1|RPS2	http://amigo.geneontology.org/cgi-bin/amigo/term_details?term=GO:0019083
regulation of insulin secretion	Gene Ontology	GO:0050796	18	82	0.017712	0.0817879	STX1A|IQGAP1|VAMP2|KCNC2|GNAS|PRKCA|GCK|CACNA1C|CHRM3|PDE3B|RAPGEF4|TFAP2B|PRKAR1B|ITPR2|ITPR3|RFX3|CLOCK|PRKAR1A	http://amigo.geneontology.org/cgi-bin/amigo/term_details?term=GO:0050796
epithelial to mesenchymal transition	Gene Ontology	GO:0001837	9	32	0.0184801	0.083617	BMP7|TGFBR3|TRIM28|RBPJ|HMGA2|NOTCH1|FOXF2|FLNA|FGFR2	http://amigo.geneontology.org/cgi-bin/amigo/term_details?term=GO:0001837
neuromuscular junction development	Gene Ontology	GO:0007528	9	32	0.0184801	0.083617	TNC|ANK3|NTRK2|CACNB4|AGRN|COL4A5|DVL1|COL4A1|FGFR2	http://amigo.geneontology.org/cgi-bin/amigo/term_details?term=GO:0007528
DNA methylation	Gene Ontology	GO:0006306	7	22	0.0185342	0.083617	DNMT3B|EHMT1|GNAS|DNMT1|ATF7IP|ATRX|GATAD2A	http://amigo.geneontology.org/cgi-bin/amigo/term_details?term=GO:0006306
positive regulation of Ras GTPase activity	Gene Ontology	GO:0032320	7	22	0.0185342	0.083617	RASGRF1|GNAS|NTRK1|EZH2|NF1|RASAL2|RASA1	http://amigo.geneontology.org/cgi-bin/amigo/term_details?term=GO:0032320
positive regulation of protein insertion into mitochondrial membrane involved in apoptotic signaling pathway	Gene Ontology	GO:1900740	8	27	0.0188563	0.0845841	YWHAZ|DYNLL1|YWHAQ|AKT1|NMT1|BBC3|PPP3CC|BCL2	http://amigo.geneontology.org/cgi-bin/amigo/term_details?term=GO:1900740
membrane organization	Gene Ontology	GO:0061024	28	144	0.0195773	0.0857806	VPS37C|PRKAG2|MYO1C|PRKAA2|AKT1|DNM2|SEC31A|YWHAZ|RALGAPB|CCDC88A|YWHAQ|TBC1D4|VPS37B|SGCZ|RAB14|SRC|HGS|EXOC2|VAMP2|EXOC6|EXOC4|EXOC5|DNAJC6|SNAP23|UBB|TBC1D1|LNPEP|MYO5A	http://amigo.geneontology.org/cgi-bin/amigo/term_details?term=GO:0061024
activation of MAPKK activity	Gene Ontology	GO:0000186	13	54	0.0196983	0.0857806	TAOK1|ADORA1|GADD45B|MAP3K1|EGFR|KIDINS220|PSEN1|EGF|MAP2K2|MAPK1|NTRK1|GRM1|TAOK3	http://amigo.geneontology.org/cgi-bin/amigo/term_details?term=GO:0000186
replication fork processing	Gene Ontology	GO:0031297	5	13	0.0197787	0.0857806	WRN|ATRX|FANCM|SMARCAL1|MMS22L	http://amigo.geneontology.org/cgi-bin/amigo/term_details?term=GO:0031297
lipid biosynthetic process	Gene Ontology	GO:0008610	5	13	0.0197787	0.0857806	ACLY|AGPS|FDFT1|PRKAA2|ACSS2	http://amigo.geneontology.org/cgi-bin/amigo/term_details?term=GO:0008610
protein localization to organelle	Gene Ontology	GO:0033365	5	13	0.0197787	0.0857806	PES1|ANK2|AP3D1|BICD1|RAB3IP	http://amigo.geneontology.org/cgi-bin/amigo/term_details?term=GO:0033365
mRNA stabilization	Gene Ontology	GO:0048255	5	13	0.0197787	0.0857806	CIRBP|VEGFA|ELAVL1|PAIP1|PABPC1	http://amigo.geneontology.org/cgi-bin/amigo/term_details?term=GO:0048255
cellular lipid metabolic process	Gene Ontology	GO:0044255	29	151	0.0207898	0.0896701	AGPS|PRKAG2|PRKAA2|CD36|ACADVL|SLC25A17|NCOR2|NCOR1|NCOA2|FDFT1|CHD9|CPT2|TIAM2|FASN|ABCD1|SIN3B|NR1H3|PCCA|GLIPR1|RXRA|HMGCR|TBL1X|HSD17B4|SREBF2|CTGF|ELOVL2|ABCA1|ACLY|CREBBP	http://amigo.geneontology.org/cgi-bin/amigo/term_details?term=GO:0044255
blood vessel remodeling	Gene Ontology	GO:0001974	10	38	0.0212844	0.090315	EPAS1|SEMA3C|ACVRL1|RBPJ|ACVR2B|MEF2C|TBX1|VEGFA|ATP7A|AXL	http://amigo.geneontology.org/cgi-bin/amigo/term_details?term=GO:0001974
water transport	Gene Ontology	GO:0006833	10	38	0.0212844	0.090315	ADCY5|AQP3|ADCY2|ADCY3|GNAS|ADCY8|ADCY9|PRKAR1A|PRKAR1B|MYO5B	http://amigo.geneontology.org/cgi-bin/amigo/term_details?term=GO:0006833
negative regulation of extrinsic apoptotic signaling pathway	Gene Ontology	GO:2001237	10	38	0.0212844	0.090315	SRC|BIRC6|TCF7L2|RIPK1|CFLAR|VEGFA|ITGAV|SGMS1|LMNA|PAK7	http://amigo.geneontology.org/cgi-bin/amigo/term_details?term=GO:2001237
regulation of catalytic activity	Gene Ontology	GO:0050790	12	49	0.0215378	0.0908987	SET|RGS12|BRCC3|PRKAG2|PPP2R2A|PPP4R2|PPP2R2B|ARHGDIA|PPP2R5D|IPO7|PPP2R5E|PPP2R5C	http://amigo.geneontology.org/cgi-bin/amigo/term_details?term=GO:0050790
lipid catabolic process	Gene Ontology	GO:0016042	17	78	0.0222144	0.092685	PLCB1|PLA2G16|PLCB4|PLD2|PLBD1|PLD3|ADORA1|PPT1|LIPK|DDHD2|PLCXD3|IRS1|PLCXD2|LIPI|PLCH1|PNLIP|PAFAH1B1	http://amigo.geneontology.org/cgi-bin/amigo/term_details?term=GO:0016042
transport	Gene Ontology	GO:0006810	59	349	0.0222374	0.092685	NUTF2|DYNLL1|SLC25A33|LAPTM4B|ALB|SLC6A8|MYO1C|GRIA4|SLC7A1|ITPR2|SLC25A36|MPDU1|SLC27A4|SLC25A17|GABRA4|PITPNA|CLCA4|TMED10|SLC19A1|GABRA1|CACNB4|CLIP1|ABCB7|GABRR1|ABCD1|HTR3B|CLIC5|AQP3|GRID2|CLCN7|ATP1B3|ABCA13|SMAD3|ABCB10|CLCN4|SLC15A2|GABRB1|GABRB3|GET4|BICD1|PITPNM1|STAU2|SLC20A1|SLC35F1|SLC35F3|SLC25A46|RAB11FIP4|GRIK2|SLC35F2|GRIK4|GRIN2B|GRIN2C|MFSD12|ABCA2|PITPNM2|MYO5A|ABCC3|PITPNC1|…	http://amigo.geneontology.org/cgi-bin/amigo/term_details?term=GO:0006810
dendrite development	Gene Ontology	GO:0016358	9	33	0.0225415	0.092685	BMP7|HDAC2|APP|TULP1|KLHL1|PRKG1|STRN|CIT|DAB1	http://amigo.geneontology.org/cgi-bin/amigo/term_details?term=GO:0016358
rhythmic process	Gene Ontology	GO:0048511	6	18	0.0227875	0.092685	ENOX1|FBXW11|PRKAA2|RORB|GNB2L1|HLF	http://amigo.geneontology.org/cgi-bin/amigo/term_details?term=GO:0048511
positive regulation of cell-matrix adhesion	Gene Ontology	GO:0001954	6	18	0.0227875	0.092685	CDH13|UTRN|DMD|CD36|PRKCZ|CDK6	http://amigo.geneontology.org/cgi-bin/amigo/term_details?term=GO:0001954
cardiac muscle cell differentiation	Gene Ontology	GO:0055007	6	18	0.0227875	0.092685	ITGB1|FOXP3|FOXP1|CACYBP|CBY1|TSC1	http://amigo.geneontology.org/cgi-bin/amigo/term_details?term=GO:0055007
response to ischemia	Gene Ontology	GO:0002931	6	18	0.0227875	0.092685	HYOU1|EIF4EBP1|MAP2K6|CASR|RNLS|BCL2	http://amigo.geneontology.org/cgi-bin/amigo/term_details?term=GO:0002931
long-term memory	Gene Ontology	GO:0007616	8	28	0.023452	0.0939978	SRF|RASGRF1|ADCY8|CAMK4|CPEB3|PRKCZ|BTBD9|NTRK2	http://amigo.geneontology.org/cgi-bin/amigo/term_details?term=GO:0007616
filopodium assembly	Gene Ontology	GO:0046847	7	23	0.023709	0.0939978	FGD6|FGD2|MTSS1L|ARHGEF4|ARHGAP26|DNM3|BAIAP2L1	http://amigo.geneontology.org/cgi-bin/amigo/term_details?term=GO:0046847
middle ear morphogenesis	Gene Ontology	GO:0042474	7	23	0.023709	0.0939978	RPL38|EDN1|TBX1|PRRX1|EYA4|PRRX2|EYA1	http://amigo.geneontology.org/cgi-bin/amigo/term_details?term=GO:0042474
ionotropic glutamate receptor signaling pathway	Gene Ontology	GO:0035235	7	23	0.023709	0.0939978	GRID2|APP|GRIK4|GRIA4|GRIN2B|GRIN2C|GRIK2	http://amigo.geneontology.org/cgi-bin/amigo/term_details?term=GO:0035235
phosphatidylinositol 3-kinase cascade	Gene Ontology	GO:0014065	7	23	0.023709	0.0939978	PIK3CB|IRS1|NF1|EDN1|MYO16|TYRO3|NYAP2	http://amigo.geneontology.org/cgi-bin/amigo/term_details?term=GO:0014065
central nervous system development	Gene Ontology	GO:0007417	22	109	0.0241632	0.0953172	PCP4|NRCAM|DCLK1|GABRA4|SH3GL1|XRCC4|GRHL3|DRP2|PARK2|POU6F2|UGT8|DCX|PDGFC|SNTG2|CELSR1|ASIC2|ADAM22|ARNT2|ROBO2|BTD|RUNX1|DSCAML1	http://amigo.geneontology.org/cgi-bin/amigo/term_details?term=GO:0007417
erythrocyte differentiation	Gene Ontology	GO:0030218	10	39	0.0253678	0.0990731	EPAS1|EXOC6|RPS14|SMAD5|NFE2L1|ZFPM1|TCEA1|DNASE2|RCOR1|PKNOX1	http://amigo.geneontology.org/cgi-bin/amigo/term_details?term=GO:0030218
learning or memory	Gene Ontology	GO:0007611	10	39	0.0253678	0.0990731	PAFAH1B1|MEF2C|GPI|EGFR|ADCY8|AFF2|NTRK1|GRIN2B|PRKAR1B|KCNAB1	http://amigo.geneontology.org/cgi-bin/amigo/term_details?term=GO:0007611
nervous system development	Gene Ontology	GO:0007399	48	278	0.0259621	0.100892	DPF3|SMARCC1|ADORA1|TRPC5|DCLK1|TENM1|L1CAM|DSCAM|POFUT1|PTN|PPT1|CYP46A1|GLIS2|JUP|ARHGAP26|DCX|MBNL1|VPS13A|MEF2C|GDF11|SPOCK1|NTF3|SMARCB1|ERBB4|NLGN1|SCN8A|EFNA5|CHRM3|CHRM2|CPLX2|FUT10|VEGFA|SMARCD1|CNTFR|NELL1|PCDHA1|SEMA3D|SEMA5A|ROBO1|APP|GSK3A|MBD5|ZNF423|PCSK2|MEF2D|PPP2R5D|CRIM1|MPPED2	http://amigo.geneontology.org/cgi-bin/amigo/term_details?term=GO:0007399
positive regulation of transcription, DNA-dependent	Gene Ontology	GO:0045893	81	503	0.0263741	0.101988	TASP1|FOXP3|HDAC2|CLOCK|GLIS2|SMAD5|MED13|CREBBP|ATF7IP|FOXO3|BMPR1A|FBXW11|RGMB|DNM2|TRIM24|ARNTL2|SMARCA4|EGF|USP21|SMARCC1|ETS2|TCF3|PPM1A|EPC1|RFX3|CALCOCO1|TFAP2B|RORB|RORA|SUPT3H|KLF7|SMAD4|RUNX1|MED14|NR5A2|MED16|IRAK1|MEF2C|HAS3|DVL1|PLCB1|ESRRG|ACVRL1|TRIM28|FOXF2|ERBB4|TP63|MLXIPL|HMGA2|WAC|CAMK4|CIITA|USP16|EBF2|TBL1X|SMAD3|PROX1|ARNT2|BMP7|TAF4|IRF7|LRP5|ELF4|MAGED1|ARID1A|BTRC|NOTCH1…	http://amigo.geneontology.org/cgi-bin/amigo/term_details?term=GO:0045893
angiogenesis	Gene Ontology	GO:0001525	37	206	0.0271017	0.103636	ERAP1|NRCAM|HSPG2|TBX1|ITGAV|EGF|POFUT1|THSD7A|RBPJ|MYH9|RORA|PDE3B|PRKCA|SLC12A6|LAMA5|PLXND1|COL8A1|ACVRL1|GPI|EPHB4|JAM3|RTN4|VEGFA|COL4A2|FGFR2|PKNOX1|SRPK2|EPAS1|COL18A1|FN1|VAV3|VAV2|NRXN3|NRXN1|TNFAIP2|CTGF|HS6ST1	http://amigo.geneontology.org/cgi-bin/amigo/term_details?term=GO:0001525
positive regulation of glycogen biosynthetic process	Gene Ontology	GO:0045725	5	14	0.0275203	0.103636	SORBS1|AKT1|GCK|IRS1|IRS2	http://amigo.geneontology.org/cgi-bin/amigo/term_details?term=GO:0045725
negative regulation of cell-substrate adhesion	Gene Ontology	GO:0010812	5	14	0.0275203	0.103636	PLG|TBCD|SPOCK1|NOTCH1|DMTN	http://amigo.geneontology.org/cgi-bin/amigo/term_details?term=GO:0010812
cardiac muscle cell proliferation	Gene Ontology	GO:0060038	5	14	0.0275203	0.103636	TGFBR3|RXRA|PRKAR1A|RXRB|NOTCH1	http://amigo.geneontology.org/cgi-bin/amigo/term_details?term=GO:0060038
chromatin remodeling	Gene Ontology	GO:0006338	15	68	0.0275922	0.103636	RERE|TP63|SMARCC1|HDAC5|FOXP3|ARID1A|ESR1|TOP1|RBBP4|HDAC2|SMARCD1|ATRX|BRD4|SMARCB1|SMARCA4	http://amigo.geneontology.org/cgi-bin/amigo/term_details?term=GO:0006338
cartilage development	Gene Ontology	GO:0051216	15	68	0.0275922	0.103636	BMP7|ATP7A|PITX1|GNAS|HYAL3|CD44|PKD1|SULF1|BMPR1A|TYMS|SMAD5|EDN1|PRRX1|PRRX2|SOX6	http://amigo.geneontology.org/cgi-bin/amigo/term_details?term=GO:0051216
embryo development	Gene Ontology	GO:0009790	16	74	0.0278772	0.104208	EHMT1|EDA2R|FUT10|NANOG|LAMA5|PCSK2|SCEL|GTF2IRD1|RAB14|POFUT1|NR5A2|HMGCR|NRG3|NRG2|RASA1|CAD	http://amigo.geneontology.org/cgi-bin/amigo/term_details?term=GO:0009790
ubiquitin-dependent protein catabolic process	Gene Ontology	GO:0006511	32	174	0.0280635	0.104407	UBE2B|DTL|TCEB1|FBXO11|UBE2D2|UBE2D3|USP7|USP9X|USP43|USP25|USP21|USP47|USP46|ANAPC10|C19orf68|PARK2|UBE2G1|ARIH1|UBE2E1|RNF40|USP12|USP39|USP16|USP32|USP36|USP13|PSMD14|BTRC|FBXL4|FBXL7|CUL4A|RNF8	http://amigo.geneontology.org/cgi-bin/amigo/term_details?term=GO:0006511
substrate adhesion-dependent cell spreading	Gene Ontology	GO:0034446	8	29	0.0287798	0.106567	ANTXR1|LAMA5|FN1|MICALL2|FERMT2|FER|AXL|TYRO3	http://amigo.geneontology.org/cgi-bin/amigo/term_details?term=GO:0034446
protein transport	Gene Ontology	GO:0015031	66	402	0.0291477	0.107422	SCFD1|TNKS|MYH9|NUP133|RILP|VPS37C|SCAMP4|CHP2|RAB2A|ATG4B|STXBP2|SEC16A|GDI2|SEC31B|SEC31A|DENND2A|AP5B1|EXOC6B|PPT1|PSEN1|VPS29|ADAMTS9|VPS37B|NUP188|LRP1B|ATG7|ERC1|RAB3IP|RRBP1|VPS13A|RAB14|VPS13B|JAKMIP1|NACA|FRAS1|SCAMP1|MTM1|RAB1B|COG5|ATG4C|AGAP1|RINT1|MON2|ARFGEF1|ACTN4|SLC15A2|SLC15A3|FMN2|MYO5A|SLC15A5|EXOC2|ATG10|RAB11FIP1|EXOC6|EXOC4|SNAP23|CADPS2|SFT2D1|EXOC5|NUP210|NUP153|PITPNM1|U…	http://amigo.geneontology.org/cgi-bin/amigo/term_details?term=GO:0015031
positive regulation of axonogenesis	Gene Ontology	GO:0050772	6	19	0.0297109	0.108479	PLXNB2|ROBO1|ROBO2|NTRK2|SLIT2|ARHGDIA	http://amigo.geneontology.org/cgi-bin/amigo/term_details?term=GO:0050772
cytokinesis after mitosis	Gene Ontology	GO:0000281	6	19	0.0297109	0.108479	MYH10|NUSAP1|SNX9|SNX18|ANK3|RASA1	http://amigo.geneontology.org/cgi-bin/amigo/term_details?term=GO:0000281
adult walking behavior	Gene Ontology	GO:0007628	10	40	0.0299834	0.108968	GLRA1|CACNA1C|SCN8A|KCNMA1|ABHD12|CACNB4|OXR1|ATG7|KLHL1|DAB1	http://amigo.geneontology.org/cgi-bin/amigo/term_details?term=GO:0007628
viral reproduction	Gene Ontology	GO:0016032	88	555	0.030321	0.109687	DYNLL1|NMT1|NELFA|ATF7IP|FKBP8|LTBR|GNB2L1|NUP214|NUP210|VRK2|RPL10|RPL11|RPL12|RPL13|BRD4|CCDC86|UBB|ELMO1|PAK2|RPL27A|XRCC5|XRCC4|XPO1|GTF2E2|RPL7A|VPS37C|VPS37B|PILRA|MPDZ|NACA|EIF4E|F11R|VPRBP|TAF4|PSMD14|TOP1|NUP153|RBCK1|IPO7|TRIM5|CREBBP|EIF4A2|NUP133|RPLP2|RPLP1|RPS5|RPS2|CFLAR|RPL13A|MAPK1|PSMA5|SRC|RPS28|TCEA1|SND1|SF3B2|RPSA|RAB11FIP4|WAPAL|PSMB7|RCOR1|POLA1|RPS14|SSRP1|TCEB1|USP7|RPL3…	http://amigo.geneontology.org/cgi-bin/amigo/term_details?term=GO:0016032
patterning of blood vessels	Gene Ontology	GO:0001569	9	35	0.0325032	0.116507	NFATC3|SEMA3E|SEMA5A|SRF|VEGFA|COL4A1|EDN1|PLXND1|FLT1	http://amigo.geneontology.org/cgi-bin/amigo/term_details?term=GO:0001569
negative regulation of osteoblast differentiation	Gene Ontology	GO:0045668	9	35	0.0325032	0.116507	HDAC5|HDAC7|LRP5|RORB|NOTCH1|CDK6|SUFU|SMAD3|SKI	http://amigo.geneontology.org/cgi-bin/amigo/term_details?term=GO:0045668
regulation of cell migration	Gene Ontology	GO:0030334	13	58	0.0342734	0.122294	MINK1|LAMA2|LAMA3|LAMA5|ERBB4|LAMA1|RTN4|MAP3K1|RCC2|AKT1|PLXND1|LMNA|AMOT	http://amigo.geneontology.org/cgi-bin/amigo/term_details?term=GO:0030334
endosomal transport	Gene Ontology	GO:0016197	14	64	0.0347907	0.122805	RASSF9|AP5B1|ALMS1|ZFYVE16|SNX9|TINAGL1|DCLK1|VPS37B|SNX18|VPS37C|UBB|ABCA1|HGS|SNX27	http://amigo.geneontology.org/cgi-bin/amigo/term_details?term=GO:0016197
mesoderm development	Gene Ontology	GO:0007498	8	30	0.034886	0.122805	ACVR2A|MESDC2|EXT1|SMAD4|ACVR2B|TBX1|VEGFA|GDF11	http://amigo.geneontology.org/cgi-bin/amigo/term_details?term=GO:0007498
negative regulation of neuron projection development	Gene Ontology	GO:0010977	8	30	0.034886	0.122805	HDAC2|GFI1|STMN2|KANK1|SPOCK1|DGUOK|PAFAH1B1|DPYSL3	http://amigo.geneontology.org/cgi-bin/amigo/term_details?term=GO:0010977
negative regulation of protein phosphorylation	Gene Ontology	GO:0001933	10	41	0.0351619	0.123224	PPAP2B|PARK2|MYADM|XDH|SMAD3|SLIT2|DNAJC10|KIRREL|PID1|NTRK3	http://amigo.geneontology.org/cgi-bin/amigo/term_details?term=GO:0001933
regulation of excitatory postsynaptic membrane potential	Gene Ontology	GO:0060079	7	25	0.0368529	0.124637	GRID2|ADORA1|GRIK2|GRIN2B|GRIN2C|PPP3CA|ATXN1	http://amigo.geneontology.org/cgi-bin/amigo/term_details?term=GO:0060079
RNA splicing, via transesterification reactions	Gene Ontology	GO:0000375	7	25	0.0368529	0.124637	SNRNP40|SRRM1|LSM1|SF3A3|TXNL4A|DBR1|PRPF6	http://amigo.geneontology.org/cgi-bin/amigo/term_details?term=GO:0000375
actin filament-based movement	Gene Ontology	GO:0030048	5	15	0.036943	0.124637	MYH10|MYO5A|MYO1E|MYH9|MYO9B	http://amigo.geneontology.org/cgi-bin/amigo/term_details?term=GO:0030048
skeletal muscle fiber development	Gene Ontology	GO:0048741	5	15	0.036943	0.124637	HOMER1|RYR1|WNT10B|SKI|PPP3CA	http://amigo.geneontology.org/cgi-bin/amigo/term_details?term=GO:0048741
heparan sulfate proteoglycan biosynthetic process	Gene Ontology	GO:0015012	5	15	0.036943	0.124637	B3GAT3|DSE|NDST4|EXT1|XYLT1	http://amigo.geneontology.org/cgi-bin/amigo/term_details?term=GO:0015012
regulation of anion transport	Gene Ontology	GO:0044070	5	15	0.036943	0.124637	CA2|ANO6|AHCYL1|CLCN6|CLCN4	http://amigo.geneontology.org/cgi-bin/amigo/term_details?term=GO:0044070
axonal fasciculation	Gene Ontology	GO:0007413	5	15	0.036943	0.124637	SEMA3A|NRCAM|RTN4|SEMA5A|NCAM2	http://amigo.geneontology.org/cgi-bin/amigo/term_details?term=GO:0007413
positive regulation of peptidyl-threonine phosphorylation	Gene Ontology	GO:0010800	5	15	0.036943	0.124637	BMP7|WNK3|MAPK1|PRKAG2|EGF	http://amigo.geneontology.org/cgi-bin/amigo/term_details?term=GO:0010800
adult locomotory behavior	Gene Ontology	GO:0008344	11	47	0.0369941	0.124637	SEZ6L2|GIGYF2|NR4A2|PPT1|TBCE|BTBD9|EPS8|ADAM22|PAFAH1B1|APP|ATXN1	http://amigo.geneontology.org/cgi-bin/amigo/term_details?term=GO:0008344
spliceosomal complex assembly	Gene Ontology	GO:0000245	6	20	0.03788	0.12494	USP39|SRPK2|TXNL4A|GCFC2|SNRPE|PRPF6	http://amigo.geneontology.org/cgi-bin/amigo/term_details?term=GO:0000245
labyrinthine layer blood vessel development	Gene Ontology	GO:0060716	6	20	0.03788	0.12494	WNT2|RBPJ|PLG|AKT1|MAPK1|HS6ST1	http://amigo.geneontology.org/cgi-bin/amigo/term_details?term=GO:0060716
vesicle docking involved in exocytosis	Gene Ontology	GO:0006904	6	20	0.03788	0.12494	SCFD1|EXOC6|EXOC4|EXOC6B|CPLX2|STXBP2	http://amigo.geneontology.org/cgi-bin/amigo/term_details?term=GO:0006904
positive regulation of cardiac muscle cell proliferation	Gene Ontology	GO:0060045	6	20	0.03788	0.12494	ERBB4|WNT2|RBPJ|NOTCH1|MEF2C|FGFR2	http://amigo.geneontology.org/cgi-bin/amigo/term_details?term=GO:0060045
protein secretion	Gene Ontology	GO:0009306	6	20	0.03788	0.12494	LTBP2|GNAS|ERP29|OLFM2|PAFAH1B1|NECAB3	http://amigo.geneontology.org/cgi-bin/amigo/term_details?term=GO:0009306
adherens junction organization	Gene Ontology	GO:0034332	9	36	0.0384771	0.125688	CDH10|CDH13|MLLT4|CDH18|CDH9|JUP|NUMB|CADM2|CDH4	http://amigo.geneontology.org/cgi-bin/amigo/term_details?term=GO:0034332
actin filament organization	Gene Ontology	GO:0007015	9	36	0.0384771	0.125688	INPPL1|LRRC16A|ARHGEF2|FAT1|SHROOM4|SORBS1|DBN1|BCAR1|BCL2	http://amigo.geneontology.org/cgi-bin/amigo/term_details?term=GO:0007015
protein stabilization	Gene Ontology	GO:0050821	17	83	0.0385869	0.125688	AAK1|GNAQ|HCFC1|TCF3|USP13|WNT10B|UBE2B|GAPDH|SMAD3|HPS4|ANK2|LAMP1|FLNA|CLU|MDM4|PPAP2B|TSC1	http://amigo.geneontology.org/cgi-bin/amigo/term_details?term=GO:0050821
SRP-dependent cotranslational protein targeting to membrane	Gene Ontology	GO:0006614	21	108	0.0392296	0.127253	RPN1|RPN2|RPL7A|RPL38|RPSA|RPS14|RPLP2|RPLP1|RPS5|RPS28|RPL31|RPL13A|RPL3L|RPL10|RPS2|RPL12|RPL13|RPL22|SRP68|RPL27A|RPL11	http://amigo.geneontology.org/cgi-bin/amigo/term_details?term=GO:0006614
positive regulation of I-kappaB kinase/NF-kappaB cascade	Gene Ontology	GO:0043123	28	153	0.0401149	0.129589	ZDHHC17|TRIM32|WLS|TRIM13|CD36|RIPK1|TNFRSF10B|CC2D1A|ATP2C1|MID2|TRAF5|LTBR|MTDH|PPM1A|TRADD|PARK2|CFLAR|TRAF3IP2|IRAK1|APOL3|RBCK1|EDA|BRD4|SLC20A1|EEF1D|UBB|FLNA|TRIM5	http://amigo.geneontology.org/cgi-bin/amigo/term_details?term=GO:0043123
cerebral cortex development	Gene Ontology	GO:0021987	10	42	0.040931	0.130613	PLCB1|PTPRS|CCDC85C|NTRK2|CNTNAP2|ATG7|NF1|PAFAH1B1|BTBD3|TSC1	http://amigo.geneontology.org/cgi-bin/amigo/term_details?term=GO:0021987
blood vessel development	Gene Ontology	GO:0001568	10	42	0.040931	0.130613	TGFBR3|PPAP2B|TBX1|PSEN1|CHM|TCF7L2|MEF2C|COL5A1|GATAD2A|ATP7A	http://amigo.geneontology.org/cgi-bin/amigo/term_details?term=GO:0001568
protein autoubiquitination	Gene Ontology	GO:0051865	10	42	0.040931	0.130613	RCHY1|TRIM13|WWP2|RNF13|UBE2B|TRIM21|PARK2|RNF8|RNF220|RNF213	http://amigo.geneontology.org/cgi-bin/amigo/term_details?term=GO:0051865
protein glycosylation	Gene Ontology	GO:0006486	19	96	0.0411134	0.130664	LRP2|RPN1|FUT10|ST3GAL3|EXT1|GALNT11|EXTL1|PSEN1|GALNT18|LARGE|B3GAT3|GALNTL5|ST8SIA1|UGGT2|PMM2|ST6GAL2|TSPAN8|ST6GALNAC3|ST8SIA5	http://amigo.geneontology.org/cgi-bin/amigo/term_details?term=GO:0006486
synaptic transmission	Gene Ontology	GO:0007268	63	389	0.0413183	0.130786	STX1A|KCNC2|GABRR1|GABRG1|GRIA4|KCNMA1|RRAS|DLGAP1|GABRA4|GABRA1|ADCY2|MINK1|DLG3|KCNJ5|NCALD|CACNA1C|CAMK4|CACNB4|BSN|PDE7B|GRM4|GRM5|GRM7|GRM1|KCNIP1|PLCB1|SLC38A1|PRKCA|KCNQ5|KCNAB1|KCNQ3|ASIC2|HOMER1|CPLX1|KCNN3|KCNN2|DTNA|GABRB1|GABRB3|PAFAH1B1|KCNJ6|GRIK4|ADCY5|VAMP2|RASGRF1|RASGRF2|ADCY3|HCN1|SYT2|ADCY8|KCNMB2|NRXN1|ADCY9|GRIN2B|GRIN2C|HTR3B|NOVA1|MAPK1|MYO5A|HCRTR2|GRIK2|SLC1A2|UNC13C	http://amigo.geneontology.org/cgi-bin/amigo/term_details?term=GO:0007268
DNA replication	Gene Ontology	GO:0006260	27	147	0.0415425	0.130967	POLA1|FHIT|DTL|SSRP1|RBBP7|RBMS1|RRM2|RAD1|EGF|SET|CCDC88A|CDT1|TOP1|POLD2|WRN|MCM6|NFIC|NFIB|NFIA|RPA1|DNAJC2|RBBP4|TYMS|CTGF|POLE3|NAP1L1|NFIX	http://amigo.geneontology.org/cgi-bin/amigo/term_details?term=GO:0006260
insulin secretion	Gene Ontology	GO:0030073	8	31	0.041811	0.131286	ACVR2B|VGF|CACNA1C|RAPGEF4|CPLX1|PCLO|SLC30A8|MYO5A	http://amigo.geneontology.org/cgi-bin/amigo/term_details?term=GO:0030073
epidermis development	Gene Ontology	GO:0008544	16	78	0.0433179	0.135476	BTD|EDA2R|NTF3|COL7A1|GRHL3|SCEL|PLOD1|GJB5|PTCH2|CTGF|LAMA3|STS|FGF7|EVPL|ATP2C1|LAMC2	http://amigo.geneontology.org/cgi-bin/amigo/term_details?term=GO:0008544
regulation of axonogenesis	Gene Ontology	GO:0050770	7	26	0.0449256	0.139007	LRRC4C|RTN4|ARHGEF1|KIF13B|SSH2|ARHGDIA|SIPA1L1	http://amigo.geneontology.org/cgi-bin/amigo/term_details?term=GO:0050770
protein K11-linked ubiquitination	Gene Ontology	GO:0070979	7	26	0.0449256	0.139007	FZR1|UBE2D4|UBE2B|ANAPC10|UBE2E2|UBE2D3|UBE2S	http://amigo.geneontology.org/cgi-bin/amigo/term_details?term=GO:0070979
positive regulation of actin filament polymerization	Gene Ontology	GO:0030838	9	37	0.0451553	0.139007	KIRREL|BAIAP2L1|MAP3K1|LRRC16A|PFN1|TENM1|MTOR|FER|VASP	http://amigo.geneontology.org/cgi-bin/amigo/term_details?term=GO:0030838
somatic stem cell maintenance	Gene Ontology	GO:0035019	9	37	0.0451553	0.139007	NANOG|LRP5|RBPJ|HMGA2|TCF7L1|TCF7L2|LDB2|BCL9L|SKI	http://amigo.geneontology.org/cgi-bin/amigo/term_details?term=GO:0035019
response to stress	Gene Ontology	GO:0006950	17	85	0.0471227	0.140407	MINK1|SMG1|HYOU1|GADD45B|EGFR|AHSA2|PRKAA2|HSP90AB1|CASC3|TENM1|MAPK1|MTOR|HSP90AA1|STIP1|ATF6|MAPKAPK3|C5	http://amigo.geneontology.org/cgi-bin/amigo/term_details?term=GO:0006950
negative regulation of phosphorylation	Gene Ontology	GO:0042326	6	21	0.0473497	0.140407	BMP7|PRKRIP1|DYNLL1|CDKN1A|RHOH|ATXN1	http://amigo.geneontology.org/cgi-bin/amigo/term_details?term=GO:0042326
homeostasis of number of cells within a tissue	Gene Ontology	GO:0048873	6	21	0.0473497	0.140407	GIGYF2|RPA1|COL14A1|FH|VPS54|BCL2	http://amigo.geneontology.org/cgi-bin/amigo/term_details?term=GO:0048873
mRNA processing	Gene Ontology	GO:0006397	34	195	0.0478179	0.140407	ELAVL4|KHDRBS1|CELF2|PPP4R2|SF3B2|SRSF11|PDCD11|KIAA1429|RNASEL|CDK12|AFF2|RBM25|HNRNPA2B1|SF3A2|SF3A3|MBNL2|SNRNP70|CLASRP|SREK1IP1|XRN2|PHRF1|LSM1|CASC3|USP39|RBM38|SCAF1|PAPD4|SREK1|SRRM1|ADARB1|RBM26|SCNM1|WDR33|DHX16	http://amigo.geneontology.org/cgi-bin/amigo/term_details?term=GO:0006397
negative regulation of cell migration	Gene Ontology	GO:0030336	16	79	0.0479784	0.140407	ACVRL1|SRF|DPYSL3|CNN2|PKP2|SULF1|ADARB1|RRAS|DAG1|SLIT2|NF1|KANK1|DACH1|MAGI2|BCR|BCL2	http://amigo.geneontology.org/cgi-bin/amigo/term_details?term=GO:0030336
camera-type eye morphogenesis	Gene Ontology	GO:0048593	5	16	0.0481138	0.140407	SKI|COL8A1|VEGFA|GDF11|NF1	http://amigo.geneontology.org/cgi-bin/amigo/term_details?term=GO:0048593
mammary gland alveolus development	Gene Ontology	GO:0060749	5	16	0.0481138	0.140407	PHB2|VEGFA|EGF|ERBB4|ESR1	http://amigo.geneontology.org/cgi-bin/amigo/term_details?term=GO:0060749
double-strand break repair via nonhomologous end joining	Gene Ontology	GO:0006303	5	16	0.0481138	0.140407	PSMD14|POLA1|XRCC5|XRCC4|RNF8	http://amigo.geneontology.org/cgi-bin/amigo/term_details?term=GO:0006303
eye photoreceptor cell development	Gene Ontology	GO:0042462	5	16	0.0481138	0.140407	VEGFA|TULP1|CRB1|FSCN2|RORB	http://amigo.geneontology.org/cgi-bin/amigo/term_details?term=GO:0042462
negative regulation of anoikis	Gene Ontology	GO:2000811	5	16	0.0481138	0.140407	ITGB1|SRC|NOTCH1|NTRK2|BCL2	http://amigo.geneontology.org/cgi-bin/amigo/term_details?term=GO:2000811
multicellular organismal aging	Gene Ontology	GO:0010259	5	16	0.0481138	0.140407	WRN|TP63|SLC1A2|NR5A1|EDN1	http://amigo.geneontology.org/cgi-bin/amigo/term_details?term=GO:0010259
phosphatidylinositol dephosphorylation	Gene Ontology	GO:0046856	5	16	0.0481138	0.140407	MTM1|SYNJ1|MTMR3|INPPL1|SYNJ2	http://amigo.geneontology.org/cgi-bin/amigo/term_details?term=GO:0046856
semaphorin-plexin signaling pathway	Gene Ontology	GO:0071526	5	16	0.0481138	0.140407	SEMA3A|PLXND1|PLXNB2|SEMA3E|PLXNA4	http://amigo.geneontology.org/cgi-bin/amigo/term_details?term=GO:0071526
regulation of smoothened signaling pathway	Gene Ontology	GO:0008589	5	16	0.0481138	0.140407	RPGRIP1L|TCTN1|FGFR2|RORA|CREBBP	http://amigo.geneontology.org/cgi-bin/amigo/term_details?term=GO:0008589
regulation of transcription from RNA polymerase II promoter	Gene Ontology	GO:0006357	47	283	0.0491574	0.14158	ZNF215|NFATC3|CLOCK|MED20|TCEB1|JUND|TCF7L1|TBX1|MED6|ARNTL2|SMARCA4|SMARCC1|KLF12|CHD3|KLF16|DEAF1|DEK|SUPT3H|KDM4C|CAMTA2|BRD2|MED16|MED14|BRWD1|KLF9|ETS2|SMARCB1|SP4|GTF2IRD1|SMARCAL1|CUX1|VEGFA|PRKAR1A|SMARCD1|PKNOX2|ETV6|MAGED1|ARID1A|RFX1|TCF7L2|KLF7|ABCA2|TCF12|USP16|ATF6|ELP3|ELP2	http://amigo.geneontology.org/cgi-bin/amigo/term_details?term=GO:0006357
regulation of translation	Gene Ontology	GO:0006417	14	67	0.0491707	0.14158	CASC3|EIF4E3|ELAVL1|RPL38|RPS14|MKNK2|APP|EIF4E|FOXO3|AKT1|SARNP|CNOT3|ATXN2|TSC1	http://amigo.geneontology.org/cgi-bin/amigo/term_details?term=GO:0006417
negative regulation of transforming growth factor beta receptor signaling pathway	Gene Ontology	GO:0030512	14	67	0.0491707	0.14158	TGFBR3|ADAMTSL2|TGFB3|PPP1CB|PPM1A|SMAD6|XPO1|SMAD3|SMURF1|NEDD4L|UBB|BCL9L|SKI|ONECUT1	http://amigo.geneontology.org/cgi-bin/amigo/term_details?term=GO:0030512
forebrain development	Gene Ontology	GO:0030900	12	55	0.0492374	0.14158	LRP2|SRC|DCLK1|GNAO1|ARID1A|FYN|NOTCH1|NOTCH3|PRKG1|ATRX|SMARCA4|APP	http://amigo.geneontology.org/cgi-bin/amigo/term_details?term=GO:0030900
peptidyl-threonine phosphorylation	Gene Ontology	GO:0018107	8	32	0.0495879	0.142068	TNKS|MYO3B|MAPK1|MTOR|NLK|BCL2|ADRBK1|CAD	http://amigo.geneontology.org/cgi-bin/amigo/term_details?term=GO:0018107
phosphatidylinositol-mediated signaling	Gene Ontology	GO:0048015	25	137	0.051708	0.147603	PI4KA|CDKN1A|EGFR|FOXO3|AKT1|EGF|THEM4|PIK3CB|FYN|NTRK1|PLCH1|NRG2|ERBB4|FGF7|MTOR|PHLPP2|FGFR2|VAV1|GSK3A|IRS1|IRS2|TYMS|BTC|AGO3|AGO2	http://amigo.geneontology.org/cgi-bin/amigo/term_details?term=GO:0048015
tight junction assembly	Gene Ontology	GO:0070830	9	38	0.0525635	0.148961	ITGB1|MICALL2|SRF|ACTN4|TBCD|MPP5|STRN|MTDH|F11R	http://amigo.geneontology.org/cgi-bin/amigo/term_details?term=GO:0070830
myelination	Gene Ontology	GO:0042552	9	38	0.0525635	0.148961	NTF3|JAM3|SERINC5|EIF2B5|SCN8A|SCN2A|MYO5A|MPDZ|TSC1	http://amigo.geneontology.org/cgi-bin/amigo/term_details?term=GO:0042552
ATP catabolic process	Gene Ontology	GO:0006200	28	157	0.0531978	0.150217	MYH10|ATP6V1F|MSH2|MSH4|SMARCA4|DHX36|ATP5C1|SNRNP200|RAD54B|MYH9|ABCD1|MT-ATP6|PSMC4|MYO1E|ENTPD1|WRN|ENPP1|SMARCAL1|HSP90AA1|ATRX|RAD51B|PEX1|KATNB1|RBBP4|ABCA2|ACLY|KIF20B|RNF213	http://amigo.geneontology.org/cgi-bin/amigo/term_details?term=GO:0006200
positive regulation of glucose import	Gene Ontology	GO:0046326	7	27	0.0540499	0.152076	IRS1|IRS2|AKT1|PRKCZ|GPC3|SORBS1|SLC1A2	http://amigo.geneontology.org/cgi-bin/amigo/term_details?term=GO:0046326
response to ionizing radiation	Gene Ontology	GO:0010212	10	44	0.0543354	0.152333	DNMT3B|TOPBP1|BRCC3|PAXIP1|BABAM1|EYA3|RNF8|BRE|EYA1|UIMC1	http://amigo.geneontology.org/cgi-bin/amigo/term_details?term=GO:0010212
microtubule cytoskeleton organization	Gene Ontology	GO:0000226	14	68	0.0547651	0.152877	TEKT1|TBCE|GAPDH|DISC1|MAP7D1|PRKCZ|FER|CDC42BPA|TUBA4A|PRC1|PAFAH1B1|DST|TUBGCP6|MID1	http://amigo.geneontology.org/cgi-bin/amigo/term_details?term=GO:0000226
skeletal muscle tissue development	Gene Ontology	GO:0007519	11	50	0.0552382	0.152877	FOXP3|FOXP1|DMD|SIX4|MEF2C|CFLAR|NF1|MBNL1|SVIL|SIN3B|VAMP5	http://amigo.geneontology.org/cgi-bin/amigo/term_details?term=GO:0007519
positive regulation of gene expression	Gene Ontology	GO:0010628	27	151	0.0552936	0.152877	VDR|FUBP1|SGMS1|HCFC1|DNMT1|ANK2|NTRK2|NTRK3|CASR|DNMT3B|ITGA3|CD44|HMGA2|RDX|ZNF580|MTOR|TNC|SRPK2|CNN2|MEF2C|PIAS3|CTGF|ANK3|PID1|VEGFA|EEF2|GAS6	http://amigo.geneontology.org/cgi-bin/amigo/term_details?term=GO:0010628
negative regulation of protein kinase activity	Gene Ontology	GO:0006469	13	62	0.0553084	0.152877	PRKRIP1|SOCS1|GNAQ|GADD45B|PRKAG2|MLLT1|AKT1|DVL1|FGFR1OP|PRKAR1A|NF1|PAK2|TAOK3	http://amigo.geneontology.org/cgi-bin/amigo/term_details?term=GO:0006469
Notch receptor processing	Gene Ontology	GO:0007220	6	22	0.0581555	0.156825	GALNT11|PSEN1|NOTCH1|NOTCH3|ADAM10|UBB	http://amigo.geneontology.org/cgi-bin/amigo/term_details?term=GO:0007220
gastrulation with mouth forming second	Gene Ontology	GO:0001702	6	22	0.0581555	0.156825	ACVR2A|ACVR2B|PPAP2B|LRP5|SMAD4|AMOT	http://amigo.geneontology.org/cgi-bin/amigo/term_details?term=GO:0001702
regulation of transcription involved in G1/S phase of mitotic cell cycle	Gene Ontology	GO:0000083	6	22	0.0581555	0.156825	POLA1|GFI1|CDT1|TYMS|RRM2|BRD4	http://amigo.geneontology.org/cgi-bin/amigo/term_details?term=GO:0000083
negative regulation of smoothened signaling pathway	Gene Ontology	GO:0045879	6	22	0.0581555	0.156825	GLIS2|BTRC|RUNX2|GPC3|SUFU|PTCH2	http://amigo.geneontology.org/cgi-bin/amigo/term_details?term=GO:0045879
negative regulation of JNK cascade	Gene Ontology	GO:0046329	6	22	0.0581555	0.156825	ZNF675|AKT1|PER1|PAFAH1B1|NCOR1|TAOK3	http://amigo.geneontology.org/cgi-bin/amigo/term_details?term=GO:0046329
artery morphogenesis	Gene Ontology	GO:0048844	6	22	0.0581555	0.156825	TBX1|VEGFA|NF1|PRRX1|ZMIZ1|PRRX2	http://amigo.geneontology.org/cgi-bin/amigo/term_details?term=GO:0048844
cellular response to transforming growth factor beta stimulus	Gene Ontology	GO:0071560	8	33	0.0582428	0.156825	ACVRL1|WNT2|PDE3A|MEF2C|CYP11A1|COL4A2|LIMS1|SOX6	http://amigo.geneontology.org/cgi-bin/amigo/term_details?term=GO:0071560
post-embryonic development	Gene Ontology	GO:0009791	16	81	0.0583348	0.156825	ACVR2B|GNAQ|GIGYF2|NR4A2|SOX6|PSEN1|TET2|INVS|SEMA3C|ATG7|PYGO1|INPPL1|AGO2|FGFR2|TBCE|BCL2	http://amigo.geneontology.org/cgi-bin/amigo/term_details?term=GO:0009791
positive regulation of synaptic transmission, glutamatergic	Gene Ontology	GO:0051968	5	17	0.0610628	0.161395	NTRK1|EGFR|NTRK2|NRXN1|NLGN1	http://amigo.geneontology.org/cgi-bin/amigo/term_details?term=GO:0051968
protein K63-linked deubiquitination	Gene Ontology	GO:0070536	5	17	0.0610628	0.161395	PSMD14|USP25|BRCC3|BABAM1|USP13	http://amigo.geneontology.org/cgi-bin/amigo/term_details?term=GO:0070536
smooth muscle contraction	Gene Ontology	GO:0006939	5	17	0.0610628	0.161395	CHRM3|SMTN|PDE4D|ROCK1|ROCK2	http://amigo.geneontology.org/cgi-bin/amigo/term_details?term=GO:0006939
activation of protein kinase B activity	Gene Ontology	GO:0032148	5	17	0.0610628	0.161395	CCDC88A|NTF3|GAS6|PRKCZ|NTRK3	http://amigo.geneontology.org/cgi-bin/amigo/term_details?term=GO:0032148
cell fate specification	Gene Ontology	GO:0001708	5	17	0.0610628	0.161395	ITGB1|PSEN1|TBX1|FKBP8|NOTCH1	http://amigo.geneontology.org/cgi-bin/amigo/term_details?term=GO:0001708
positive regulation of type I interferon production	Gene Ontology	GO:0032481	13	63	0.0616927	0.161429	CREBBP|IRF7|NLRP4|DDX41|TRIM32|TRIM21|RIPK1|NFKBIB|POLR3D|POLR3C|UBB|XRCC5|DHX36	http://amigo.geneontology.org/cgi-bin/amigo/term_details?term=GO:0032481
cell-cell junction organization	Gene Ontology	GO:0045216	13	63	0.0616927	0.161429	CDH10|CDH13|TGFB3|MLLT4|CDH18|MPP5|SMAD3|LIMS2|JUP|CDH9|CADM2|CDH4|F11R	http://amigo.geneontology.org/cgi-bin/amigo/term_details?term=GO:0045216
negative regulation of cysteine-type endopeptidase activity involved in apoptotic process	Gene Ontology	GO:0043154	13	63	0.0616927	0.161429	INTS1|SRC|IGBP1|GPI|CD44|USP47|TFAP2B|MKL1|SERPINB9|AKT1|VEGFA|DHCR24|GAS6	http://amigo.geneontology.org/cgi-bin/amigo/term_details?term=GO:0043154
RNA processing	Gene Ontology	GO:0006396	16	82	0.0640482	0.167005	ELAVL4|RBM6|SNRNP40|HNRNPDL|DDX41|NOVA1|PABPC4|CELF2|CSTF3|ADARB1|HNRNPH3|RBMS1|XRN2|M1AP|BICD1|ATXN1	http://amigo.geneontology.org/cgi-bin/amigo/term_details?term=GO:0006396
hair follicle morphogenesis	Gene Ontology	GO:0031069	7	28	0.0642491	0.167005	TP63|FGFR2|NOTCH1|RUNX1|FGF7|ATP7A|BCL2	http://amigo.geneontology.org/cgi-bin/amigo/term_details?term=GO:0031069
heterophilic cell-cell adhesion	Gene Ontology	GO:0007157	8	34	0.0677935	0.174485	IL1RAPL1|NLGN1|GRID2|NRXN1|TENM2|PTPRD|L1CAM|CDH4	http://amigo.geneontology.org/cgi-bin/amigo/term_details?term=GO:0007157
protein catabolic process	Gene Ontology	GO:0030163	8	34	0.0677935	0.174485	TRIM24|PPT1|BTRC|AKT1|MTOR|ATG7|USE1|LNPEP	http://amigo.geneontology.org/cgi-bin/amigo/term_details?term=GO:0030163
phagocytosis	Gene Ontology	GO:0006909	8	34	0.0677935	0.174485	PECAM1|ADORA1|TULP1|CDC42SE2|PIP5K1C|ELMO1|AXL|GAS6	http://amigo.geneontology.org/cgi-bin/amigo/term_details?term=GO:0006909
intrinsic apoptotic signaling pathway	Gene Ontology	GO:0097193	12	58	0.0695991	0.17691	YWHAZ|DYNLL1|PRKCA|CDKN1A|YWHAQ|CUL4A|AKT1|NMT1|CLU|BBC3|PPP3CC|BCL2	http://amigo.geneontology.org/cgi-bin/amigo/term_details?term=GO:0097193
neuron projection development	Gene Ontology	GO:0031175	16	83	0.0701286	0.17691	ITGB1|PRICKLE2|SRF|RYK|GNAO1|APP|MICALL2|CDK16|AGER|CNTNAP2|PHGDH|GDPD5|PTPRM|SEPT2|NCAM1|RASGRF1	http://amigo.geneontology.org/cgi-bin/amigo/term_details?term=GO:0031175
mRNA polyadenylation	Gene Ontology	GO:0006378	6	23	0.0703131	0.17691	AHCYL1|PABPC1|APP|SYMPK|CSTF3|CPSF3	http://amigo.geneontology.org/cgi-bin/amigo/term_details?term=GO:0006378
pancreas development	Gene Ontology	GO:0031016	6	23	0.0703131	0.17691	ACVR2B|INVS|TCF7L2|MSLN|PROX1|GDF11	http://amigo.geneontology.org/cgi-bin/amigo/term_details?term=GO:0031016
cAMP-mediated signaling	Gene Ontology	GO:0019933	6	23	0.0703131	0.17691	AKAP6|EPHA5|PDE3A|RAPGEF4|PCLO|PDE4D	http://amigo.geneontology.org/cgi-bin/amigo/term_details?term=GO:0019933
positive regulation of phagocytosis	Gene Ontology	GO:0050766	6	23	0.0703131	0.17691	CAMK1D|CD47|TULP1|C3|BCR|GAS6	http://amigo.geneontology.org/cgi-bin/amigo/term_details?term=GO:0050766
actin filament bundle assembly	Gene Ontology	GO:0051017	6	23	0.0703131	0.17691	NEDD9|DPYSL3|ACTN4|DMTN|EPS8|FSCN2	http://amigo.geneontology.org/cgi-bin/amigo/term_details?term=GO:0051017
T cell receptor signaling pathway	Gene Ontology	GO:0050852	18	96	0.0716433	0.179681	FYB|FOXP3|CD247|GRAP2|PAG1|PIK3CB|PSEN1|FYN|UBB|CACNB4|MAPK1|RBCK1|PDE4D|VASP|BCAR1|PDE4B|PAK2|ENAH	http://amigo.geneontology.org/cgi-bin/amigo/term_details?term=GO:0050852
positive regulation of neuron differentiation	Gene Ontology	GO:0045666	15	77	0.0721647	0.180412	BMP7|ITGB1|VWC2|RARB|DMD|TCF3|NRCAM|TRIM32|TCF12|MEF2C|RGS6|GDPD5|DNMT3B|DAB1|BRINP3	http://amigo.geneontology.org/cgi-bin/amigo/term_details?term=GO:0045666
cellular protein metabolic process	Gene Ontology	GO:0044267	81	530	0.0736393	0.183514	STX1A|RPN1|RPN2|ACADVL|RPL12|GIGYF2|RPS14|PCSK2|PABPC1|RPLP1|MLEC|CPE|RPL3L|RPS2|TUBA4A|PMM2|MGAT5|TLN1|EIF5B|SEC31A|RPL7A|ST3GAL3|RPSA|HYOU1|TUBA1C|GALNT10|EIF3B|EIF1AX|RPLP2|EIF4A2|SYVN1|RPL13A|EEF1D|RPL22|UGGT2|RPL38|B4GALT2|CCT6A|RPL27A|VAMP2|MBOAT4|EIF2B5|ATF6|RPL31|PDIA3|PIGL|RPS28|PAPPA|EIF3K|RPL10|RPL11|MUC19|STS|EIF4E|GALNT5|LMNA|RPL13|EXOC2|MUC16|EXOC6|LMAN1|EXOC4|GALNT11|EEF1G|TBCE|TBC…	http://amigo.geneontology.org/cgi-bin/amigo/term_details?term=GO:0044267
endosome to lysosome transport	Gene Ontology	GO:0008333	7	29	0.0755348	0.186164	RILP|MTM1|HGS|KIF13A|ADRB2|SORT1|SNX27	http://amigo.geneontology.org/cgi-bin/amigo/term_details?term=GO:0008333
protein localization at cell surface	Gene Ontology	GO:0034394	5	18	0.0757841	0.186164	SMURF1|FLNA|ANK2|FGF7|MESDC2	http://amigo.geneontology.org/cgi-bin/amigo/term_details?term=GO:0034394
retinal ganglion cell axon guidance	Gene Ontology	GO:0031290	5	18	0.0757841	0.186164	NRCAM|PTPRM|ROBO2|EFNA5|SLIT2	http://amigo.geneontology.org/cgi-bin/amigo/term_details?term=GO:0031290
lipid homeostasis	Gene Ontology	GO:0055088	5	18	0.0757841	0.186164	ABCA12|COL4A3BP|PKP2|IRS2|NR1H3	http://amigo.geneontology.org/cgi-bin/amigo/term_details?term=GO:0055088
peptidyl-serine phosphorylation	Gene Ontology	GO:0018105	13	65	0.0758884	0.186164	TNKS|MYO3B|SMG1|PKD1|AKT1|PRKCZ|MTOR|MAPK1|BCL2|MAPKAPK3|ADRBK1|PAK2|GAS6	http://amigo.geneontology.org/cgi-bin/amigo/term_details?term=GO:0018105
glucose homeostasis	Gene Ontology	GO:0042593	16	84	0.0765819	0.18728	MBD5|TFAP2B|NCOR2|MLXIPL|VGF|CACNA1C|IRS1|TCF7L2|PRKAA2|FOXO3|AKT1|SLC30A8|MCU|PDE3B|GCK|C5	http://amigo.geneontology.org/cgi-bin/amigo/term_details?term=GO:0042593
positive regulation of epithelial cell proliferation	Gene Ontology	GO:0050679	12	59	0.0774412	0.188793	FOXP3|FOXP1|NME2|FGFR2|EGFR|NOTCH1|TCF7L2|BMPR1A|TBX1|VEGFA|FGF7|EYA1	http://amigo.geneontology.org/cgi-bin/amigo/term_details?term=GO:0050679
neuron apoptotic process	Gene Ontology	GO:0051402	8	35	0.0782499	0.189587	TP63|NLRP1|PSEN1|GAPDH|SCN2A|POLB|APP|BCL2	http://amigo.geneontology.org/cgi-bin/amigo/term_details?term=GO:0051402
heart morphogenesis	Gene Ontology	GO:0003007	8	35	0.0782499	0.189587	TGFBR3|COL4A3BP|EPHB4|TBX1|COL5A1|VEGFA|ZMIZ1|NCOR2	http://amigo.geneontology.org/cgi-bin/amigo/term_details?term=GO:0003007
regulation of G-protein coupled receptor protein signaling pathway	Gene Ontology	GO:0008277	9	41	0.0793451	0.18994	ITGB1|PLCB1|KCTD8|RGS12|RIC8B|GPR158|RGS6|PDCL|HOMER2	http://amigo.geneontology.org/cgi-bin/amigo/term_details?term=GO:0008277
ureteric bud development	Gene Ontology	GO:0001657	9	41	0.0793451	0.18994	BMP7|RARB|SMAD5|SMAD6|ROBO2|SMAD3|SLIT2|FGFR2|GDF11	http://amigo.geneontology.org/cgi-bin/amigo/term_details?term=GO:0001657
response to peptide hormone stimulus	Gene Ontology	GO:0043434	10	47	0.0793633	0.18994	BMP7|LRP5|CD55|TRIM24|EIF2B5|IRS1|JUND|CTGF|DAG1|BSG	http://amigo.geneontology.org/cgi-bin/amigo/term_details?term=GO:0043434
chloride transport	Gene Ontology	GO:0006821	10	47	0.0793633	0.18994	SLC4A10|CLIC5|ANO5|ANO6|CLCN6|CLCN4|SLC12A6|SLC26A7|GLRA1|CLCA4	http://amigo.geneontology.org/cgi-bin/amigo/term_details?term=GO:0006821
glycosaminoglycan metabolic process	Gene Ontology	GO:0030203	21	117	0.0805296	0.192145	HS2ST1|ST3GAL3|B4GALT2|HPSE2|EXT1|CD44|PAPSS1|VCAN|GLB1|AGRN|GPC1|GPC3|HSPG2|HS6ST1|GPC6|ACAN|B3GAT3|GPC5|DSE|CHST9|HAS3	http://amigo.geneontology.org/cgi-bin/amigo/term_details?term=GO:0030203
sympathetic nervous system development	Gene Ontology	GO:0048485	6	24	0.0838188	0.198186	SEMA3A|TP63|TFAP2B|NTRK1|PLXNA4|NF1	http://amigo.geneontology.org/cgi-bin/amigo/term_details?term=GO:0048485
adult behavior	Gene Ontology	GO:0030534	6	24	0.0838188	0.198186	NRXN3|NRXN1|CNTNAP2|GRM7|SHANK2|SLC1A2	http://amigo.geneontology.org/cgi-bin/amigo/term_details?term=GO:0030534
embryonic pattern specification	Gene Ontology	GO:0009880	6	24	0.0838188	0.198186	BMP7|NANOG|ERBB4|SMAD5|SMAD3|FGFR2	http://amigo.geneontology.org/cgi-bin/amigo/term_details?term=GO:0009880
response to endoplasmic reticulum stress	Gene Ontology	GO:0034976	10	48	0.0890574	0.208744	OS9|UFL1|SEL1L|COL4A3BP|EIF2B5|PDIA3|SRPX|TNFRSF10B|DNAJC10|BBC3	http://amigo.geneontology.org/cgi-bin/amigo/term_details?term=GO:0034976
wound healing	Gene Ontology	GO:0042060	14	73	0.089198	0.208744	DCBLD2|TGFB3|TNC|GRHL3|ARHGEF19|CNN2|C6orf89|CELSR1|SMAD3|SCRIB|MAP3K1|FUT10|NF1|SERPINB2	http://amigo.geneontology.org/cgi-bin/amigo/term_details?term=GO:0042060
positive regulation of B cell proliferation	Gene Ontology	GO:0030890	8	36	0.0896136	0.208744	CD74|TCF3|VAV3|IRS2|MEF2C|CDKN1A|TNFRSF13C|BCL2	http://amigo.geneontology.org/cgi-bin/amigo/term_details?term=GO:0030890
induction of apoptosis via death domain receptors	Gene Ontology	GO:0008625	8	36	0.0896136	0.208744	KIAA0141|TRADD|TNFRSF10B|TNFRSF10A|ROCK2|NF1|SORT1|BCL2	http://amigo.geneontology.org/cgi-bin/amigo/term_details?term=GO:0008625
muscle cell differentiation	Gene Ontology	GO:0042692	8	36	0.0896136	0.208744	FBXO40|TCF3|RORA|MEF2C|MAP2K6|SYNE1|SOX6|CTNNA2	http://amigo.geneontology.org/cgi-bin/amigo/term_details?term=GO:0042692
cell cycle arrest	Gene Ontology	GO:0007050	23	132	0.0909222	0.210487	CDKN1A|PRKAG2|KHDRBS1|PRKAA2|SMAD3|MAP2K6|TSC1|PPM1A|WNT10B|APBB2|MSH2|DST|BRINP3|BRINP1|DHCR24|PKD1|TCF7L2|RBM38|CUL4A|CDK6|RHEB|KIF20B|GAS6	http://amigo.geneontology.org/cgi-bin/amigo/term_details?term=GO:0007050
regulation of ventricular cardiac muscle cell action potential	Gene Ontology	GO:0086005	5	19	0.0922388	0.210487	NEDD4L|ANK2|RYR2|PKP2|JUP	http://amigo.geneontology.org/cgi-bin/amigo/term_details?term=GO:0086005
osteoblast development	Gene Ontology	GO:0002076	5	19	0.0922388	0.210487	RUNX2|SMAD3|HDAC5|JUND|LRP5	http://amigo.geneontology.org/cgi-bin/amigo/term_details?term=GO:0002076
vesicle fusion	Gene Ontology	GO:0006906	5	19	0.0922388	0.210487	VAV3|VAMP2|VAMP5|C2CD5|DYSF	http://amigo.geneontology.org/cgi-bin/amigo/term_details?term=GO:0006906
protein targeting to plasma membrane	Gene Ontology	GO:0072661	5	19	0.0922388	0.210487	BSG|ANK2|ANK3|MYADM|GAS6	http://amigo.geneontology.org/cgi-bin/amigo/term_details?term=GO:0072661
negative regulation of mitotic cell cycle	Gene Ontology	GO:0045930	5	19	0.0922388	0.210487	SCRIB|EGFR|SMAD3|BRINP3|BCL2	http://amigo.geneontology.org/cgi-bin/amigo/term_details?term=GO:0045930
cellular response to BMP stimulus	Gene Ontology	GO:0071773	5	19	0.0922388	0.210487	RUNX2|SMAD5|ADAMTS7|ACVRL1|ADAMTS12	http://amigo.geneontology.org/cgi-bin/amigo/term_details?term=GO:0071773
regulation of gene expression	Gene Ontology	GO:0010468	12	61	0.0947452	0.21558	NANOG|HNRNPDL|TOB2|FKBP8|IRS1|MEGF8|CDK6|PHGDH|SORT1|NELL1|ATP7A|PROX1	http://amigo.geneontology.org/cgi-bin/amigo/term_details?term=GO:0010468
heart development	Gene Ontology	GO:0007507	26	153	0.0961151	0.217518	NFATC3|HDAC5|FOXP4|HDAC9|ITGA3|VCAN|PCSK5|TBX1|PKP2|ADRBK1|POFUT1|KDM6A|NF1|EDN1|TXNRD2|ACVR2B|SRF|ERBB4|FBN1|HEXIM1|BCOR|GNAQ|PKD1|NOTCH1|MEF2C|TFDP2	http://amigo.geneontology.org/cgi-bin/amigo/term_details?term=GO:0007507
mitotic cell cycle	Gene Ontology	GO:0000278	62	403	0.0961511	0.217518	PHF8|POLA1|FBXW11|DYNLL1|NUP133|CDKN1A|PDS5A|CDH13|ANAPC10|RAB2A|CLIP1|RRM2|FZR1|DCTN2|MYBL2|XPO1|SET|CDT1|ALMS1|NUP188|POLD2|CSNK1E|CDK6|PSMA5|NUP214|PSMC4|UBB|MAU2|WAPAL|NUP210|UBE2E1|PRIM2|PPP2R2A|CEP152|SGOL2|KIF18B|MCM6|CSNK1D|FGFR1OP|FER|TUBA4A|LMNA|PAFAH1B1|TAOK1|RCC2|PPP1CB|SFI1|BTRC|RPA1|RBBP4|NUP153|TYMS|TUBGCP6|ACTR1A|PSMD14|PSMB7|HSP90AA1|CNTRL|PAK7|TFDP2|PAK2|CKAP5	http://amigo.geneontology.org/cgi-bin/amigo/term_details?term=GO:0000278
fat cell differentiation	Gene Ontology	GO:0045444	11	55	0.0972558	0.218394	PLCB1|ERAP1|TBL1X|TRIM32|TFAP2B|HMGA2|TCF7L2|CBY1|PID1|SOCS1|NOC3L	http://amigo.geneontology.org/cgi-bin/amigo/term_details?term=GO:0045444
muscle organ development	Gene Ontology	GO:0007517	16	87	0.0982217	0.218394	LAMA2|SGCD|DMD|LAMA5|TBX1|CHODL|MEF2D|SCN8A|MEF2C|SMTN|UTRN|TCF12|VAMP5|LMNA|SOX6|FAM65B	http://amigo.geneontology.org/cgi-bin/amigo/term_details?term=GO:0007517
positive regulation of epithelial to mesenchymal transition	Gene Ontology	GO:0010718	6	25	0.0986501	0.218394	TGFB3|SMAD4|NOTCH1|SMAD3|EZH2|BCL9L	http://amigo.geneontology.org/cgi-bin/amigo/term_details?term=GO:0010718
response to tumor necrosis factor	Gene Ontology	GO:0034612	6	25	0.0986501	0.218394	RIPK1|IGBP1|TRIM32|GCH1|AFF3|ADAM10	http://amigo.geneontology.org/cgi-bin/amigo/term_details?term=GO:0034612
sarcomere organization	Gene Ontology	GO:0045214	6	25	0.0986501	0.218394	ITGB1|OBSCN|FHOD3|SRF|FOXP1|PRKAR1A	http://amigo.geneontology.org/cgi-bin/amigo/term_details?term=GO:0045214
response to amino acid stimulus	Gene Ontology	GO:0043200	6	25	0.0986501	0.218394	CTGF|MTOR|CFL1|EDN1|ATP6V0E1|SLC1A2	http://amigo.geneontology.org/cgi-bin/amigo/term_details?term=GO:0043200
protein export from nucleus	Gene Ontology	GO:0006611	6	25	0.0986501	0.218394	SMURF1|XPO1|AHCYL1|PKD1|NUP214|NUTF2	http://amigo.geneontology.org/cgi-bin/amigo/term_details?term=GO:0006611
nuclear mRNA splicing, via spliceosome	Gene Ontology	GO:0000398	28	167	0.0987641	0.218394	CD2BP2|PABPC1|NOVA1|PRPF4B|SF3B2|SRSF11|HNRNPH3|TXNL4A|CWC27|CPSF3|DHX35|PRPF6|SNRNP200|AQR|SNRPA1|HNRNPM|SF3A2|SF3A3|SNRNP70|TRA2A|HNRNPA2B1|DBR1|SNRPE|SNRNP40|DDX41|SRRM2|CSTF3|SRRM1	http://amigo.geneontology.org/cgi-bin/amigo/term_details?term=GO:0000398
chondroitin sulfate metabolic process	Gene Ontology	GO:0030204	10	49	0.0994307	0.218509	CHST9|HSPG2|VCAN|AGRN|GPC1|GPC3|GPC5|GPC6|B3GAT3|DSE	http://amigo.geneontology.org/cgi-bin/amigo/term_details?term=GO:0030204
neuromuscular process controlling balance	Gene Ontology	GO:0050885	10	49	0.0994307	0.218509	MYH10|ADCY5|CLIC5|GIGYF2|APP|KCNMA1|NRXN1|GRIN2C|PAFAH1B1|BCR	http://amigo.geneontology.org/cgi-bin/amigo/term_details?term=GO:0050885
embryonic limb morphogenesis	Gene Ontology	GO:0030326	9	43	0.101073	0.218509	BMP7|TP63|LRP5|PSEN1|MEGF8|PRRX1|MBNL1|PRRX2|SKI	http://amigo.geneontology.org/cgi-bin/amigo/term_details?term=GO:0030326
determination of left/right symmetry	Gene Ontology	GO:0007368	9	43	0.101073	0.218509	ACVR2A|ACVR2B|NME7|DNAH11|GALNT11|NOTCH1|TBX1|RPGRIP1L|RTTN	http://amigo.geneontology.org/cgi-bin/amigo/term_details?term=GO:0007368
positive regulation of nitric oxide biosynthetic process	Gene Ontology	GO:0045429	7	31	0.101351	0.218509	ESR1|EGFR|HSP90AB1|AKT1|CLU|EDN1|HSP90AA1	http://amigo.geneontology.org/cgi-bin/amigo/term_details?term=GO:0045429
regulation of glucose transport	Gene Ontology	GO:0010827	7	31	0.101351	0.218509	NUP188|NUP133|GCK|NUP153|NUP214|NUP210|FFAR4	http://amigo.geneontology.org/cgi-bin/amigo/term_details?term=GO:0010827
negative regulation of I-kappaB kinase/NF-kappaB cascade	Gene Ontology	GO:0043124	7	31	0.101351	0.218509	PPM1B|PPM1A|ESR1|RORA|RIPK1|PER1|RHOH	http://amigo.geneontology.org/cgi-bin/amigo/term_details?term=GO:0043124
metanephros development	Gene Ontology	GO:0001656	7	31	0.101351	0.218509	BMP7|ROBO2|SLIT2|NF1|EYA1|GDF11|BCL2	http://amigo.geneontology.org/cgi-bin/amigo/term_details?term=GO:0001656
outflow tract morphogenesis	Gene Ontology	GO:0003151	8	37	0.101878	0.218509	SEMA3C|RYR1|RBPJ|ZFPM1|MEF2C|TBX1|VEGFA|EYA1	http://amigo.geneontology.org/cgi-bin/amigo/term_details?term=GO:0003151
neuron development	Gene Ontology	GO:0048666	8	37	0.101878	0.218509	SRF|DPYSL3|PPT1|EPHA5|WNK1|MEF2C|HS6ST1|PSEN1	http://amigo.geneontology.org/cgi-bin/amigo/term_details?term=GO:0048666
DNA metabolic process	Gene Ontology	GO:0006259	8	37	0.101878	0.218509	TOPBP1|DNASE2|WRN|SMARCAL1|MYO18A|FANCM|RAD51C|RAD51B	http://amigo.geneontology.org/cgi-bin/amigo/term_details?term=GO:0006259
double-strand break repair	Gene Ontology	GO:0006302	12	62	0.10421	0.222902	WRN|BRCC3|MSH2|RPA1|XRCC5|BABAM1|EYA3|RNF8|BRE|EYA1|XRCC4|UIMC1	http://amigo.geneontology.org/cgi-bin/amigo/term_details?term=GO:0006302
sensory perception of sound	Gene Ontology	GO:0007605	21	121	0.105838	0.225768	FBXO11|EYA4|GRM7|TBL1X|USH2A|RPL38|CNTN5|SCN8A|KCNMA1|ASIC2|LOXHD1|CRYM|TBX1|COL4A3|SLC26A5|ALDH7A1|DFNB31|USH1C|CLIC5|GABRB3|EYA1	http://amigo.geneontology.org/cgi-bin/amigo/term_details?term=GO:0007605
negative regulation of axonogenesis	Gene Ontology	GO:0050771	5	20	0.110358	0.232797	RTN4|PSEN1|ARHGEF1|DAB1|ARHGDIA	http://amigo.geneontology.org/cgi-bin/amigo/term_details?term=GO:0050771
negative regulation of G1/S transition of mitotic cell cycle	Gene Ontology	GO:2000134	5	20	0.110358	0.232797	ZNF655|MYO16|EZH2|SMARCA4|BCL2	http://amigo.geneontology.org/cgi-bin/amigo/term_details?term=GO:2000134
regulation of protein binding	Gene Ontology	GO:0043393	5	20	0.110358	0.232797	TGFBR3|SRC|APP|HDAC5|PSEN1	http://amigo.geneontology.org/cgi-bin/amigo/term_details?term=GO:0043393
nitric oxide metabolic process	Gene Ontology	GO:0046209	5	20	0.110358	0.232797	GCH1|HSP90AA1|PRKG2|AKT1|DNM2	http://amigo.geneontology.org/cgi-bin/amigo/term_details?term=GO:0046209
positive regulation of apoptotic process	Gene Ontology	GO:0043065	46	294	0.111088	0.232797	OBSCN|TGFB3|CAMK1D|PSEN1|ARHGEF12|KCNMA1|RIPK1|AKT1|UACA|DNM2|TRADD|RARB|ARHGEF6|ARHGEF4|ARHGEF2|ARHGEF3|APBB2|GADD45B|GNB2L1|TIAM2|SLIT2|NF1|ITGB1|TRIO|NGEF|RBCK1|FGD2|TSC22D1|NUPR1|HMGA2|STK3|CLU|BMP7|SOS2|RASGRF2|VAV1|MAGED1|VAV3|VAV2|NOTCH1|TCF7L2|SCRIB|MELK|UBB|WNT10B|MAP2K6	http://amigo.geneontology.org/cgi-bin/amigo/term_details?term=GO:0043065
positive regulation of translation	Gene Ontology	GO:0045727	9	44	0.113092	0.232797	ELAVL1|CIRBP|CPEB3|UPF3A|MAPK1|MTOR|PAIP1|PABPC1|EEF2	http://amigo.geneontology.org/cgi-bin/amigo/term_details?term=GO:0045727
positive regulation of protein catabolic process	Gene Ontology	GO:0045732	9	44	0.113092	0.232797	SORL1|ATG4B|TRIM32|FZR1|GSK3A|GGA1|NEDD4L|GPC3|RHBDD1	http://amigo.geneontology.org/cgi-bin/amigo/term_details?term=GO:0045732
transmembrane receptor protein tyrosine kinase signaling pathway	Gene Ontology	GO:0007169	12	63	0.114214	0.232797	NTF3|ERBB4|CNKSR1|CLNK|PIK3CB|EGFR|NTRK1|NTRK2|NTRK3|PTPRT|ROR1|FLT1	http://amigo.geneontology.org/cgi-bin/amigo/term_details?term=GO:0007169
negative regulation of NF-kappaB transcription factor activity	Gene Ontology	GO:0032088	12	63	0.114214	0.232797	UFL1|BMP7|ZNF675|GFI1|NLRP3|FOXP3|COMMD1|TRIM21|PTGIS|USP7|RBCK1|IRAK1	http://amigo.geneontology.org/cgi-bin/amigo/term_details?term=GO:0032088
signal transduction by phosphorylation	Gene Ontology	GO:0023014	6	26	0.114767	0.232797	STK10|STK3|PAK2|SLK|PAK7|TYRO3	http://amigo.geneontology.org/cgi-bin/amigo/term_details?term=GO:0023014
spindle assembly	Gene Ontology	GO:0051225	6	26	0.114767	0.232797	TNKS|RCC1|HAUS6|CSNK1D|STARD9|NCOR1	http://amigo.geneontology.org/cgi-bin/amigo/term_details?term=GO:0051225
positive regulation of mitotic cell cycle	Gene Ontology	GO:0045931	6	26	0.114767	0.232797	NANOG|PRKCA|APP|EIF4EBP1|EIF4E|PAFAH1B1	http://amigo.geneontology.org/cgi-bin/amigo/term_details?term=GO:0045931
positive regulation of pathway-restricted SMAD protein phosphorylation	Gene Ontology	GO:0010862	6	26	0.114767	0.232797	BMP7|ACVR2A|ACVRL1|SMAD4|BMPR1A|TGFB3	http://amigo.geneontology.org/cgi-bin/amigo/term_details?term=GO:0010862
negative regulation of fibroblast proliferation	Gene Ontology	GO:0048147	6	26	0.114767	0.232797	TRIM32|NUPR1|MED25|NF1|DACH1|SKI	http://amigo.geneontology.org/cgi-bin/amigo/term_details?term=GO:0048147
cell aging	Gene Ontology	GO:0007569	6	26	0.114767	0.232797	TP63|WRN|LIMS1|PDCD4|ZMIZ1|BCL2	http://amigo.geneontology.org/cgi-bin/amigo/term_details?term=GO:0007569
glycogen biosynthetic process	Gene Ontology	GO:0005978	6	26	0.114767	0.232797	AGL|PGM5|GCK|AKT1|GYS2|UBB	http://amigo.geneontology.org/cgi-bin/amigo/term_details?term=GO:0005978
cellular response to ionizing radiation	Gene Ontology	GO:0071479	6	26	0.114767	0.232797	ITGB1|SPIDR|CLOCK|CDKN1A|RAD51AP1|RAD1	http://amigo.geneontology.org/cgi-bin/amigo/term_details?term=GO:0071479
regulation of Rab GTPase activity	Gene Ontology	GO:0032313	6	26	0.114767	0.232797	DENND2A|RAB3IP|ST5|DENND5B|DENND4B|TBC1D10B	http://amigo.geneontology.org/cgi-bin/amigo/term_details?term=GO:0032313
phosphorylation	Gene Ontology	GO:0016310	6	26	0.114767	0.232797	NADK|TOP1|AKT1|MTOR|NT5C2|PAK2	http://amigo.geneontology.org/cgi-bin/amigo/term_details?term=GO:0016310
regulation of synaptic plasticity	Gene Ontology	GO:0048167	7	32	0.115844	0.234376	RASGRF1|ADORA1|PSEN1|CPEB3|GRIN2B|CTNND2|SIPA1L1	http://amigo.geneontology.org/cgi-bin/amigo/term_details?term=GO:0048167
cellular response to retinoic acid	Gene Ontology	GO:0071300	11	57	0.118263	0.238654	WNT2|WNT10B|RORB|RXRB|NTRK3|MEF2C|TBX1|PHC1|TNC|ABCA1|BRINP3	http://amigo.geneontology.org/cgi-bin/amigo/term_details?term=GO:0071300
phospholipid metabolic process	Gene Ontology	GO:0006644	26	157	0.120644	0.242801	PPAP2B|PI4KA|MBOAT1|PI4K2B|PGS1|INPPL1|PIK3CB|INPP4B|PIK3R4|SYNJ1|SYNJ2|PIK3R3|MTMR3|GPCPD1|SLC44A1|SLC44A5|PLBD1|MTM1|PLA2G4A|PLA2G4F|PLA2G16|PLD2|PLD3|PIP5K1C|CDS1|CEPT1	http://amigo.geneontology.org/cgi-bin/amigo/term_details?term=GO:0006644
RNA splicing	Gene Ontology	GO:0008380	39	247	0.120936	0.242801	CD2BP2|NOVA1|PRPF4B|PPP4R2|SF3B2|DHX16|HNRNPH3|TXNL4A|KIAA1429|CPSF3|PRPF6|SNRNP200|CDK12|AFF2|RBM25|HNRNPM|SF3A2|SF3A3|MBNL1|MBNL2|SRPK2|CLASRP|HNRNPA2B1|SREK1IP1|LSM1|CASC3|USP39|SCAF1|SNRPE|SREK1|SNRNP40|SNRNP70|SNRPA1|SRRM1|CSTF3|RBM38|SCNM1|PPIG|SRSF11	http://amigo.geneontology.org/cgi-bin/amigo/term_details?term=GO:0008380
negative regulation of phosphatase activity	Gene Ontology	GO:0010923	10	51	0.122193	0.244697	PCDH11X|CD2BP2|DLG3|SH2D4A|FARP1|SFI1|WNK1|CNST|RBM26|TMEM132D	http://amigo.geneontology.org/cgi-bin/amigo/term_details?term=GO:0010923
kidney development	Gene Ontology	GO:0001822	16	90	0.123316	0.246317	ACVR2B|TFAP2B|PYGO1|TMED10|CA2|PKD1|TET2|INVS|SULF1|PCSK5|CUX1|VEGFA|RPGRIP1L|FBN1|PROX1|TSC1	http://amigo.geneontology.org/cgi-bin/amigo/term_details?term=GO:0001822
regulation of GTPase activity	Gene Ontology	GO:0043087	12	64	0.124752	0.24797	GAPVD1|TRIO|VAV2|NGEF|EIF2B5|ARHGEF4|RALGPS1|PSD|DOCK5|RAPGEF4|MON2|PRKG1	http://amigo.geneontology.org/cgi-bin/amigo/term_details?term=GO:0043087
autophagy	Gene Ontology	GO:0006914	14	77	0.124775	0.24797	ATG4C|VMP1|GABARAPL1|USP13|PIK3CB|PRKAA2|SRPX|ATG10|ATG4B|ATG7|LAMP1|ATG2A|ATG2B|EPG5	http://amigo.geneontology.org/cgi-bin/amigo/term_details?term=GO:0006914
positive regulation of MAP kinase activity	Gene Ontology	GO:0043406	9	45	0.125862	0.249062	MAGED1|PSEN1|EGFR|TENM1|EZH2|VEGFA|EDN1|EGF|FLT1	http://amigo.geneontology.org/cgi-bin/amigo/term_details?term=GO:0043406
protein ubiquitination	Gene Ontology	GO:0016567	42	269	0.125959	0.249062	KLHL25|MARCH10|BTRC|RFWD2|TRIM32|FBXO10|FBXO11|UBE2D2|UBE2D3|AKT1|MKRN2|WWP2|MID2|RCHY1|SPOPL|PARK2|SYVN1|WSB1|BIRC6|RNF220|FBXW2|IRAK1|OS9|SMURF1|TRIM28|ARIH1|TRAF7|TRIM24|UBE2E1|TRIM21|KLHL2|UBA1|VPRBP|FBXW11|SOCS6|SOCS1|UBE2B|FBXL7|LMO7|CUL4A|NEDD4L|RNF213	http://amigo.geneontology.org/cgi-bin/amigo/term_details?term=GO:0016567
termination of G-protein coupled receptor signaling pathway	Gene Ontology	GO:0038032	8	39	0.129043	0.253882	ARHGEF12|RGS12|RGS13|MYH9|ARHGEF1|RGS6|AKAP10|ADRBK1	http://amigo.geneontology.org/cgi-bin/amigo/term_details?term=GO:0038032
cell maturation	Gene Ontology	GO:0048469	8	39	0.129043	0.253882	EPAS1|KCNMA1|BFSP1|RUNX2|VEGFA|GDF11|RFX3|AXL	http://amigo.geneontology.org/cgi-bin/amigo/term_details?term=GO:0048469
protein localization	Gene Ontology	GO:0008104	11	58	0.129652	0.254442	AKAP4|CLIC5|GRIN2C|NRCAM|HSPG2|DISC1|AKAP7|AKAP10|VPS13A|CBY1|DHCR24	http://amigo.geneontology.org/cgi-bin/amigo/term_details?term=GO:0008104
gamma-aminobutyric acid signaling pathway	Gene Ontology	GO:0007214	5	21	0.130049	0.254584	GABRR1|GABRG1|GABRA4|GABRA1|CACNB4	http://amigo.geneontology.org/cgi-bin/amigo/term_details?term=GO:0007214
intracellular receptor mediated signaling pathway	Gene Ontology	GO:0030522	7	33	0.131352	0.254817	DCBLD2|NR4A2|RORB|RORA|NR5A2|NR5A1|NR1H4	http://amigo.geneontology.org/cgi-bin/amigo/term_details?term=GO:0030522
lung alveolus development	Gene Ontology	GO:0048286	7	33	0.131352	0.254817	ABCA12|TGFB3|ATP7A|VEGFA|HS6ST1|TNS3|FGFR2	http://amigo.geneontology.org/cgi-bin/amigo/term_details?term=GO:0048286
regulation of heart rate	Gene Ontology	GO:0002027	6	27	0.132115	0.254817	SEMA3A|EPAS1|DMD|RYR2|ANK2|PDE4D	http://amigo.geneontology.org/cgi-bin/amigo/term_details?term=GO:0002027
cellular response to heat	Gene Ontology	GO:0034605	6	27	0.132115	0.254817	HDAC2|TFEC|ST8SIA1|XYLT1|STAC|MYOF	http://amigo.geneontology.org/cgi-bin/amigo/term_details?term=GO:0034605
regulation of RNA splicing	Gene Ontology	GO:0043484	6	27	0.132115	0.254817	AHNAK|AFF2|MBNL1|MBNL2|SNRNP70|RBM38	http://amigo.geneontology.org/cgi-bin/amigo/term_details?term=GO:0043484
platelet-derived growth factor receptor signaling pathway	Gene Ontology	GO:0048008	6	27	0.132115	0.254817	PDGFC|PDGFD|MYO1E|FER|BCAR1|BCR	http://amigo.geneontology.org/cgi-bin/amigo/term_details?term=GO:0048008
muscle contraction	Gene Ontology	GO:0006936	16	91	0.132443	0.254822	TPM4|COL4A3BP|SNTB1|RYR1|GNAO1|GLRA1|SLC6A8|TPM2|TLN1|SLMAP|UTRN|PXN|SORBS1|ITGB5|MYOF|MYL9	http://amigo.geneontology.org/cgi-bin/amigo/term_details?term=GO:0006936
water-soluble vitamin metabolic process	Gene Ontology	GO:0006767	14	78	0.13478	0.257893	NADK|COASY|PDXK|GIF|PCCA|CYB5A|ENPP1|SLC23A1|BTD|MMACHC|FASN|TPK1|SLC19A1|GPHN	http://amigo.geneontology.org/cgi-bin/amigo/term_details?term=GO:0006767
calcium ion transport	Gene Ontology	GO:0006816	14	78	0.13478	0.257893	VDR|TPCN1|RYR1|RYR3|RYR2|FYN|TRPC5|TRPC4|CASR|PPP3CA|CACHD1|ATP2C1|PSEN1|TRPM2	http://amigo.geneontology.org/cgi-bin/amigo/term_details?term=GO:0006816
regulation of apoptotic process	Gene Ontology	GO:0042981	27	166	0.135024	0.257893	LRP5|FBXO10|TNFRSF10B|TRIM24|SKI|ARHGAP10|DLG5|CFLAR|PSMA5|WRN|PSMC4|TRAF5|IFT57|RTN4|QRICH1|DAPK3|CARD16|BCAR1|CIDEC|ESR1|MAGED1|ACTN4|RBM25|UBB|PSMD14|PSMB7|PAK2	http://amigo.geneontology.org/cgi-bin/amigo/term_details?term=GO:0042981
positive regulation of MAPK cascade	Gene Ontology	GO:0043410	12	65	0.135815	0.258774	ITGB1|RYK|TRAF7|TRIM5|NENF|NTRK2|ADRB2|TBX1|CD36|GRM4|FGFR2|FLT1	http://amigo.geneontology.org/cgi-bin/amigo/term_details?term=GO:0043410
vitamin metabolic process	Gene Ontology	GO:0006766	15	85	0.138658	0.263551	NADK|COASY|PDXK|GIF|PCCA|CYB5A|ENPP1|SLC23A1|BTD|MMACHC|FASN|RXRA|TPK1|SLC19A1|GPHN	http://amigo.geneontology.org/cgi-bin/amigo/term_details?term=GO:0006766
substantia nigra development	Gene Ontology	GO:0021762	9	46	0.139366	0.264256	DYNLL1|CKB|GNB4|YWHAQ|MAOB|BASP1|RAD1|SEC16A|NDRG2	http://amigo.geneontology.org/cgi-bin/amigo/term_details?term=GO:0021762
brain development	Gene Ontology	GO:0007420	29	181	0.142966	0.270429	COL4A1|CKB|HSPG2|CNTNAP2|TCF7L2|SHROOM4|XRCC5|BCR|PLXNB2|PPT1|AFF2|NF1|CADM2|PLCB1|NTF3|DCX|CA10|MACROD2|PHGDH|PROX1|NME7|ACSL3|ROBO2|TCF7L1|IRS2|SLC23A1|PITPNM1|PHF8|DSCAML1	http://amigo.geneontology.org/cgi-bin/amigo/term_details?term=GO:0007420
ovarian follicle development	Gene Ontology	GO:0001541	8	40	0.143892	0.270876	KMT2B|TAF4|IMMP2L|VGF|EIF2B5|MSH4|VEGFA|BCL2	http://amigo.geneontology.org/cgi-bin/amigo/term_details?term=GO:0001541
adenylate cyclase-activating G-protein coupled receptor signaling pathway	Gene Ontology	GO:0007189	8	40	0.143892	0.270876	ADCY5|GNAQ|ADCY2|ADCY3|GNAS|ADCY8|ADCY9|ADRB2	http://amigo.geneontology.org/cgi-bin/amigo/term_details?term=GO:0007189
neurotransmitter secretion	Gene Ontology	GO:0007269	10	53	0.147561	0.274993	STX1A|VAMP2|VAMP5|PPT1|SYT2|NRXN3|NRXN1|DVL1|GRM4|CPLX1	http://amigo.geneontology.org/cgi-bin/amigo/term_details?term=GO:0007269
neuron projection morphogenesis	Gene Ontology	GO:0048812	7	34	0.14783	0.274993	BMP7|UGT8|ATXN2|EGFR|MYO16|ATP7A|NYAP2	http://amigo.geneontology.org/cgi-bin/amigo/term_details?term=GO:0048812
sphingolipid biosynthetic process	Gene Ontology	GO:0030148	7	34	0.14783	0.274993	CERS6|COL4A3BP|PPAP2B|PPAP2A|SGMS1|SPTLC1|SPTSSB	http://amigo.geneontology.org/cgi-bin/amigo/term_details?term=GO:0030148
cellular response to calcium ion	Gene Ontology	GO:0071277	7	34	0.14783	0.274993	RYR3|JUND|CHP2|MEF2C|CACYBP|DMTN|IQGAP1	http://amigo.geneontology.org/cgi-bin/amigo/term_details?term=GO:0071277
negative regulation of epidermal growth factor receptor signaling pathway	Gene Ontology	GO:0042059	7	34	0.14783	0.274993	EPN1|ZFYVE28|EGFR|HGS|SH3KBP1|UBB|EGF	http://amigo.geneontology.org/cgi-bin/amigo/term_details?term=GO:0042059
cilium assembly	Gene Ontology	GO:0042384	15	86	0.148806	0.276037	TMEM67|SCLT1|IQCB1|LAMA5|RAB3IP|ONECUT1|IFT81|SPAG16|RFX3|MKS1|RPGRIP1L|FLNA|TMEM107|CBY1|SEPT2	http://amigo.geneontology.org/cgi-bin/amigo/term_details?term=GO:0042384
leukocyte migration	Gene Ontology	GO:0050900	19	113	0.149095	0.276037	ITGB1|PECAM1|ITGA3|FN1|JAM3|SRC|CD44|PIK3CB|MYH9|FYN|ATP1B3|ITGAV|ROCK1|L1CAM|PDE4B|BSG|CD47|F11R|GAS6	http://amigo.geneontology.org/cgi-bin/amigo/term_details?term=GO:0050900
multicellular organismal development	Gene Ontology	GO:0007275	70	474	0.149978	0.27666	OBSCN|KDM1B|WNT10B|ST6GAL2|ELAVL1|HELLS|ERC1|SLC2A14|VCAN|SPRED2|FMN2|TXNDC8|CTNND2|PDGFD|CECR1|RERE|MINK1|DIAPH2|CCSAP|SPDYA|CDK13|GADD45B|ADAMTS9|C19orf68|ATRNL1|PHC1|PHC3|EYA4|RBM19|GPR161|SPIN1|EYA3|EYA2|ITGB1|PAQR8|TDRD9|PDLIM7|ZBTB7A|PLXND1|ZMYM4|ZBTB7B|TSHZ2|HMGA2|NELFA|CUX1|PRTG|TCP11|SUFU|USP7|ITGB5|SEMA3C|BMP1|DDX41|WNT2|PLXNA1|WDR47|RBBP7|MAEL|MTL5|KDM5A|FAT3|TBC1D32|HUNK|CFDP1|SORT1|H…	http://amigo.geneontology.org/cgi-bin/amigo/term_details?term=GO:0007275
regulation of action potential in neuron	Gene Ontology	GO:0019228	6	28	0.150624	0.27666	KCNMB2|GRIK2|SCN8A|KCNMA1|SCN2A|ANK3	http://amigo.geneontology.org/cgi-bin/amigo/term_details?term=GO:0019228
positive regulation of Rho GTPase activity	Gene Ontology	GO:0032321	6	28	0.150624	0.27666	GRHL3|ARHGEF19|AGRN|ARHGAP26|RAP1GDS1|ARHGAP5	http://amigo.geneontology.org/cgi-bin/amigo/term_details?term=GO:0032321
cognition	Gene Ontology	GO:0050890	5	22	0.151194	0.27666	ADORA1|JAKMIP1|SHROOM4|NF1|GNAS	http://amigo.geneontology.org/cgi-bin/amigo/term_details?term=GO:0050890
oogenesis	Gene Ontology	GO:0048477	5	22	0.151194	0.27666	SRC|FMN2|DIAPH2|PAQR8|ASPM	http://amigo.geneontology.org/cgi-bin/amigo/term_details?term=GO:0048477
toll-like receptor 9 signaling pathway	Gene Ontology	GO:0034162	13	73	0.15215	0.277763	IRF7|NFKBIB|MAP3K1|MEF2C|MAP2K2|MAPK1|PIK3R4|UBB|PPP2R5D|IRAK1|MAPKAPK3|PIK3AP1|MAP2K6	http://amigo.geneontology.org/cgi-bin/amigo/term_details?term=GO:0034162
homophilic cell adhesion	Gene Ontology	GO:0007156	23	141	0.154353	0.281131	CDH10|CDH13|CDH19|CDH18|L1CAM|CLSTN2|PIK3CB|CDH9|DSG3|CDH4|PCDH11X|CELSR1|PCDHA1|ITGB1|PTPRT|ROBO1|PKD1|ROBO2|FAT3|FREM2|FAT1|PTPRM|DSCAML1	http://amigo.geneontology.org/cgi-bin/amigo/term_details?term=GO:0007156
toll-like receptor 3 signaling pathway	Gene Ontology	GO:0034138	14	80	0.156084	0.283625	MEF2C|IRF7|NFKBIB|UBE2D2|UBE2D3|RIPK1|MAP2K2|RFTN1|MAPK1|MAP2K6|UBB|PPP2R5D|IRAK1|MAPKAPK3	http://amigo.geneontology.org/cgi-bin/amigo/term_details?term=GO:0034138
collagen fibril organization	Gene Ontology	GO:0030199	8	41	0.15954	0.288569	ADAMTS3|DDR2|ACAN|COL14A1|COL5A1|NF1|SERPINH1|ATP7A	http://amigo.geneontology.org/cgi-bin/amigo/term_details?term=GO:0030199
cellular response to amino acid stimulus	Gene Ontology	GO:0071230	8	41	0.15954	0.288569	DNMT3B|PDGFC|PDGFD|DNMT1|CPEB3|CAPN2|COL4A1|SOCS1	http://amigo.geneontology.org/cgi-bin/amigo/term_details?term=GO:0071230
Ras protein signal transduction	Gene Ontology	GO:0007265	13	74	0.163815	0.294267	SRC|GRAP2|CDKN1A|RRAS2|CNKSR1|NTRK1|RIT1|RRAS|MAP2K2|MAPK1|NF1|MAPKAPK3|DHCR24	http://amigo.geneontology.org/cgi-bin/amigo/term_details?term=GO:0007265
collagen catabolic process	Gene Ontology	GO:0030574	13	74	0.163815	0.294267	COL8A1|COL23A1|ADAMTS3|COL18A1|COL13A1|COL14A1|ADAM10|COL4A5|COL5A1|COL4A3|COL4A2|COL4A1|COL7A1	http://amigo.geneontology.org/cgi-bin/amigo/term_details?term=GO:0030574
ossification	Gene Ontology	GO:0001503	13	74	0.163815	0.294267	BMP7|PDLIM7|BMP1|EXT1|DDR2|EGFR|RUNX2|CTGF|CASR|SORT1|RPL38|DHX36|BCL2	http://amigo.geneontology.org/cgi-bin/amigo/term_details?term=GO:0001503
synaptic transmission, glutamatergic	Gene Ontology	GO:0035249	7	35	0.165226	0.295449	GRID2|GRIK2|GRIK4|GRIA4|CACNB4|GRIN2B|GRIN2C	http://amigo.geneontology.org/cgi-bin/amigo/term_details?term=GO:0035249
positive regulation of stress fiber assembly	Gene Ontology	GO:0051496	7	35	0.165226	0.295449	ARHGEF10|LRRC16A|SMAD3|PFN1|CTGF|MTOR|AMOT	http://amigo.geneontology.org/cgi-bin/amigo/term_details?term=GO:0051496
liver development	Gene Ontology	GO:0001889	14	81	0.167362	0.29859	TGFBR3|PROX1|ONECUT1|EGFR|NOTCH1|SMAD3|RUNX1|ATG7|NF1|UPF2|RPGRIP1L|VWF|SMARCA4|PKD1	http://amigo.geneontology.org/cgi-bin/amigo/term_details?term=GO:0001889
tricarboxylic acid cycle	Gene Ontology	GO:0006099	6	29	0.170213	0.30094	PDHA1|SUCLG2|IDH3B|MDH2|FH|NNT	http://amigo.geneontology.org/cgi-bin/amigo/term_details?term=GO:0006099
mesoderm formation	Gene Ontology	GO:0001707	6	29	0.170213	0.30094	BMP7|SRF|WLS|SMAD3|BMPR1A|PRKAR1A	http://amigo.geneontology.org/cgi-bin/amigo/term_details?term=GO:0001707
gene silencing by RNA	Gene Ontology	GO:0031047	6	29	0.170213	0.30094	TDRD9|PABPC1|MAEL|SND1|CNOT3|AGO2	http://amigo.geneontology.org/cgi-bin/amigo/term_details?term=GO:0031047
ephrin receptor signaling pathway	Gene Ontology	GO:0048013	6	29	0.170213	0.30094	NGEF|EPHB4|EPHA5|SIPA1L1|ANKS1A|EFNA5	http://amigo.geneontology.org/cgi-bin/amigo/term_details?term=GO:0048013
response to toxin	Gene Ontology	GO:0009636	12	68	0.172038	0.303482	SCFD1|SRF|TYMS|CDKN1A|NUPR1|SCN8A|SLC23A1|MAOB|MAPK1|BLMH|WAPAL|BCL2	http://amigo.geneontology.org/cgi-bin/amigo/term_details?term=GO:0009636
platelet aggregation	Gene Ontology	GO:0070527	5	23	0.17366	0.304221	PIP5K1C|PIK3CB|GAS6|TYRO3|GNAS	http://amigo.geneontology.org/cgi-bin/amigo/term_details?term=GO:0070527
phosphatidylethanolamine acyl-chain remodeling	Gene Ontology	GO:0036152	5	23	0.17366	0.304221	PLA2G16|PLA2G4A|PLA2G4F|PLBD1|MBOAT1	http://amigo.geneontology.org/cgi-bin/amigo/term_details?term=GO:0036152
negative regulation of cell proliferation	Gene Ontology	GO:0008285	56	378	0.174224	0.304221	FOXP3|CDH13|TGFB3|PPAP2A|SMAD4|CDKN1A|AIMP2|NTRK1|TENM1|VDR|PKP2|TRIM24|SMARCB1|ADORA1|ADARB1|SKI|TSC1|CUL4A|DLG3|RARB|DLG5|INPPL1|TOB2|RBPJ|TFAP2B|GPNMB|SKAP2|SLIT3|SLIT2|PRKCA|SMAD6|RBM38|GDF11|MAGI2|ITGB1|ACVRL1|SRF|ERBB4|COL18A1|HGS|DLEC1|COL4A3|IGFBP7|MDM4|PROX1|DHCR24|NOTCH1|RBBP4|PLG|GAS8|STRN|CDK6|MYO16|CTBP2|DEC1|PPP2R5C	http://amigo.geneontology.org/cgi-bin/amigo/term_details?term=GO:0008285
negative regulation of angiogenesis	Gene Ontology	GO:0016525	10	55	0.175381	0.304221	SEMA3E|ROCK2|ROCK1|SULF1|PDE3B|COL4A3|COL4A2|NF1|PTPRM|AMOT	http://amigo.geneontology.org/cgi-bin/amigo/term_details?term=GO:0016525
cellular response to cAMP	Gene Ontology	GO:0071320	8	42	0.175944	0.304221	AKAP6|CYP11A1|HCN1|WNT10B|DMTN|AKAP7|ITPR2|PDE4D	http://amigo.geneontology.org/cgi-bin/amigo/term_details?term=GO:0071320
adenylate cyclase-inhibiting G-protein coupled receptor signaling pathway	Gene Ontology	GO:0007193	8	42	0.175944	0.304221	ADCY5|ADCY2|ADCY3|ADORA1|ADCY8|ADCY9|S1PR3|CASR	http://amigo.geneontology.org/cgi-bin/amigo/term_details?term=GO:0007193
nucleotide-binding domain, leucine rich repeat containing receptor signaling pathway	Gene Ontology	GO:0035872	8	42	0.175944	0.304221	NLRP1|NLRP3|APP|HSP90AB1|MAP2K6|UBB|IRAK1|BCL2	http://amigo.geneontology.org/cgi-bin/amigo/term_details?term=GO:0035872
negative regulation of translation	Gene Ontology	GO:0017148	8	42	0.175944	0.304221	GIGYF2|GAPDH|CPEB3|GNB2L1|RPL13A|DAPK3|ILF3|TSC1	http://amigo.geneontology.org/cgi-bin/amigo/term_details?term=GO:0017148
tRNA aminoacylation for protein translation	Gene Ontology	GO:0006418	8	42	0.175944	0.304221	IARS|AIMP2|VARS2|FARSA|TARS|LARS2|HARS|GARS	http://amigo.geneontology.org/cgi-bin/amigo/term_details?term=GO:0006418
protein folding	Gene Ontology	GO:0006457	28	179	0.179841	0.310276	MESDC2|FKBP2|MLEC|PPIL4|PDCL|MPDU1|CWC27|FKBP8|HSPBP1|HSP90AB1|TUBA1C|DNAJB1|SLMAP|UGGT2|TTC1|ERP29|PDIA3|LMAN1|TUBA4A|FUT10|CCT6A|TBCE|TBCD|TBCA|PPIG|HSP90AA1|PPIL6|ATF6	http://amigo.geneontology.org/cgi-bin/amigo/term_details?term=GO:0006457
glucose transport	Gene Ontology	GO:0015758	11	62	0.180798	0.310552	NUP188|SLC2A9|NUP133|AKT1|GCK|SLC2A12|NUP153|EDN1|NUP214|SORBS1|NUP210	http://amigo.geneontology.org/cgi-bin/amigo/term_details?term=GO:0015758
response to glucose stimulus	Gene Ontology	GO:0009749	11	62	0.180798	0.310552	ACVR2B|PFKFB2|IRS2|ACVR1C|EIF2B5|TCF7L2|CTGF|GYS2|COL4A3|SLC30A8|NR1H4	http://amigo.geneontology.org/cgi-bin/amigo/term_details?term=GO:0009749
purine base metabolic process	Gene Ontology	GO:0006144	7	36	0.183477	0.310552	DCK|ADK|AMPD3|XDH|DGUOK|NT5C2|GMPS	http://amigo.geneontology.org/cgi-bin/amigo/term_details?term=GO:0006144
protein localization in plasma membrane	Gene Ontology	GO:0072659	7	36	0.183477	0.310552	C2CD5|GPR158|FCHO2|ANK3|ANK2|PRKCZ|MYO5A	http://amigo.geneontology.org/cgi-bin/amigo/term_details?term=GO:0072659
negative regulation of BMP signaling pathway	Gene Ontology	GO:0030514	7	36	0.183477	0.310552	SMURF1|VWC2|NANOG|SMAD6|NOTCH1|TCF7L2|SKI	http://amigo.geneontology.org/cgi-bin/amigo/term_details?term=GO:0030514
positive regulation of endothelial cell migration	Gene Ontology	GO:0010595	7	36	0.183477	0.310552	PRKCA|ZNF580|VEGFA|EDN1|BCAR1|PROX1|SASH1	http://amigo.geneontology.org/cgi-bin/amigo/term_details?term=GO:0010595
ER-associated protein catabolic process	Gene Ontology	GO:0030433	7	36	0.183477	0.310552	OS9|TMEM67|TRIM13|SYVN1|DNAJC10|RHBDD1|NPLOC4	http://amigo.geneontology.org/cgi-bin/amigo/term_details?term=GO:0030433
toll-like receptor 4 signaling pathway	Gene Ontology	GO:0034142	16	96	0.183562	0.310552	RIPK1|IRF7|NFKBIB|MAP3K1|UBE2D2|UBE2D3|CD36|MEF2C|MAP2K2|MAPK1|MAP2K6|UBB|PPP2R5D|IRAK1|MAPKAPK3|PIK3AP1	http://amigo.geneontology.org/cgi-bin/amigo/term_details?term=GO:0034142
activation of MAPK activity	Gene Ontology	GO:0000187	16	96	0.183562	0.310552	CD74|TGFB3|PIK3CB|NTRK3|MAP2K2|NTF3|MAP2K6|UBB|GRM4|MAPK1|PDE6H|IRAK1|MAPKAPK3|GRM1|C5|PXN	http://amigo.geneontology.org/cgi-bin/amigo/term_details?term=GO:0000187
TRIF-dependent toll-like receptor signaling pathway	Gene Ontology	GO:0035666	13	76	0.188446	0.318129	RIPK1|IRF7|NFKBIB|UBE2D2|UBE2D3|MEF2C|MAP2K2|MAPK1|MAP2K6|UBB|PPP2R5D|IRAK1|MAPKAPK3	http://amigo.geneontology.org/cgi-bin/amigo/term_details?term=GO:0035666
retinoid metabolic process	Gene Ontology	GO:0001523	10	56	0.190147	0.319339	LRP2|LRP1|RDH8|HSPG2|AGRN|GPC1|GPC3|PNLIP|GPC5|GPC6	http://amigo.geneontology.org/cgi-bin/amigo/term_details?term=GO:0001523
positive regulation of JNK cascade	Gene Ontology	GO:0046330	10	56	0.190147	0.319339	PLCB1|MINK1|ANKRD6|EDA2R|GADD45B|RIPK1|CTGF|LTBR|TAOK1|TAOK3	http://amigo.geneontology.org/cgi-bin/amigo/term_details?term=GO:0046330
melanocyte differentiation	Gene Ontology	GO:0030318	6	30	0.19079	0.319339	C10orf11|HPS4|MEF2C|USP13|MYO5A|BCL2	http://amigo.geneontology.org/cgi-bin/amigo/term_details?term=GO:0030318
DNA damage response, signal transduction by p53 class mediator resulting in induction of apoptosis	Gene Ontology	GO:0042771	6	30	0.19079	0.319339	TP63|CDKN1A|NUPR1|CDIP1|MSH2|PPP2R5C	http://amigo.geneontology.org/cgi-bin/amigo/term_details?term=GO:0042771
post-Golgi vesicle-mediated transport	Gene Ontology	GO:0006892	8	43	0.193058	0.321081	SCFD1|SORL1|VAMP2|EXOC5|DNAJC6|SCAMP1|DNM2|SNAP23	http://amigo.geneontology.org/cgi-bin/amigo/term_details?term=GO:0006892
regulation of cell adhesion	Gene Ontology	GO:0030155	8	43	0.193058	0.321081	LAMA1|LAMA2|LAMA3|SRF|LAMA5|ROCK1|ROCK2|PPP1CB	http://amigo.geneontology.org/cgi-bin/amigo/term_details?term=GO:0030155
cellular protein localization	Gene Ontology	GO:0034613	8	43	0.193058	0.321081	DMD|GAS8|GRID2|CSNK1E|ANK2|CNTNAP2|EYA1|AMOT	http://amigo.geneontology.org/cgi-bin/amigo/term_details?term=GO:0034613
positive regulation of endothelial cell proliferation	Gene Ontology	GO:0001938	11	63	0.194883	0.323346	CDH13|ACVRL1|SEMA5A|AKT1|PRKCA|WNT2|ZNF580|VEGFA|NF1|MTOR|PROX1	http://amigo.geneontology.org/cgi-bin/amigo/term_details?term=GO:0001938
transcription, DNA-dependent	Gene Ontology	GO:0006351	255	1857	0.196803	0.323346	SMARCC1|DYNLL1|BCOR|MYPOP|ATF7IP|SETD1A|TXLNG|POLR3C|USP21|FHIT|KLF7|ZBTB38|HIF1AN|DNMT1|ZNF554|RORA|PARK2|ZNF668|HDAC9|ZNF580|FOXF2|ZNF236|KDM2A|ZNF664|DMTF1|ZSCAN23|ZMYM2|ERBB4|ZNF680|JMJD1C|SP4|ASCC3|ZNF48|PELP1|PER1|BRD9|ABLIM2|BRD4|SCYL1|BRD2|ZNF445|ZNF675|HNRNPDL|NME2|ZNF670|SAP30L|ARID1A|RBBP7|TCF7L1|TCF7L2|RBBP4|RUNX2|ZGPAT|RUNX1|SARNP|UBB|WHSC1|ZNF776|ZKSCAN8|CTBP2|ZNF37A|EEF1D|ZNF771|ZN…	http://amigo.geneontology.org/cgi-bin/amigo/term_details?term=GO:0006351
behavioral fear response	Gene Ontology	GO:0001662	5	24	0.197303	0.323346	GRIN2B|GRIK2|GRM7|USP46|BCL2	http://amigo.geneontology.org/cgi-bin/amigo/term_details?term=GO:0001662
endoderm development	Gene Ontology	GO:0007492	5	24	0.197303	0.323346	SMAD4|ONECUT1|NOTCH1|EXT1|SMAD3	http://amigo.geneontology.org/cgi-bin/amigo/term_details?term=GO:0007492
JAK-STAT cascade involved in growth hormone signaling pathway	Gene Ontology	GO:0060397	5	24	0.197303	0.323346	PTPN1|MAPK1|SOCS1|IRS1|IRS2	http://amigo.geneontology.org/cgi-bin/amigo/term_details?term=GO:0060397
regulation of complement activation	Gene Ontology	GO:0030449	5	24	0.197303	0.323346	C3|CD59|C7|C5|CD55	http://amigo.geneontology.org/cgi-bin/amigo/term_details?term=GO:0030449
execution phase of apoptosis	Gene Ontology	GO:0097194	5	24	0.197303	0.323346	AKT1|CECR2|CIDEC|BBC3|TAOK1	http://amigo.geneontology.org/cgi-bin/amigo/term_details?term=GO:0097194
DNA duplex unwinding	Gene Ontology	GO:0032508	7	37	0.202517	0.329142	CHD3|RAD54B|WRN|ASCC3|ATRX|RTEL1|XRCC5	http://amigo.geneontology.org/cgi-bin/amigo/term_details?term=GO:0032508
protein import into nucleus	Gene Ontology	GO:0006606	7	37	0.202517	0.329142	PRICKLE1|KPNB1|PDIA3|CFL1|IPO7|NUP214|PPP3CA	http://amigo.geneontology.org/cgi-bin/amigo/term_details?term=GO:0006606
hippocampus development	Gene Ontology	GO:0021766	7	37	0.202517	0.329142	CYP11A1|SRF|EPHA5|HDAC2|PTPRS|PAFAH1B1|TSC1	http://amigo.geneontology.org/cgi-bin/amigo/term_details?term=GO:0021766
cellular response to glucose stimulus	Gene Ontology	GO:0071333	7	37	0.202517	0.329142	SRF|ZNF236|IRS2|MEF2C|CASR|PPP3CA|GAS6	http://amigo.geneontology.org/cgi-bin/amigo/term_details?term=GO:0071333
cytokinesis	Gene Ontology	GO:0000910	10	57	0.205441	0.333205	RAB11FIP3|CECR2|DIAPH2|RAB11FIP4|MYH9|ROCK2|KIF13A|CIT|PRC1|DAPK3	http://amigo.geneontology.org/cgi-bin/amigo/term_details?term=GO:0000910
chromatin organization	Gene Ontology	GO:0006325	18	112	0.207826	0.336378	KANSL2|HDAC5|HCFC1|CLOCK|SUV39H1|RBBP7|TADA2B|HMGA2|TCF7L1|SUPT3H|PHF20|EZH2|HIST2H2BE|ZNF462|EPC1|ELP3|ELP2|CREBBP	http://amigo.geneontology.org/cgi-bin/amigo/term_details?term=GO:0006325
negative regulation of catalytic activity	Gene Ontology	GO:0043086	11	64	0.209439	0.338291	PTN|SET|CABIN1|FAF2|NOTCH1|IQGAP2|RHOH|SLIT2|PDE6H|IQGAP1|HSPBP1	http://amigo.geneontology.org/cgi-bin/amigo/term_details?term=GO:0043086
cation transport	Gene Ontology	GO:0006812	8	44	0.210828	0.339835	ATP13A1|PIEZO2|PIEZO1|ATP10D|HTR3B|TRPC6|ANO6|TRPM3	http://amigo.geneontology.org/cgi-bin/amigo/term_details?term=GO:0006812
cell communication	Gene Ontology	GO:0007154	6	31	0.212255	0.340041	FRAS1|SNTG1|GJB5|FREM2|NF1|KREMEN1	http://amigo.geneontology.org/cgi-bin/amigo/term_details?term=GO:0007154
B cell receptor signaling pathway	Gene Ontology	GO:0050853	6	31	0.212255	0.340041	LAT2|VAV3|MEF2C|MAPK1|BCAR1|BCL2	http://amigo.geneontology.org/cgi-bin/amigo/term_details?term=GO:0050853
protein kinase B signaling cascade	Gene Ontology	GO:0043491	6	31	0.212255	0.340041	THEM4|IRS1|AKT1|TYRO3|AXL|GAS6	http://amigo.geneontology.org/cgi-bin/amigo/term_details?term=GO:0043491
axonogenesis	Gene Ontology	GO:0007409	13	78	0.214698	0.341455	SLITRK3|CTNNA2|APP|NOTCH1|NRCAM|ANK3|LPPR4|PAK2|NUMB|FGFR2|DST|DSCAML1|BCL2	http://amigo.geneontology.org/cgi-bin/amigo/term_details?term=GO:0007409
nucleobase-containing small molecule metabolic process	Gene Ontology	GO:0055086	13	78	0.214698	0.341455	UPP2|DCK|NME2|AMPD3|AK5|XDH|TYMS|RRM2|DGUOK|ADK|CAD|NT5C2|GMPS	http://amigo.geneontology.org/cgi-bin/amigo/term_details?term=GO:0055086
MyD88-independent toll-like receptor signaling pathway	Gene Ontology	GO:0002756	13	78	0.214698	0.341455	RIPK1|IRF7|NFKBIB|UBE2D2|UBE2D3|MEF2C|MAP2K2|MAPK1|MAP2K6|UBB|PPP2R5D|IRAK1|MAPKAPK3	http://amigo.geneontology.org/cgi-bin/amigo/term_details?term=GO:0002756
vesicle-mediated transport	Gene Ontology	GO:0016192	26	169	0.214945	0.341455	STX1A|ADAMTS9|ERGIC3|FMN2|OSBPL1A|STXBP6|SEC31B|NCALD|BCAP29|TBC1D4|GOLGA4|KXD1|AP3D1|RAB14|CECR2|GGA1|RINT1|MON2|ARFGEF1|RAB11FIP3|SFT2D1|PSD|GGA2|ACTR1A|MYO5B|MYO5A	http://amigo.geneontology.org/cgi-bin/amigo/term_details?term=GO:0016192
lipid metabolic process	Gene Ontology	GO:0006629	24	155	0.216576	0.341455	PPAP2B|PPAP2A|CD36|SLC27A4|PITPNA|NAA40|WNT10B|PDE3A|PLCXD2|PNPLA7|ABCA2|GPCPD1|PLCB4|NAAA|LIPI|CLU|FADS2|LPA|LRP2|CEPT1|SREBF2|GDPD1|PITPNM1|GDPD5	http://amigo.geneontology.org/cgi-bin/amigo/term_details?term=GO:0006629
protein heterooligomerization	Gene Ontology	GO:0051291	10	58	0.22123	0.341455	ACVRL1|GCH1|TRADD|RIPK1|JUP|PRKCZ|MAGI2|ITPR3|SEPT11|TSC1	http://amigo.geneontology.org/cgi-bin/amigo/term_details?term=GO:0051291
positive regulation of signal transduction	Gene Ontology	GO:0009967	10	58	0.22123	0.341455	ADAMTS20|PAG1|VAV3|KHDRBS1|CLNK|SORBS1|GRAP2|EPS8|HOMER1|SKAP2	http://amigo.geneontology.org/cgi-bin/amigo/term_details?term=GO:0009967
positive regulation of phosphatidylinositol 3-kinase activity	Gene Ontology	GO:0043552	5	25	0.221966	0.341455	VAV3|VAV2|IRS1|ERBB4|FLT1	http://amigo.geneontology.org/cgi-bin/amigo/term_details?term=GO:0043552
establishment of protein localization	Gene Ontology	GO:0045184	5	25	0.221966	0.341455	WBP2|NLGN1|ANK3|NRXN1|FLNA	http://amigo.geneontology.org/cgi-bin/amigo/term_details?term=GO:0045184
hyaluronan metabolic process	Gene Ontology	GO:0030212	5	25	0.221966	0.341455	CD44|AKT1|HAS3|VEGFA|ITIH6	http://amigo.geneontology.org/cgi-bin/amigo/term_details?term=GO:0030212
cellular response to interferon-gamma	Gene Ontology	GO:0071346	5	25	0.221966	0.341455	IL12RB1|RPL13A|DAPK3|GAPDH|CIITA	http://amigo.geneontology.org/cgi-bin/amigo/term_details?term=GO:0071346
negative regulation of intrinsic apoptotic signaling pathway	Gene Ontology	GO:2001243	5	25	0.221966	0.341455	RIPK1|SRC|HDAC2|BCL2|HELLS	http://amigo.geneontology.org/cgi-bin/amigo/term_details?term=GO:2001243
nuclear-transcribed mRNA poly(A) tail shortening	Gene Ontology	GO:0000289	5	25	0.221966	0.341455	CNOT3|EIF4E|EIF4A2|PAIP1|PABPC1	http://amigo.geneontology.org/cgi-bin/amigo/term_details?term=GO:0000289
synapse organization	Gene Ontology	GO:0050808	5	25	0.221966	0.341455	AGRN|MYO5A|DVL1|SEMA3E|TSC1	http://amigo.geneontology.org/cgi-bin/amigo/term_details?term=GO:0050808
negative regulation of fat cell differentiation	Gene Ontology	GO:0045599	7	38	0.222272	0.341455	ASXL1|WNT10B|ZFPM1|TCF7L2|ENPP1|RORA|NCOR2	http://amigo.geneontology.org/cgi-bin/amigo/term_details?term=GO:0045599
positive regulation of insulin secretion	Gene Ontology	GO:0032024	7	38	0.222272	0.341455	GCK|PFKFB2|TCF7L2|IRS2|CASR|MCU|SLC30A8	http://amigo.geneontology.org/cgi-bin/amigo/term_details?term=GO:0032024
protein kinase C-activating G-protein coupled receptor signaling pathway	Gene Ontology	GO:0007205	7	38	0.222272	0.341455	LRP1|PPAP2A|EDN1|DGKH|DGKB|GRM5|GRM1	http://amigo.geneontology.org/cgi-bin/amigo/term_details?term=GO:0007205
chondrocyte differentiation	Gene Ontology	GO:0002062	7	38	0.222272	0.341455	NFIB|PRKCA|WNT10B|HSPG2|HMGA2|MEF2C|MEF2D	http://amigo.geneontology.org/cgi-bin/amigo/term_details?term=GO:0002062
fatty acid beta-oxidation	Gene Ontology	GO:0006635	7	38	0.222272	0.341455	CPT2|PCCA|SLC25A17|ACADVL|ABCD1|ABCD2|HSD17B4	http://amigo.geneontology.org/cgi-bin/amigo/term_details?term=GO:0006635
lipoprotein metabolic process	Gene Ontology	GO:0042157	7	38	0.222272	0.341455	LRP1|BMP1|HSPG2|ALB|ABCA1|APOL3|LPA	http://amigo.geneontology.org/cgi-bin/amigo/term_details?term=GO:0042157
cardiac muscle contraction	Gene Ontology	GO:0060048	7	38	0.222272	0.341455	DMD|SMAD5|RYR2|ANK2|MAP2K6|SCN4B|ADRBK1	http://amigo.geneontology.org/cgi-bin/amigo/term_details?term=GO:0060048
toll-like receptor 5 signaling pathway	Gene Ontology	GO:0034146	11	65	0.224436	0.343436	NFKBIB|MAP3K1|MEF2C|MAP2K2|MAPK1|MAP2K6|UBB|TLR5|PPP2R5D|IRAK1|MAPKAPK3	http://amigo.geneontology.org/cgi-bin/amigo/term_details?term=GO:0034146
toll-like receptor 10 signaling pathway	Gene Ontology	GO:0034166	11	65	0.224436	0.343436	NFKBIB|MAP3K1|MEF2C|MAP2K2|MAPK1|MAP2K6|UBB|TLR5|PPP2R5D|IRAK1|MAPKAPK3	http://amigo.geneontology.org/cgi-bin/amigo/term_details?term=GO:0034166
positive regulation of peptidyl-tyrosine phosphorylation	Gene Ontology	GO:0050731	12	72	0.226752	0.346304	ITGB1|CD74|NTF3|PPAP2B|CD44|EFNA5|ARHGEF2|CD36|VEGFA|FGF7|MTOR|PAK2	http://amigo.geneontology.org/cgi-bin/amigo/term_details?term=GO:0050731
positive regulation of smooth muscle cell proliferation	Gene Ontology	GO:0048661	8	45	0.229199	0.349361	CDH13|EGFR|NOTCH3|VEGFA|HMGCR|EDN1|IRAK1|FGFR2	http://amigo.geneontology.org/cgi-bin/amigo/term_details?term=GO:0048661
regulation of cell cycle	Gene Ontology	GO:0051726	15	93	0.230149	0.35013	ITGB1|PLCB1|DTL|TXLNG|GADD45B|BTRC|RBBP4|GNB2L1|PES1|ADARB1|BOP1|NUP214|MYBL2|BCR|TSC1	http://amigo.geneontology.org/cgi-bin/amigo/term_details?term=GO:0051726
cell morphogenesis	Gene Ontology	GO:0000902	9	52	0.234061	0.353713	VDR|COL4A3BP|SOX6|ARHGEF2|MAEL|JUP|SHROOM4|CLU|SMARCA4	http://amigo.geneontology.org/cgi-bin/amigo/term_details?term=GO:0000902
bone mineralization	Gene Ontology	GO:0030282	6	32	0.234504	0.353713	RSPO2|PTN|GPNMB|TCF7L2|GPC3|FGFR2	http://amigo.geneontology.org/cgi-bin/amigo/term_details?term=GO:0030282
activation of adenylate cyclase activity	Gene Ontology	GO:0007190	6	32	0.234504	0.353713	GNAS|PRKCA|NTRK1|NTRK2|ADRB2|VIPR2	http://amigo.geneontology.org/cgi-bin/amigo/term_details?term=GO:0007190
growth	Gene Ontology	GO:0040007	6	32	0.234504	0.353713	BMP7|ST6GAL2|VEGFA|MTOR|GDF11|VPS54	http://amigo.geneontology.org/cgi-bin/amigo/term_details?term=GO:0040007
mitosis	Gene Ontology	GO:0007067	36	243	0.234757	0.353713	TNKS|BIRC6|SNX9|PDS5A|USP9X|CIT|DCTN2|TXNL4A|MPLKIP|SEPT2|NEDD9|HAUS6|ASPM|ARHGEF2|ANAPC10|SNX18|CLIP1|TTC28|REEP3|DCLRE1A|MAPRE2|HELLS|RNF8|HMGA2|CDK11B|KIF18B|USP16|PAFAH1B1|RCC1|RCC2|FZR1|FBXL7|CD2AP|WAPAL|KIF20B|CKAP5	http://amigo.geneontology.org/cgi-bin/amigo/term_details?term=GO:0007067
cholesterol metabolic process	Gene Ontology	GO:0008203	11	66	0.239845	0.360686	SORL1|SOAT1|CYP11A1|LRP5|APP|LRP1|RXRA|SREBF2|OSBPL1A|PCTP|ABCA1	http://amigo.geneontology.org/cgi-bin/amigo/term_details?term=GO:0008203
toll-like receptor 2 signaling pathway	Gene Ontology	GO:0034134	12	73	0.241428	0.362373	NFKBIB|MAP3K1|CD36|MEF2C|MAP2K2|MAPK1|MAP2K6|UBB|PPP2R5D|IRAK1|MAPKAPK3|PIK3AP1	http://amigo.geneontology.org/cgi-bin/amigo/term_details?term=GO:0034134
cellular calcium ion homeostasis	Gene Ontology	GO:0006874	13	80	0.242412	0.362843	ITGB1|VDR|PRKCA|GRIK2|RYR2|INPP4B|CACNB4|RYR1|ANK2|CASR|ATP2C1|PIK3CB|C5	http://amigo.geneontology.org/cgi-bin/amigo/term_details?term=GO:0006874
social behavior	Gene Ontology	GO:0035176	7	39	0.242666	0.362843	CNTNAP2|NRXN3|NRXN1|SHANK2|TBX1|VPS13A|DVL1	http://amigo.geneontology.org/cgi-bin/amigo/term_details?term=GO:0035176
G1/S transition of mitotic cell cycle	Gene Ontology	GO:0000082	23	151	0.247441	0.366565	PHF8|POLA1|CDKN1A|RRM2|SPDYA|CDT1|PSMA5|PSMC4|ITGB1|GSPT1|CDK6|PRIM2|MCM6|EIF4E|RCC1|PSMD14|RPA1|CUL4A|TYMS|EIF4EBP1|UBB|PSMB7|PPP3CA	http://amigo.geneontology.org/cgi-bin/amigo/term_details?term=GO:0000082
ventricular cardiac muscle tissue morphogenesis	Gene Ontology	GO:0055010	5	26	0.24749	0.366565	TGFBR3|FGFR2|PROX1|RXRA|PKP2	http://amigo.geneontology.org/cgi-bin/amigo/term_details?term=GO:0055010
negative regulation of insulin secretion	Gene Ontology	GO:0046676	5	26	0.24749	0.366565	PPP3CA|IRS1|ACVR1C|PDE8B|PARK2	http://amigo.geneontology.org/cgi-bin/amigo/term_details?term=GO:0046676
negative regulation of endothelial cell proliferation	Gene Ontology	GO:0001937	5	26	0.24749	0.366565	PTPRM|ACVRL1|NF1|SULF1|XDH	http://amigo.geneontology.org/cgi-bin/amigo/term_details?term=GO:0001937
telomere maintenance via recombination	Gene Ontology	GO:0000722	5	26	0.24749	0.366565	POLD2|PRIM2|RPA1|POLA1|SMC6	http://amigo.geneontology.org/cgi-bin/amigo/term_details?term=GO:0000722
synapse assembly	Gene Ontology	GO:0007416	8	46	0.248111	0.366793	NLGN1|NRCAM|FARP1|NRXN3|NRXN1|DNM3|PLXND1|SHANK2	http://amigo.geneontology.org/cgi-bin/amigo/term_details?term=GO:0007416
metabolic process	Gene Ontology	GO:0008152	18	116	0.253848	0.374568	DNAH2|L3HYPDH|CASR|DNAH7|DDX10|KIF1C|DYNC1I1|GCH1|CPE|KIF18B|KIF13A|KIF13B|STARD9|PITPNM2|MYO5B|HSD17B4|PLA2G4F|KIFC3	http://amigo.geneontology.org/cgi-bin/amigo/term_details?term=GO:0008152
face morphogenesis	Gene Ontology	GO:0060325	6	33	0.257426	0.379136	CRISPLD2|TGFB3|TCF7L2|TBX1|SKI|ANKRD11	http://amigo.geneontology.org/cgi-bin/amigo/term_details?term=GO:0060325
toll-like receptor signaling pathway	Gene Ontology	GO:0002224	17	110	0.26734	0.391771	MEF2C|IRF7|NFKBIB|MAP3K1|UBE2D2|UBE2D3|CD36|RIPK1|MAP2K2|MAPK1|PIK3R4|UBB|TLR5|PPP2R5D|IRAK1|MAPKAPK3|MAP2K6	http://amigo.geneontology.org/cgi-bin/amigo/term_details?term=GO:0002224
glycolysis	Gene Ontology	GO:0006096	8	47	0.267503	0.391771	PDHA1|GPI|GCK|PFKFB2|GAPDH|ENO1|PPP2R5D|PFKFB3	http://amigo.geneontology.org/cgi-bin/amigo/term_details?term=GO:0006096
cellular response to drug	Gene Ontology	GO:0035690	8	47	0.267503	0.391771	EIF2B5|EGFR|MEF2C|PDE4A|PPP3CA|PDE4B|CAD|GAS6	http://amigo.geneontology.org/cgi-bin/amigo/term_details?term=GO:0035690
positive regulation of protein phosphorylation	Gene Ontology	GO:0001934	16	103	0.268623	0.392086	ACVR2A|RIPK1|ERBB4|PRKCA|CCND2|EGFR|PRR5|GNB2L1|AKT1|CTGF|CSNK1D|VEGFA|TBX1|C3|MTOR|GAS6	http://amigo.geneontology.org/cgi-bin/amigo/term_details?term=GO:0001934
negative regulation of apoptotic process	Gene Ontology	GO:0043066	67	475	0.269817	0.392086	CD74|PTGFR|HDAC2|CAMK1D|HELLS|ADORA1|BIRC6|SMAD6|CD59|EGFR|PRKAA2|SMAD3|MYO18A|PSMC4|MTDH|FKBP8|YWHAZ|TP63|CD44|AVEN|PPT1|PSEN1|TFAP2B|PDE3A|APBB2|CFLAR|ATG7|ARHGDIA|IRAK1|FMN2|CDKN1A|SRC|INTS1|UBB|ERBB4|TSC22D1|WNK3|FAM129B|HMGA2|ASIC2|ARNT2|PRKCZ|VEGFA|CFL1|PSMA5|ADAMTS20|SERPINB2|MDM4|FFAR4|DHCR24|FAIM2|SERPINB9|GAS6|NME2|AKT1|PSMD14|UBE2B|ALB|MAEL|BTC|ARHGAP10|RHBDD1|PSMB7|AAMDC|USP47|PAK2|BC…	http://amigo.geneontology.org/cgi-bin/amigo/term_details?term=GO:0043066
response to cytokine stimulus	Gene Ontology	GO:0034097	9	54	0.26987	0.392086	SRF|PGGT1B|GNAO1|TYMS|OSMR|LIFR|SP100|MAPKAPK3|BCL2	http://amigo.geneontology.org/cgi-bin/amigo/term_details?term=GO:0034097
response to wounding	Gene Ontology	GO:0009611	9	54	0.26987	0.392086	FN1|DST|AGER|GRIN2C|CTGF|TNC|FGF7|VWF|SLC1A2	http://amigo.geneontology.org/cgi-bin/amigo/term_details?term=GO:0009611
phototransduction, visible light	Gene Ontology	GO:0007603	14	89	0.2707	0.392086	LRP2|LRP1|GUCY2D|NMT1|RDH8|PRKCA|HSPG2|PPEF1|AGRN|GPC1|GPC3|PNLIP|GPC5|GPC6	http://amigo.geneontology.org/cgi-bin/amigo/term_details?term=GO:0007603
palate development	Gene Ontology	GO:0060021	11	68	0.271765	0.392086	TGFBR3|ACVR2B|TGFB3|BCOR|BNC2|SMAD4|MEF2C|BMPR1A|FOXF2|PRRX1|SKI	http://amigo.geneontology.org/cgi-bin/amigo/term_details?term=GO:0060021
protein O-linked glycosylation	Gene Ontology	GO:0006493	5	27	0.273711	0.392086	POMT2|TET1|TET3|TET2|POFUT1	http://amigo.geneontology.org/cgi-bin/amigo/term_details?term=GO:0006493
negative regulation of DNA binding	Gene Ontology	GO:0043392	5	27	0.273711	0.392086	TNKS|ZNF462|SP100|HMGA2|NFIB	http://amigo.geneontology.org/cgi-bin/amigo/term_details?term=GO:0043392
positive regulation of reactive oxygen species metabolic process	Gene Ontology	GO:2000379	5	27	0.273711	0.392086	PID1|RIPK1|CDKN1A|CD36|XDH	http://amigo.geneontology.org/cgi-bin/amigo/term_details?term=GO:2000379
regulation of type I interferon-mediated signaling pathway	Gene Ontology	GO:0060338	5	27	0.273711	0.392086	HSP90AB1|PTPN1|SOCS1|TYK2|CDC37	http://amigo.geneontology.org/cgi-bin/amigo/term_details?term=GO:0060338
regulation of multicellular organism growth	Gene Ontology	GO:0040014	5	27	0.273711	0.392086	MBD5|APP|FGFR2|FTO|NCOR1	http://amigo.geneontology.org/cgi-bin/amigo/term_details?term=GO:0040014
B cell activation	Gene Ontology	GO:0042113	5	27	0.273711	0.392086	HDAC9|SKAP2|IGBP1|HDAC5|LAT2	http://amigo.geneontology.org/cgi-bin/amigo/term_details?term=GO:0042113
microtubule-based process	Gene Ontology	GO:0007017	6	34	0.280911	0.400071	DYNLL1|TUBA1C|DCTN2|TUBA4A|PAFAH1B1|KIFC3	http://amigo.geneontology.org/cgi-bin/amigo/term_details?term=GO:0007017
proton transport	Gene Ontology	GO:0015992	6	34	0.280911	0.400071	ATP6V1F|SLC2A9|SLC15A2|ATP6V0E1|ATP6V1C1|NNT	http://amigo.geneontology.org/cgi-bin/amigo/term_details?term=GO:0015992
cellular response to interleukin-1	Gene Ontology	GO:0071347	6	34	0.280911	0.400071	ADAMTS7|CYP11A1|HYAL3|PTGIS|ADAMTS12|EDN1	http://amigo.geneontology.org/cgi-bin/amigo/term_details?term=GO:0071347
cell proliferation	Gene Ontology	GO:0008283	49	344	0.281324	0.400071	CD74|MYH10|POLA1|PDXK|SMAD4|EGFR|AKT1|TBX1|FBXL7|EPS8|DCTN2|XRCC5|LAMA5|SORL1|STAT4|NANOG|MDM4|MTCP1|ARHGEF1|OSMR|MAPRE2|COL4A3BP|IRS2|ERBB4|KHDRBS1|CHRM3|CDK11B|USP13|COL4A3|DACH1|CDV3|BCAR1|LRP2|PDAP1|LRP1|VEGFA|PES1|SRRT|CD276|RBBP7|TCF7L2|SCRIB|MELK|SKI|BOP1|ASCC3|FER|PAK7|GAS6	http://amigo.geneontology.org/cgi-bin/amigo/term_details?term=GO:0008283
negative regulation of cell cycle	Gene Ontology	GO:0045786	7	41	0.285046	0.4039	BMP7|PLA2G16|HDAC2|NUPR1|CDK6|PDCD4|BRINP1	http://amigo.geneontology.org/cgi-bin/amigo/term_details?term=GO:0045786
lactation	Gene Ontology	GO:0007595	7	41	0.285046	0.4039	VDR|ERBB4|XDH|VEGFA|ATP7A|NCOR2|CAD	http://amigo.geneontology.org/cgi-bin/amigo/term_details?term=GO:0007595
negative regulation of canonical Wnt receptor signaling pathway	Gene Ontology	GO:0090090	13	83	0.286313	0.404965	INVS|ANKRD6|HDAC2|PRICKLE1|MCC|TLE2|GSK3A|NOTCH1|TCF7L2|MLLT3|STK3|CBY1|GPC3	http://amigo.geneontology.org/cgi-bin/amigo/term_details?term=GO:0090090
response to calcium ion	Gene Ontology	GO:0051592	9	55	0.288357	0.407123	AQP3|CASR|EGFR|KCNMA1|TPH2|PPP3CA|HOMER1|ITPR3|SEC31A	http://amigo.geneontology.org/cgi-bin/amigo/term_details?term=GO:0051592
positive regulation of mitosis	Gene Ontology	GO:0045840	5	28	0.300469	0.421947	EDN1|NUSAP1|EGF|BTC|LRP5	http://amigo.geneontology.org/cgi-bin/amigo/term_details?term=GO:0045840
calcium ion import	Gene Ontology	GO:0070509	5	28	0.300469	0.421947	CACNA1C|GCK|CASR|TRPC4|NALCN	http://amigo.geneontology.org/cgi-bin/amigo/term_details?term=GO:0070509
pituitary gland development	Gene Ontology	GO:0021983	5	28	0.300469	0.421947	BMPR1A|RBPJ|PITX1|HMGA2|TCF7L2	http://amigo.geneontology.org/cgi-bin/amigo/term_details?term=GO:0021983
canonical Wnt receptor signaling pathway	Gene Ontology	GO:0060070	12	77	0.3033	0.423443	RYR2|TBL1X|LRP5|WNT2|WNT10B|UBE2B|TCF7L1|TCF7L2|DISC1|DVL1|KDM6A|BCL9L	http://amigo.geneontology.org/cgi-bin/amigo/term_details?term=GO:0060070
glucose metabolic process	Gene Ontology	GO:0006006	18	120	0.303402	0.423443	PDHA1|GPI|INPPL1|ENO1|PGM5|GCK|PFKFB2|GYS2|GAPDH|IRS2|PFKFB3|AKT1|AGL|MDH2|UBB|PPP2R5D|ONECUT1|TFAP2B	http://amigo.geneontology.org/cgi-bin/amigo/term_details?term=GO:0006006
base-excision repair	Gene Ontology	GO:0006284	6	35	0.304846	0.423443	WRN|USP47|HUWE1|HMGA2|POLD2|POLB	http://amigo.geneontology.org/cgi-bin/amigo/term_details?term=GO:0006284
negative regulation of inflammatory response	Gene Ontology	GO:0050728	10	63	0.306252	0.423443	CD276|NLRP3|RORA|UACA|SMAD3|TYRO3|BCR|PTGIS|FFAR4|NR1H3	http://amigo.geneontology.org/cgi-bin/amigo/term_details?term=GO:0050728
inner ear development	Gene Ontology	GO:0048839	7	42	0.306866	0.423443	TGFB3|PROX1|FREM2|LPPR4|IGFBP7|EYA4|CXCL14	http://amigo.geneontology.org/cgi-bin/amigo/term_details?term=GO:0048839
visual learning	Gene Ontology	GO:0008542	7	42	0.306866	0.423443	NF1|APP|CACNA1C|TANC1|HMGCR|NETO1|ATXN1	http://amigo.geneontology.org/cgi-bin/amigo/term_details?term=GO:0008542
potassium ion transmembrane transport	Gene Ontology	GO:0071805	9	56	0.307163	0.423443	KCNJ13|KCNMB2|KCNJ6|KCNJ5|HCN1|KCNMA1|KCNT2|KCNN3|KCNN2	http://amigo.geneontology.org/cgi-bin/amigo/term_details?term=GO:0071805
positive regulation of cell proliferation	Gene Ontology	GO:0008284	60	429	0.307215	0.423443	HDAC2|BIRC6|EGFR|CHP2|ADAM10|CNTFR|TBX1|ST8SIA1|EGF|FLT1|PTN|NANOG|SPDYA|CDK13|WNT10B|NOTCH1|NTRK2|NTRK3|KDM4C|TSC22D1|MAPK1|S1PR3|CASR|TNS3|SRPK2|OSMR|MTA3|ITGB1|NTF3|TRAF5|ERBB4|MLXIPL|CD47|EDN1|PRKCZ|VEGFA|TNC|FGF7|FGFR2|PROX1|ARNT2|MDM4|COL18A1|LRP5|FER|WNT2|FZR1|RPA1|IRS1|IRS2|RUNX2|PGGT1B|CTGF|BTC|NAP1L1|FGFR1OP|ITGAV|TFAP2B|ATF3|LIFR	http://amigo.geneontology.org/cgi-bin/amigo/term_details?term=GO:0008284
circadian rhythm	Gene Ontology	GO:0007623	8	49	0.307468	0.423443	CLOCK|EGFR|JUND|TPH2|TYMS|PER1|HOMER1|ARNTL2	http://amigo.geneontology.org/cgi-bin/amigo/term_details?term=GO:0007623
positive regulation of cell division	Gene Ontology	GO:0051781	8	49	0.307468	0.423443	PTN|TGFB3|PDGFD|PDGFC|VEGFA|BTC|FGF7|FGFR2	http://amigo.geneontology.org/cgi-bin/amigo/term_details?term=GO:0051781
negative regulation of epithelial cell proliferation	Gene Ontology	GO:0050680	8	49	0.307468	0.423443	TGFBR3|MAGED1|WNT10B|MCC|MEF2C|GPC3|CDK6|FGFR2	http://amigo.geneontology.org/cgi-bin/amigo/term_details?term=GO:0050680
transcription from RNA polymerase II promoter	Gene Ontology	GO:0006366	57	407	0.30898	0.424779	ZNF215|NFATC3|CLOCK|SSRP1|MED20|TCEB1|NELFA|TCERG1|JUND|DEK|SRSF11|ARNTL2|CPSF3|ELF4|NCOR1|POU6F2|GTF2E2|HCFC1|NFE2L1|ZBTB7B|DEAF1|MLLT1|SUPT3H|ETS2|TSC22D1|DVL1|NR5A1|MED16|LCOR|EPAS1|NR3C1|FUBP1|SRF|TRIM29|NFAT5|TRIM24|PHRF1|GTF2IRD1|TCEA1|SNAPC3|SCAF1|SNAPC4|PKNOX1|SNRPE|NFIC|NFIB|TAF4|IRF7|ETV6|SRRM1|RFX1|CSTF3|RFX3|MEF2D|HLF|NFIX|KDM5A	http://amigo.geneontology.org/cgi-bin/amigo/term_details?term=GO:0006366
positive regulation of angiogenesis	Gene Ontology	GO:0045766	14	92	0.314195	0.431194	ERAP1|SEMA5A|PRKCA|NTRK1|PTGIS|RRAS|RUNX1|VEGFA|SASH1|C3|MTDH|CYSLTR2|C5|FLT1	http://amigo.geneontology.org/cgi-bin/amigo/term_details?term=GO:0045766
activation of cysteine-type endopeptidase activity involved in apoptotic process	Gene Ontology	GO:0006919	12	78	0.319409	0.437585	GNB2L1|NLRP1|IFT57|NLRP3|ROBO1|TRADD|XDH|RIPK1|TNFRSF10B|COL4A3|BBC3|SMAD3	http://amigo.geneontology.org/cgi-bin/amigo/term_details?term=GO:0006919
toll-like receptor TLR6:TLR2 signaling pathway	Gene Ontology	GO:0038124	11	71	0.321876	0.438857	NFKBIB|MAP3K1|CD36|MEF2C|MAP2K2|MAPK1|MAP2K6|UBB|PPP2R5D|IRAK1|MAPKAPK3	http://amigo.geneontology.org/cgi-bin/amigo/term_details?term=GO:0038124
toll-like receptor TLR1:TLR2 signaling pathway	Gene Ontology	GO:0038123	11	71	0.321876	0.438857	NFKBIB|MAP3K1|CD36|MEF2C|MAP2K2|MAPK1|MAP2K6|UBB|PPP2R5D|IRAK1|MAPKAPK3	http://amigo.geneontology.org/cgi-bin/amigo/term_details?term=GO:0038123
positive regulation of ERK1 and ERK2 cascade	Gene Ontology	GO:0070374	16	107	0.322578	0.438857	CD74|SRC|ERBB4|PRKCA|CD44|EGFR|NTRK1|FGFR2|ST5|CTGF|PRKCZ|VEGFA|HMGCR|CYSLTR2|FFAR4|GAS6	http://amigo.geneontology.org/cgi-bin/amigo/term_details?term=GO:0070374
mRNA export from nucleus	Gene Ontology	GO:0006406	10	64	0.32418	0.438857	SMG7|SMG1|NUP133|SRRM1|EIF4E|SRSF11|SARNP|UPF2|NUP214|CPSF3	http://amigo.geneontology.org/cgi-bin/amigo/term_details?term=GO:0006406
cerebellum development	Gene Ontology	GO:0021549	5	29	0.327606	0.438857	FAIM2|MYO16|CYP11A1|PTPRS|RPGRIP1L	http://amigo.geneontology.org/cgi-bin/amigo/term_details?term=GO:0021549
positive chemotaxis	Gene Ontology	GO:0050918	5	29	0.327606	0.438857	FGF7|SCRIB|NTF3|VEGFA|SEMA5A	http://amigo.geneontology.org/cgi-bin/amigo/term_details?term=GO:0050918
skeletal system morphogenesis	Gene Ontology	GO:0048705	5	29	0.327606	0.438857	ACVR2B|PSEN1|FGFR2|RYK|ANKRD11	http://amigo.geneontology.org/cgi-bin/amigo/term_details?term=GO:0048705
odontogenesis	Gene Ontology	GO:0042476	5	29	0.327606	0.438857	MYO5A|TGFB3|FGFR2|AQP3|BCOR	http://amigo.geneontology.org/cgi-bin/amigo/term_details?term=GO:0042476
positive regulation of extrinsic apoptotic signaling pathway	Gene Ontology	GO:2001238	5	29	0.327606	0.438857	LTBR|RIPK1|PDIA3|PAK2|RBCK1	http://amigo.geneontology.org/cgi-bin/amigo/term_details?term=GO:2001238
response to gamma radiation	Gene Ontology	GO:0010332	5	29	0.327606	0.438857	TP63|TRIM13|CYP11A1|XRCC4|BCL2	http://amigo.geneontology.org/cgi-bin/amigo/term_details?term=GO:0010332
nucleocytoplasmic transport	Gene Ontology	GO:0006913	5	29	0.327606	0.438857	SET|UPF3A|KPNB1|CAMK4|MYBBP1A	http://amigo.geneontology.org/cgi-bin/amigo/term_details?term=GO:0006913
one-carbon metabolic process	Gene Ontology	GO:0006730	5	29	0.327606	0.438857	CA2|MTHFD2L|MTHFD1L|AHCYL1|ALDH1L1	http://amigo.geneontology.org/cgi-bin/amigo/term_details?term=GO:0006730
embryonic skeletal system development	Gene Ontology	GO:0048706	5	29	0.327606	0.438857	ACVR2A|KIAA1217|DEAF1|SULF1|PCSK5	http://amigo.geneontology.org/cgi-bin/amigo/term_details?term=GO:0048706
embryo implantation	Gene Ontology	GO:0007566	6	36	0.32912	0.439386	VMP1|RXRA|PCSK5|IGFBP7|BSG|KLF9	http://amigo.geneontology.org/cgi-bin/amigo/term_details?term=GO:0007566
bile acid metabolic process	Gene Ontology	GO:0008206	6	36	0.32912	0.439386	CYP46A1|ALB|NR5A2|NR1H4|HSD17B4|ABCC3	http://amigo.geneontology.org/cgi-bin/amigo/term_details?term=GO:0008206
response to hypoxia	Gene Ontology	GO:0001666	23	159	0.335158	0.445912	SCFD1|TGFB3|ADORA1|PLOD1|SMAD3|RYR1|RYR2|KCNMA1|SMAD4|CAPN2|NF1|EDN1|TGFBR3|SRF|NR4A2|VEGFA|ITPR2|ARNT2|EPAS1|ACTN4|UBE2B|HMOX2|CREBBP	http://amigo.geneontology.org/cgi-bin/amigo/term_details?term=GO:0001666
apoptotic process	Gene Ontology	GO:0006915	83	605	0.335558	0.445912	TM2D1|DDX41|YWHAQ|SNX7|SHF|MAGED1|SPTAN1|DOCK1|AIMP2|UBE2D3|RIPK1|AKT1|TNFRSF10A|SULF1|SGMS1|BCL2|DYNLL1|BBC3|FKBP8|FAIM2|TRAF5|LTBR|TP63|NLRP1|NLRP3|ARHGEF6|GADD45B|BCAP29|MRPS30|TRADD|CFLAR|STPG1|MAPK1|BIRC6|RNF152|DSG3|PDCD4|BRE|DAPK3|SH3KBP1|YWHAZ|KPNB1|UBB|IFT57|TRAF7|RTN4|EFNA5|PSMA5|PRUNE2|UNC5D|PPP2R2B|CLPTM1L|STK3|PLEC|CDK11B|NMT1|SLK|AVEN|LMNA|PSMC4|FGFR2|CIDEC|DHCR24|SEMA3A|CASR|PPP3CC…	http://amigo.geneontology.org/cgi-bin/amigo/term_details?term=GO:0006915
MyD88-dependent toll-like receptor signaling pathway	Gene Ontology	GO:0002755	12	79	0.335712	0.445912	NFKBIB|MAP3K1|CD36|MEF2C|MAP2K2|MAPK1|MAP2K6|UBB|TLR5|PPP2R5D|IRAK1|MAPKAPK3	http://amigo.geneontology.org/cgi-bin/amigo/term_details?term=GO:0002755
microtubule-based movement	Gene Ontology	GO:0007018	11	72	0.33903	0.449558	DNAH2|DNAH11|KIF1C|KIF26A|KIF18B|KIF13A|KIF13B|STARD9|KIF20B|KIFC3|DNAH7	http://amigo.geneontology.org/cgi-bin/amigo/term_details?term=GO:0007018
activation of signaling protein activity involved in unfolded protein response	Gene Ontology	GO:0006987	10	65	0.342316	0.452387	ACADVL|HYOU1|GSK3A|TLN1|SYVN1|SEC31A|GFPT1|LMNA|ATF6|ATF3	http://amigo.geneontology.org/cgi-bin/amigo/term_details?term=GO:0006987
B cell differentiation	Gene Ontology	GO:0030183	10	65	0.342316	0.452387	ITGB1|RBPJ|HDAC5|TCF3|HDAC9|ONECUT1|NTRK1|TPD52|MSH2|VPRBP	http://amigo.geneontology.org/cgi-bin/amigo/term_details?term=GO:0030183
cell surface receptor signaling pathway	Gene Ontology	GO:0007166	23	160	0.346692	0.4574	MKNK2|CD59|KHDRBS1|AGER|CD36|TNFRSF10B|LIFR|L1CAM|NCAM1|MARCO|CABIN1|FYN|OSMR|MAGI1|EDN1|BSG|C5|LAMA1|EGFR|COL4A3|ADRB2|GFRA1|IL17RA	http://amigo.geneontology.org/cgi-bin/amigo/term_details?term=GO:0007166
inositol phosphate metabolic process	Gene Ontology	GO:0043647	7	44	0.351351	0.461994	PLCB1|PLCB4|INPPL1|INPP4B|IMPA1|PLCH1|SYNJ1	http://amigo.geneontology.org/cgi-bin/amigo/term_details?term=GO:0043647
positive regulation of neuron apoptotic process	Gene Ontology	GO:0043525	7	44	0.351351	0.461994	AGRN|NR3C1|TFAP2B|FOXO3|NF1|BBC3|SRPK2	http://amigo.geneontology.org/cgi-bin/amigo/term_details?term=GO:0043525
mitotic nuclear envelope disassembly	Gene Ontology	GO:0007077	6	37	0.353623	0.464205	NUP188|NUP133|NUP153|NUP214|LMNA|NUP210	http://amigo.geneontology.org/cgi-bin/amigo/term_details?term=GO:0007077
regulation of protein stability	Gene Ontology	GO:0031647	5	30	0.354969	0.465193	TRIM24|ANK2|MAPK1|KHDRBS1|BCL2	http://amigo.geneontology.org/cgi-bin/amigo/term_details?term=GO:0031647
receptor-mediated endocytosis	Gene Ontology	GO:0006898	10	66	0.360614	0.471803	LRP2|SORL1|PDLIM7|PPT1|SNX9|ADRB2|CD36|LRP1B|LRP1|LPA	http://amigo.geneontology.org/cgi-bin/amigo/term_details?term=GO:0006898
cholesterol homeostasis	Gene Ontology	GO:0042632	9	59	0.364971	0.475917	SOAT1|LRP5|ACSM1|MALL|ABCA2|NR5A2|ABCA1|NCOR1|NR1H3	http://amigo.geneontology.org/cgi-bin/amigo/term_details?term=GO:0042632
inner ear morphogenesis	Gene Ontology	GO:0042472	9	59	0.364971	0.475917	GFI1|SIX4|CELSR1|TBX1|PRRX1|USH1C|PRRX2|FGFR2|BCR	http://amigo.geneontology.org/cgi-bin/amigo/term_details?term=GO:0042472
locomotory behavior	Gene Ontology	GO:0007626	12	81	0.368771	0.47851	ADCY5|ATP7A|APP|GNAO1|NOVA1|CELSR1|NEGR1|STRN|GRM5|DSCAM|VPS13A|GRM1	http://amigo.geneontology.org/cgi-bin/amigo/term_details?term=GO:0007626
endocytosis	Gene Ontology	GO:0006897	18	125	0.368873	0.47851	LRP2|GAPVD1|FNBP1|LRP10|INPPL1|SCAMP1|SH3KBP1|MYO1E|LRP5|EPN1|SNX9|SNX18|AAK1|DNM3|DNM2|SORT1|SH3GL1|APP	http://amigo.geneontology.org/cgi-bin/amigo/term_details?term=GO:0006897
positive regulation of peptidyl-serine phosphorylation	Gene Ontology	GO:0033138	8	52	0.369398	0.47851	NTF3|CD44|NTRK3|AKT1|TENM1|VEGFA|BCL2|GAS6	http://amigo.geneontology.org/cgi-bin/amigo/term_details?term=GO:0033138
heart looping	Gene Ontology	GO:0001947	8	52	0.369398	0.47851	SRF|PSEN1|NOTCH1|CCDC40|MEF2C|SUFU|DNAAF1|SMAD3	http://amigo.geneontology.org/cgi-bin/amigo/term_details?term=GO:0001947
cytokine-mediated signaling pathway	Gene Ontology	GO:0019221	32	229	0.372206	0.481354	IL1RL2|LIFR|TYK2|NCAM1|STAT4|PPM1B|IL12RB1|CIITA|NUP188|NUP214|NUP210|RNASEL|NUP133|ARIH1|CD44|KPNB1|UBE2E1|EIF4E3|FER|EIF4E|IRF7|PTPN1|IL13RA2|ZNF675|SOCS1|NUP153|KPNA4|KPNA3|UBB|EIF4A2|IL17RA|SP100	http://amigo.geneontology.org/cgi-bin/amigo/term_details?term=GO:0019221
skeletal muscle cell differentiation	Gene Ontology	GO:0035914	7	45	0.373853	0.482688	NUPR1|NOTCH1|MEF2D|GTF3C5|HLF|BCL9L|ATF3	http://amigo.geneontology.org/cgi-bin/amigo/term_details?term=GO:0035914
protein N-linked glycosylation via asparagine	Gene Ontology	GO:0018279	14	96	0.374617	0.482881	RPN1|RPN2|MLEC|PDIA3|SYVN1|LMAN1|MGAT5|MGAT4C|PMM2|GFPT1|B4GALT2|UGGT2|SEC31A|FUT8	http://amigo.geneontology.org/cgi-bin/amigo/term_details?term=GO:0018279
'de novo' posttranslational protein folding	Gene Ontology	GO:0051084	6	38	0.378252	0.483596	TUBA1C|TBCE|TBCD|TBCA|TUBA4A|CCT6A	http://amigo.geneontology.org/cgi-bin/amigo/term_details?term=GO:0051084
negative regulation of cell death	Gene Ontology	GO:0060548	6	38	0.378252	0.483596	BMP7|SMAD4|NTRK3|CTGF|CACYBP|PARK2	http://amigo.geneontology.org/cgi-bin/amigo/term_details?term=GO:0060548
regulation of translational initiation	Gene Ontology	GO:0006446	6	38	0.378252	0.483596	KLHL25|EIF3K|EIF3B|CTIF|EIF5B|EIF4A2	http://amigo.geneontology.org/cgi-bin/amigo/term_details?term=GO:0006446
adenylate cyclase-modulating G-protein coupled receptor signaling pathway	Gene Ontology	GO:0007188	6	38	0.378252	0.483596	GNA14|ADCY2|RXFP1|GNAO1|CHRM2|ADRB2	http://amigo.geneontology.org/cgi-bin/amigo/term_details?term=GO:0007188
extrinsic apoptotic signaling pathway in absence of ligand	Gene Ontology	GO:0097192	6	38	0.378252	0.483596	MKNK2|GSK3A|ITGAV|FOXO3|BCL2|EYA2	http://amigo.geneontology.org/cgi-bin/amigo/term_details?term=GO:0097192
glycerophospholipid biosynthetic process	Gene Ontology	GO:0046474	13	89	0.379909	0.484924	SLC44A1|PLA2G16|PLBD1|PLD2|PLD3|CDS1|CEPT1|MBOAT1|PGS1|PLA2G4A|GPCPD1|PLA2G4F|SLC44A5	http://amigo.geneontology.org/cgi-bin/amigo/term_details?term=GO:0046474
proteolysis involved in cellular protein catabolic process	Gene Ontology	GO:0051603	5	31	0.382414	0.484967	PLG|PSMB7|ADAMTS7|ADAMTS12|CAPN2	http://amigo.geneontology.org/cgi-bin/amigo/term_details?term=GO:0051603
membrane depolarization involved in regulation of action potential	Gene Ontology	GO:0086010	5	31	0.382414	0.484967	SCN2A|CACNA1C|SCN8A|TPCN1|NALCN	http://amigo.geneontology.org/cgi-bin/amigo/term_details?term=GO:0086010
DNA strand elongation involved in DNA replication	Gene Ontology	GO:0006271	5	31	0.382414	0.484967	MCM6|POLA1|RPA1|POLD2|PRIM2	http://amigo.geneontology.org/cgi-bin/amigo/term_details?term=GO:0006271
response to interleukin-1	Gene Ontology	GO:0070555	5	31	0.382414	0.484967	PRKCA|SRC|IGBP1|IRAK1|SLC30A8	http://amigo.geneontology.org/cgi-bin/amigo/term_details?term=GO:0070555
double-strand break repair via homologous recombination	Gene Ontology	GO:0000724	9	60	0.384528	0.486863	SPIDR|RAD54B|PSMD14|RPA1|MMS22L|SMC6|RAD51AP1|RAD51C|RAD51B	http://amigo.geneontology.org/cgi-bin/amigo/term_details?term=GO:0000724
potassium ion transport	Gene Ontology	GO:0006813	12	82	0.385463	0.48726	KCNJ13|KCNMB2|KCNJ6|KCNJ5|HCN1|KCNAB1|KCNMA1|KCNQ3|SLC12A6|KCNN2|ATP1B3|TSC1	http://amigo.geneontology.org/cgi-bin/amigo/term_details?term=GO:0006813
telomere maintenance	Gene Ontology	GO:0000723	8	53	0.390312	0.492596	POLA1|WRN|RPA1|POLD2|PRIM2|RTEL1|XRCC5|SP100	http://amigo.geneontology.org/cgi-bin/amigo/term_details?term=GO:0000723
cilium morphogenesis	Gene Ontology	GO:0060271	7	46	0.396422	0.499504	TMEM67|GALNT11|TCTN1|NOTCH1|MKS1|DNAAF1|WDPCP	http://amigo.geneontology.org/cgi-bin/amigo/term_details?term=GO:0060271
cellular response to lipopolysaccharide	Gene Ontology	GO:0071222	12	83	0.402221	0.505986	CYP11A1|GFI1|NLRP3|TLR5|CD36|MEF2C|SGMS1|ABCA1|PDE4B|PDE4D|AXL|NR1H3	http://amigo.geneontology.org/cgi-bin/amigo/term_details?term=GO:0071222
endocrine pancreas development	Gene Ontology	GO:0031018	6	39	0.402904	0.505986	GCK|PDE3B|AKT1|NR5A2|RFX3|ONECUT1	http://amigo.geneontology.org/cgi-bin/amigo/term_details?term=GO:0031018
vasculogenesis	Gene Ontology	GO:0001570	9	61	0.404144	0.505986	HDAC7|MYO1E|NTRK2|PAXIP1|VEGFA|ZMIZ1|SMARCA4|RASA1|AMOT	http://amigo.geneontology.org/cgi-bin/amigo/term_details?term=GO:0001570
cellular response to tumor necrosis factor	Gene Ontology	GO:0071356	9	61	0.404144	0.505986	ADAMTS7|CYP11A1|HYAL3|ARHGEF2|RIPK1|PID1|ADAMTS12|SGMS1|EDN1	http://amigo.geneontology.org/cgi-bin/amigo/term_details?term=GO:0071356
antigen processing and presentation of peptide antigen via MHC class I	Gene Ontology	GO:0002474	14	98	0.405427	0.506783	ERAP1|ITGB5|PSMD14|TPP2|PDIA3|ITGAV|PSMB7|CD36|UBB|PSMA5|LNPEP|PSMC4|SEC31A|BLMH	http://amigo.geneontology.org/cgi-bin/amigo/term_details?term=GO:0002474
germ cell development	Gene Ontology	GO:0007281	5	32	0.409804	0.510629	AKT1|MSH2|MTOR|DEAF1|SMAD5	http://amigo.geneontology.org/cgi-bin/amigo/term_details?term=GO:0007281
feeding behavior	Gene Ontology	GO:0007631	5	32	0.409804	0.510629	NEGR1|HCRTR2|FYN|GIGYF2|NTRK2	http://amigo.geneontology.org/cgi-bin/amigo/term_details?term=GO:0007631
response to retinoic acid	Gene Ontology	GO:0032526	8	54	0.411258	0.510819	NANOG|GDAP2|ASXL1|TMEM161A|RXRA|IGFBP7|AQP3|SP100	http://amigo.geneontology.org/cgi-bin/amigo/term_details?term=GO:0032526
stress-activated MAPK cascade	Gene Ontology	GO:0051403	8	54	0.411258	0.510819	MEF2C|MAP2K2|MAPK1|MAP2K6|UBB|PPP2R5D|IRAK1|MAPKAPK3	http://amigo.geneontology.org/cgi-bin/amigo/term_details?term=GO:0051403
regulation of membrane potential	Gene Ontology	GO:0042391	9	62	0.42377	0.525528	WWP2|HCN1|PIEZO2|GLRA1|KCNMA1|ASIC2|NEDD4L|SLC26A5|PIEZO1	http://amigo.geneontology.org/cgi-bin/amigo/term_details?term=GO:0042391
transcription from RNA polymerase III promoter	Gene Ontology	GO:0006383	6	40	0.427484	0.529298	GTF3A|SNAPC3|POLR3D|POLR3C|GTF3C5|SNAPC4	http://amigo.geneontology.org/cgi-bin/amigo/term_details?term=GO:0006383
negative regulation of cell growth	Gene Ontology	GO:0030308	17	122	0.429488	0.530634	DCBLD2|ACVRL1|RTN4|PPT1|CDKN1A|APBB2|RBBP7|DNAJC2|SMAD3|GNB2L1|ENO1|SLIT3|SLIT2|ENPP1|SMARCA4|SMAD4|BCL2	http://amigo.geneontology.org/cgi-bin/amigo/term_details?term=GO:0030308
DNA repair	Gene Ontology	GO:0006281	38	280	0.429915	0.530634	POLA1|FZR1|RAD23B|SSRP1|EPC2|MSH2|UBE2D3|POLB|RAD1|TRIM28|XRCC5|XRCC4|SMG1|POLD2|RAD51B|RAD51AP1|CSNK1D|CSNK1E|FANCA|EYA4|FANCM|EYA2|SMARCB1|PAXIP1|TCEA1|ATRX|RTEL1|RAD51C|TAOK1|TAOK3|TOPBP1|UBE2B|RPA1|CDC14B|CUL4A|TYMS|ERCC6L2|UBB	http://amigo.geneontology.org/cgi-bin/amigo/term_details?term=GO:0006281
regulation of transcription, DNA-dependent	Gene Ontology	GO:0006355	173	1305	0.435671	0.536026	DYNLL1|FHIT|SCYL1|SETD1A|SUPT3H|JMJD1C|NFE2L1|CLOCK|RORB|APBB2|PARK2|ZNF668|SMAD5|KDM2A|ZNF664|DMTF1|ZMYM2|IFT57|ZNF680|RORA|ZNF48|SNAPC3|BRD9|TLE4|ZNF675|HNRNPDL|NME2|ZNF670|DAPK3|EEF1D|TCF7L1|RBBP5|RFX3|ZKSCAN1|SARNP|XRN2|SAP30L|ZNF776|ZNF37A|ZNF562|ZNF771|ZNF699|FOXP3|ZNF217|DMD|ZNF692|ESRRG|KHDRBS3|ZNF696|NFKBIZ|NACA|ZNF850|RBBP4|GTF2E2|TFEC|ASXL1|TRIP6|TADA2B|ZBTB7B|AFF3|TXLNG|NR5A2|CAMTA1|G…	http://amigo.geneontology.org/cgi-bin/amigo/term_details?term=GO:0006355
biosynthetic process	Gene Ontology	GO:0009058	5	33	0.437015	0.536026	FDFT1|ALDH1L1|NDUFAF6|HAL|GPT2	http://amigo.geneontology.org/cgi-bin/amigo/term_details?term=GO:0009058
cell projection organization	Gene Ontology	GO:0030030	5	33	0.437015	0.536026	AKAP4|AKT1|CEP152|CFL1|TSC1	http://amigo.geneontology.org/cgi-bin/amigo/term_details?term=GO:0030030
nucleic acid phosphodiester bond hydrolysis	Gene Ontology	GO:0090305	5	33	0.437015	0.536026	WRN|POLA1|ENPP3|RAD1|ENPP1	http://amigo.geneontology.org/cgi-bin/amigo/term_details?term=GO:0090305
cellular component disassembly involved in apoptotic process	Gene Ontology	GO:0006921	7	48	0.441464	0.540638	SPTAN1|KPNB1|ROCK1|PLEC|DSG3|LMNA|PAK2	http://amigo.geneontology.org/cgi-bin/amigo/term_details?term=GO:0006921
protein oligomerization	Gene Ontology	GO:0051259	6	41	0.451902	0.552559	TRIM28|NLRP3|AHNAK|DGKH|IRAK1|TMED10	http://amigo.geneontology.org/cgi-bin/amigo/term_details?term=GO:0051259
regulation of cell growth	Gene Ontology	GO:0001558	10	71	0.453052	0.553104	CDH13|WISP3|H2AFY|CDK11B|CTGF|SPOCK1|NRG3|CRIM1|BCAR1|IGFBP7	http://amigo.geneontology.org/cgi-bin/amigo/term_details?term=GO:0001558
cell death	Gene Ontology	GO:0008219	28	207	0.455371	0.555072	GIGYF2|L1CAM|MED25|ADAM10|DNM2|INF2|SORL1|SNCAIP|NALCN|DDHD2|SYNE1|PARK2|SYNJ1|VPS13A|GRM1|GNB4|UBA1|CLU|GARS|BRINP1|SH3TC2|DNAJC6|PFN1|FGGY|ATXN1|ATXN2|EEF2|BCL2	http://amigo.geneontology.org/cgi-bin/amigo/term_details?term=GO:0008219
innate immune response	Gene Ontology	GO:0045087	100	754	0.456989	0.55618	TRIM13|LAT2|AGER|CD36|AKT1|POLR3D|POLR3C|EGF|AXL|PIK3CB|MAP3K1|ARHGEF2|CAMK4|HSP90AB1|PIK3R4|IRAK1|TRIM28|NCKIPSD|ERBB4|TRIM21|FGFR2|ADCY5|PLD2|ADCY2|ADCY3|DDX41|APP|ADCY8|ADCY9|UBB|TLR5|ELMO1|PAK2|NFATC3|NFKBIB|GSK3A|CDKN1A|DOCK1|UBE2D2|UBE2D3|MAPKAPK3|ADRBK1|DHX36|MARCO|TANK|GRAP2|ITPR2|ITPR3|IRF7|VAV1|VAV3|VAV2|MEF2C|NRROS|BTC|PPP2R5D|TRIM5|AGO3|AGO2|MYO1C|FGF7|NLRP4|NLRP1|NLRP3|MAPK1|TRIM32|C…	http://amigo.geneontology.org/cgi-bin/amigo/term_details?term=GO:0045087
negative regulation of gene expression	Gene Ontology	GO:0010629	11	79	0.461618	0.560945	WWP2|INPPL1|ESR1|CDKN1A|FYN|XDH|MEF2C|CTGF|SLIT3|SLIT2|MYADM	http://amigo.geneontology.org/cgi-bin/amigo/term_details?term=GO:0010629
positive regulation of protein ubiquitination	Gene Ontology	GO:0031398	7	49	0.463796	0.56272	RCHY1|PRICKLE1|COMMD1|AIMP2|PAXIP1|ADRB2|HSPBP1	http://amigo.geneontology.org/cgi-bin/amigo/term_details?term=GO:0031398
hexose transport	Gene Ontology	GO:0008645	6	42	0.476074	0.576726	NUP188|NUP133|GCK|NUP153|NUP214|NUP210	http://amigo.geneontology.org/cgi-bin/amigo/term_details?term=GO:0008645
sodium ion transmembrane transport	Gene Ontology	GO:0035725	9	65	0.48223	0.583283	SLC20A1|NALCN|HCN1|SCN8A|ATP1B3|ASIC2|SLC23A1|SCN2A|SCN4B	http://amigo.geneontology.org/cgi-bin/amigo/term_details?term=GO:0035725
organ regeneration	Gene Ontology	GO:0031100	7	50	0.485917	0.585052	TGFBR3|CDKN1A|TYMS|UPF2|CAD|AXL|GAS6	http://amigo.geneontology.org/cgi-bin/amigo/term_details?term=GO:0031100
regulation of growth	Gene Ontology	GO:0040008	7	50	0.485917	0.585052	NEDD9|ENOX2|SOCS1|EPC1|SOCS6|PAK2|GAS6	http://amigo.geneontology.org/cgi-bin/amigo/term_details?term=GO:0040008
cell division	Gene Ontology	GO:0051301	12	88	0.485928	0.585052	MAEA|CDK19|PPP1CB|CDK6|MAP4|TUBA1C|SEPT11|CCND2|USP39|PARD3B|CNTRL|BCAR1	http://amigo.geneontology.org/cgi-bin/amigo/term_details?term=GO:0051301
hair follicle development	Gene Ontology	GO:0001942	5	35	0.490443	0.587783	EDARADD|LDB2|EGFR|LAMA5|CELSR1	http://amigo.geneontology.org/cgi-bin/amigo/term_details?term=GO:0001942
reciprocal meiotic recombination	Gene Ontology	GO:0007131	5	35	0.490443	0.587783	MSH4|RAD51C|RAD51B|RAD54B|RNF212	http://amigo.geneontology.org/cgi-bin/amigo/term_details?term=GO:0007131
peripheral nervous system development	Gene Ontology	GO:0007422	5	35	0.490443	0.587783	UGT8|NTF3|SCN8A|NF1|ASIC2	http://amigo.geneontology.org/cgi-bin/amigo/term_details?term=GO:0007422
androgen receptor signaling pathway	Gene Ontology	GO:0030521	6	43	0.499925	0.597323	NCOA2|PPAP2A|ARID1A|MED13|MED14|MED16	http://amigo.geneontology.org/cgi-bin/amigo/term_details?term=GO:0030521
positive regulation of protein kinase activity	Gene Ontology	GO:0045860	6	43	0.499925	0.597323	DDR2|CDKN1A|PRKAG2|DAB1|IQGAP1|GAS6	http://amigo.geneontology.org/cgi-bin/amigo/term_details?term=GO:0045860
cellular response to mechanical stimulus	Gene Ontology	GO:0071260	9	66	0.501433	0.598214	LTBR|ITGB1|TNFRSF10B|MAP3K1|EGFR|AKT1|TNFRSF10A|TLR5|CNN2	http://amigo.geneontology.org/cgi-bin/amigo/term_details?term=GO:0071260
positive regulation of cell-substrate adhesion	Gene Ontology	GO:0010811	5	36	0.516463	0.61521	ITGB1|COL8A1|ITGA3|VWC2|NDNF	http://amigo.geneontology.org/cgi-bin/amigo/term_details?term=GO:0010811
aging	Gene Ontology	GO:0007568	15	113	0.517876	0.615958	RPN2|TGFB3|TYMS|WRN|GNAO1|NTRK1|NTRK2|JUND|AKT1|LRP1|TRPC6|HMGCR|CIITA|CACYBP|PDE4D	http://amigo.geneontology.org/cgi-bin/amigo/term_details?term=GO:0007568
negative regulation of endopeptidase activity	Gene Ontology	GO:0010951	12	90	0.518838	0.616169	BIRC6|APP|SERPINB9|AKT1|COL4A3|SPOCK1|SPINK9|SPOCK3|SERPINB1|SERPINH1|SERPINB2|LPA	http://amigo.geneontology.org/cgi-bin/amigo/term_details?term=GO:0010951
DNA damage response, signal transduction by p53 class mediator resulting in cell cycle arrest	Gene Ontology	GO:0006977	9	67	0.520426	0.61619	RFWD2|PSMD14|CDKN1A|UBB|PSMA5|PSMB7|PSMC4|RBM38|PPP2R5C	http://amigo.geneontology.org/cgi-bin/amigo/term_details?term=GO:0006977
transcription elongation from RNA polymerase II promoter	Gene Ontology	GO:0006368	9	67	0.520426	0.61619	GTF2E2|TAF4|SSRP1|TCEB1|NELFA|TCEA1|ELL2|ELP3|ELP2	http://amigo.geneontology.org/cgi-bin/amigo/term_details?term=GO:0006368
calcium-mediated signaling	Gene Ontology	GO:0019722	6	44	0.523384	0.616902	NCALD|LAT2|RYR2|EDN1|MCU|MCTP2	http://amigo.geneontology.org/cgi-bin/amigo/term_details?term=GO:0019722
response to UV	Gene Ontology	GO:0009411	6	44	0.523384	0.616902	DTL|TRIM32|CDKN1A|UBE2B|UACA|CIRBP	http://amigo.geneontology.org/cgi-bin/amigo/term_details?term=GO:0009411
nucleobase-containing compound metabolic process	Gene Ontology	GO:0006139	6	44	0.523384	0.616902	DCK|AK5|SLC23A1|TYMS|SRBD1|DGUOK	http://amigo.geneontology.org/cgi-bin/amigo/term_details?term=GO:0006139
stem cell maintenance	Gene Ontology	GO:0019827	7	52	0.52929	0.621996	NANOG|TET1|BMPR1A|MED14|MED15|MED6|SMARCA4	http://amigo.geneontology.org/cgi-bin/amigo/term_details?term=GO:0019827
response to insulin stimulus	Gene Ontology	GO:0032868	7	52	0.52929	0.621996	INPPL1|ACVR1C|VGF|IRS1|MTOR|SORT1|TSC1	http://amigo.geneontology.org/cgi-bin/amigo/term_details?term=GO:0032868
hemopoiesis	Gene Ontology	GO:0030097	8	60	0.534492	0.626233	FUT10|CNN2|MKNK2|CDK13|RPA1|MELK|RUNX1|TXNRD2	http://amigo.geneontology.org/cgi-bin/amigo/term_details?term=GO:0030097
response to estrogen stimulus	Gene Ontology	GO:0043627	8	60	0.534492	0.626233	TGFB3|TBL1X|ESR1|CA2|SMAD6|RBBP5|TPH2|MAPK1	http://amigo.geneontology.org/cgi-bin/amigo/term_details?term=GO:0043627
multicellular organism growth	Gene Ontology	GO:0035264	9	68	0.539173	0.630218	RARB|SIK3|GIGYF2|GNAS|PDE4D|FKBP8|FGFR2|SLC1A2|ANKRD11	http://amigo.geneontology.org/cgi-bin/amigo/term_details?term=GO:0035264
skeletal system development	Gene Ontology	GO:0001501	17	130	0.540099	0.630218	PAPSS1|BMP7|VDR|GNAQ|EXT1|TP63|EXTL1|ACAN|BMP1|FBN1|ETS2|RUNX1|SUFU|RPL38|PITX1|GDF11|ALPL	http://amigo.geneontology.org/cgi-bin/amigo/term_details?term=GO:0001501
protein processing	Gene Ontology	GO:0016485	5	37	0.541907	0.630218	PSEN1|PPP2R5C|PCSK7|ADAMTS3|PCSK5	http://amigo.geneontology.org/cgi-bin/amigo/term_details?term=GO:0016485
neural crest cell migration	Gene Ontology	GO:0001755	5	37	0.541907	0.630218	SEMA3C|TBX1|ERBB4|LAMA5|CFL1	http://amigo.geneontology.org/cgi-bin/amigo/term_details?term=GO:0001755
positive regulation of cell adhesion	Gene Ontology	GO:0045785	5	37	0.541907	0.630218	PRKCA|VAV1|VAV3|VEGFA|ITGAV	http://amigo.geneontology.org/cgi-bin/amigo/term_details?term=GO:0045785
intracellular protein transport	Gene Ontology	GO:0006886	26	200	0.545746	0.631687	CD74|STX1A|SNX7|SYTL3|SNX9|TMED10|XPO1|BCAP29|ARHGEF2|SNX18|SNX30|AP3D1|TNPO2|ARFIP1|XPOT|ERP29|CHM|HGS|GGA1|GGA2|TLK1|GRIK2|KIF13A|TOM1L2|IPO4|SNX27	http://amigo.geneontology.org/cgi-bin/amigo/term_details?term=GO:0006886
T cell activation	Gene Ontology	GO:0042110	6	45	0.546389	0.631687	FOXP3|VAV1|CD276|SMAD3|KIF13B|PPP3CA	http://amigo.geneontology.org/cgi-bin/amigo/term_details?term=GO:0042110
negative regulation of Wnt receptor signaling pathway	Gene Ontology	GO:0030178	6	45	0.546389	0.631687	LRP1|GNB2L1|CSNK1E|CXXC4|NLK|CBY1	http://amigo.geneontology.org/cgi-bin/amigo/term_details?term=GO:0030178
cell chemotaxis	Gene Ontology	GO:0060326	6	45	0.546389	0.631687	SEMA5A|DOCK4|VEGFA|BCAR1|CXCL14|C5	http://amigo.geneontology.org/cgi-bin/amigo/term_details?term=GO:0060326
endoplasmic reticulum unfolded protein response	Gene Ontology	GO:0030968	11	84	0.547412	0.631938	ACADVL|HYOU1|GSK3A|TLN1|SYVN1|SEC31A|GFPT1|LMNA|ATF6|PTPN1|ATF3	http://amigo.geneontology.org/cgi-bin/amigo/term_details?term=GO:0030968
nuclear-transcribed mRNA catabolic process, deadenylation-dependent decay	Gene Ontology	GO:0000288	7	53	0.550439	0.634501	PABPC1|EIF4E|LSM1|PAIP1|EDC3|CNOT3|EIF4A2	http://amigo.geneontology.org/cgi-bin/amigo/term_details?term=GO:0000288
visual perception	Gene Ontology	GO:0007601	25	193	0.553764	0.637397	MYO3B|USH2A|PDCL|PDE6H|PITPNA|CRYBA4|RDH8|PPT1|TULP1|RORB|FSCN2|POU6F2|GRM8|EYA4|EYA3|GUCY2D|COL18A1|PPEF2|CHM|LAMC3|KIFC3|EPAS1|GLRA1|MYO9A|MYO5A	http://amigo.geneontology.org/cgi-bin/amigo/term_details?term=GO:0007601
protein deubiquitination	Gene Ontology	GO:0016579	6	46	0.568884	0.653842	USP46|USP7|USP12|USP9X|USP32|USP36	http://amigo.geneontology.org/cgi-bin/amigo/term_details?term=GO:0016579
female pregnancy	Gene Ontology	GO:0007565	11	86	0.580343	0.666037	CLIC5|GNAS|EPN1|PAPPA|CORIN|LNPEP|TGFB3|STS|PSG6|BCL2|CAD	http://amigo.geneontology.org/cgi-bin/amigo/term_details?term=GO:0007565
response to drug	Gene Ontology	GO:0042493	39	305	0.587325	0.673065	ITGB1|RPN2|HDAC2|HDAC5|GNAO1|CDKN1A|ITGA3|CYP2E1|MAP2K6|DAB1|XRCC5|YWHAZ|CYP11A1|MAOB|USP47|TFAP2B|PDE3A|NTRK1|EDN1|DNMT3B|XPO1|TCF3|COL18A1|FYN|BCAR3|SEMA3C|GNAS|VAV3|UBE2B|SLC22A12|TOP1|TYMS|SRP68|ABCA2|BLMH|ABCA1|PTPRM|SLC1A2|BCL2	http://amigo.geneontology.org/cgi-bin/amigo/term_details?term=GO:0042493
camera-type eye development	Gene Ontology	GO:0043010	5	39	0.590791	0.674119	RPGRIP1L|SKI|FKBP8|PKNOX1|CRYBA4	http://amigo.geneontology.org/cgi-bin/amigo/term_details?term=GO:0043010
neutrophil chemotaxis	Gene Ontology	GO:0030593	5	39	0.590791	0.674119	PRKCA|PIP5K1C|PDE4B|PDE4D|EDN1	http://amigo.geneontology.org/cgi-bin/amigo/term_details?term=GO:0030593
cell fate commitment	Gene Ontology	GO:0045165	6	47	0.590821	0.674119	GFI1|ERBB4|WNT2|WNT10B|FGFR2|ONECUT1	http://amigo.geneontology.org/cgi-bin/amigo/term_details?term=GO:0045165
pattern specification process	Gene Ontology	GO:0007389	8	63	0.592413	0.674926	FOXP3|FOXP1|GRHL3|FOXO3|TBX1|NRG3|EYA1|MID1	http://amigo.geneontology.org/cgi-bin/amigo/term_details?term=GO:0007389
positive regulation of ubiquitin-protein ligase activity involved in mitotic cell cycle	Gene Ontology	GO:0051437	9	71	0.593616	0.674926	FZR1|PSMD14|BTRC|UBE2E1|ANAPC10|UBB|PSMA5|PSMB7|PSMC4	http://amigo.geneontology.org/cgi-bin/amigo/term_details?term=GO:0051437
antigen processing and presentation of exogenous peptide antigen via MHC class I	Gene Ontology	GO:0042590	10	79	0.594967	0.674926	ITGB5|PSMD14|PDIA3|ITGAV|LNPEP|CD36|UBB|PSMA5|PSMB7|PSMC4	http://amigo.geneontology.org/cgi-bin/amigo/term_details?term=GO:0042590
sphingolipid metabolic process	Gene Ontology	GO:0006665	10	79	0.594967	0.674926	CERS6|COL4A3BP|PPAP2B|PPAP2A|STS|PSAP|GLB1|ARSK|SGMS1|SPTLC1	http://amigo.geneontology.org/cgi-bin/amigo/term_details?term=GO:0006665
O-glycan processing	Gene Ontology	GO:0016266	7	56	0.611213	0.689493	ST3GAL3|GALNT10|GALNT11|MUC19|GALNT5|MUC16|POFUT1	http://amigo.geneontology.org/cgi-bin/amigo/term_details?term=GO:0016266
anaphase-promoting complex-dependent proteasomal ubiquitin-dependent protein catabolic process	Gene Ontology	GO:0031145	10	80	0.611524	0.689493	FZR1|PSMD14|BTRC|UBE2E1|ANAPC10|UBB|PSMA5|PSMB7|UBE2S|PSMC4	http://amigo.geneontology.org/cgi-bin/amigo/term_details?term=GO:0031145
regulation of inflammatory response	Gene Ontology	GO:0050727	6	48	0.612157	0.689493	SBNO2|NLRP1|IL1RL2|ADAMTS12|BRD4|PIK3AP1	http://amigo.geneontology.org/cgi-bin/amigo/term_details?term=GO:0050727
memory	Gene Ontology	GO:0007613	6	48	0.612157	0.689493	PLCB1|PSEN1|ITGA3|GRIN2B|NETO1|ITPR3	http://amigo.geneontology.org/cgi-bin/amigo/term_details?term=GO:0007613
response to ethanol	Gene Ontology	GO:0045471	11	88	0.612199	0.689493	TNC|MAOB|FYN|NTRK1|CYP2E1|NTRK3|GRIN2B|TYMS|EIF4EBP1|POLB|HMGCR	http://amigo.geneontology.org/cgi-bin/amigo/term_details?term=GO:0045471
cellular response to organic cyclic compound	Gene Ontology	GO:0071407	5	40	0.614121	0.689678	HSP90AB1|SMAD5|BTRC|PLA2G4F|ALPL	http://amigo.geneontology.org/cgi-bin/amigo/term_details?term=GO:0071407
thymus development	Gene Ontology	GO:0048538	5	40	0.614121	0.689678	SIX4|CACNB4|PSEN1|TBX1|BCL2	http://amigo.geneontology.org/cgi-bin/amigo/term_details?term=GO:0048538
cell differentiation	Gene Ontology	GO:0030154	50	395	0.622694	0.698307	ACVR1C|GLIS2|HUWE1|MTL5|AKT1|SLC2A14|ZBTB7A|NDRG2|TAF8|M1AP|FLT1|SMURF1|THSD7A|NANOG|RXFP1|ZHX3|GADD45B|ELF4|ETS2|NR5A1|FAM65B|ANXA13|RBM38|EDARADD|TDRD9|PDLIM7|SMARCB1|LAMA5|ZBTB7B|SUV39H1|PAPPA|CPLX2|TCP11|NELL1|SRPK2|TRAPPC9|EDA2R|EDA|VAMP5|SEMA3D|BMP1|ETV6|MAEL|TNFAIP2|CTGF|COL13A1|ZNF423|CSRP2|SPATA6|SPATA5	http://amigo.geneontology.org/cgi-bin/amigo/term_details?term=GO:0030154
negative regulation of ubiquitin-protein ligase activity involved in mitotic cell cycle	Gene Ontology	GO:0051436	8	65	0.628983	0.704354	PSMD14|FZR1|UBE2E1|ANAPC10|UBB|PSMA5|PSMB7|PSMC4	http://amigo.geneontology.org/cgi-bin/amigo/term_details?term=GO:0051436
lipid transport	Gene Ontology	GO:0006869	7	57	0.630463	0.705005	SORL1|ABCA12|GULP1|PSAP|OSBPL1A|PCTP|LPA	http://amigo.geneontology.org/cgi-bin/amigo/term_details?term=GO:0006869
response to virus	Gene Ontology	GO:0009615	14	114	0.64227	0.716168	HMGA2|FOXP3|IRF7|CFL1|CD55|HYAL3|EEF1G|DCLK1|CHRM2|MEF2C|ENO1|CDK6|CLU|DHX36	http://amigo.geneontology.org/cgi-bin/amigo/term_details?term=GO:0009615
protein complex assembly	Gene Ontology	GO:0006461	14	114	0.64227	0.716168	CD74|NUPR1|FANCA|CD2AP|SKAP2|KCNQ5|REPS2|KPNA3|MAGI1|IL1RAP|DMTN|MDM4|PEX14|CREBBP	http://amigo.geneontology.org/cgi-bin/amigo/term_details?term=GO:0006461
positive regulation of protein kinase B signaling cascade	Gene Ontology	GO:0051897	9	74	0.644794	0.716945	SRC|SEMA5A|EGFR|TCF7L2|MTOR|VEGFA|MTDH|AXL|GAS6	http://amigo.geneontology.org/cgi-bin/amigo/term_details?term=GO:0051897
sodium ion transport	Gene Ontology	GO:0006814	9	74	0.644794	0.716945	SLC4A10|SLC38A10|SCN8A|ATP1B3|SLC23A1|NEDD4L|SCN2A|SLC5A12|SCN4B	http://amigo.geneontology.org/cgi-bin/amigo/term_details?term=GO:0006814
response to unfolded protein	Gene Ontology	GO:0006986	6	50	0.652896	0.721864	DNAJB1|FAF2|HSP90AB1|HSP90AA1|ATF6B|SERPINH1	http://amigo.geneontology.org/cgi-bin/amigo/term_details?term=GO:0006986
branching involved in ureteric bud morphogenesis	Gene Ontology	GO:0001658	6	50	0.652896	0.721864	LAMA5|SMAD4|CD44|GPC3|EYA1|BCL2	http://amigo.geneontology.org/cgi-bin/amigo/term_details?term=GO:0001658
cellular response to growth factor stimulus	Gene Ontology	GO:0071363	6	50	0.652896	0.721864	TGFB3|EGFR|FYN|MEF2C|PFN1|GAS6	http://amigo.geneontology.org/cgi-bin/amigo/term_details?term=GO:0071363
embryonic digit morphogenesis	Gene Ontology	GO:0042733	6	50	0.652896	0.721864	HDAC2|GNAQ|LRP5|BMPR1A|TMEM107|CREBBP	http://amigo.geneontology.org/cgi-bin/amigo/term_details?term=GO:0042733
excretion	Gene Ontology	GO:0007588	5	42	0.658351	0.722711	KIRREL|NR3C2|NEDD4L|AQP3|NFAT5	http://amigo.geneontology.org/cgi-bin/amigo/term_details?term=GO:0007588
histone H3 acetylation	Gene Ontology	GO:0043966	5	42	0.658351	0.722711	SMARCA4|PER1|POLE3|TCF3|SUPT3H	http://amigo.geneontology.org/cgi-bin/amigo/term_details?term=GO:0043966
somitogenesis	Gene Ontology	GO:0001756	5	42	0.658351	0.722711	BMPR1A|PSEN1|POFUT1|SEMA3C|SMAD3	http://amigo.geneontology.org/cgi-bin/amigo/term_details?term=GO:0001756
mRNA 3'-end processing	Gene Ontology	GO:0031124	5	42	0.658351	0.722711	SRRM1|SRSF11|CPSF3|CSTF3|SNRPE	http://amigo.geneontology.org/cgi-bin/amigo/term_details?term=GO:0031124
proteolysis	Gene Ontology	GO:0006508	26	211	0.659757	0.722711	ERAP1|PCSK2|ACAN|ST14|USP25|FAP|ADAMTS9|DPP9|CAPN2|FBXW2|PSMC4|DPP10|TPP2|PDIA3|CORIN|ATG4B|SUFU|ATG4C|BACE2|TBL1X|BMP1|CAPN15|BLMH|LNPEP|GAS6|PPP2R5C	http://amigo.geneontology.org/cgi-bin/amigo/term_details?term=GO:0006508
T cell costimulation	Gene Ontology	GO:0031295	9	75	0.661027	0.722711	SRC|GRAP2|VAV1|FYN|AKT1|CD247|MTOR|TNFRSF13C|PAK2	http://amigo.geneontology.org/cgi-bin/amigo/term_details?term=GO:0031295
regulation of ubiquitin-protein ligase activity involved in mitotic cell cycle	Gene Ontology	GO:0051439	9	75	0.661027	0.722711	BTRC|PSMD14|FZR1|UBE2E1|ANAPC10|UBB|PSMA5|PSMB7|PSMC4	http://amigo.geneontology.org/cgi-bin/amigo/term_details?term=GO:0051439
antigen processing and presentation of exogenous peptide antigen via MHC class I, TAP-dependent	Gene Ontology	GO:0002479	9	75	0.661027	0.722711	ITGB5|PSMD14|PDIA3|ITGAV|CD36|UBB|PSMA5|PSMB7|PSMC4	http://amigo.geneontology.org/cgi-bin/amigo/term_details?term=GO:0002479
mRNA transport	Gene Ontology	GO:0051028	8	67	0.663682	0.724604	XPO1|NUP153|CASC3|TNKS|MYO1C|NUP188|UPF3A|NUP210	http://amigo.geneontology.org/cgi-bin/amigo/term_details?term=GO:0051028
cell redox homeostasis	Gene Ontology	GO:0045454	7	59	0.667291	0.725682	TXNL1|TXNDC16|PDIA3|GLRX3|TXNDC8|DNAJC10|TXNRD2	http://amigo.geneontology.org/cgi-bin/amigo/term_details?term=GO:0045454
regulation of blood pressure	Gene Ontology	GO:0008217	7	59	0.667291	0.725682	ERAP1|UTS2B|LRP5|CACNA1C|CORIN|ACVRL1|GCH1	http://amigo.geneontology.org/cgi-bin/amigo/term_details?term=GO:0008217
carbohydrate metabolic process	Gene Ontology	GO:0005975	44	354	0.667442	0.725682	HHIPL1|AGL|NUP133|HS2ST1|HSPG2|VCAN|GAPDH|AGRN|MDH2|B3GAT3|HPSE2|PAPSS1|CD44|FGGY|NUP188|ACAN|NUP214|B4GALT2|NUP210|HAS3|ST3GAL3|GPI|EXT1|PGM5|GCK|CHST9|ENO1|GPC3|GPC5|GPC6|DSE|GLB1|GPC1|HYAL3|MGAT4C|ST8SIA5|PFKFB2|ST8SIA1|NUP153|GYS2|HS6ST1|UBB|PPP2R5D|PFKFB3	http://amigo.geneontology.org/cgi-bin/amigo/term_details?term=GO:0005975
regulation of cell proliferation	Gene Ontology	GO:0042127	14	116	0.668479	0.725804	LAMA5|CNN2|CCDC88A|DNMT1|ARHGEF2|FOXO3|JUP|EZH2|CFDP1|FANCA|BIRC6|PLA2G4A|TEAD1|NR5A2	http://amigo.geneontology.org/cgi-bin/amigo/term_details?term=GO:0042127
sensory perception of smell	Gene Ontology	GO:0007608	7	60	0.68483	0.74253	GNAS|ADCY3|GRM8|PDE4A|BEST2|GRM7|NCAM2	http://amigo.geneontology.org/cgi-bin/amigo/term_details?term=GO:0007608
fatty acid biosynthetic process	Gene Ontology	GO:0006633	6	52	0.690894	0.747041	NDUFAB1|ACSM1|ACSL3|PRKAG2|PRKAA2|FASN	http://amigo.geneontology.org/cgi-bin/amigo/term_details?term=GO:0006633
ER to Golgi vesicle-mediated transport	Gene Ontology	GO:0006888	6	52	0.690894	0.747041	ERGIC1|RAB2A|LMAN1|USE1|SEC31A|TMED10	http://amigo.geneontology.org/cgi-bin/amigo/term_details?term=GO:0006888
glycosphingolipid metabolic process	Gene Ontology	GO:0006687	5	44	0.699173	0.753916	ST6GALNAC3|ARSK|PSAP|GLB1|STS	http://amigo.geneontology.org/cgi-bin/amigo/term_details?term=GO:0006687
positive regulation of viral transcription	Gene Ontology	GO:0050434	5	44	0.699173	0.753916	SSRP1|PFN1|TCEB1|NELFA|TCEA1	http://amigo.geneontology.org/cgi-bin/amigo/term_details?term=GO:0050434
post-translational protein modification	Gene Ontology	GO:0043687	24	201	0.716182	0.771197	RPN1|RPN2|MLEC|GALNT5|PMM2|SEC31A|B4GALT2|UGGT2|ST3GAL3|PIGL|PDIA3|LMAN1|MGAT5|MUC19|STS|MUC16|GALNT10|GALNT11|ARSK|MGAT4C|RHBDD1|GFPT1|GAS6|FUT8	http://amigo.geneontology.org/cgi-bin/amigo/term_details?term=GO:0043687
keratinocyte differentiation	Gene Ontology	GO:0030216	6	54	0.726031	0.778894	TP63|SCEL|RBPJ|NOTCH1|EVPL|SMARCA4	http://amigo.geneontology.org/cgi-bin/amigo/term_details?term=GO:0030216
positive regulation of catalytic activity	Gene Ontology	GO:0043085	6	54	0.726031	0.778894	NR4A2|PSEN1|PSAP|CFLAR|ATP7A|BCL2	http://amigo.geneontology.org/cgi-bin/amigo/term_details?term=GO:0043085
rRNA processing	Gene Ontology	GO:0006364	11	96	0.726306	0.778894	PES1|HEATR1|NSA2|RPS28|SUV39H1|BOP1|RPL11|POP4|PDCD11|RNASEL|NOP14	http://amigo.geneontology.org/cgi-bin/amigo/term_details?term=GO:0006364
negative regulation of neuron differentiation	Gene Ontology	GO:0045665	5	46	0.736489	0.78659	ITGB1|ASPM|BMP7|APP|NOTCH3	http://amigo.geneontology.org/cgi-bin/amigo/term_details?term=GO:0045665
gluconeogenesis	Gene Ontology	GO:0006094	5	46	0.736489	0.78659	ENO1|GPI|GAPDH|ATF3|MDH2	http://amigo.geneontology.org/cgi-bin/amigo/term_details?term=GO:0006094
termination of RNA polymerase II transcription	Gene Ontology	GO:0006369	5	46	0.736489	0.78659	SRRM1|SRSF11|CPSF3|CSTF3|SNRPE	http://amigo.geneontology.org/cgi-bin/amigo/term_details?term=GO:0006369
ion transport	Gene Ontology	GO:0006811	19	163	0.739912	0.789172	SLC4A10|CLDN10|TMC7|SLC38A1|GLRA1|WNK1|SLC9A8|SLC24A3|SLC7A1|SLC12A6|AKAP7|SLC16A10|GABRB1|SLC26A7|SLC15A2|SLC15A3|GABRB3|SLC1A2|SLC20A1	http://amigo.geneontology.org/cgi-bin/amigo/term_details?term=GO:0006811
dephosphorylation	Gene Ontology	GO:0016311	6	55	0.742512	0.790871	PPAP2B|PPM1A|PSPH|PPP2R5D|PPP3CA|NT5C2	http://amigo.geneontology.org/cgi-bin/amigo/term_details?term=GO:0016311
Fc-epsilon receptor signaling pathway	Gene Ontology	GO:0038095	35	294	0.752002	0.799894	NFATC3|GRAP2|LAT2|CDKN1A|EGFR|FOXO3|AKT1|EGF|THEM4|PIK3CB|MAP3K1|FYN|ITPR2|MAPK1|NRG2|BTC|ERBB4|MTOR|FGF7|ITPR3|FER|FGFR2|PHLPP2|MAP2K2|VAV1|VAV3|VAV2|GSK3A|IRS1|IRS2|PAK2|UBB|PPP3CA|AGO3|AGO2	http://amigo.geneontology.org/cgi-bin/amigo/term_details?term=GO:0038095
epithelial cell differentiation	Gene Ontology	GO:0030855	8	73	0.755376	0.801311	BMP7|ACADVL|HNRNPH3|TBX1|VEGFA|COL4A1|FGFR2|F11R	http://amigo.geneontology.org/cgi-bin/amigo/term_details?term=GO:0030855
positive regulation of cell growth	Gene Ontology	GO:0030307	8	73	0.755376	0.801311	AKAP6|TRIM32|USP47|ZNF639|ADAM10|AKT1|FGFR1OP|BCL2	http://amigo.geneontology.org/cgi-bin/amigo/term_details?term=GO:0030307
cell cycle	Gene Ontology	GO:0007049	25	214	0.758478	0.803516	ERBB2IP|RABGAP1|STK10|RASSF2|SEPT8|SEPT2|HCFC1|PRR5|GNB2L1|TXLNG|MAPK1|GAK|SEPT11|RBM38|SRC|SUV39H1|TET2|TRIM21|USP39|USP16|MAEA|TLK1|CCND2|DMTF1|PARD3B	http://amigo.geneontology.org/cgi-bin/amigo/term_details?term=GO:0007049
DNA recombination	Gene Ontology	GO:0006310	9	82	0.761817	0.805965	WRN|RAD51C|RBPJ|RPA1|PAXIP1|RAD51AP1|ATRX|XRCC5|RAD51B	http://amigo.geneontology.org/cgi-bin/amigo/term_details?term=GO:0006310
interferon-gamma-mediated signaling pathway	Gene Ontology	GO:0060333	7	65	0.763368	0.80652	IRF7|CD44|CIITA|SOCS1|PTPN1|NCAM1|SP100	http://amigo.geneontology.org/cgi-bin/amigo/term_details?term=GO:0060333
antigen processing and presentation of exogenous peptide antigen via MHC class II	Gene Ontology	GO:0019886	10	92	0.779855	0.822831	CD74|DYNLL1|RILP|DYNC1I1|KIF26A|OSBPL1A|ACTR1A|DNM2|DCTN2|SEC31A	http://amigo.geneontology.org/cgi-bin/amigo/term_details?term=GO:0019886
response to nutrient	Gene Ontology	GO:0007584	8	75	0.781646	0.823614	AGL|ACSL3|ALB|MTOR|HMGCR|ABCA1|SLC27A4|BCKDHB	http://amigo.geneontology.org/cgi-bin/amigo/term_details?term=GO:0007584
neuron differentiation	Gene Ontology	GO:0030182	9	84	0.78633	0.827439	IL1RAPL1|RYK|WNT2|WNT10B|PSD|MEF2C|PTPRD|NTRK2|DAPK3	http://amigo.geneontology.org/cgi-bin/amigo/term_details?term=GO:0030182
humoral immune response	Gene Ontology	GO:0006959	6	58	0.787627	0.827694	GPI|RBPJ|NOTCH1|MEF2C|TRAF3IP2|BCL2	http://amigo.geneontology.org/cgi-bin/amigo/term_details?term=GO:0006959
retina development in camera-type eye	Gene Ontology	GO:0060041	5	50	0.800703	0.84031	MYH10|LAMC3|TULP1|SKI|RORB	http://amigo.geneontology.org/cgi-bin/amigo/term_details?term=GO:0060041
response to oxidative stress	Gene Ontology	GO:0006979	11	103	0.806217	0.844967	PXDNL|WRN|PSEN1|EGFR|MSRB3|HMOX2|OXR1|GPX6|APP|PXDN|DHCR24	http://amigo.geneontology.org/cgi-bin/amigo/term_details?term=GO:0006979
protein homotetramerization	Gene Ontology	GO:0051289	5	52	0.827833	0.866465	TP63|VASP|USP16|RYR3|GFPT1	http://amigo.geneontology.org/cgi-bin/amigo/term_details?term=GO:0051289
MAPK cascade	Gene Ontology	GO:0000165	7	72	0.847895	0.886281	EGFR|MEF2C|MAP2K2|MAPK1|NF1|TAOK1|TAOK3	http://amigo.geneontology.org/cgi-bin/amigo/term_details?term=GO:0000165
response to glucocorticoid stimulus	Gene Ontology	GO:0051384	7	73	0.857707	0.895346	AGL|PAPPA|TYMS|TPH2|BCKDHB|ALPL|BCL2	http://amigo.geneontology.org/cgi-bin/amigo/term_details?term=GO:0051384
male gonad development	Gene Ontology	GO:0008584	8	83	0.866047	0.902851	NR5A1|ESR1|MSH2|NUPR1|HMGA2|FANCA|TLR5|BCL2	http://amigo.geneontology.org/cgi-bin/amigo/term_details?term=GO:0008584
type I interferon-mediated signaling pathway	Gene Ontology	GO:0060337	6	65	0.869157	0.903693	IRF7|RNASEL|SOCS1|PTPN1|TYK2|SP100	http://amigo.geneontology.org/cgi-bin/amigo/term_details?term=GO:0060337
chromosome segregation	Gene Ontology	GO:0007059	6	65	0.869157	0.903693	RCC1|NTMT1|SGOL2|USP9X|TOP1|BRD4	http://amigo.geneontology.org/cgi-bin/amigo/term_details?term=GO:0007059
DNA damage response, signal transduction resulting in induction of apoptosis	Gene Ontology	GO:0008630	5	56	0.87307	0.906474	MAEL|MSH2|POLB|UACA|BCL2	http://amigo.geneontology.org/cgi-bin/amigo/term_details?term=GO:0008630
neuropeptide signaling pathway	Gene Ontology	GO:0007218	10	102	0.874141	0.906474	SORCS2|SORCS1|GLRA1|SORCS3|CPE|CELSR1|TENM1|SORT1|HCRTR2|PKD1	http://amigo.geneontology.org/cgi-bin/amigo/term_details?term=GO:0007218
JNK cascade	Gene Ontology	GO:0007254	5	57	0.882663	0.912899	ARHGEF6|MINK1|IRAK1|UBB|CASR	http://amigo.geneontology.org/cgi-bin/amigo/term_details?term=GO:0007254
spermatid development	Gene Ontology	GO:0007286	5	57	0.882663	0.912899	GALNTL5|FNDC3A|TDRD5|RNF8|JAM3	http://amigo.geneontology.org/cgi-bin/amigo/term_details?term=GO:0007286
response to estradiol stimulus	Gene Ontology	GO:0032355	7	78	0.899292	0.928874	BMP7|ESR1|EGFR|CTGF|SLC25A36|NCOR2|ARNT2	http://amigo.geneontology.org/cgi-bin/amigo/term_details?term=GO:0032355
response to lipopolysaccharide	Gene Ontology	GO:0032496	12	124	0.900927	0.92907	NR1H4|PTGFR|TCF3|GCH1|JUND|MAOB|FER|EDN1|IRAK1|MAPKAPK3|BCR|ALPL	http://amigo.geneontology.org/cgi-bin/amigo/term_details?term=GO:0032496
cellular metabolic process	Gene Ontology	GO:0044237	14	142	0.901849	0.92907	ATP5C1|NNT|NDUFV1|MT-ND3|COX5A|NDUFAB1|NDUFA8|SUCLG2|PDHA1|MDH2|FH|MT-ATP6|BSG|IDH3B	http://amigo.geneontology.org/cgi-bin/amigo/term_details?term=GO:0044237
xenobiotic metabolic process	Gene Ontology	GO:0006805	14	146	0.921342	0.947908	PAPSS1|FMO2|CYP4F11|ACSM1|ACSS2|CYP46A1|UGT2B11|PTGIS|CYP2E1|MAOB|CYP11A1|RORA|CYP4F3|CYP2C18	http://amigo.geneontology.org/cgi-bin/amigo/term_details?term=GO:0006805
organ morphogenesis	Gene Ontology	GO:0009887	8	92	0.927104	0.952587	SMARCC1|COL18A1|TLE2|MAPK1|VDR|SLIT3|FGFR2|PDGFC	http://amigo.geneontology.org/cgi-bin/amigo/term_details?term=GO:0009887
cellular iron ion homeostasis	Gene Ontology	GO:0006879	5	65	0.939308	0.963865	ATP6V0E1|ATP6V1C1|ATP6V1F|ABCB7|HMOX2	http://amigo.geneontology.org/cgi-bin/amigo/term_details?term=GO:0006879
anterior/posterior pattern specification	Gene Ontology	GO:0009952	7	87	0.948411	0.971936	ACVR2A|ACVR2B|LRP5|CELSR1|PCSK5|TBX1|MLLT3	http://amigo.geneontology.org/cgi-bin/amigo/term_details?term=GO:0009952
nucleosome assembly	Gene Ontology	GO:0006334	10	117	0.951941	0.973956	TSPYL4|SET|NAP1L1|NAP1L4|H2AFY|RBBP4|RBBP7|HIST2H2BE|ATRX|BRD2	http://amigo.geneontology.org/cgi-bin/amigo/term_details?term=GO:0006334
cellular component movement	Gene Ontology	GO:0006928	8	98	0.952864	0.973956	AKAP4|ARFIP2|TPM4|MYH9|TLN1|PXN|ARHGDIA|ELMO1	http://amigo.geneontology.org/cgi-bin/amigo/term_details?term=GO:0006928
cell-cell signaling	Gene Ontology	GO:0007267	23	237	0.955282	0.975158	GRAP2|ADORA1|PCSK5|ADAM10|MLLT4|WISP3|DLGAP1|VIPR2|NR5A1|EDN1|GDF15|SH3KBP1|NTF3|TRHDE|CRB1|FGFR2|CXCL14|SEMA3B|SEMA5A|WNT2|FAT1|LNPEP|SIGLEC6	http://amigo.geneontology.org/cgi-bin/amigo/term_details?term=GO:0007267
respiratory electron transport chain	Gene Ontology	GO:0022904	8	100	0.959439	0.975692	ATP5C1|NDUFAB1|NDUFV1|MT-ND3|COX5A|NDUFA8|MYBBP1A|MT-ATP6	http://amigo.geneontology.org/cgi-bin/amigo/term_details?term=GO:0022904
cellular nitrogen compound metabolic process	Gene Ontology	GO:0034641	17	185	0.95984	0.975692	PSMA5|GPT2|CKB|PSMD14|SLC6A8|CSAD|BCAT2|TPH2|SLC25A21|BCKDHB|PHGDH|ALDH7A1|PSMB7|HAL|ALDH18A1|PSMC4|PSPH	http://amigo.geneontology.org/cgi-bin/amigo/term_details?term=GO:0034641
elevation of cytosolic calcium ion concentration	Gene Ontology	GO:0007204	9	110	0.960068	0.975692	CD55|S1PR3|GCK|CACNA1C|TRPC6|EDN1|ITPR3|PKD1|ESR1	http://amigo.geneontology.org/cgi-bin/amigo/term_details?term=GO:0007204
nucleotide-excision repair	Gene Ontology	GO:0006289	5	70	0.960777	0.975692	RPA1|POLD2|DCLRE1A|RAD23B|TCEA1	http://amigo.geneontology.org/cgi-bin/amigo/term_details?term=GO:0006289
GTP catabolic process	Gene Ontology	GO:0006184	12	142	0.967879	0.981635	GSPT1|RERGL|GCH1|RRAS2|RIT1|RAB2A|EFTUD1|DNM3|DNM2|ARHGAP5|RHEB|RAB14	http://amigo.geneontology.org/cgi-bin/amigo/term_details?term=GO:0006184
G-protein coupled receptor signaling pathway	Gene Ontology	GO:0007186	31	317	0.971435	0.983003	PTGFR|EDN1|GNAO1|RAPGEF4|AKT1|PREX2|S1PR3|PIK3CB|ATRNL1|RGS6|GRM7|CASR|C3|GPR161|GRM1|C5|ARHGEF12|ENTPD1|CHRM3|PTH2R|CELSR1|CHRM2|GRM4|ITPR3|BCAR1|RGS13|XPR1|GNAQ|GNAS|ABCA1|SORT1	http://amigo.geneontology.org/cgi-bin/amigo/term_details?term=GO:0007186
oxidation-reduction process	Gene Ontology	GO:0055114	12	144	0.971942	0.983003	PLOD1|PXDNL|HIF1AN|CYP4F11|CYP2E1|MICAL3|ENOX2|MARC2|ABCC4|NNT|HSD17B4|PXDN	http://amigo.geneontology.org/cgi-bin/amigo/term_details?term=GO:0055114
Fc-gamma receptor signaling pathway involved in phagocytosis	Gene Ontology	GO:0038096	18	201	0.972985	0.983003	SRC|DOCK1|VAV3|NCKIPSD|PLD2|VAV1|FYN|PIK3CB|VAV2|MYO1C|HSP90AB1|MAPK1|CFL1|ITPR3|ITPR2|HSP90AA1|CD247|ELMO1	http://amigo.geneontology.org/cgi-bin/amigo/term_details?term=GO:0038096
spermatogenesis	Gene Ontology	GO:0007283	34	346	0.974673	0.983442	CLDN11|RAD23B|IMMP2L|CLOCK|SLC2A14|MSH4|KHDRBS3|CIT|M1AP|AXL|FAM50A|IFT81|ASPM|CD55|CDK16|CDYL|BRD2|ACVR2A|TDRD9|XRN2|DIAPH3|HMGA2|MTL5|TCP11|RAD51C|ADAM28|TYRO3|UBE2B|MAEL|SPAG16|PRSS21|WDR33|SPATA6|SPATA5	http://amigo.geneontology.org/cgi-bin/amigo/term_details?term=GO:0007283
inflammatory response	Gene Ontology	GO:0006954	29	307	0.980536	0.988088	NFATC3|HDAC5|CAMK1D|ADORA1|AGER|NFKBIZ|AKT1|SGMS1|AXL|NLRP4|NLRP3|S1PR3|CIITA|NFE2L1|CYP4F11|CAMK4|HDAC9|KDM6B|C3|APOL3|C5|ZNF580|PRKCZ|IL1RAP|F11R|RPS6KA4|HYAL3|NRROS|TLR5	http://amigo.geneontology.org/cgi-bin/amigo/term_details?term=GO:0006954
chemotaxis	Gene Ontology	GO:0006935	8	118	0.990473	0.996822	PIK3CB|ZNF580|MAPK1|FER|L1CAM|CXCL14|C5|AMOT	http://amigo.geneontology.org/cgi-bin/amigo/term_details?term=GO:0006935
protein homooligomerization	Gene Ontology	GO:0051260	11	166	0.997543	1	GCH1|DPYSL3|KCNC2|NLGN1|KCTD8|KCNMA1|PEX14|RIPK1|ITPR3|VWF|TOR2A	http://amigo.geneontology.org/cgi-bin/amigo/term_details?term=GO:0051260
defense response to virus	Gene Ontology	GO:0051607	9	145	0.99766	1	NLRP3|DDX41|ADARB1|POLR3D|POLR3C|TRIM5|RNASEL|ILF3|BCL2	http://amigo.geneontology.org/cgi-bin/amigo/term_details?term=GO:0051607
complement activation, classical pathway	Gene Ontology	GO:0006958	5	161	0.999998	1	C3|CLU|C7|C5|CD55	http://amigo.geneontology.org/cgi-bin/amigo/term_details?term=GO:0006958
regulation of immune response	Gene Ontology	GO:0050776	8	213	0.999999	1	ITGB1|CRTAM|IRF7|CD276|SMAD3|CD247|C3|SPPL2B	http://amigo.geneontology.org/cgi-bin/amigo/term_details?term=GO:0050776
immune response	Gene Ontology	GO:0006955	29	476	1	1	CD74|SMAD6|TINAGL1|RFX1|BMPR1A|TENM1|MARCH1|CYSLTR2|FYB|CIITA|SMAD3|C3|TGFBR3|COL4A3BP|CLNK|ENPP3|ENPP1|SERPINB9|IL1RAP|SBSPON|CXCL14|SEMA3C|EDA|CD276|NOTCH1|NRROS|TCF12|ITGAD|PXDN	http://amigo.geneontology.org/cgi-bin/amigo/term_details?term=GO:0006955
