# Supplementary material for: HMGB1 prefers to interact with structural RNAs and regulates rRNA methylation modification and translation in HeLa cells
Source: BMC Genomics. 2024 Apr 5;25:345. doi: 10.1186/s12864-024-10204-6 (PMC10996203; doi:10.1186/s12864-024-10204-6)
Supplement: Supplementary file 11 — Supplementary Material 11. [file 12864_2024_10204_MOESM11_ESM.xls]

## Sheet: ablife_group_KEGG_pathway_iden
Table S10. KEGG functional enriched pathways of HMGB1-bound genes.
#Term	Database	ID	Input number	Background number	P-Value	Corrected P-Value	Input	Hyperlink
Glutamatergic synapse	KEGG PATHWAY	hsa04724	40	118	2.39542e-08	6.20414e-06	GNAO1|GRIA4|CHP2|PLCB4|ADCY8|ADRBK1|CACNA1C|GNG13|DLGAP1|GRM8|HOMER1|GRM5|PLA2G4F|HOMER2|GRM1|MAPK1|PLCB1|SLC38A1|PRKCA|GNB4|GRM4|ITPR2|ITPR3|PLA2G4A|SHANK2|GNAQ|ADCY5|GRM7|ADCY2|PLD2|GNAS|GRIK2|ADCY3|GRIK4|ADCY9|GRIN2B|GRIN2C|PPP3CA|PPP3CC|SLC1A2	http://www.genome.jp/kegg-bin/show_pathway?hsa04724/hsa:3709%09red/hsa:59345%09red/hsa:5321%09red/hsa:156%09red/hsa:23236%09red/hsa:63928%09red/hsa:255189%09red/hsa:81539%09red/hsa:2905%09red/hsa:2904%09red/hsa:2900%09red/hsa:5578%09red/hsa:5530%09red/hsa:5533%09red/hsa:2898%09red/hsa:9229%09red/hsa:108%09red/hsa:109%09red/hsa:9455%09red/hsa:5594%09red/hsa:5332%09red/hsa:775%09red/hsa:22941%09red…
Focal adhesion	KEGG PATHWAY	hsa04510	58	207	5.36824e-08	6.95187e-06	CCND2|COL4A1|LAMA1|TLN2|ITGA3|EGFR|AKT1|ITGA10|LAMA3|ITGAV|ARHGAP5|PDGFD|TLN1|EGF|MYL9|PIK3CB|FYN|LAMB4|MAPK1|PIK3R3|CAPN2|PPP1R12C|FLT1|PXN|ITGB1|SRC|LAMA2|PDGFC|ITGB5|LAMA5|PRKCA|COL4A5|COL5A1|VEGFA|COL4A2|TNC|FLNA|LAMC2|LAMC3|VASP|BCAR1|SOS2|PPP1CB|RASGRF1|FN1|ACTN4|VAV1|VAV3|VAV2|ROCK1|ROCK2|PIP5K1C|DOCK1|COL4A3|VWF|PAK7|PAK2|BCL2	http://www.genome.jp/kegg-bin/show_pathway?hsa04510/hsa:3918%09red/hsa:8503%09red/hsa:5062%09red/hsa:8515%09red/hsa:3911%09red/hsa:56034%09red/hsa:57144%09red/hsa:7408%09red/hsa:2534%09red/hsa:894%09red/hsa:9564%09red/hsa:22798%09red/hsa:1793%09red/hsa:7410%09red/hsa:10398%09red/hsa:7450%09red/hsa:5578%09red/hsa:824%09red/hsa:7094%09red/hsa:5923%09red/hsa:3371%09red/hsa:5829%09red/hsa:2316%09red/…
Axon guidance	KEGG PATHWAY	hsa04360	37	129	7.95423e-06	0.000668405	NFATC3|EPHA6|EPHA5|SRGAP1|SRGAP3|CHP2|L1CAM|PLXNB2|FYN|MAPK1|SLIT3|SLIT2|ITGB1|ARHGEF12|NGEF|EPHB4|EFNA5|SEMA3C|UNC5D|SEMA3B|CFL1|ABLIM2|RASA1|SEMA3A|LRRC4C|PPP3CC|SEMA3E|SEMA3D|SEMA5A|ROBO1|PLXNA1|ROBO2|ROCK1|ROCK2|PPP3CA|PAK7|PAK2	http://www.genome.jp/kegg-bin/show_pathway?hsa04360/hsa:5062%09red/hsa:223117%09red/hsa:285220%09red/hsa:57144%09red/hsa:2534%09red/hsa:10512%09red/hsa:63928%09red/hsa:6586%09red/hsa:9723%09red/hsa:3897%09red/hsa:5530%09red/hsa:5533%09red/hsa:5921%09red/hsa:4775%09red/hsa:1072%09red/hsa:57689%09red/hsa:137970%09red/hsa:6092%09red/hsa:2044%09red/hsa:5361%09red/hsa:9037%09red/hsa:5594%09red/hsa:609…
Morphine addiction	KEGG PATHWAY	hsa05032	29	93	1.32659e-05	0.000668405	ADORA1|GABRR1|GABRG1|ADCY2|GABRA4|PDE11A|GNG13|GABRA1|ADRBK1|PDE1A|PDE3A|PDE3B|PDE7B|GNAO1|PRKCA|GNB4|GABRB1|GABRB3|PDE8B|ADCY5|KCNJ6|KCNJ5|GNAS|ADCY3|ADCY8|ADCY9|PDE4A|PDE4B|PDE4D	http://www.genome.jp/kegg-bin/show_pathway?hsa05032/hsa:5144%09red/hsa:59345%09red/hsa:5140%09red/hsa:5141%09red/hsa:5142%09red/hsa:156%09red/hsa:50940%09red/hsa:27115%09red/hsa:5578%09red/hsa:5136%09red/hsa:8622%09red/hsa:108%09red/hsa:109%09red/hsa:2565%09red/hsa:2562%09red/hsa:2560%09red/hsa:5139%09red/hsa:2569%09red/hsa:3763%09red/hsa:51764%09red/hsa:2775%09red/hsa:2778%09red/hsa:111%09red/hs…
Regulation of actin cytoskeleton	KEGG PATHWAY	hsa04810	53	215	1.3931e-05	0.000668405	MYH10|ENAH|ITGA3|EGFR|RRAS|MAP2K2|ITGA10|ITGAV|PDGFD|ARHGEF1|IQGAP1|IQGAP2|MYL9|PFN1|ARHGEF6|BCAR1|ARHGEF4|MYH9|EGF|MAPK1|PIK3R3|PXN|PPP1R12C|ITGB1|SRC|ARHGEF12|PDGFC|ITGB5|DIAPH2|DIAPH3|CHRM3|CHRM2|RDX|SSH2|CFL1|FGF7|FGFR2|PPP1CB|SOS2|FN1|ACTN4|VAV1|VAV3|VAV2|ROCK1|ROCK2|PIP5K1C|DOCK1|RRAS2|PAK7|ITGAD|PIK3CB|PAK2	http://www.genome.jp/kegg-bin/show_pathway?hsa04810/hsa:8503%09red/hsa:5062%09red/hsa:8515%09red/hsa:56034%09red/hsa:57144%09red/hsa:9564%09red/hsa:5962%09red/hsa:5594%09red/hsa:55740%09red/hsa:1956%09red/hsa:2335%09red/hsa:1131%09red/hsa:10398%09red/hsa:6237%09red/hsa:7410%09red/hsa:1072%09red/hsa:2252%09red/hsa:5605%09red/hsa:1950%09red/hsa:81%09red/hsa:5216%09red/hsa:5291%09red/hsa:9138%09red/…
Gap junction	KEGG PATHWAY	hsa04540	28	89	1.54843e-05	0.000668405	PLCB1|EGFR|MAP2K2|ITPR3|PDGFD|EGF|TUBA1C|CSNK1D|GUCY1A2|PRKG1|PRKG2|GRM5|GRM1|SRC|PDGFC|PLCB4|PRKCA|ITPR2|TUBA4A|GNAQ|ADCY5|SOS2|ADCY2|GNAS|ADCY3|ADCY8|ADCY9|MAPK1	http://www.genome.jp/kegg-bin/show_pathway?hsa04540/hsa:3709%09red/hsa:7277%09red/hsa:56034%09red/hsa:23236%09red/hsa:5332%09red/hsa:5578%09red/hsa:5605%09red/hsa:1950%09red/hsa:1956%09red/hsa:108%09red/hsa:109%09red/hsa:5594%09red/hsa:5593%09red/hsa:5592%09red/hsa:3710%09red/hsa:6655%09red/hsa:1453%09red/hsa:6714%09red/hsa:2911%09red/hsa:2915%09red/hsa:80310%09red/hsa:2776%09red/hsa:2778%09red/h…
ECM-receptor interaction	KEGG PATHWAY	hsa04512	27	87	2.88217e-05	0.0010664	TNC|HSPG2|CD36|AGRN|ITGA10|LAMA3|LAMB4|SV2C|ITGB1|LAMA1|LAMA2|ITGA3|ITGB5|LAMA5|CD44|CD47|COL4A5|COL5A1|COL4A3|DAG1|COL4A1|LAMC2|LAMC3|FN1|ITGAV|VWF|COL4A2	http://www.genome.jp/kegg-bin/show_pathway?hsa04512/hsa:3918%09red/hsa:8515%09red/hsa:3911%09red/hsa:948%09red/hsa:22798%09red/hsa:1289%09red/hsa:2335%09red/hsa:7450%09red/hsa:3371%09red/hsa:3339%09red/hsa:960%09red/hsa:961%09red/hsa:3693%09red/hsa:22987%09red/hsa:3675%09red/hsa:375790%09red/hsa:3908%09red/hsa:3909%09red/hsa:1287%09red/hsa:3688%09red/hsa:1285%09red/hsa:1284%09red/hsa:1282%09red/h…
Insulin secretion	KEGG PATHWAY	hsa04911	26	87	8.24831e-05	0.00252893	STX1A|CACNA1C|RAPGEF4|RYR2|KCNMA1|PCLO|PLCB1|PLCB4|PRKCA|GCK|CHRM3|ATP1B3|KCNMB2|KCNN3|KCNN2|ITPR3|ADCY5|VAMP2|GNAQ|ADCY2|SNAP23|ADCY3|ADCY8|ADCY9|ATF6B|GNAS	http://www.genome.jp/kegg-bin/show_pathway?hsa04911/hsa:8773%09red/hsa:23236%09red/hsa:11069%09red/hsa:3782%09red/hsa:27445%09red/hsa:483%09red/hsa:1131%09red/hsa:5578%09red/hsa:111%09red/hsa:3778%09red/hsa:108%09red/hsa:109%09red/hsa:10242%09red/hsa:3710%09red/hsa:5332%09red/hsa:775%09red/hsa:2645%09red/hsa:6844%09red/hsa:6804%09red/hsa:2776%09red/hsa:1388%09red/hsa:2778%09red/hsa:3781%09red/hsa…
Circadian entrainment	KEGG PATHWAY	hsa04713	28	97	8.7878e-05	0.00252893	RYR2|GNAO1|GRIA4|ADCY2|RYR1|RYR3|CACNA1C|GNG13|GUCY1A2|PRKG1|PRKG2|PLCB1|PLCB4|PRKCA|GNB4|PER1|ITPR3|GNAQ|ADCY5|KCNJ6|KCNJ5|GNAS|ADCY3|ADCY8|ADCY9|GRIN2B|GRIN2C|MAPK1	http://www.genome.jp/kegg-bin/show_pathway?hsa04713/hsa:59345%09red/hsa:23236%09red/hsa:2905%09red/hsa:2904%09red/hsa:5332%09red/hsa:5578%09red/hsa:111%09red/hsa:108%09red/hsa:109%09red/hsa:5594%09red/hsa:5593%09red/hsa:5592%09red/hsa:775%09red/hsa:5187%09red/hsa:2893%09red/hsa:2776%09red/hsa:51764%09red/hsa:2775%09red/hsa:2778%09red/hsa:2977%09red/hsa:6261%09red/hsa:6262%09red/hsa:6263%09red/hsa…
Small cell lung cancer	KEGG PATHWAY	hsa05222	25	86	0.000183301	0.00471291	FHIT|ITGA3|AKT1|LAMB4|TRAF5|RARB|PIK3CB|PIK3R3|ITGB1|LAMA1|LAMA2|LAMA3|LAMA5|RXRA|RXRB|COL4A5|COL4A3|COL4A2|COL4A1|LAMC2|LAMC3|FN1|ITGAV|CDK6|BCL2	http://www.genome.jp/kegg-bin/show_pathway?hsa05222/hsa:3918%09red/hsa:8503%09red/hsa:5915%09red/hsa:3911%09red/hsa:596%09red/hsa:22798%09red/hsa:2335%09red/hsa:6257%09red/hsa:6256%09red/hsa:7188%09red/hsa:2272%09red/hsa:3675%09red/hsa:5291%09red/hsa:207%09red/hsa:3908%09red/hsa:3909%09red/hsa:1287%09red/hsa:3688%09red/hsa:1285%09red/hsa:1284%09red/hsa:1282%09red/hsa:1021%09red/hsa:3685%09red/hsa…
PI3K-Akt signaling pathway	KEGG PATHWAY	hsa04151	72	346	0.000200162	0.00471291	AKT1|PPP2R1B|COL4A1|CDKN1A|ITGA3|EGFR|PRKAA2|FOXO3|LAMC2|ITGA10|LAMA3|PDGFD|GNG13|EFNA5|EGF|PIK3AP1|TSC1|YWHAZ|THEM4|PIK3CB|YWHAQ|EIF4E|MTCP1|LAMB4|HSP90AB1|OSMR|PIK3R3|GYS2|FLT1|C8orf44-SGK3|ITGB1|LAMA1|LAMA2|PDGFC|ITGB5|LAMA5|PRKCA|GNB4|PPP2R2B|PPP2R2A|RXRA|CHRM2|COL4A5|PRKCZ|VEGFA|COL4A2|TNC|PPP2R5E|FGF7|LAMC3|CDC37|RHEB|FGFR2|VWF|PHLPP2|HSP90AA1|COL4A3|SOS2|FN1|MAP2K2|CCND2|IRS1|ITGAV|MAPK1|C…	http://www.genome.jp/kegg-bin/show_pathway?hsa04151/hsa:3667%09red/hsa:3918%09red/hsa:59345%09red/hsa:8503%09red/hsa:8515%09red/hsa:3911%09red/hsa:56034%09red/hsa:1282%09red/hsa:118788%09red/hsa:22798%09red/hsa:9180%09red/hsa:5521%09red/hsa:6256%09red/hsa:7450%09red/hsa:5578%09red/hsa:5519%09red/hsa:7534%09red/hsa:3371%09red/hsa:7248%09red/hsa:1977%09red/hsa:2252%09red/hsa:1285%09red/hsa:5605%09r…
Long-term depression	KEGG PATHWAY	hsa04730	19	60	0.000323612	0.00698463	PLCB1|PPP2R1B|PLCB4|GNAQ|GRID2|PRKCA|GNAO1|ITPR3|GNAS|PLA2G4F|MAP2K2|RYR1|GUCY1A2|PRKG1|PRKG2|ITPR2|MAPK1|PLA2G4A|GRM1	http://www.genome.jp/kegg-bin/show_pathway?hsa04730/hsa:3709%09red/hsa:5594%09red/hsa:5593%09red/hsa:5321%09red/hsa:5519%09red/hsa:5578%09red/hsa:2895%09red/hsa:2775%09red/hsa:23236%09red/hsa:2977%09red/hsa:255189%09red/hsa:6261%09red/hsa:5605%09red/hsa:2776%09red/hsa:5332%09red/hsa:2911%09red/hsa:2778%09red/hsa:3710%09red/hsa:5592%09red
Purine metabolism	KEGG PATHWAY	hsa00230	40	169	0.000390235	0.00722474	POLA1|FHIT|AMPD3|POLR3D|RRM2|PDE11A|PDE3B|PAPSS1|DCK|ADK|PDE1A|PDE3A|XDH|PDE7B|POLD2|GUCY1A2|PRIM2|NT5C2|GUCY2D|PRUNE|ENTPD1|ENPP3|ENPP1|PDE4B|PDE8B|GMPS|ADCY5|NME7|ADCY2|NME2|ADCY3|ADCY8|ADCY9|AK5|POLE3|DGUOK|PDE4A|PDE6H|PDE4D|POLR3C	http://www.genome.jp/kegg-bin/show_pathway?hsa00230/hsa:5144%09red/hsa:58497%09red/hsa:5140%09red/hsa:5141%09red/hsa:5142%09red/hsa:27115%09red/hsa:661%09red/hsa:5149%09red/hsa:50940%09red/hsa:272%09red/hsa:8833%09red/hsa:1633%09red/hsa:8622%09red/hsa:5169%09red/hsa:2272%09red/hsa:3000%09red/hsa:108%09red/hsa:109%09red/hsa:5558%09red/hsa:7498%09red/hsa:54107%09red/hsa:5136%09red/hsa:5139%09red/hs…
Estrogen signaling pathway	KEGG PATHWAY	hsa04915	27	100	0.000390527	0.00722474	PLCB1|GNAO1|EGFR|AKT1|ADCY2|PIK3CB|HSP90AB1|MAPK1|PIK3R3|ADCY3|GRM1|SRC|GNAQ|PLCB4|ITPR2|ITPR3|SOS2|ADCY5|KCNJ6|KCNJ5|ESR1|GNAS|ADCY8|ADCY9|MAP2K2|HSP90AA1|ATF6B	http://www.genome.jp/kegg-bin/show_pathway?hsa04915/hsa:3709%09red/hsa:8503%09red/hsa:23236%09red/hsa:2099%09red/hsa:5605%09red/hsa:1956%09red/hsa:108%09red/hsa:109%09red/hsa:5594%09red/hsa:5332%09red/hsa:5291%09red/hsa:3710%09red/hsa:6655%09red/hsa:6714%09red/hsa:2776%09red/hsa:2911%09red/hsa:207%09red/hsa:3320%09red/hsa:3326%09red/hsa:1388%09red/hsa:2775%09red/hsa:2778%09red/hsa:111%09red/hsa:1…
Retrograde endocannabinoid signaling	KEGG PATHWAY	hsa04723	27	103	0.000648334	0.0111101	GNAO1|GABRG1|GRIA4|GABRB1|GABRA4|GABRA1|ADCY2|CACNA1C|GNG13|MAPK1|GABRR1|GRM5|GRM1|PLCB1|PLCB4|PRKCA|GNB4|ITPR2|ITPR3|GABRB3|GNAQ|ADCY5|KCNJ6|KCNJ5|ADCY3|ADCY8|ADCY9	http://www.genome.jp/kegg-bin/show_pathway?hsa04723/hsa:3709%09red/hsa:59345%09red/hsa:23236%09red/hsa:2562%09red/hsa:5578%09red/hsa:108%09red/hsa:109%09red/hsa:2565%09red/hsa:5594%09red/hsa:5332%09red/hsa:775%09red/hsa:2560%09red/hsa:3710%09red/hsa:2893%09red/hsa:2569%09red/hsa:2776%09red/hsa:2911%09red/hsa:2915%09red/hsa:51764%09red/hsa:2775%09red/hsa:111%09red/hsa:115%09red/hsa:114%09red/hsa:3…
Adherens junction	KEGG PATHWAY	hsa04520	21	73	0.000686336	0.0111101	NLK|SRC|PTPRF|ACTN4|MLLT4|EGFR|PTPN1|FYN|TCF7L1|TCF7L2|SMAD3|SMAD4|MAPK1|FER|CREBBP|SORBS1|PTPRM|LMO7|IQGAP1|CTNNA2|CTNNA3	http://www.genome.jp/kegg-bin/show_pathway?hsa04520/hsa:83439%09red/hsa:2241%09red/hsa:51701%09red/hsa:29119%09red/hsa:8826%09red/hsa:5797%09red/hsa:4301%09red/hsa:1387%09red/hsa:4008%09red/hsa:1496%09red/hsa:10580%09red/hsa:81%09red/hsa:4088%09red/hsa:4089%09red/hsa:6714%09red/hsa:5770%09red/hsa:5792%09red/hsa:6934%09red/hsa:5594%09red/hsa:2534%09red/hsa:1956%09red
Long-term potentiation	KEGG PATHWAY	hsa04720	20	69	0.000822341	0.0125286	PLCB1|PLCB4|PPP1CB|GNAQ|MAP2K2|PRKCA|ITPR3|CACNA1C|ADCY8|CAMK4|CHP2|GRIN2B|GRIN2C|MAPK1|GRM5|ITPR2|PPP3CA|PPP3CC|GRM1|CREBBP	http://www.genome.jp/kegg-bin/show_pathway?hsa04720/hsa:3709%09red/hsa:5594%09red/hsa:2776%09red/hsa:5530%09red/hsa:775%09red/hsa:5578%09red/hsa:1387%09red/hsa:814%09red/hsa:3710%09red/hsa:5500%09red/hsa:23236%09red/hsa:63928%09red/hsa:5605%09red/hsa:5533%09red/hsa:114%09red/hsa:2905%09red/hsa:2904%09red/hsa:5332%09red/hsa:2911%09red/hsa:2915%09red
Arrhythmogenic right ventricular cardiomyopathy (ARVC)	KEGG PATHWAY	hsa05412	21	75	0.00101153	0.0145548	ITGB1|TCF7L1|LAMA2|RYR2|ITGB5|ACTN4|SGCD|ITGA3|ITGA10|TCF7L2|CACNB4|CACNA1C|JUP|PKP2|ITGAV|CACNA2D3|DMD|LMNA|DAG1|CTNNA2|CTNNA3	http://www.genome.jp/kegg-bin/show_pathway?hsa05412/hsa:3688%09red/hsa:3675%09red/hsa:83439%09red/hsa:81%09red/hsa:3728%09red/hsa:8515%09red/hsa:55799%09red/hsa:29119%09red/hsa:785%09red/hsa:3685%09red/hsa:1605%09red/hsa:6444%09red/hsa:775%09red/hsa:6262%09red/hsa:5318%09red/hsa:1496%09red/hsa:4000%09red/hsa:1756%09red/hsa:6934%09red/hsa:3908%09red/hsa:3693%09red
Ubiquitin mediated proteolysis	KEGG PATHWAY	hsa04120	32	138	0.00206172	0.0281045	FZR1|WWP2|TRIM32|UBE2D4|HUWE1|UBE2D2|UBE2D3|FBXW11|RFWD2|UBA1|MID1|SMURF1|PIAS3|MAP3K1|ANAPC10|PARK2|SYVN1|UBE2G1|BIRC6|TCEB1|RCHY1|UBE2E1|UBE2E2|HERC3|RHOBTB1|BTRC|SOCS1|UBE2O|UBE2B|CUL4A|NEDD4L|UBE2S	http://www.genome.jp/kegg-bin/show_pathway?hsa04120/hsa:22954%09red/hsa:8651%09red/hsa:27338%09red/hsa:11060%09red/hsa:57448%09red/hsa:10393%09red/hsa:4281%09red/hsa:51619%09red/hsa:8945%09red/hsa:51343%09red/hsa:7326%09red/hsa:7324%09red/hsa:7325%09red/hsa:7322%09red/hsa:7323%09red/hsa:7320%09red/hsa:57154%09red/hsa:63893%09red/hsa:8451%09red/hsa:64326%09red/hsa:10401%09red/hsa:5071%09red/hsa:25…
Dilated cardiomyopathy	KEGG PATHWAY	hsa05414	23	91	0.00266248	0.0344791	RYR2|DMD|SGCD|ITGA3|ITGA10|TGFB3|TPM4|TPM2|CACNB4|CACNA1C|ITGB1|LAMA2|ITGB5|DAG1|CACNA2D3|LMNA|ADCY5|ADCY2|GNAS|ADCY3|ADCY8|ADCY9|ITGAV	http://www.genome.jp/kegg-bin/show_pathway?hsa05414/hsa:8515%09red/hsa:4000%09red/hsa:785%09red/hsa:6262%09red/hsa:3693%09red/hsa:108%09red/hsa:109%09red/hsa:6444%09red/hsa:3675%09red/hsa:775%09red/hsa:55799%09red/hsa:7169%09red/hsa:3908%09red/hsa:1756%09red/hsa:3688%09red/hsa:2778%09red/hsa:3685%09red/hsa:1605%09red/hsa:7171%09red/hsa:7043%09red/hsa:115%09red/hsa:114%09red/hsa:111%09red
Cholinergic synapse	KEGG PATHWAY	hsa04725	27	113	0.00285389	0.0351979	GNAO1|AKT1|PIK3CB|CACNA1C|FYN|CAMK4|GNG13|MAPK1|PIK3R3|PLCB1|PLCB4|PRKCA|GNB4|KCNQ5|CHRM3|CHRM2|KCNQ3|ITPR2|ITPR3|GNAQ|ADCY5|KCNJ6|ADCY2|ADCY3|ADCY8|ADCY9|BCL2	http://www.genome.jp/kegg-bin/show_pathway?hsa04725/hsa:3709%09red/hsa:59345%09red/hsa:8503%09red/hsa:596%09red/hsa:2534%09red/hsa:23236%09red/hsa:1131%09red/hsa:5578%09red/hsa:56479%09red/hsa:108%09red/hsa:109%09red/hsa:5594%09red/hsa:5332%09red/hsa:775%09red/hsa:5291%09red/hsa:3786%09red/hsa:1129%09red/hsa:2776%09red/hsa:207%09red/hsa:51764%09red/hsa:2775%09red/hsa:814%09red/hsa:111%09red/hsa:1…
GnRH signaling pathway	KEGG PATHWAY	hsa04912	23	92	0.00309498	0.0364363	MAP3K1|PLCB1|EGFR|MAP2K2|MAP2K6|ADCY2|CACNA1C|MAPK1|SRC|PLCB4|PRKCA|ITPR2|ITPR3|PLA2G4A|PLA2G4F|GNAQ|ADCY5|SOS2|PLD2|GNAS|ADCY3|ADCY8|ADCY9	http://www.genome.jp/kegg-bin/show_pathway?hsa04912/hsa:3709%09red/hsa:5321%09red/hsa:23236%09red/hsa:255189%09red/hsa:5578%09red/hsa:5605%09red/hsa:1956%09red/hsa:108%09red/hsa:109%09red/hsa:5608%09red/hsa:5594%09red/hsa:5332%09red/hsa:775%09red/hsa:3710%09red/hsa:5338%09red/hsa:6655%09red/hsa:6714%09red/hsa:2776%09red/hsa:2778%09red/hsa:111%09red/hsa:4214%09red/hsa:115%09red/hsa:114%09red
Dopaminergic synapse	KEGG PATHWAY	hsa04728	30	131	0.00341951	0.0374367	PPP2R1B|CLOCK|GNAO1|GRIA4|AKT1|CACNA1C|GNG13|PLCB1|PLCB4|PRKCA|GNB4|PPP2R2A|PPP2R2B|PPP2R5E|ITPR2|ITPR3|GNAQ|ADCY5|PPP1CB|KCNJ6|KCNJ5|GNAS|GSK3A|GRIN2B|MAOB|PPP2R5D|PPP3CA|ATF6B|PPP3CC|PPP2R5C	http://www.genome.jp/kegg-bin/show_pathway?hsa04728/hsa:3709%09red/hsa:59345%09red/hsa:23236%09red/hsa:5519%09red/hsa:2904%09red/hsa:4129%09red/hsa:5578%09red/hsa:5530%09red/hsa:5533%09red/hsa:5332%09red/hsa:775%09red/hsa:9575%09red/hsa:3710%09red/hsa:2893%09red/hsa:2776%09red/hsa:207%09red/hsa:2931%09red/hsa:5520%09red/hsa:5521%09red/hsa:51764%09red/hsa:5527%09red/hsa:1388%09red/hsa:2775%09red/h…
Amoebiasis	KEGG PATHWAY	hsa05146	26	109	0.00346903	0.0374367	TGFB3|LAMA1|SERPINB1|LAMB4|PIK3CB|PIK3R3|PLCB1|LAMA2|LAMA3|PLCB4|LAMA5|PRKCA|SERPINB9|COL4A5|COL5A1|COL4A3|COL4A2|COL4A1|LAMC2|LAMC3|SERPINB2|GNAQ|FN1|ACTN4|GNAS|GNA14	http://www.genome.jp/kegg-bin/show_pathway?hsa05146/hsa:3918%09red/hsa:8503%09red/hsa:3911%09red/hsa:23236%09red/hsa:22798%09red/hsa:1992%09red/hsa:5272%09red/hsa:5578%09red/hsa:2335%09red/hsa:81%09red/hsa:5055%09red/hsa:5332%09red/hsa:9630%09red/hsa:5291%09red/hsa:3908%09red/hsa:3909%09red/hsa:1287%09red/hsa:1285%09red/hsa:1284%09red/hsa:2776%09red/hsa:1282%09red/hsa:2778%09red/hsa:1289%09red/hs…
Vascular smooth muscle contraction	KEGG PATHWAY	hsa04270	28	121	0.00393344	0.0407505	ROCK1|MAP2K2|MYL9|CACNA1C|KCNMA1|ARHGEF1|GUCY1A2|PRKG1|PPP1R12C|PLCB1|ARHGEF12|PLCB4|PRKCA|ITPR2|ITPR3|PLA2G4A|PLA2G4F|ADCY5|KCNMB2|PPP1CB|GNAQ|ADCY2|GNAS|ADCY3|ADCY8|ADCY9|ROCK2|MAPK1	http://www.genome.jp/kegg-bin/show_pathway?hsa04270/hsa:3709%09red/hsa:5321%09red/hsa:23236%09red/hsa:255189%09red/hsa:10398%09red/hsa:5332%09red/hsa:5578%09red/hsa:5605%09red/hsa:3778%09red/hsa:108%09red/hsa:109%09red/hsa:10242%09red/hsa:9138%09red/hsa:54776%09red/hsa:5594%09red/hsa:5592%09red/hsa:775%09red/hsa:6093%09red/hsa:3710%09red/hsa:23365%09red/hsa:9475%09red/hsa:2776%09red/hsa:2778%09re…
HIF-1 signaling pathway	KEGG PATHWAY	hsa04066	25	106	0.0048116	0.047931	MKNK2|CDKN1A|EGFR|GAPDH|MAP2K2|EGF|FLT1|LTBR|PIK3CB|MAPK1|PIK3R3|EDN1|TCEB1|PDHA1|PRKCA|ENO1|VEGFA|EIF4E|AKT1|PFKFB3|PFKFB2|EIF4EBP1|MTOR|CREBBP|BCL2	http://www.genome.jp/kegg-bin/show_pathway?hsa04066/hsa:8503%09red/hsa:596%09red/hsa:1978%09red/hsa:1977%09red/hsa:5605%09red/hsa:1950%09red/hsa:2023%09red/hsa:1956%09red/hsa:5594%09red/hsa:5578%09red/hsa:5291%09red/hsa:4055%09red/hsa:7422%09red/hsa:6921%09red/hsa:207%09red/hsa:5160%09red/hsa:1026%09red/hsa:2872%09red/hsa:1387%09red/hsa:1906%09red/hsa:2321%09red/hsa:2597%09red/hsa:2475%09red/hsa:…
Salivary secretion	KEGG PATHWAY	hsa04970	22	90	0.0050423	0.0483687	RYR3|KCNMA1|GUCY1A2|PRKG1|PRKG2|PLCB1|PLCB4|PRKCA|CHRM3|ATP1B3|ITPR2|ITPR3|ADCY5|VAMP2|GNAQ|ADCY2|GNAS|ADCY3|ADCY8|ADCY9|ADRB2|BEST2	http://www.genome.jp/kegg-bin/show_pathway?hsa04970/hsa:3709%09red/hsa:154%09red/hsa:23236%09red/hsa:483%09red/hsa:1131%09red/hsa:5332%09red/hsa:5578%09red/hsa:3778%09red/hsa:108%09red/hsa:109%09red/hsa:5593%09red/hsa:5592%09red/hsa:3710%09red/hsa:6844%09red/hsa:54831%09red/hsa:2776%09red/hsa:2778%09red/hsa:2977%09red/hsa:111%09red/hsa:6263%09red/hsa:115%09red/hsa:114%09red
Non-small cell lung cancer	KEGG PATHWAY	hsa05223	15	54	0.00554917	0.0495304	RARB|SOS2|AKT1|PRKCA|PIK3CB|EGFR|RXRA|RXRB|FOXO3|MAP2K2|MAPK1|PIK3R3|CDK6|EGF|FHIT	http://www.genome.jp/kegg-bin/show_pathway?hsa05223/hsa:5578%09red/hsa:5594%09red/hsa:8503%09red/hsa:5915%09red/hsa:1021%09red/hsa:5291%09red/hsa:6257%09red/hsa:6256%09red/hsa:6655%09red/hsa:5605%09red/hsa:1950%09red/hsa:1956%09red/hsa:207%09red/hsa:2309%09red/hsa:2272%09red
Wnt signaling pathway	KEGG PATHWAY	hsa04310	31	141	0.00563073	0.0495304	FBXW11|SMAD4|SMAD3|NFATC3|ROCK2|CACYBP|PRICKLE1|PRICKLE2|PSEN1|CSNK1E|NLK|PLCB1|PLCB4|PRKCA|DAAM1|DAAM2|CCND2|CHP2|DVL1|TBL1X|LRP5|WNT2|BTRC|TCF7L1|TCF7L2|CXXC4|PPP3CA|CTBP2|PPP3CC|WNT10B|CREBBP	http://www.genome.jp/kegg-bin/show_pathway?hsa04310/hsa:1454%09red/hsa:23002%09red/hsa:23236%09red/hsa:63928%09red/hsa:4041%09red/hsa:144165%09red/hsa:6934%09red/hsa:5578%09red/hsa:7472%09red/hsa:5530%09red/hsa:5533%09red/hsa:23500%09red/hsa:8945%09red/hsa:4775%09red/hsa:5663%09red/hsa:1855%09red/hsa:4088%09red/hsa:4089%09red/hsa:1488%09red/hsa:894%09red/hsa:5332%09red/hsa:27101%09red/hsa:9475%09…
Pathways in cancer	KEGG PATHWAY	hsa05200	62	327	0.00573711	0.0495304	HDAC2|SUFU|SMAD4|CDKN1A|ITGA3|EGFR|MSH2|SMAD3|FGF7|TGFB3|ITGAV|FH|EGF|BCR|TRAF5|RARB|PIK3CB|NTRK1|LAMB4|HSP90AB1|JUP|DVL1|PIK3R3|ARNT2|DAPK3|TCEB1|ITGB1|LAMA1|LAMA2|LAMA3|LAMA5|PRKCA|RXRA|RXRB|COL4A5|VEGFA|COL4A2|COL4A1|HSP90AA1|LAMC2|LAMC3|AKT1|FGFR2|CTNNA2|CTNNA3|EPAS1|COL4A3|SOS2|FN1|MAP2K2|WNT2|TCF7L1|TCF7L2|MAPK1|RUNX1|CDK6|PTCH2|MTOR|CTBP2|WNT10B|CREBBP|BCL2	http://www.genome.jp/kegg-bin/show_pathway?hsa05200/hsa:3918%09red/hsa:8503%09red/hsa:5915%09red/hsa:3728%09red/hsa:3911%09red/hsa:29119%09red/hsa:596%09red/hsa:22798%09red/hsa:284217%09red/hsa:2271%09red/hsa:7188%09red/hsa:6256%09red/hsa:6934%09red/hsa:5578%09red/hsa:7472%09red/hsa:1855%09red/hsa:4436%09red/hsa:861%09red/hsa:1613%09red/hsa:9915%09red/hsa:6257%09red/hsa:2252%09red/hsa:5605%09red/…
Proteoglycans in cancer	KEGG PATHWAY	hsa05205	45	225	0.00661509	0.055268	CDKN1A|HSPG2|EGFR|RRAS|FGF7|ITGAV|HPSE2|IQGAP1|NANOG|PIK3CB|ARHGEF1|MAPK1|PIK3R3|PXN|PPP1R12C|PDCD4|ITGB1|SRC|ARHGEF12|RRAS2|ITGB5|ERBB4|PRKCA|CD44|RDX|GPC1|GPC3|VEGFA|FLNA|ITPR2|ITPR3|AKT1|PPP1CB|SOS2|FN1|ESR1|WNT2|VAV2|ROCK1|ROCK2|MAP2K2|ANK2|ANK3|MTOR|WNT10B	http://www.genome.jp/kegg-bin/show_pathway?hsa05205/hsa:3709%09red/hsa:8503%09red/hsa:3685%09red/hsa:2099%09red/hsa:5962%09red/hsa:2335%09red/hsa:7410%09red/hsa:6655%09red/hsa:5578%09red/hsa:7472%09red/hsa:6237%09red/hsa:5829%09red/hsa:3339%09red/hsa:2316%09red/hsa:960%09red/hsa:2252%09red/hsa:2066%09red/hsa:5605%09red/hsa:287%09red/hsa:3693%09red/hsa:288%09red/hsa:9138%09red/hsa:1956%09red/hsa:5…
Circadian rhythm	KEGG PATHWAY	hsa04710	10	31	0.00724379	0.0586295	FBXW11|PER1|CLOCK|PRKAG2|RORB|RORA|PRKAA2|CSNK1D|CSNK1E|BTRC	http://www.genome.jp/kegg-bin/show_pathway?hsa04710/hsa:51422%09red/hsa:9575%09red/hsa:6096%09red/hsa:6095%09red/hsa:1453%09red/hsa:8945%09red/hsa:5563%09red/hsa:1454%09red/hsa:5187%09red/hsa:23291%09red
Hippo signaling pathway	KEGG PATHWAY	hsa04390	33	156	0.00804903	0.0631727	PPP2R1B|FBXW11|SMAD4|SMAD3|BMPR1A|TGFB3|CCND2|BBC3|TEAD1|YWHAZ|DLG3|WNT10B|YWHAQ|MPP5|CSNK1D|CSNK1E|CRB1|PPP2R2A|PPP2R2B|STK3|DVL1|CTNNA2|CTNNA3|BMP7|PPP1CB|WNT2|BTRC|TCF7L1|TCF7L2|SCRIB|CTGF|PRKCZ|AMOT	http://www.genome.jp/kegg-bin/show_pathway?hsa04390/hsa:23513%09red/hsa:29119%09red/hsa:27113%09red/hsa:6934%09red/hsa:7472%09red/hsa:5519%09red/hsa:7534%09red/hsa:657%09red/hsa:8945%09red/hsa:1855%09red/hsa:4088%09red/hsa:4089%09red/hsa:6788%09red/hsa:894%09red/hsa:655%09red/hsa:5590%09red/hsa:83439%09red/hsa:1453%09red/hsa:7003%09red/hsa:1454%09red/hsa:10971%09red/hsa:5520%09red/hsa:5521%09red/…
GABAergic synapse	KEGG PATHWAY	hsa04727	21	90	0.0105435	0.0803166	SRC|GABRB3|GABARAPL1|KCNJ6|GABRA1|ADCY5|PRKCA|GNB4|GABRG1|CACNA1C|ADCY8|ADCY9|GNG13|GABRA4|GNAO1|SLC38A1|ADCY3|GABRR1|ADCY2|GABRB1|GPHN	http://www.genome.jp/kegg-bin/show_pathway?hsa04727/hsa:5578%09red/hsa:2565%09red/hsa:59345%09red/hsa:51764%09red/hsa:2562%09red/hsa:775%09red/hsa:2775%09red/hsa:2560%09red/hsa:2569%09red/hsa:109%09red/hsa:108%09red/hsa:111%09red/hsa:81539%09red/hsa:115%09red/hsa:114%09red/hsa:6714%09red/hsa:3763%09red/hsa:10243%09red/hsa:23710%09red/hsa:2557%09red/hsa:2554%09red
Insulin signaling pathway	KEGG PATHWAY	hsa04910	30	142	0.0113797	0.0842096	MKNK2|PRKAG2|PRKAA2|MAP2K2|SORBS1|TSC1|INPPL1|PIK3CB|PDE3A|PDE3B|MAPK1|PIK3R3|FASN|GCK|PRKCZ|MTOR|PRKAR1A|PRKAR1B|EIF4E|PPP1CB|PTPN1|SOCS1|SOS2|AKT1|IRS1|IRS2|PTPRF|GYS2|EIF4EBP1|RHEB	http://www.genome.jp/kegg-bin/show_pathway?hsa04910/hsa:3667%09red/hsa:8651%09red/hsa:8503%09red/hsa:51422%09red/hsa:5140%09red/hsa:1978%09red/hsa:5573%09red/hsa:5575%09red/hsa:7248%09red/hsa:1977%09red/hsa:5605%09red/hsa:10580%09red/hsa:5594%09red/hsa:8660%09red/hsa:5590%09red/hsa:5139%09red/hsa:5291%09red/hsa:2998%09red/hsa:2645%09red/hsa:3636%09red/hsa:6655%09red/hsa:5792%09red/hsa:207%09red/h…
Serotonergic synapse	KEGG PATHWAY	hsa04726	25	114	0.012528	0.0872955	GNAO1|ITPR3|CACNA1C|GNG13|MAPK1|PLCB1|PLCB4|PRKCA|GNB4|TPH2|KCNN2|ITPR2|GABRB1|PLA2G4A|GABRB3|PLA2G4F|GNAQ|ADCY5|KCNJ6|KCNJ5|GNAS|APP|MAOB|HTR3B|CYP2C18	http://www.genome.jp/kegg-bin/show_pathway?hsa04726/hsa:3709%09red/hsa:59345%09red/hsa:5321%09red/hsa:23236%09red/hsa:351%09red/hsa:255189%09red/hsa:4129%09red/hsa:121278%09red/hsa:2562%09red/hsa:5578%09red/hsa:9177%09red/hsa:5594%09red/hsa:5332%09red/hsa:775%09red/hsa:2560%09red/hsa:3710%09red/hsa:2776%09red/hsa:1562%09red/hsa:51764%09red/hsa:2775%09red/hsa:2778%09red/hsa:3781%09red/hsa:111%09re…
Glycosaminoglycan biosynthesis - heparan sulfate / heparin	KEGG PATHWAY	hsa00534	8	24	0.0128078	0.0872955	HS2ST1|EXT1|EXTL1|NDST4|XYLT1|HS6ST1|HS6ST3|B3GAT3	http://www.genome.jp/kegg-bin/show_pathway?hsa00534/hsa:2134%09red/hsa:64579%09red/hsa:64131%09red/hsa:2131%09red/hsa:9394%09red/hsa:26229%09red/hsa:266722%09red/hsa:9653%09red
Dorso-ventral axis formation	KEGG PATHWAY	hsa04320	8	24	0.0128078	0.0872955	SOS2|ETV6|EGFR|NOTCH1|NOTCH3|ETS2|MAPK1|FMN2	http://www.genome.jp/kegg-bin/show_pathway?hsa04320/hsa:5594%09red/hsa:2114%09red/hsa:56776%09red/hsa:2120%09red/hsa:6655%09red/hsa:1956%09red/hsa:4854%09red/hsa:4851%09red
Phosphatidylinositol signaling system	KEGG PATHWAY	hsa04070	19	81	0.013766	0.0914203	PLCB1|PLCB4|INPPL1|PI4KA|IMPA1|PRKCA|CDS1|PIK3CB|INPP4B|PI4K2B|DGKB|PIP5K1C|SYNJ1|SYNJ2|ITPR2|PIK3R3|MTM1|ITPR3|DGKH	http://www.genome.jp/kegg-bin/show_pathway?hsa04070/hsa:3709%09red/hsa:1040%09red/hsa:8503%09red/hsa:5332%09red/hsa:5578%09red/hsa:5291%09red/hsa:3710%09red/hsa:1607%09red/hsa:23236%09red/hsa:3636%09red/hsa:5297%09red/hsa:8821%09red/hsa:8871%09red/hsa:23396%09red/hsa:160851%09red/hsa:8867%09red/hsa:3612%09red/hsa:4534%09red/hsa:55300%09red
Bacterial invasion of epithelial cells	KEGG PATHWAY	hsa05100	18	76	0.0147281	0.0953644	ITGB1|SRC|DNM3|FN1|BCAR1|PIK3CB|DOCK1|CD2AP|PIK3R3|SEPT8|ARHGAP10|DNM2|PXN|SEPT2|SEPT11|ELMO1|CTNNA2|CTNNA3	http://www.genome.jp/kegg-bin/show_pathway?hsa05100/hsa:23607%09red/hsa:3688%09red/hsa:8503%09red/hsa:1793%09red/hsa:5291%09red/hsa:29119%09red/hsa:5829%09red/hsa:23176%09red/hsa:1785%09red/hsa:1496%09red/hsa:9844%09red/hsa:55752%09red/hsa:6714%09red/hsa:2335%09red/hsa:79658%09red/hsa:9564%09red/hsa:26052%09red/hsa:4735%09red
Leukocyte transendothelial migration	KEGG PATHWAY	hsa04670	25	118	0.0190694	0.120463	CLDN10|CLDN11|RAPGEF4|ARHGAP5|MYL9|PECAM1|MLLT4|PIK3CB|PIK3R3|CTNNA2|PXN|ITGB1|JAM3|PRKCA|RHOH|VASP|BCAR1|F11R|CTNNA3|ACTN4|VAV1|VAV3|VAV2|ROCK1|ROCK2	http://www.genome.jp/kegg-bin/show_pathway?hsa04670/hsa:8503%09red/hsa:29119%09red/hsa:11069%09red/hsa:7410%09red/hsa:10398%09red/hsa:5578%09red/hsa:5829%09red/hsa:4301%09red/hsa:81%09red/hsa:5175%09red/hsa:9071%09red/hsa:6093%09red/hsa:5291%09red/hsa:5010%09red/hsa:9475%09red/hsa:9564%09red/hsa:7409%09red/hsa:7408%09red/hsa:50848%09red/hsa:3688%09red/hsa:83700%09red/hsa:399%09red/hsa:1496%09red/…
Hypertrophic cardiomyopathy (HCM)	KEGG PATHWAY	hsa05410	19	84	0.0200418	0.123591	ITGB1|LAMA2|ITGA3|ITGB5|PRKAA2|TPM4|RYR2|TPM2|ITGAV|CACNB4|PRKAG2|CACNA1C|ITGA10|TGFB3|DAG1|CACNA2D3|DMD|LMNA|SGCD	http://www.genome.jp/kegg-bin/show_pathway?hsa05410/hsa:3688%09red/hsa:3675%09red/hsa:5563%09red/hsa:4000%09red/hsa:775%09red/hsa:8515%09red/hsa:55799%09red/hsa:785%09red/hsa:3685%09red/hsa:7171%09red/hsa:1605%09red/hsa:51422%09red/hsa:6262%09red/hsa:7043%09red/hsa:3693%09red/hsa:7169%09red/hsa:6444%09red/hsa:3908%09red/hsa:1756%09red
Endometrial cancer	KEGG PATHWAY	hsa05213	13	52	0.023078	0.13577	SOS2|AKT1|PIK3CB|EGFR|TCF7L1|TCF7L2|FOXO3|MAP2K2|MAPK1|PIK3R3|EGF|CTNNA2|CTNNA3	http://www.genome.jp/kegg-bin/show_pathway?hsa05213/hsa:83439%09red/hsa:5594%09red/hsa:8503%09red/hsa:29119%09red/hsa:6655%09red/hsa:5605%09red/hsa:1950%09red/hsa:207%09red/hsa:1956%09red/hsa:5291%09red/hsa:1496%09red/hsa:6934%09red/hsa:2309%09red
B cell receptor signaling pathway	KEGG PATHWAY	hsa04662	17	74	0.0233155	0.13577	NFATC3|SOS2|INPPL1|AKT1|VAV1|PIK3CB|DAPP1|CHP2|NFKBIB|MAP2K2|VAV2|MAPK1|PIK3R3|PPP3CA|PPP3CC|VAV3|PIK3AP1	http://www.genome.jp/kegg-bin/show_pathway?hsa04662/hsa:118788%09red/hsa:5594%09red/hsa:8503%09red/hsa:5530%09red/hsa:5533%09red/hsa:5291%09red/hsa:7410%09red/hsa:27071%09red/hsa:4793%09red/hsa:3636%09red/hsa:63928%09red/hsa:6655%09red/hsa:5605%09red/hsa:207%09red/hsa:7409%09red/hsa:4775%09red/hsa:10451%09red
VEGF signaling pathway	KEGG PATHWAY	hsa04370	15	63	0.0235893	0.13577	SRC|AKT1|PRKCA|PIK3CB|CHP2|MAP2K2|MAPK1|PIK3R3|PXN|PPP3CA|VEGFA|PLA2G4A|PPP3CC|MAPKAPK3|PLA2G4F	http://www.genome.jp/kegg-bin/show_pathway?hsa04370/hsa:5578%09red/hsa:5594%09red/hsa:8503%09red/hsa:5530%09red/hsa:5533%09red/hsa:5291%09red/hsa:5829%09red/hsa:7867%09red/hsa:63928%09red/hsa:255189%09red/hsa:5605%09red/hsa:7422%09red/hsa:6714%09red/hsa:207%09red/hsa:5321%09red
mRNA surveillance pathway	KEGG PATHWAY	hsa03015	20	92	0.0260735	0.146805	GSPT1|PPP1CB|PPP2R1B|PABPC1|SRRM1|PABPC4|SYMPK|PPP2R2A|SMG7|CSTF3|PPP2R2B|CASC3|UPF3A|WDR33|UPF2|PPP2R5D|PPP2R5E|SMG1|CPSF3|PPP2R5C	http://www.genome.jp/kegg-bin/show_pathway?hsa03015/hsa:2935%09red/hsa:5520%09red/hsa:5521%09red/hsa:26986%09red/hsa:5527%09red/hsa:5519%09red/hsa:10250%09red/hsa:8761%09red/hsa:26019%09red/hsa:5528%09red/hsa:5529%09red/hsa:5500%09red/hsa:9887%09red/hsa:65110%09red/hsa:8189%09red/hsa:1479%09red/hsa:23049%09red/hsa:55339%09red/hsa:51692%09red/hsa:22794%09red
Tight junction	KEGG PATHWAY	hsa04530	27	134	0.0282054	0.153324	MYH10|PPP2R1B|CLDN11|SPTAN1|SYMPK|CLDN10|RRAS|AKT1|MYL9|MLLT4|MYH9|MPP5|MAGI2|MAGI1|MPDZ|SRC|RRAS2|JAM3|PRKCA|PPP2R2A|PPP2R2B|PRKCZ|F11R|CTNNA3|EXOC4|ACTN4|CTNNA2	http://www.genome.jp/kegg-bin/show_pathway?hsa04530/hsa:8777%09red/hsa:29119%09red/hsa:6709%09red/hsa:10398%09red/hsa:5578%09red/hsa:5519%09red/hsa:6237%09red/hsa:4301%09red/hsa:81%09red/hsa:9223%09red/hsa:9071%09red/hsa:5590%09red/hsa:5010%09red/hsa:9863%09red/hsa:8189%09red/hsa:60412%09red/hsa:6714%09red/hsa:207%09red/hsa:50848%09red/hsa:5520%09red/hsa:5521%09red/hsa:83700%09red/hsa:4627%09red/…
Notch signaling pathway	KEGG PATHWAY	hsa04330	12	48	0.0284152	0.153324	HDAC2|MAML2|MAML3|RBPJ|PSEN1|NOTCH1|NOTCH3|DVL1|NUMB|CTBP2|NCOR2|CREBBP	http://www.genome.jp/kegg-bin/show_pathway?hsa04330/hsa:9612%09red/hsa:8650%09red/hsa:1387%09red/hsa:3066%09red/hsa:5663%09red/hsa:1855%09red/hsa:55534%09red/hsa:4854%09red/hsa:1488%09red/hsa:84441%09red/hsa:3516%09red/hsa:4851%09red
ErbB signaling pathway	KEGG PATHWAY	hsa04012	19	88	0.0315864	0.166957	SRC|NRG2|SOS2|ERBB4|AKT1|PRKCA|CDKN1A|EGFR|PIK3CB|MAP2K2|PIK3R3|MTOR|BTC|EIF4EBP1|NRG3|PAK7|EGF|PAK2|MAPK1	http://www.genome.jp/kegg-bin/show_pathway?hsa04012/hsa:6655%09red/hsa:1026%09red/hsa:685%09red/hsa:5594%09red/hsa:8503%09red/hsa:5062%09red/hsa:5578%09red/hsa:5291%09red/hsa:57144%09red/hsa:5605%09red/hsa:2066%09red/hsa:2475%09red/hsa:10718%09red/hsa:1950%09red/hsa:1956%09red/hsa:9542%09red/hsa:6714%09red/hsa:1978%09red/hsa:207%09red
Oocyte meiosis	KEGG PATHWAY	hsa04114	23	112	0.0333655	0.16846	PPP2R1B|FBXW11|CHP2|YWHAZ|SPDYA|YWHAQ|ANAPC10|MAPK1|SLK|ITPR2|ITPR3|PPP2R5E|ADCY5|PPP1CB|ADCY2|ADCY3|BTRC|ADCY8|ADCY9|PPP2R5D|PPP3CA|PPP3CC|PPP2R5C	http://www.genome.jp/kegg-bin/show_pathway?hsa04114/hsa:245711%09red/hsa:3709%09red/hsa:63928%09red/hsa:10393%09red/hsa:9748%09red/hsa:5519%09red/hsa:5530%09red/hsa:5533%09red/hsa:7534%09red/hsa:8945%09red/hsa:108%09red/hsa:109%09red/hsa:5594%09red/hsa:3710%09red/hsa:10971%09red/hsa:5527%09red/hsa:5528%09red/hsa:5529%09red/hsa:5500%09red/hsa:111%09red/hsa:115%09red/hsa:114%09red/hsa:23291%09red
Renal cell carcinoma	KEGG PATHWAY	hsa05211	15	66	0.0348487	0.16846	EPAS1|TGFB3|SOS2|AKT1|TCEB1|ARNT2|MAP2K2|MAPK1|PIK3R3|CREBBP|FH|VEGFA|PAK7|PIK3CB|PAK2	http://www.genome.jp/kegg-bin/show_pathway?hsa05211/hsa:2034%09red/hsa:5594%09red/hsa:8503%09red/hsa:5062%09red/hsa:1387%09red/hsa:57144%09red/hsa:9915%09red/hsa:5291%09red/hsa:6655%09red/hsa:5605%09red/hsa:7043%09red/hsa:2271%09red/hsa:7422%09red/hsa:6921%09red/hsa:207%09red
Protein processing in endoplasmic reticulum	KEGG PATHWAY	hsa04141	32	167	0.0348755	0.16846	RPN1|RPN2|RAD23B|UBE2D4|UBE2D2|UBE2D3|NPLOC4|SEC31B|SEC31A|HSP90AB1|HYOU1|DNAJB1|PARK2|SYVN1|CAPN2|DNAJC10|RRBP1|UGGT2|OS9|SEL1L|UBE2G1|HSPBP1|DNAJC5B|ERP29|UBE2E1|UBE2E2|LMAN1|PDIA3|HSP90AA1|ATF6B|ATF6|BCL2	http://www.genome.jp/kegg-bin/show_pathway?hsa04141/hsa:6185%09red/hsa:6184%09red/hsa:596%09red/hsa:25956%09red/hsa:10961%09red/hsa:54431%09red/hsa:3337%09red/hsa:824%09red/hsa:2923%09red/hsa:6238%09red/hsa:51619%09red/hsa:7326%09red/hsa:7324%09red/hsa:7325%09red/hsa:6400%09red/hsa:7323%09red/hsa:5887%09red/hsa:7322%09red/hsa:85479%09red/hsa:22872%09red/hsa:5071%09red/hsa:22926%09red/hsa:10525%09…
ABC transporters	KEGG PATHWAY	hsa02010	11	44	0.0350652	0.16846	ABCA12|ABCA13|ABCD2|ABCD1|ABCB10|ABCB7|ABCA1|ABCC4|ABCA2|ABCC3|ABCA9	http://www.genome.jp/kegg-bin/show_pathway?hsa02010/hsa:22%09red/hsa:10257%09red/hsa:19%09red/hsa:10350%09red/hsa:23456%09red/hsa:26154%09red/hsa:225%09red/hsa:8714%09red/hsa:20%09red/hsa:215%09red/hsa:154664%09red
Prostate cancer	KEGG PATHWAY	hsa05215	19	89	0.0351229	0.16846	PDGFC|PDGFD|SOS2|AKT1|CDKN1A|EGFR|TCF7L1|TCF7L2|HSP90AB1|MAP2K2|PIK3CB|MTOR|HSP90AA1|PIK3R3|MAPK1|FGFR2|EGF|CREBBP|BCL2	http://www.genome.jp/kegg-bin/show_pathway?hsa05215/hsa:1026%09red/hsa:3320%09red/hsa:80310%09red/hsa:8503%09red/hsa:56034%09red/hsa:5594%09red/hsa:2263%09red/hsa:596%09red/hsa:83439%09red/hsa:5291%09red/hsa:6655%09red/hsa:5605%09red/hsa:1950%09red/hsa:207%09red/hsa:1956%09red/hsa:1387%09red/hsa:2475%09red/hsa:3326%09red/hsa:6934%09red
Thyroid hormone synthesis	KEGG PATHWAY	hsa04918	16	72	0.0362611	0.170757	LRP2|PLCB1|PLCB4|GNAQ|ADCY2|GNAS|PRKCA|ADCY5|ADCY3|ADCY8|ADCY9|ATP1B3|GPX6|ITPR2|ITPR3|ATF6B	http://www.genome.jp/kegg-bin/show_pathway?hsa04918/hsa:3709%09red/hsa:2776%09red/hsa:257202%09red/hsa:1388%09red/hsa:5578%09red/hsa:2778%09red/hsa:3710%09red/hsa:23236%09red/hsa:111%09red/hsa:115%09red/hsa:483%09red/hsa:114%09red/hsa:108%09red/hsa:109%09red/hsa:5332%09red/hsa:4036%09red
Gastric acid secretion	KEGG PATHWAY	hsa04971	16	75	0.0506429	0.234224	PLCB1|PLCB4|GNAQ|ADCY2|GNAS|PRKCA|CA2|ADCY3|CHRM3|ATP1B3|ADCY9|ADCY8|ADCY5|SLC26A7|ITPR2|ITPR3	http://www.genome.jp/kegg-bin/show_pathway?hsa04971/hsa:760%09red/hsa:3709%09red/hsa:2776%09red/hsa:483%09red/hsa:5578%09red/hsa:2778%09red/hsa:3710%09red/hsa:23236%09red/hsa:111%09red/hsa:115%09red/hsa:114%09red/hsa:108%09red/hsa:109%09red/hsa:1131%09red/hsa:115111%09red/hsa:5332%09red
Prion diseases	KEGG PATHWAY	hsa05020	9	36	0.0538576	0.244721	FYN|NOTCH1|MAP2K2|MAPK1|C5|STIP1|C7|NCAM1|NCAM2	http://www.genome.jp/kegg-bin/show_pathway?hsa05020/hsa:5594%09red/hsa:2534%09red/hsa:4684%09red/hsa:4685%09red/hsa:5605%09red/hsa:727%09red/hsa:4851%09red/hsa:10963%09red/hsa:730%09red
Amphetamine addiction	KEGG PATHWAY	hsa05031	15	70	0.0553191	0.247028	STX1A|ADCY5|CACNA1C|PPP1CB|GRIN2C|PRKCA|GNAS|CAMK4|GRIA4|CHP2|GRIN2B|MAOB|PPP3CA|ATF6B|PPP3CC	http://www.genome.jp/kegg-bin/show_pathway?hsa05031/hsa:5578%09red/hsa:5530%09red/hsa:1388%09red/hsa:6804%09red/hsa:2893%09red/hsa:814%09red/hsa:5500%09red/hsa:63928%09red/hsa:775%09red/hsa:111%09red/hsa:2905%09red/hsa:2904%09red/hsa:5533%09red/hsa:4129%09red/hsa:2778%09red
Apoptosis	KEGG PATHWAY	hsa04210	18	88	0.057149	0.250874	PPP3CC|AKT1|PIK3CB|IRAK1|NTRK1|TRADD|CHP2|RIPK1|TNFRSF10B|TNFRSF10A|PIK3R3|CAPN2|PRKAR1B|IL1RAP|PPP3CA|BCL2|CFLAR|PRKAR1A	http://www.genome.jp/kegg-bin/show_pathway?hsa04210/hsa:4914%09red/hsa:824%09red/hsa:8503%09red/hsa:5530%09red/hsa:5533%09red/hsa:3556%09red/hsa:8837%09red/hsa:5291%09red/hsa:5573%09red/hsa:63928%09red/hsa:5575%09red/hsa:8797%09red/hsa:8795%09red/hsa:8717%09red/hsa:596%09red/hsa:8737%09red/hsa:207%09red/hsa:3654%09red
Ether lipid metabolism	KEGG PATHWAY	hsa00565	10	42	0.0583737	0.25198	PLA2G16|AGPS|PPAP2B|PLD2|PLD3|CEPT1|PPAP2A|PLA2G4A|PAFAH1B1|PLA2G4F	http://www.genome.jp/kegg-bin/show_pathway?hsa00565/hsa:5321%09red/hsa:23646%09red/hsa:8540%09red/hsa:5338%09red/hsa:255189%09red/hsa:5048%09red/hsa:10390%09red/hsa:8613%09red/hsa:11145%09red/hsa:8611%09red
Endocrine and other factor-regulated calcium reabsorption	KEGG PATHWAY	hsa04961	11	48	0.0617657	0.260821	PLCB1|VDR|PLCB4|GNAQ|ESR1|PRKCA|GNAS|ADCY9|ATP1B3|DNM3|DNM2	http://www.genome.jp/kegg-bin/show_pathway?hsa04961/hsa:5578%09red/hsa:2776%09red/hsa:483%09red/hsa:2778%09red/hsa:23236%09red/hsa:2099%09red/hsa:1785%09red/hsa:7421%09red/hsa:115%09red/hsa:26052%09red/hsa:5332%09red
Melanogenesis	KEGG PATHWAY	hsa04916	20	101	0.0624358	0.260821	PLCB1|PLCB4|GNAQ|ADCY2|GNAS|PRKCA|GNAO1|WNT10B|ADCY3|ADCY8|ADCY9|TCF7L2|TCF7L1|MAP2K2|DVL1|ADCY5|WNT2|EDN1|MAPK1|CREBBP	http://www.genome.jp/kegg-bin/show_pathway?hsa04916/hsa:5578%09red/hsa:83439%09red/hsa:5594%09red/hsa:7472%09red/hsa:5332%09red/hsa:111%09red/hsa:2775%09red/hsa:1387%09red/hsa:1906%09red/hsa:7480%09red/hsa:23236%09red/hsa:5605%09red/hsa:1855%09red/hsa:2776%09red/hsa:115%09red/hsa:114%09red/hsa:108%09red/hsa:109%09red/hsa:6934%09red/hsa:2778%09red
mTOR signaling pathway	KEGG PATHWAY	hsa04150	13	60	0.0660881	0.271696	VEGFA|EIF4EBP1|PRKCA|PIK3CB|IRS1|PRKAA2|AKT1|MAPK1|MTOR|EIF4E|PIK3R3|RHEB|TSC1	http://www.genome.jp/kegg-bin/show_pathway?hsa04150/hsa:3667%09red/hsa:5578%09red/hsa:5594%09red/hsa:8503%09red/hsa:1978%09red/hsa:5291%09red/hsa:7248%09red/hsa:1977%09red/hsa:5563%09red/hsa:7422%09red/hsa:2475%09red/hsa:6009%09red/hsa:207%09red
MAPK signaling pathway	KEGG PATHWAY	hsa04010	45	260	0.0675678	0.272559	TGFB3|MKNK2|RRAS2|EGFR|JUND|CHP2|RRAS|MAP2K2|NFATC3|MAP2K6|MAPKAPK3|EGF|PPM1B|PPM1A|GADD45B|CACNA1C|NTRK1|NTRK2|CACNB4|MAPK1|NF1|NLK|TAOK3|NTF3|SRF|TAOK1|PRKCA|PLA2G4F|STK3|FLNA|FGF7|CACNA2D3|PLA2G4A|FGFR2|RASA1|SOS2|RPS6KA4|RASGRF1|RASGRF2|AKT1|MEF2C|MAP3K1|PPP3CA|PPP3CC|PAK2	http://www.genome.jp/kegg-bin/show_pathway?hsa04010/hsa:5062%09red/hsa:3727%09red/hsa:4908%09red/hsa:255189%09red/hsa:6722%09red/hsa:57551%09red/hsa:51347%09red/hsa:5321%09red/hsa:5578%09red/hsa:5924%09red/hsa:5530%09red/hsa:5533%09red/hsa:5921%09red/hsa:6237%09red/hsa:4775%09red/hsa:785%09red/hsa:2316%09red/hsa:2252%09red/hsa:5605%09red/hsa:1950%09red/hsa:1956%09red/hsa:22800%09red/hsa:4208%09re…
Pancreatic secretion	KEGG PATHWAY	hsa04972	19	96	0.0684029	0.272559	PLCB1|PLCB4|GNAQ|ADCY2|GNAS|PRKCA|CA2|RYR2|CHRM3|ATP1B3|ADCY9|ADCY8|PNLIP|ADCY5|ITPR2|ITPR3|ADCY3|KCNMA1|CLCA4	http://www.genome.jp/kegg-bin/show_pathway?hsa04972/hsa:760%09red/hsa:3709%09red/hsa:5406%09red/hsa:2776%09red/hsa:483%09red/hsa:5578%09red/hsa:2778%09red/hsa:3710%09red/hsa:23236%09red/hsa:22802%09red/hsa:6262%09red/hsa:3778%09red/hsa:115%09red/hsa:114%09red/hsa:108%09red/hsa:109%09red/hsa:1131%09red/hsa:111%09red/hsa:5332%09red
Shigellosis	KEGG PATHWAY	hsa05131	13	61	0.0737835	0.286659	ITGB1|SRC|FBXW11|NFKBIB|CD44|BTRC|UBE2D2|ROCK1|ROCK2|PFN1|MAPK1|DOCK1|ELMO1	http://www.genome.jp/kegg-bin/show_pathway?hsa05131/hsa:3688%09red/hsa:5594%09red/hsa:1793%09red/hsa:6093%09red/hsa:4793%09red/hsa:960%09red/hsa:9475%09red/hsa:8945%09red/hsa:7322%09red/hsa:9844%09red/hsa:5216%09red/hsa:6714%09red/hsa:23291%09red
Fc gamma R-mediated phagocytosis	KEGG PATHWAY	hsa04666	18	91	0.0749983	0.286659	PPAP2B|PLD2|AKT1|PRKCA|VAV3|PIK3CB|VAV2|PPAP2A|INPPL1|PLA2G4F|VAV1|PIP5K1C|MAPK1|PIK3R3|CFL1|DNM2|PLA2G4A|VASP	http://www.genome.jp/kegg-bin/show_pathway?hsa04666/hsa:5578%09red/hsa:5594%09red/hsa:8503%09red/hsa:5321%09red/hsa:5291%09red/hsa:1072%09red/hsa:10451%09red/hsa:3636%09red/hsa:1785%09red/hsa:255189%09red/hsa:207%09red/hsa:8611%09red/hsa:7409%09red/hsa:7408%09red/hsa:7410%09red/hsa:5338%09red/hsa:8613%09red/hsa:23396%09red
Chronic myeloid leukemia	KEGG PATHWAY	hsa05220	15	73	0.0752618	0.286659	HDAC2|SOS2|AKT1|SMAD4|CDKN1A|SMAD3|MAP2K2|RUNX1|PIK3R3|CDK6|MAPK1|CTBP2|TGFB3|PIK3CB|BCR	http://www.genome.jp/kegg-bin/show_pathway?hsa05220/hsa:1026%09red/hsa:5594%09red/hsa:8503%09red/hsa:1021%09red/hsa:5291%09red/hsa:861%09red/hsa:4089%09red/hsa:6655%09red/hsa:5605%09red/hsa:7043%09red/hsa:4088%09red/hsa:3066%09red/hsa:1488%09red/hsa:207%09red/hsa:613%09red
TGF-beta signaling pathway	KEGG PATHWAY	hsa04350	16	80	0.0826998	0.310424	BMP7|SMURF1|PPP2R1B|TGFB3|ACVR1C|ACVR2A|SMAD4|SMAD5|SMAD6|ZFYVE16|ROCK1|SMAD3|BMPR1A|MAPK1|ACVR2B|CREBBP	http://www.genome.jp/kegg-bin/show_pathway?hsa04350/hsa:93%09red/hsa:5594%09red/hsa:655%09red/hsa:5519%09red/hsa:657%09red/hsa:6093%09red/hsa:57154%09red/hsa:1387%09red/hsa:4091%09red/hsa:4090%09red/hsa:7043%09red/hsa:4088%09red/hsa:4089%09red/hsa:130399%09red/hsa:9765%09red/hsa:92%09red
Hedgehog signaling pathway	KEGG PATHWAY	hsa04340	11	51	0.088774	0.328464	LRP2|FBXW11|WNT2|WNT10B|BTRC|CSNK1G3|CSNK1D|CSNK1E|SUFU|PTCH2|CSNK1G1	http://www.genome.jp/kegg-bin/show_pathway?hsa04340/hsa:8643%09red/hsa:7472%09red/hsa:4036%09red/hsa:53944%09red/hsa:1453%09red/hsa:8945%09red/hsa:51684%09red/hsa:1456%09red/hsa:1454%09red/hsa:7480%09red/hsa:23291%09red
Acute myeloid leukemia	KEGG PATHWAY	hsa05221	12	57	0.0901385	0.328815	SOS2|AKT1|PIK3CB|TCF7L1|TCF7L2|PIK3R3|MAP2K2|JUP|RUNX1|EIF4EBP1|MTOR|MAPK1	http://www.genome.jp/kegg-bin/show_pathway?hsa05221/hsa:1978%09red/hsa:83439%09red/hsa:5594%09red/hsa:8503%09red/hsa:3728%09red/hsa:5291%09red/hsa:861%09red/hsa:6655%09red/hsa:5605%09red/hsa:207%09red/hsa:2475%09red/hsa:6934%09red
Nicotine addiction	KEGG PATHWAY	hsa05033	9	40	0.0947479	0.340829	GABRR1|GABRG1|GRIA4|GRIN2B|GRIN2C|GABRB1|GABRA4|GABRB3|GABRA1	http://www.genome.jp/kegg-bin/show_pathway?hsa05033/hsa:2565%09red/hsa:2562%09red/hsa:2560%09red/hsa:2893%09red/hsa:2569%09red/hsa:2905%09red/hsa:2904%09red/hsa:2557%09red/hsa:2554%09red
Thyroid cancer	KEGG PATHWAY	hsa05216	7	29	0.0981546	0.345132	TCF7L1|NTRK1|RXRB|RXRA|MAP2K2|MAPK1|TCF7L2	http://www.genome.jp/kegg-bin/show_pathway?hsa05216/hsa:4914%09red/hsa:83439%09red/hsa:5594%09red/hsa:6257%09red/hsa:6256%09red/hsa:5605%09red/hsa:6934%09red
Calcium signaling pathway	KEGG PATHWAY	hsa04020	32	183	0.098609	0.345132	STIM1|PTGFR|RYR2|EGFR|ADRB2|CHP2|CYSLTR2|RYR1|RYR3|CACNA1C|CAMK4|GRM5|GRM1|PLCB1|PLCB4|ERBB4|PRKCA|CHRM3|CHRM2|ITPR2|ITPR3|GNAQ|ADCY2|GNAS|ADCY3|ADCY8|ADCY9|GRIN2C|GNA14|PPP3CA|PPP3CC|PDE1A	http://www.genome.jp/kegg-bin/show_pathway?hsa04020/hsa:3709%09red/hsa:154%09red/hsa:23236%09red/hsa:63928%09red/hsa:57105%09red/hsa:2905%09red/hsa:1131%09red/hsa:5578%09red/hsa:5530%09red/hsa:5533%09red/hsa:2066%09red/hsa:775%09red/hsa:6786%09red/hsa:1956%09red/hsa:108%09red/hsa:109%09red/hsa:5332%09red/hsa:9630%09red/hsa:5136%09red/hsa:3710%09red/hsa:1129%09red/hsa:2911%09red/hsa:2915%09red/hsa…
Fc epsilon RI signaling pathway	KEGG PATHWAY	hsa04664	14	70	0.0999995	0.345332	SOS2|MAP2K2|PRKCA|PIK3CB|VAV2|FYN|PLA2G4F|VAV1|AKT1|PIK3R3|MAP2K6|MAPK1|PLA2G4A|VAV3	http://www.genome.jp/kegg-bin/show_pathway?hsa04664/hsa:255189%09red/hsa:5578%09red/hsa:5594%09red/hsa:8503%09red/hsa:5321%09red/hsa:5291%09red/hsa:7410%09red/hsa:2534%09red/hsa:6655%09red/hsa:5605%09red/hsa:207%09red/hsa:7409%09red/hsa:10451%09red/hsa:5608%09red
Neurotrophin signaling pathway	KEGG PATHWAY	hsa04722	22	120	0.103832	0.353848	NFKBIB|NTRK1|FOXO3|AKT1|PSEN1|MAP3K1|CAMK4|NTRK2|NTRK3|MAPK1|PIK3R3|ARHGDIA|IRAK1|NTF3|KIDINS220|SOS2|MAP2K2|MAGED1|IRS1|SORT1|PIK3CB|BCL2	http://www.genome.jp/kegg-bin/show_pathway?hsa04722/hsa:3667%09red/hsa:8503%09red/hsa:596%09red/hsa:4908%09red/hsa:9500%09red/hsa:5663%09red/hsa:6272%09red/hsa:5605%09red/hsa:3654%09red/hsa:4914%09red/hsa:4915%09red/hsa:4916%09red/hsa:5594%09red/hsa:5291%09red/hsa:4793%09red/hsa:6655%09red/hsa:207%09red/hsa:814%09red/hsa:57498%09red/hsa:4214%09red/hsa:396%09red/hsa:2309%09red
Vitamin digestion and absorption	KEGG PATHWAY	hsa04977	6	24	0.105982	0.356483	BTD|SLC23A1|GIF|MMACHC|PNLIP|SLC19A1	http://www.genome.jp/kegg-bin/show_pathway?hsa04977/hsa:2694%09red/hsa:5406%09red/hsa:686%09red/hsa:25974%09red/hsa:6573%09red/hsa:9963%09red
Transcriptional misregulation in cancer	KEGG PATHWAY	hsa05202	31	179	0.112935	0.375003	HDAC2|CDKN1A|GOLPH3L|MLLT1|NFKBIZ|MLLT3|NCOR1|FLT1|MEF2C|SIX4|BMP2K|SUPT3H|JUP|KDM6A|JMJD1C|DOT1L|EYA1|TCF3|NUPR1|HMGA2|RXRA|RXRB|ARNT2|ETV6|PRCC|WHSC1|CCND2|RUNX2|RUNX1|NTRK1|FUT8	http://www.genome.jp/kegg-bin/show_pathway?hsa05202/hsa:8464%09red/hsa:55204%09red/hsa:3728%09red/hsa:2530%09red/hsa:64332%09red/hsa:2120%09red/hsa:861%09red/hsa:860%09red/hsa:4300%09red/hsa:6257%09red/hsa:6256%09red/hsa:9915%09red/hsa:221037%09red/hsa:3066%09red/hsa:26471%09red/hsa:4208%09red/hsa:4914%09red/hsa:9611%09red/hsa:894%09red/hsa:7468%09red/hsa:6929%09red/hsa:51804%09red/hsa:4298%09red…
Bile secretion	KEGG PATHWAY	hsa04976	14	72	0.119421	0.39152	ADCY5|ADCY2|GNAS|CA2|ADCY3|ADCY8|ATP1B3|ADCY9|ABCC4|RXRA|KCNN2|HMGCR|NR1H4|ABCC3	http://www.genome.jp/kegg-bin/show_pathway?hsa04976/hsa:760%09red/hsa:10257%09red/hsa:8714%09red/hsa:2778%09red/hsa:3156%09red/hsa:6256%09red/hsa:9971%09red/hsa:3781%09red/hsa:111%09red/hsa:115%09red/hsa:483%09red/hsa:114%09red/hsa:108%09red/hsa:109%09red
Type II diabetes mellitus	KEGG PATHWAY	hsa04930	10	48	0.121716	0.394056	SOCS1|GCK|CACNA1C|IRS1|IRS2|MAPK1|PRKCZ|MTOR|PIK3R3|PIK3CB	http://www.genome.jp/kegg-bin/show_pathway?hsa04930/hsa:3667%09red/hsa:8651%09red/hsa:5594%09red/hsa:8503%09red/hsa:775%09red/hsa:8660%09red/hsa:5590%09red/hsa:5291%09red/hsa:2645%09red/hsa:2475%09red
Ribosome	KEGG PATHWAY	hsa03010	24	136	0.127968	0.409181	RPS14|RPLP2|RPLP1|RPL13|MRPS17|RPL3L|RPS2|RPL7A|RPL22|RPL13A|RPL27A|MRPL35|MRPS9|MRPS6|RPS28|RPL10|RPL11|RPL12|MRPL1|RPL38|RPSA|RPS5|RPL31|MRPL3	http://www.genome.jp/kegg-bin/show_pathway?hsa03010/hsa:6181%09red/hsa:64968%09red/hsa:6187%09red/hsa:64965%09red/hsa:65008%09red/hsa:6157%09red/hsa:6176%09red/hsa:6234%09red/hsa:23521%09red/hsa:6130%09red/hsa:6134%09red/hsa:6135%09red/hsa:6136%09red/hsa:6137%09red/hsa:11222%09red/hsa:6193%09red/hsa:51373%09red/hsa:3921%09red/hsa:6146%09red/hsa:6169%09red/hsa:51318%09red/hsa:6208%09red/hsa:6160%0…
Inositol phosphate metabolism	KEGG PATHWAY	hsa00562	12	61	0.133288	0.414518	PLCB1|PLCB4|INPPL1|PI4KA|PIP5K1C|MTM1|PIK3CB|INPP4B|IMPA1|SYNJ1|SYNJ2|PI4K2B	http://www.genome.jp/kegg-bin/show_pathway?hsa00562/hsa:5332%09red/hsa:5291%09red/hsa:3612%09red/hsa:23236%09red/hsa:3636%09red/hsa:5297%09red/hsa:8821%09red/hsa:8871%09red/hsa:23396%09red/hsa:8867%09red/hsa:4534%09red/hsa:55300%09red
Pathogenic Escherichia coli infection	KEGG PATHWAY	hsa05130	11	55	0.134415	0.414518	YWHAZ|ITGB1|TUBA1C|ARHGEF2|YWHAQ|FYN|ROCK1|ROCK2|PRKCA|TLR5|TUBA4A	http://www.genome.jp/kegg-bin/show_pathway?hsa05130/hsa:3688%09red/hsa:5578%09red/hsa:7100%09red/hsa:7277%09red/hsa:7534%09red/hsa:6093%09red/hsa:84790%09red/hsa:2534%09red/hsa:9475%09red/hsa:9181%09red/hsa:10971%09red
Progesterone-mediated oocyte maturation	KEGG PATHWAY	hsa04914	16	86	0.13553	0.414518	ADCY5|ADCY2|ADCY3|SPDYA|PDE3A|PIK3CB|FZR1|ADCY8|ADCY9|PDE3B|HSP90AB1|AKT1|MAPK1|PIK3R3|HSP90AA1|ANAPC10	http://www.genome.jp/kegg-bin/show_pathway?hsa04914/hsa:245711%09red/hsa:109%09red/hsa:3320%09red/hsa:5594%09red/hsa:5140%09red/hsa:5139%09red/hsa:5291%09red/hsa:3326%09red/hsa:111%09red/hsa:10393%09red/hsa:115%09red/hsa:114%09red/hsa:108%09red/hsa:8503%09red/hsa:207%09red/hsa:51343%09red
Chagas disease (American trypanosomiasis)	KEGG PATHWAY	hsa05142	19	105	0.136039	0.414518	PLCB1|PPP2R1B|TGFB3|PLCB4|GNAQ|GNAS|GNAO1|PIK3CB|PPP2R2A|SMAD3|AKT1|GNA14|CD247|PIK3R3|IRAK1|C3|MAPK1|PPP2R2B|CFLAR	http://www.genome.jp/kegg-bin/show_pathway?hsa05142/hsa:5520%09red/hsa:5521%09red/hsa:8503%09red/hsa:5332%09red/hsa:9630%09red/hsa:2775%09red/hsa:8837%09red/hsa:5291%09red/hsa:2778%09red/hsa:23236%09red/hsa:718%09red/hsa:5594%09red/hsa:7043%09red/hsa:4088%09red/hsa:5519%09red/hsa:2776%09red/hsa:207%09red/hsa:919%09red/hsa:3654%09red
Endocytosis	KEGG PATHWAY	hsa04144	34	203	0.140994	0.424622	TGFB3|VPS37C|SMAD6|EGFR|SMAD3|DNM3|DNM2|SH3GL1|EGF|FLT1|SMURF1|ARAP1|ZFYVE16|NTRK1|ADRBK1|VPS37B|SH3KBP1|SRC|ERBB4|EPN1|HGS|SH3GLB2|AGAP1|PRKCZ|FGFR2|RAB11FIP3|RAB11FIP1|PLD2|RAB11FIP4|PIP5K1C|DNAJC6|PSD|NEDD4L|ADRB2	http://www.genome.jp/kegg-bin/show_pathway?hsa04144/hsa:30011%09red/hsa:9146%09red/hsa:156%09red/hsa:79720%09red/hsa:154%09red/hsa:55048%09red/hsa:9727%09red/hsa:23396%09red/hsa:9765%09red/hsa:80223%09red/hsa:1785%09red/hsa:2066%09red/hsa:1950%09red/hsa:23327%09red/hsa:4088%09red/hsa:1956%09red/hsa:4914%09red/hsa:56904%09red/hsa:5590%09red/hsa:57154%09red/hsa:5338%09red/hsa:6714%09red/hsa:84440%0…
Glycosphingolipid biosynthesis - ganglio series	KEGG PATHWAY	hsa00604	4	15	0.145214	0.427802	ST8SIA5|ST6GALNAC3|GLB1|ST8SIA1	http://www.genome.jp/kegg-bin/show_pathway?hsa00604/hsa:29906%09red/hsa:2720%09red/hsa:6489%09red/hsa:256435%09red
T cell receptor signaling pathway	KEGG PATHWAY	hsa04660	19	106	0.145354	0.427802	NFATC3|SOS2|AKT1|VAV1|PIK3CB|NFKBIB|FYN|MAPK1|CHP2|MAP2K2|VAV2|GRAP2|PIK3R3|PPP3CA|PAK7|CD247|VAV3|PAK2|PPP3CC	http://www.genome.jp/kegg-bin/show_pathway?hsa04660/hsa:919%09red/hsa:5594%09red/hsa:8503%09red/hsa:5062%09red/hsa:5533%09red/hsa:5291%09red/hsa:57144%09red/hsa:2534%09red/hsa:4793%09red/hsa:63928%09red/hsa:6655%09red/hsa:5605%09red/hsa:9402%09red/hsa:207%09red/hsa:7409%09red/hsa:4775%09red/hsa:7410%09red/hsa:10451%09red/hsa:5530%09red
Toxoplasmosis	KEGG PATHWAY	hsa05145	21	119	0.147014	0.427827	ITGB1|LAMA1|LAMA2|TGFB3|SOCS1|LAMA5|NFKBIB|GNAO1|PIK3CB|LAMA3|AKT1|MAPK1|PIK3R3|MAP2K6|CIITA|LAMC2|LAMC3|TYK2|IRAK1|LAMB4|BCL2	http://www.genome.jp/kegg-bin/show_pathway?hsa05145/hsa:3688%09red/hsa:3918%09red/hsa:8651%09red/hsa:5594%09red/hsa:8503%09red/hsa:2775%09red/hsa:3911%09red/hsa:7297%09red/hsa:596%09red/hsa:4793%09red/hsa:5291%09red/hsa:4261%09red/hsa:22798%09red/hsa:7043%09red/hsa:3654%09red/hsa:10319%09red/hsa:284217%09red/hsa:3909%09red/hsa:207%09red/hsa:3908%09red/hsa:5608%09red
Vasopressin-regulated water reabsorption	KEGG PATHWAY	hsa04962	9	45	0.165429	0.473683	VAMP2|DYNLL1|AQP3|GNAS|DYNC1I1|ADCY3|ADCY9|ARHGDIA|DCTN2	http://www.genome.jp/kegg-bin/show_pathway?hsa04962/hsa:8655%09red/hsa:1780%09red/hsa:6844%09red/hsa:360%09red/hsa:115%09red/hsa:109%09red/hsa:396%09red/hsa:2778%09red/hsa:10540%09red
Aldosterone-regulated sodium reabsorption	KEGG PATHWAY	hsa04960	8	39	0.166429	0.473683	NR3C2|PRKCA|PIK3CB|ATP1B3|IRS1|NEDD4L|MAPK1|PIK3R3	http://www.genome.jp/kegg-bin/show_pathway?hsa04960/hsa:3667%09red/hsa:5578%09red/hsa:5594%09red/hsa:8503%09red/hsa:5291%09red/hsa:4306%09red/hsa:483%09red/hsa:23327%09red
Glioma	KEGG PATHWAY	hsa05214	12	65	0.185884	0.523303	SOS2|AKT1|PRKCA|CDKN1A|EGFR|MAP2K2|PIK3CB|PIK3R3|CDK6|MTOR|EGF|MAPK1	http://www.genome.jp/kegg-bin/show_pathway?hsa05214/hsa:1026%09red/hsa:5594%09red/hsa:8503%09red/hsa:1021%09red/hsa:5578%09red/hsa:5291%09red/hsa:6655%09red/hsa:5605%09red/hsa:1950%09red/hsa:1956%09red/hsa:2475%09red/hsa:207%09red
Prolactin signaling pathway	KEGG PATHWAY	hsa04917	13	72	0.194931	0.542872	SRC|SOCS6|SOCS1|SOS2|ESR1|GCK|CCND2|FOXO3|MAP2K2|MAPK1|PIK3R3|AKT1|PIK3CB	http://www.genome.jp/kegg-bin/show_pathway?hsa04917/hsa:8651%09red/hsa:5594%09red/hsa:8503%09red/hsa:9306%09red/hsa:5291%09red/hsa:2645%09red/hsa:894%09red/hsa:2099%09red/hsa:6655%09red/hsa:5605%09red/hsa:6714%09red/hsa:207%09red/hsa:2309%09red
Pancreatic cancer	KEGG PATHWAY	hsa05212	12	66	0.200373	0.552091	TGFB3|AKT1|ARHGEF6|PIK3CB|EGFR|SMAD3|SMAD4|MAPK1|PIK3R3|CDK6|VEGFA|EGF	http://www.genome.jp/kegg-bin/show_pathway?hsa05212/hsa:9459%09red/hsa:8503%09red/hsa:1021%09red/hsa:5291%09red/hsa:5594%09red/hsa:4089%09red/hsa:1950%09red/hsa:7043%09red/hsa:1956%09red/hsa:4088%09red/hsa:7422%09red/hsa:207%09red
Pantothenate and CoA biosynthesis	KEGG PATHWAY	hsa00770	4	17	0.203474	0.554735	COASY|BCAT2|ENPP3|ENPP1	http://www.genome.jp/kegg-bin/show_pathway?hsa00770/hsa:587%09red/hsa:5167%09red/hsa:5169%09red/hsa:80347%09red
Other types of O-glycan biosynthesis	KEGG PATHWAY	hsa00514	6	30	0.231944	0.619313	ST3GAL3|B4GALT2|ST6GAL2|MGAT5B|POMT2|POFUT1	http://www.genome.jp/kegg-bin/show_pathway?hsa00514/hsa:23509%09red/hsa:146664%09red/hsa:29954%09red/hsa:8704%09red/hsa:84620%09red/hsa:6487%09red
Citrate cycle (TCA cycle)	KEGG PATHWAY	hsa00020	6	30	0.231944	0.619313	PDHA1|SUCLG2|IDH3B|MDH2|FH|ACLY	http://www.genome.jp/kegg-bin/show_pathway?hsa00020/hsa:8801%09red/hsa:3420%09red/hsa:4191%09red/hsa:2271%09red/hsa:5160%09red/hsa:47%09red
Colorectal cancer	KEGG PATHWAY	hsa05210	11	62	0.238337	0.62989	TGFB3|SMAD4|PIK3CB|TCF7L1|TCF7L2|SMAD3|AKT1|MAPK1|PIK3R3|MSH2|BCL2	http://www.genome.jp/kegg-bin/show_pathway?hsa05210/hsa:83439%09red/hsa:5594%09red/hsa:8503%09red/hsa:596%09red/hsa:4089%09red/hsa:7043%09red/hsa:4088%09red/hsa:5291%09red/hsa:207%09red/hsa:4436%09red/hsa:6934%09red
Alzheimer's disease	KEGG PATHWAY	hsa05010	27	170	0.257582	0.673875	COX5A|NDUFAB1|GAPDH|CHP2|ADAM10|COX7B2|ATP5C1|NDUFV1|RYR3|CACNA1C|MAPK1|CAPN2|PPP3CC|PLCB1|PLCB4|NDUFA8|ITPR2|ITPR3|BACE2|LRP1|GNAQ|APP|GRIN2B|GRIN2C|PPP3CA|ATF6|PSEN1	http://www.genome.jp/kegg-bin/show_pathway?hsa05010/hsa:9377%09red/hsa:3709%09red/hsa:23236%09red/hsa:63928%09red/hsa:351%09red/hsa:25825%09red/hsa:2905%09red/hsa:2904%09red/hsa:824%09red/hsa:5530%09red/hsa:5533%09red/hsa:102%09red/hsa:5663%09red/hsa:22926%09red/hsa:5594%09red/hsa:5332%09red/hsa:775%09red/hsa:170712%09red/hsa:3710%09red/hsa:509%09red/hsa:2776%09red/hsa:4035%09red/hsa:4702%09red/h…
RNA transport	KEGG PATHWAY	hsa03013	26	164	0.265803	0.688429	NUP133|PABPC1|EIF2B5|PABPC4|UPF2|EIF5B|SNORD3A|XPO1|EIF3B|EIF1AX|UPF3A|NUP188|NUP214|NUP210|XPOT|KPNB1|CASC3|FXR2|EIF4E|SRRM1|PAIP1|NUP153|POP1|EIF4EBP1|POP4|EIF4A2	http://www.genome.jp/kegg-bin/show_pathway?hsa03013/hsa:3837%09red/hsa:10250%09red/hsa:10775%09red/hsa:55746%09red/hsa:10940%09red/hsa:7514%09red/hsa:22794%09red/hsa:1978%09red/hsa:1974%09red/hsa:1977%09red/hsa:9972%09red/hsa:8893%09red/hsa:8761%09red/hsa:8662%09red/hsa:11260%09red/hsa:23225%09red/hsa:780851%09red/hsa:65110%09red/hsa:8021%09red/hsa:9513%09red/hsa:26986%09red/hsa:26019%09red/hsa:2…
Bladder cancer	KEGG PATHWAY	hsa05219	7	38	0.272223	0.695796	CDKN1A|EGFR|MAP2K2|MAPK1|VEGFA|DAPK3|EGF	http://www.genome.jp/kegg-bin/show_pathway?hsa05219/hsa:1026%09red/hsa:5594%09red/hsa:1613%09red/hsa:5605%09red/hsa:1950%09red/hsa:1956%09red/hsa:7422%09red
Ovarian steroidogenesis	KEGG PATHWAY	hsa04913	9	51	0.27402	0.695796	ADCY5|CYP11A1|ADCY2|GNAS|ADCY3|ADCY8|ADCY9|PLA2G4A|PLA2G4F	http://www.genome.jp/kegg-bin/show_pathway?hsa04913/hsa:5321%09red/hsa:2778%09red/hsa:255189%09red/hsa:111%09red/hsa:115%09red/hsa:114%09red/hsa:108%09red/hsa:109%09red/hsa:1583%09red
Adipocytokine signaling pathway	KEGG PATHWAY	hsa04920	12	71	0.279451	0.695939	RXRB|IRS2|NFKBIB|ACSL3|PRKAA2|PRKAG2|RXRA|CD36|IRS1|AKT1|MTOR|TRADD	http://www.genome.jp/kegg-bin/show_pathway?hsa04920/hsa:3667%09red/hsa:8660%09red/hsa:2181%09red/hsa:948%09red/hsa:4793%09red/hsa:6257%09red/hsa:6256%09red/hsa:51422%09red/hsa:8717%09red/hsa:2475%09red/hsa:207%09red/hsa:5563%09red
Melanoma	KEGG PATHWAY	hsa05218	12	71	0.279451	0.695939	PDGFC|PDGFD|AKT1|CDKN1A|EGFR|MAP2K2|PIK3CB|PIK3R3|CDK6|FGF7|MAPK1|EGF	http://www.genome.jp/kegg-bin/show_pathway?hsa05218/hsa:1026%09red/hsa:80310%09red/hsa:8503%09red/hsa:1021%09red/hsa:56034%09red/hsa:5594%09red/hsa:2252%09red/hsa:5605%09red/hsa:1950%09red/hsa:1956%09red/hsa:5291%09red/hsa:207%09red
Carbon metabolism	KEGG PATHWAY	hsa01200	15	92	0.294993	0.72765	IDH3B|GPI|PSPH|ACSS2|GCK|PCCA|GAPDH|SUCLG2|ENO1|ESD|MDH2|PHGDH|FH|PDHA1|GLDC	http://www.genome.jp/kegg-bin/show_pathway?hsa01200/hsa:2023%09red/hsa:8801%09red/hsa:2271%09red/hsa:2821%09red/hsa:3420%09red/hsa:2645%09red/hsa:2098%09red/hsa:2597%09red/hsa:5095%09red/hsa:26227%09red/hsa:4191%09red/hsa:55902%09red/hsa:2731%09red/hsa:5160%09red/hsa:5723%09red
One carbon pool by folate	KEGG PATHWAY	hsa00670	4	20	0.300301	0.733754	TYMS|ALDH1L1|MTHFD1L|MTHFD2L	http://www.genome.jp/kegg-bin/show_pathway?hsa00670/hsa:441024%09red/hsa:10840%09red/hsa:7298%09red/hsa:25902%09red
Chemokine signaling pathway	KEGG PATHWAY	hsa04062	29	189	0.313869	0.75974	PLCB1|NFKBIB|GSK3A|ADCY9|FOXO3|AKT1|ADRBK1|PIK3CB|GNG13|MAPK1|PIK3R3|PXN|SRC|PLCB4|GNB4|PRKCZ|BCAR1|CXCL14|ADCY5|SOS2|ADCY2|ADCY3|VAV1|VAV3|VAV2|ADCY8|ROCK1|ROCK2|ELMO1	http://www.genome.jp/kegg-bin/show_pathway?hsa04062/hsa:59345%09red/hsa:8503%09red/hsa:156%09red/hsa:23236%09red/hsa:9564%09red/hsa:9547%09red/hsa:7410%09red/hsa:5829%09red/hsa:108%09red/hsa:109%09red/hsa:5594%09red/hsa:5332%09red/hsa:5590%09red/hsa:6093%09red/hsa:5291%09red/hsa:4793%09red/hsa:6655%09red/hsa:9475%09red/hsa:7409%09red/hsa:6714%09red/hsa:207%09red/hsa:51764%09red/hsa:2931%09red/hsa…
Regulation of autophagy	KEGG PATHWAY	hsa04140	6	34	0.333254	0.799192	GABARAPL1|PRKAA2|ATG4C|ATG4B|PIK3R4|ATG7	http://www.genome.jp/kegg-bin/show_pathway?hsa04140/hsa:23192%09red/hsa:30849%09red/hsa:5563%09red/hsa:84938%09red/hsa:23710%09red/hsa:10533%09red
Protein digestion and absorption	KEGG PATHWAY	hsa04974	14	88	0.338134	0.800529	KCNJ13|COL22A1|COL7A1|COL18A1|COL13A1|COL14A1|ATP1B3|COL4A5|COL5A1|COL4A3|SLC16A10|COL4A1|PRCP|COL4A2	http://www.genome.jp/kegg-bin/show_pathway?hsa04974/hsa:1294%09red/hsa:1287%09red/hsa:117247%09red/hsa:1284%09red/hsa:1282%09red/hsa:7373%09red/hsa:80781%09red/hsa:169044%09red/hsa:1285%09red/hsa:1289%09red/hsa:1305%09red/hsa:3769%09red/hsa:483%09red/hsa:5547%09red
Cell adhesion molecules (CAMs)	KEGG PATHWAY	hsa04514	22	143	0.340098	0.800529	CLDN10|CLDN11|NRCAM|VCAN|CNTNAP2|ITGAV|L1CAM|NCAM1|NCAM2|PECAM1|NLGN1|CDH4|ITGB1|JAM3|NEGR1|F11R|LRRC4C|CD276|NRXN3|NRXN1|PTPRF|PTPRM	http://www.genome.jp/kegg-bin/show_pathway?hsa04514/hsa:4684%09red/hsa:4685%09red/hsa:9378%09red/hsa:26047%09red/hsa:1462%09red/hsa:3897%09red/hsa:257194%09red/hsa:57689%09red/hsa:4897%09red/hsa:5797%09red/hsa:5175%09red/hsa:80381%09red/hsa:9071%09red/hsa:22871%09red/hsa:9369%09red/hsa:5010%09red/hsa:5792%09red/hsa:50848%09red/hsa:1002%09red/hsa:3688%09red/hsa:3685%09red/hsa:83700%09red
Glycosaminoglycan biosynthesis - keratan sulfate	KEGG PATHWAY	hsa00533	3	15	0.348579	0.800529	ST3GAL3|B4GALT2|FUT8	http://www.genome.jp/kegg-bin/show_pathway?hsa00533/hsa:2530%09red/hsa:8704%09red/hsa:6487%09red
Nicotinate and nicotinamide metabolism	KEGG PATHWAY	hsa00760	5	28	0.349265	0.800529	NADK|NNT|NT5C2|ENPP3|ENPP1	http://www.genome.jp/kegg-bin/show_pathway?hsa00760/hsa:23530%09red/hsa:22978%09red/hsa:5167%09red/hsa:65220%09red/hsa:5169%09red
Homologous recombination	KEGG PATHWAY	hsa03440	5	28	0.349265	0.800529	RPA1|POLD2|RAD51C|RAD51B|RAD54B	http://www.genome.jp/kegg-bin/show_pathway?hsa03440/hsa:5889%09red/hsa:6117%09red/hsa:5425%09red/hsa:25788%09red/hsa:5890%09red
Viral carcinogenesis	KEGG PATHWAY	hsa05203	31	207	0.358307	0.814049	HDAC2|HDAC5|HDAC7|SRC|HDAC9|CDKN1A|USP7|POLB|HIST2H2BE|YWHAZ|GTF2E2|PIK3CB|YWHAQ|TRADD|MAPK1|PIK3R3|PXN|C3|LTBR|SRF|TRAF5|SND1|IRF7|ACTN4|CCND2|SCRIB|CDK6|ATF6B|RBPJ|CREBBP|SP100	http://www.genome.jp/kegg-bin/show_pathway?hsa05203/hsa:3665%09red/hsa:8503%09red/hsa:6722%09red/hsa:51564%09red/hsa:7534%09red/hsa:2961%09red/hsa:7188%09red/hsa:81%09red/hsa:7874%09red/hsa:3066%09red/hsa:3516%09red/hsa:27044%09red/hsa:10014%09red/hsa:894%09red/hsa:5594%09red/hsa:8349%09red/hsa:5291%09red/hsa:4055%09red/hsa:718%09red/hsa:9734%09red/hsa:6714%09red/hsa:6672%09red/hsa:10971%09red/hs…
N-Glycan biosynthesis	KEGG PATHWAY	hsa00510	8	49	0.37224	0.818048	RPN1|RPN2|ST6GAL2|MGAT5B|MGAT5|MGAT4C|B4GALT2|FUT8	http://www.genome.jp/kegg-bin/show_pathway?hsa00510/hsa:6185%09red/hsa:6184%09red/hsa:146664%09red/hsa:4249%09red/hsa:2530%09red/hsa:8704%09red/hsa:84620%09red/hsa:25834%09red
Lysine degradation	KEGG PATHWAY	hsa00310	8	49	0.37224	0.818048	EHMT1|SUV39H1|WHSC1|PLOD1|SETD1A|ALDH7A1|DOT1L|SUV420H1	http://www.genome.jp/kegg-bin/show_pathway?hsa00310/hsa:5351%09red/hsa:79813%09red/hsa:51111%09red/hsa:7468%09red/hsa:501%09red/hsa:6839%09red/hsa:9739%09red/hsa:84444%09red
Synaptic vesicle cycle	KEGG PATHWAY	hsa04721	10	63	0.379616	0.818048	STX1A|VAMP2|CPLX2|ATP6V1F|UNC13C|DNM3|DNM2|ATP6V0E1|ATP6V1C1|CPLX1	http://www.genome.jp/kegg-bin/show_pathway?hsa04721/hsa:8992%09red/hsa:9296%09red/hsa:1785%09red/hsa:6844%09red/hsa:440279%09red/hsa:528%09red/hsa:10815%09red/hsa:10814%09red/hsa:6804%09red/hsa:26052%09red
Epstein-Barr virus infection	KEGG PATHWAY	hsa05169	30	202	0.379992	0.818048	HDAC2|HDAC5|NFKBIB|CDKN1A|USP7|RIPK1|AKT1|POLR3D|MAP2K6|TYK2|POLR3C|NCOR2|YWHAZ|GTF2E2|PIK3CB|YWHAQ|TRADD|PIK3R3|NUP214|IRAK1|PSMC4|XPO1|TRAF5|ENTPD1|CD44|SND1|PSMD14|RBPJ|CREBBP|BCL2	http://www.genome.jp/kegg-bin/show_pathway?hsa05169/hsa:8503%09red/hsa:7297%09red/hsa:661%09red/hsa:7514%09red/hsa:7534%09red/hsa:2961%09red/hsa:960%09red/hsa:7188%09red/hsa:7874%09red/hsa:596%09red/hsa:5704%09red/hsa:3516%09red/hsa:3654%09red/hsa:5608%09red/hsa:27044%09red/hsa:10014%09red/hsa:9612%09red/hsa:5291%09red/hsa:3066%09red/hsa:4793%09red/hsa:8021%09red/hsa:10623%09red/hsa:207%09red/hsa…
SNARE interactions in vesicular transport	KEGG PATHWAY	hsa04130	6	36	0.385923	0.818048	STX1A|VAMP2|VAMP5|SNAP23|SNAP47|USE1	http://www.genome.jp/kegg-bin/show_pathway?hsa04130/hsa:116841%09red/hsa:55850%09red/hsa:8773%09red/hsa:6844%09red/hsa:10791%09red/hsa:6804%09red
DNA replication	KEGG PATHWAY	hsa03030	6	36	0.385923	0.818048	POLA1|RPA1|MCM6|POLD2|POLE3|PRIM2	http://www.genome.jp/kegg-bin/show_pathway?hsa03030/hsa:54107%09red/hsa:4175%09red/hsa:5425%09red/hsa:5422%09red/hsa:6117%09red/hsa:5558%09red
Glycerophospholipid metabolism	KEGG PATHWAY	hsa00564	14	91	0.38724	0.818048	PLA2G16|PPAP2B|PLD2|PLD3|CDS1|CEPT1|PPAP2A|MBOAT1|PNPLA7|PGS1|DGKB|PLA2G4A|PLA2G4F|DGKH	http://www.genome.jp/kegg-bin/show_pathway?hsa00564/hsa:255189%09red/hsa:1040%09red/hsa:5321%09red/hsa:160851%09red/hsa:23646%09red/hsa:1607%09red/hsa:5338%09red/hsa:9489%09red/hsa:375775%09red/hsa:10390%09red/hsa:154141%09red/hsa:8613%09red/hsa:11145%09red/hsa:8611%09red
Pyrimidine metabolism	KEGG PATHWAY	hsa00240	16	105	0.389209	0.818048	UPP2|POLA1|NME7|DCK|NME2|TXNRD2|ENTPD1|POLR3D|TYMS|POLD2|POLE3|RRM2|PRIM2|POLR3C|NT5C2|CAD	http://www.genome.jp/kegg-bin/show_pathway?hsa00240/hsa:54107%09red/hsa:790%09red/hsa:29922%09red/hsa:953%09red/hsa:7298%09red/hsa:4831%09red/hsa:661%09red/hsa:1633%09red/hsa:5422%09red/hsa:151531%09red/hsa:22978%09red/hsa:10587%09red/hsa:6241%09red/hsa:10623%09red/hsa:5558%09red/hsa:5425%09red
Hepatitis C	KEGG PATHWAY	hsa05160	20	133	0.391246	0.818048	CLDN10|PPP2R1B|CLDN11|IRF7|SOS2|PPP2R2A|CDKN1A|EGFR|RXRA|TRADD|RNASEL|RIPK1|AKT1|PIK3CB|PIK3R3|MAPK1|TYK2|PPP2R2B|EGF|NR1H3	http://www.genome.jp/kegg-bin/show_pathway?hsa05160/hsa:1026%09red/hsa:5520%09red/hsa:5521%09red/hsa:8503%09red/hsa:5519%09red/hsa:9071%09red/hsa:3665%09red/hsa:7297%09red/hsa:10062%09red/hsa:6041%09red/hsa:5010%09red/hsa:6256%09red/hsa:6655%09red/hsa:1950%09red/hsa:8717%09red/hsa:5291%09red/hsa:8737%09red/hsa:207%09red/hsa:5594%09red/hsa:1956%09red
Hepatitis B	KEGG PATHWAY	hsa05161	22	147	0.391652	0.818048	TGFB3|SMAD4|CDKN1A|HSPG2|SMAD3|AKT1|NFATC3|YWHAZ|STAT4|PIK3CB|YWHAQ|MAPK1|PIK3R3|SRC|PRKCA|IRF7|MAP2K2|MAP3K1|CDK6|ATF6B|CREBBP|BCL2	http://www.genome.jp/kegg-bin/show_pathway?hsa05161/hsa:3665%09red/hsa:8503%09red/hsa:596%09red/hsa:5578%09red/hsa:7534%09red/hsa:4775%09red/hsa:3339%09red/hsa:5605%09red/hsa:4088%09red/hsa:4089%09red/hsa:5594%09red/hsa:5291%09red/hsa:6714%09red/hsa:207%09red/hsa:10971%09red/hsa:1026%09red/hsa:6775%09red/hsa:1021%09red/hsa:1388%09red/hsa:1387%09red/hsa:4214%09red/hsa:7043%09red
2-Oxocarboxylic acid metabolism	KEGG PATHWAY	hsa01210	3	17	0.428734	0.888337	IDH3B|BCAT2|GPT2	http://www.genome.jp/kegg-bin/show_pathway?hsa01210/hsa:3420%09red/hsa:84706%09red/hsa:587%09red
Mucin type O-Glycan biosynthesis	KEGG PATHWAY	hsa00512	5	31	0.43713	0.894192	GALNTL5|GALNT5|GALNT10|GALNT18|GALNT11	http://www.genome.jp/kegg-bin/show_pathway?hsa00512/hsa:168391%09red/hsa:374378%09red/hsa:63917%09red/hsa:11227%09red/hsa:55568%09red
HTLV-I infection	KEGG PATHWAY	hsa05166	38	264	0.438465	0.894192	TGFB3|SMAD4|CDKN1A|RRAS2|SMAD3|RRAS|AKT1|NFATC3|POLB|MYBL2|LTBR|WNT10B|MAP3K1|TLN2|ANAPC10|TLN1|ETS2|POLD2|DVL1|PIK3R3|XPO1|SRF|TCF3|CHP2|TNFRSF13C|ADCY5|ADCY2|ADCY3|WNT2|CCND2|ADCY8|ADCY9|POLE3|ATF3|PPP3CA|PPP3CC|PIK3CB|CREBBP	http://www.genome.jp/kegg-bin/show_pathway?hsa05166/hsa:8503%09red/hsa:63928%09red/hsa:10393%09red/hsa:6722%09red/hsa:467%09red/hsa:7514%09red/hsa:7472%09red/hsa:5530%09red/hsa:5533%09red/hsa:6237%09red/hsa:4775%09red/hsa:111%09red/hsa:1855%09red/hsa:4088%09red/hsa:4089%09red/hsa:108%09red/hsa:7043%09red/hsa:54107%09red/hsa:894%09red/hsa:5291%09red/hsa:7480%09red/hsa:4055%09red/hsa:6929%09red/hsa…
Amyotrophic lateral sclerosis (ALS)	KEGG PATHWAY	hsa05014	8	53	0.461783	0.934389	CHP2|GRIN2B|GRIN2C|MAP2K6|PPP3CA|PPP3CC|SLC1A2|BCL2	http://www.genome.jp/kegg-bin/show_pathway?hsa05014/hsa:5530%09red/hsa:5533%09red/hsa:596%09red/hsa:6506%09red/hsa:63928%09red/hsa:2905%09red/hsa:2904%09red/hsa:5608%09red
alpha-Linolenic acid metabolism	KEGG PATHWAY	hsa00592	4	25	0.467037	0.937694	PLA2G4A|FADS2|PLA2G16|PLA2G4F	http://www.genome.jp/kegg-bin/show_pathway?hsa00592/hsa:255189%09red/hsa:9415%09red/hsa:5321%09red/hsa:11145%09red
p53 signaling pathway	KEGG PATHWAY	hsa04115	10	68	0.478639	0.953596	RCHY1|RFWD2|CDKN1A|CCND2|TNFRSF10B|RRM2|CDK6|BBC3|MDM4|GADD45B	http://www.genome.jp/kegg-bin/show_pathway?hsa04115/hsa:1026%09red/hsa:894%09red/hsa:1021%09red/hsa:25898%09red/hsa:64326%09red/hsa:8795%09red/hsa:4194%09red/hsa:27113%09red/hsa:4616%09red/hsa:6241%09red
Sphingolipid metabolism	KEGG PATHWAY	hsa00600	7	47	0.486911	0.962672	CERS6|PPAP2B|PPAP2A|UGT8|GLB1|SGMS1|SPTLC1	http://www.genome.jp/kegg-bin/show_pathway?hsa00600/hsa:2720%09red/hsa:7368%09red/hsa:259230%09red/hsa:10558%09red/hsa:8613%09red/hsa:8611%09red/hsa:253782%09red
Linoleic acid metabolism	KEGG PATHWAY	hsa00591	5	33	0.49428	0.969836	PLA2G4F|PLA2G4A|PLA2G16|CYP2E1|CYP2C18	http://www.genome.jp/kegg-bin/show_pathway?hsa00591/hsa:1562%09red/hsa:255189%09red/hsa:1571%09red/hsa:5321%09red/hsa:11145%09red
Glycosaminoglycan degradation	KEGG PATHWAY	hsa00531	3	19	0.505078	0.983574	HYAL3|HPSE2|GLB1	http://www.genome.jp/kegg-bin/show_pathway?hsa00531/hsa:2720%09red/hsa:60495%09red/hsa:8372%09red
Fat digestion and absorption	KEGG PATHWAY	hsa04975	6	41	0.515622	0.996613	PPAP2B|PPAP2A|CD36|PNLIP|ABCA1|SLC27A4	http://www.genome.jp/kegg-bin/show_pathway?hsa04975/hsa:19%09red/hsa:5406%09red/hsa:948%09red/hsa:10999%09red/hsa:8613%09red/hsa:8611%09red
Butirosin and neomycin biosynthesis	KEGG PATHWAY	hsa00524	1	5	0.52756	1	GCK	http://www.genome.jp/kegg-bin/show_pathway?hsa00524/hsa:2645%09red
Collecting duct acid secretion	KEGG PATHWAY	hsa04966	4	27	0.530162	1	CA2|ATP6V1C1|ATP6V1F|ATP6V0E1	http://www.genome.jp/kegg-bin/show_pathway?hsa04966/hsa:760%09red/hsa:9296%09red/hsa:8992%09red/hsa:528%09red
Glycosaminoglycan biosynthesis - chondroitin sulfate / dermatan sulfate	KEGG PATHWAY	hsa00532	3	20	0.541216	1	B3GAT3|DSE|XYLT1	http://www.genome.jp/kegg-bin/show_pathway?hsa00532/hsa:26229%09red/hsa:29940%09red/hsa:64131%09red
NOD-like receptor signaling pathway	KEGG PATHWAY	hsa04621	8	57	0.548511	1	NLRP1|ERBB2IP|NLRP3|NFKBIB|HSP90AB1|MAPK1|TRIP6|HSP90AA1	http://www.genome.jp/kegg-bin/show_pathway?hsa04621/hsa:22861%09red/hsa:3320%09red/hsa:114548%09red/hsa:3326%09red/hsa:7205%09red/hsa:4793%09red/hsa:5594%09red/hsa:55914%09red
RNA degradation	KEGG PATHWAY	hsa03018	10	72	0.555416	1	TOB2|EDC3|PABPC1|PABPC4|LSM1|ENO1|XRN2|CNOT3|ZCCHC7|DHX36	http://www.genome.jp/kegg-bin/show_pathway?hsa03018/hsa:2023%09red/hsa:8761%09red/hsa:26986%09red/hsa:10766%09red/hsa:22803%09red/hsa:27257%09red/hsa:4849%09red/hsa:80153%09red/hsa:170506%09red/hsa:84186%09red
Non-homologous end-joining	KEGG PATHWAY	hsa03450	2	13	0.558328	1	XRCC5|XRCC4	http://www.genome.jp/kegg-bin/show_pathway?hsa03450/hsa:7520%09red/hsa:7518%09red
Riboflavin metabolism	KEGG PATHWAY	hsa00740	2	13	0.558328	1	ENPP3|ENPP1	http://www.genome.jp/kegg-bin/show_pathway?hsa00740/hsa:5169%09red/hsa:5167%09red
Peroxisome	KEGG PATHWAY	hsa04146	11	81	0.584878	1	PEX1|AGPS|SLC25A17|HSD17B4|XDH|ABCD2|ACSL3|ABCD1|NUDT19|PXMP4|PEX14	http://www.genome.jp/kegg-bin/show_pathway?hsa04146/hsa:390916%09red/hsa:11264%09red/hsa:2181%09red/hsa:8540%09red/hsa:225%09red/hsa:5195%09red/hsa:5189%09red/hsa:10478%09red/hsa:7498%09red/hsa:215%09red/hsa:3295%09red
Vitamin B6 metabolism	KEGG PATHWAY	hsa00750	1	6	0.593384	1	PDXK	http://www.genome.jp/kegg-bin/show_pathway?hsa00750/hsa:8566%09red
Fatty acid biosynthesis	KEGG PATHWAY	hsa00061	1	6	0.593384	1	FASN	http://www.genome.jp/kegg-bin/show_pathway?hsa00061/hsa:2194%09red
Folate biosynthesis	KEGG PATHWAY	hsa00790	2	14	0.600065	1	GCH1|ALPL	http://www.genome.jp/kegg-bin/show_pathway?hsa00790/hsa:2643%09red/hsa:249%09red
Glycine, serine and threonine metabolism	KEGG PATHWAY	hsa00260	5	37	0.600942	1	MAOB|GLDC|ALDH7A1|PHGDH|PSPH	http://www.genome.jp/kegg-bin/show_pathway?hsa00260/hsa:26227%09red/hsa:5723%09red/hsa:4129%09red/hsa:501%09red/hsa:2731%09red
Arachidonic acid metabolism	KEGG PATHWAY	hsa00590	9	68	0.618823	1	PLA2G16|CYP4F11|PTGIS|CYP2E1|GPX6|PLA2G4A|CYP4F3|PLA2G4F|CYP2C18	http://www.genome.jp/kegg-bin/show_pathway?hsa00590/hsa:255189%09red/hsa:5321%09red/hsa:5740%09red/hsa:1562%09red/hsa:4051%09red/hsa:257202%09red/hsa:1571%09red/hsa:57834%09red/hsa:11145%09red
Taste transduction	KEGG PATHWAY	hsa04742	7	53	0.620453	1	GNAS|PDE1A|ADCY8|GNG13|GRM4|ITPR3|ASIC2	http://www.genome.jp/kegg-bin/show_pathway?hsa04742/hsa:51764%09red/hsa:5136%09red/hsa:2778%09red/hsa:3710%09red/hsa:114%09red/hsa:40%09red/hsa:2914%09red
Complement and coagulation cascades	KEGG PATHWAY	hsa04610	9	69	0.636922	1	CD55|F8|CD59|PLG|C3|F13A1|VWF|C7|C5	http://www.genome.jp/kegg-bin/show_pathway?hsa04610/hsa:7450%09red/hsa:2157%09red/hsa:2162%09red/hsa:966%09red/hsa:5340%09red/hsa:1604%09red/hsa:718%09red/hsa:727%09red/hsa:730%09red
Mismatch repair	KEGG PATHWAY	hsa03430	3	23	0.639799	1	POLD2|RPA1|MSH2	http://www.genome.jp/kegg-bin/show_pathway?hsa03430/hsa:6117%09red/hsa:5425%09red/hsa:4436%09red
Vibrio cholerae infection	KEGG PATHWAY	hsa05110	7	54	0.640793	1	ATP6V1F|ADCY3|PRKCA|GNAS|ADCY9|ATP6V0E1|ATP6V1C1	http://www.genome.jp/kegg-bin/show_pathway?hsa05110/hsa:5578%09red/hsa:8992%09red/hsa:528%09red/hsa:2778%09red/hsa:115%09red/hsa:109%09red/hsa:9296%09red
Caffeine metabolism	KEGG PATHWAY	hsa00232	1	7	0.650046	1	XDH	http://www.genome.jp/kegg-bin/show_pathway?hsa00232/hsa:7498%09red
Glycerolipid metabolism	KEGG PATHWAY	hsa00561	7	55	0.660488	1	PPAP2B|PPAP2A|DGKH|MBOAT1|PNLIP|ALDH7A1|DGKB	http://www.genome.jp/kegg-bin/show_pathway?hsa00561/hsa:5406%09red/hsa:160851%09red/hsa:1607%09red/hsa:501%09red/hsa:154141%09red/hsa:8613%09red/hsa:8611%09red
Basal cell carcinoma	KEGG PATHWAY	hsa05217	7	55	0.660488	1	WNT2|WNT10B|TCF7L1|TCF7L2|DVL1|SUFU|PTCH2	http://www.genome.jp/kegg-bin/show_pathway?hsa05217/hsa:83439%09red/hsa:8643%09red/hsa:7472%09red/hsa:1855%09red/hsa:51684%09red/hsa:7480%09red/hsa:6934%09red
Spliceosome	KEGG PATHWAY	hsa03040	17	131	0.662297	1	SNRNP200|SNRNP40|SNRPE|AQR|TCERG1|SNRPA1|SF3B2|USP39|RBM25|DHX16|HNRNPM|SF3A2|SF3A3|TXNL4A|SNRNP70|TRA2A|PRPF6	http://www.genome.jp/kegg-bin/show_pathway?hsa03040/hsa:10907%09red/hsa:24148%09red/hsa:4670%09red/hsa:6635%09red/hsa:6627%09red/hsa:9716%09red/hsa:23020%09red/hsa:58517%09red/hsa:10992%09red/hsa:29896%09red/hsa:10946%09red/hsa:8175%09red/hsa:10713%09red/hsa:8449%09red/hsa:10915%09red/hsa:9410%09red/hsa:6625%09red
Aminoacyl-tRNA biosynthesis	KEGG PATHWAY	hsa00970	8	63	0.666127	1	IARS|TARSL2|VARS2|FARSA|TARS|LARS2|HARS|GARS	http://www.genome.jp/kegg-bin/show_pathway?hsa00970/hsa:6897%09red/hsa:57176%09red/hsa:3035%09red/hsa:123283%09red/hsa:2193%09red/hsa:2617%09red/hsa:3376%09red/hsa:23395%09red
Cell cycle	KEGG PATHWAY	hsa04110	16	124	0.669039	1	YWHAZ|YWHAQ|ANAPC10|SMAD4|CDKN1A|FZR1|CDC14B|SMAD3|GADD45B|MCM6|HDAC2|CDK6|CCND2|TGFB3|TFDP2|CREBBP	http://www.genome.jp/kegg-bin/show_pathway?hsa04110/hsa:1026%09red/hsa:894%09red/hsa:4175%09red/hsa:1021%09red/hsa:7534%09red/hsa:10393%09red/hsa:1387%09red/hsa:4089%09red/hsa:8555%09red/hsa:7043%09red/hsa:4616%09red/hsa:4088%09red/hsa:3066%09red/hsa:7029%09red/hsa:51343%09red/hsa:10971%09red
Propanoate metabolism	KEGG PATHWAY	hsa00640	4	32	0.669409	1	SUCLG2|ACSS2|PCCA|ALDH7A1	http://www.genome.jp/kegg-bin/show_pathway?hsa00640/hsa:5095%09red/hsa:501%09red/hsa:55902%09red/hsa:8801%09red
PPAR signaling pathway	KEGG PATHWAY	hsa03320	9	71	0.671664	1	ACSL3|CPT2|RXRA|RXRB|CD36|SORBS1|SLC27A4|FADS2|NR1H3	http://www.genome.jp/kegg-bin/show_pathway?hsa03320/hsa:10062%09red/hsa:1376%09red/hsa:948%09red/hsa:6257%09red/hsa:6256%09red/hsa:10580%09red/hsa:10999%09red/hsa:9415%09red/hsa:2181%09red
Starch and sucrose metabolism	KEGG PATHWAY	hsa00500	7	56	0.679515	1	AGL|GPI|GCK|ENPP3|ENPP1|GYS2|UGT2B11	http://www.genome.jp/kegg-bin/show_pathway?hsa00500/hsa:178%09red/hsa:2998%09red/hsa:2645%09red/hsa:5169%09red/hsa:2821%09red/hsa:5167%09red/hsa:10720%09red
Salmonella infection	KEGG PATHWAY	hsa05132	11	87	0.682341	1	MYH10|RILP|DYNC1I1|MYH9|ROCK1|ROCK2|PFN1|PLEKHM2|MAPK1|TLR5|FLNA	http://www.genome.jp/kegg-bin/show_pathway?hsa05132/hsa:7100%09red/hsa:5594%09red/hsa:23207%09red/hsa:6093%09red/hsa:1780%09red/hsa:83547%09red/hsa:2316%09red/hsa:9475%09red/hsa:4627%09red/hsa:5216%09red/hsa:4628%09red
TNF signaling pathway	KEGG PATHWAY	hsa04668	14	110	0.684042	1	RPS6KA4|TRAF5|CFLAR|PIK3CB|TRADD|RIPK1|AKT1|MAPK1|PIK3R3|MAP2K6|MLKL|EDN1|ATF6B|MAGI2	http://www.genome.jp/kegg-bin/show_pathway?hsa04668/hsa:5594%09red/hsa:8503%09red/hsa:8986%09red/hsa:1388%09red/hsa:197259%09red/hsa:8837%09red/hsa:5291%09red/hsa:1906%09red/hsa:7188%09red/hsa:8717%09red/hsa:9863%09red/hsa:8737%09red/hsa:207%09red/hsa:5608%09red
Biosynthesis of amino acids	KEGG PATHWAY	hsa01230	9	72	0.68827	1	IDH3B|PSPH|GPT2|BCAT2|GAPDH|ENO1|PHGDH|ALDH7A1|ALDH18A1	http://www.genome.jp/kegg-bin/show_pathway?hsa01230/hsa:2023%09red/hsa:5832%09red/hsa:3420%09red/hsa:587%09red/hsa:2597%09red/hsa:84706%09red/hsa:26227%09red/hsa:501%09red/hsa:5723%09red
Pyruvate metabolism	KEGG PATHWAY	hsa00620	5	41	0.693613	1	ACSS2|PDHA1|MDH2|ACYP2|ALDH7A1	http://www.genome.jp/kegg-bin/show_pathway?hsa00620/hsa:5160%09red/hsa:98%09red/hsa:501%09red/hsa:55902%09red/hsa:4191%09red
Amino sugar and nucleotide sugar metabolism	KEGG PATHWAY	hsa00520	6	49	0.695285	1	GPI|GCK|GMDS|UAP1L1|PMM2|GFPT1	http://www.genome.jp/kegg-bin/show_pathway?hsa00520/hsa:2762%09red/hsa:5373%09red/hsa:2645%09red/hsa:2673%09red/hsa:91373%09red/hsa:2821%09red
Maturity onset diabetes of the young	KEGG PATHWAY	hsa04950	3	25	0.696712	1	ONECUT1|GCK|NR5A2	http://www.genome.jp/kegg-bin/show_pathway?hsa04950/hsa:3175%09red/hsa:2645%09red/hsa:2494%09red
Primary bile acid biosynthesis	KEGG PATHWAY	hsa00120	2	17	0.707197	1	CYP46A1|HSD17B4	http://www.genome.jp/kegg-bin/show_pathway?hsa00120/hsa:10858%09red/hsa:3295%09red
Selenocompound metabolism	KEGG PATHWAY	hsa00450	2	17	0.707197	1	PAPSS1|TXNRD2	http://www.genome.jp/kegg-bin/show_pathway?hsa00450/hsa:9061%09red/hsa:10587%09red
Cocaine addiction	KEGG PATHWAY	hsa05030	6	50	0.714294	1	ADCY5|GRIN2C|GNAS|GRIN2B|MAOB|ATF6B	http://www.genome.jp/kegg-bin/show_pathway?hsa05030/hsa:1388%09red/hsa:2778%09red/hsa:111%09red/hsa:2905%09red/hsa:2904%09red/hsa:4129%09red
African trypanosomiasis	KEGG PATHWAY	hsa05143	4	34	0.716434	1	PRKCA|PLCB1|PLCB4|GNAQ	http://www.genome.jp/kegg-bin/show_pathway?hsa05143/hsa:5578%09red/hsa:2776%09red/hsa:23236%09red/hsa:5332%09red
Inflammatory bowel disease (IBD)	KEGG PATHWAY	hsa05321	8	66	0.717453	1	FOXP3|STAT4|IL12RB1|IL21R|RORA|SMAD3|TGFB3|TLR5	http://www.genome.jp/kegg-bin/show_pathway?hsa05321/hsa:3594%09red/hsa:7100%09red/hsa:6775%09red/hsa:50615%09red/hsa:6095%09red/hsa:50943%09red/hsa:4088%09red/hsa:7043%09red
Glycosphingolipid biosynthesis - lacto and neolacto series	KEGG PATHWAY	hsa00601	3	26	0.722497	1	ST3GAL3|B4GALT2|ST8SIA1	http://www.genome.jp/kegg-bin/show_pathway?hsa00601/hsa:8704%09red/hsa:6487%09red/hsa:6489%09red
Natural killer cell mediated cytotoxicity	KEGG PATHWAY	hsa04650	17	137	0.733826	1	VAV2|KLRC4-KLRK1|MAP2K2|PRKCA|PIK3CB|TNFRSF10B|FYN|CHP2|VAV1|TNFRSF10A|CD247|PIK3R3|PPP3CA|PPP3CC|VAV3|MAPK1|SOS2	http://www.genome.jp/kegg-bin/show_pathway?hsa04650/hsa:5578%09red/hsa:919%09red/hsa:5594%09red/hsa:8503%09red/hsa:5530%09red/hsa:5533%09red/hsa:5291%09red/hsa:7410%09red/hsa:2534%09red/hsa:8797%09red/hsa:8795%09red/hsa:6655%09red/hsa:5605%09red/hsa:7409%09red/hsa:100528032%09red/hsa:63928%09red/hsa:10451%09red
Steroid biosynthesis	KEGG PATHWAY	hsa00100	2	18	0.737157	1	SOAT1|DHCR24	http://www.genome.jp/kegg-bin/show_pathway?hsa00100/hsa:6646%09red/hsa:1718%09red
Other glycan degradation	KEGG PATHWAY	hsa00511	2	18	0.737157	1	FUCA1|GLB1	http://www.genome.jp/kegg-bin/show_pathway?hsa00511/hsa:2517%09red/hsa:2720%09red
Epithelial cell signaling in Helicobacter pylori infection	KEGG PATHWAY	hsa05120	8	68	0.748612	1	SRC|ATP6V1F|JAM3|EGFR|ADAM10|ATP6V0E1|ATP6V1C1|F11R	http://www.genome.jp/kegg-bin/show_pathway?hsa05120/hsa:8992%09red/hsa:9296%09red/hsa:83700%09red/hsa:102%09red/hsa:1956%09red/hsa:528%09red/hsa:6714%09red/hsa:50848%09red
Fructose and mannose metabolism	KEGG PATHWAY	hsa00051	4	36	0.758343	1	PMM2|PFKFB3|GMDS|PFKFB2	http://www.genome.jp/kegg-bin/show_pathway?hsa00051/hsa:5373%09red/hsa:5209%09red/hsa:5208%09red/hsa:2762%09red
Cardiac muscle contraction	KEGG PATHWAY	hsa04260	9	77	0.763222	1	CACNA1C|COX5A|TPM4|RYR2|TPM2|CACNB4|CACNA2D3|ATP1B3|COX7B2	http://www.genome.jp/kegg-bin/show_pathway?hsa04260/hsa:9377%09red/hsa:775%09red/hsa:55799%09red/hsa:170712%09red/hsa:785%09red/hsa:7171%09red/hsa:6262%09red/hsa:483%09red/hsa:7169%09red
Histidine metabolism	KEGG PATHWAY	hsa00340	3	28	0.768886	1	MAOB|HAL|ALDH7A1	http://www.genome.jp/kegg-bin/show_pathway?hsa00340/hsa:4129%09red/hsa:501%09red/hsa:3034%09red
Basal transcription factors	KEGG PATHWAY	hsa03022	5	45	0.770381	1	GTF2E2|TAF4|TAF3|GTF2IRD1|TAF8	http://www.genome.jp/kegg-bin/show_pathway?hsa03022/hsa:6874%09red/hsa:2961%09red/hsa:9569%09red/hsa:83860%09red/hsa:129685%09red
Sulfur relay system	KEGG PATHWAY	hsa04122	1	10	0.776937	1	CTU2	http://www.genome.jp/kegg-bin/show_pathway?hsa04122/hsa:348180%09red
Taurine and hypotaurine metabolism	KEGG PATHWAY	hsa00430	1	10	0.776937	1	CSAD	http://www.genome.jp/kegg-bin/show_pathway?hsa00430/hsa:51380%09red
Viral myocarditis	KEGG PATHWAY	hsa05416	8	71	0.790701	1	MYH10|LAMA2|SGCD|DMD|CD55|MYH9|FYN|DAG1	http://www.genome.jp/kegg-bin/show_pathway?hsa05416/hsa:2534%09red/hsa:1605%09red/hsa:1604%09red/hsa:4627%09red/hsa:4628%09red/hsa:6444%09red/hsa:3908%09red/hsa:1756%09red
Nucleotide excision repair	KEGG PATHWAY	hsa03420	5	47	0.802837	1	CUL4A|RAD23B|POLD2|POLE3|RPA1	http://www.genome.jp/kegg-bin/show_pathway?hsa03420/hsa:54107%09red/hsa:6117%09red/hsa:5425%09red/hsa:8451%09red/hsa:5887%09red
Galactose metabolism	KEGG PATHWAY	hsa00052	3	30	0.808744	1	GCK|B4GALT2|GLB1	http://www.genome.jp/kegg-bin/show_pathway?hsa00052/hsa:2720%09red/hsa:2645%09red/hsa:8704%09red
Biosynthesis of unsaturated fatty acids	KEGG PATHWAY	hsa01040	2	21	0.811737	1	FADS2|ELOVL2	http://www.genome.jp/kegg-bin/show_pathway?hsa01040/hsa:9415%09red/hsa:54898%09red
Terpenoid backbone biosynthesis	KEGG PATHWAY	hsa00900	2	21	0.811737	1	PDSS2|HMGCR	http://www.genome.jp/kegg-bin/show_pathway?hsa00900/hsa:3156%09red/hsa:57107%09red
Glycolysis / Gluconeogenesis	KEGG PATHWAY	hsa00010	7	66	0.83131	1	PDHA1|GPI|ACSS2|GCK|GAPDH|ENO1|ALDH7A1	http://www.genome.jp/kegg-bin/show_pathway?hsa00010/hsa:2023%09red/hsa:2645%09red/hsa:2597%09red/hsa:501%09red/hsa:55902%09red/hsa:5160%09red/hsa:2821%09red
Malaria	KEGG PATHWAY	hsa05144	5	49	0.831555	1	PECAM1|LRP1|TGFB3|KLRC4-KLRK1|CD36	http://www.genome.jp/kegg-bin/show_pathway?hsa05144/hsa:100528032%09red/hsa:5175%09red/hsa:948%09red/hsa:7043%09red/hsa:4035%09red
Alanine, aspartate and glutamate metabolism	KEGG PATHWAY	hsa00250	3	32	0.842638	1	GFPT1|GPT2|CAD	http://www.genome.jp/kegg-bin/show_pathway?hsa00250/hsa:2673%09red/hsa:790%09red/hsa:84706%09red
NF-kappa B signaling pathway	KEGG PATHWAY	hsa04064	10	92	0.842656	1	LTBR|TRAF5|ERC1|GADD45B|TRADD|RIPK1|CFLAR|IRAK1|TNFRSF13C|BCL2	http://www.genome.jp/kegg-bin/show_pathway?hsa04064/hsa:8837%09red/hsa:596%09red/hsa:4055%09red/hsa:7188%09red/hsa:115650%09red/hsa:8717%09red/hsa:23085%09red/hsa:8737%09red/hsa:3654%09red/hsa:4616%09red
Ribosome biogenesis in eukaryotes	KEGG PATHWAY	hsa03008	9	84	0.845295	1	XPO1|HEATR1|POP1|EFTUD1|XRN2|POP4|NVL|SPATA5|SNORD3A	http://www.genome.jp/kegg-bin/show_pathway?hsa03008/hsa:79631%09red/hsa:10775%09red/hsa:166378%09red/hsa:780851%09red/hsa:22803%09red/hsa:55127%09red/hsa:10940%09red/hsa:4931%09red/hsa:7514%09red
Fatty acid elongation	KEGG PATHWAY	hsa00062	2	23	0.850354	1	PPT1|ELOVL2	http://www.genome.jp/kegg-bin/show_pathway?hsa00062/hsa:54898%09red/hsa:5538%09red
Proximal tubule bicarbonate reclamation	KEGG PATHWAY	hsa04964	2	23	0.850354	1	CA2|ATP1B3	http://www.genome.jp/kegg-bin/show_pathway?hsa04964/hsa:760%09red/hsa:483%09red
Protein export	KEGG PATHWAY	hsa03060	2	23	0.850354	1	SRP68|IMMP2L	http://www.genome.jp/kegg-bin/show_pathway?hsa03060/hsa:6730%09red/hsa:83943%09red
Measles	KEGG PATHWAY	hsa05162	15	134	0.853637	1	RCHY1|IRF7|AKT1|NFKBIB|PIK3CB|CCND2|FYN|GNB2L1|TNFRSF10B|TNFRSF10A|PIK3R3|CDK6|TYK2|IRAK1|BBC3	http://www.genome.jp/kegg-bin/show_pathway?hsa05162/hsa:3665%09red/hsa:8503%09red/hsa:1021%09red/hsa:7297%09red/hsa:894%09red/hsa:2534%09red/hsa:8797%09red/hsa:25898%09red/hsa:8795%09red/hsa:27113%09red/hsa:4793%09red/hsa:5291%09red/hsa:207%09red/hsa:3654%09red/hsa:10399%09red
Base excision repair	KEGG PATHWAY	hsa03410	3	33	0.857546	1	POLD2|POLE3|POLB	http://www.genome.jp/kegg-bin/show_pathway?hsa03410/hsa:54107%09red/hsa:5425%09red/hsa:5423%09red
Glyoxylate and dicarboxylate metabolism	KEGG PATHWAY	hsa00630	2	24	0.866826	1	PCCA|MDH2	http://www.genome.jp/kegg-bin/show_pathway?hsa00630/hsa:5095%09red/hsa:4191%09red
Porphyrin and chlorophyll metabolism	KEGG PATHWAY	hsa00860	4	43	0.867931	1	COX10|HMBS|UGT2B11|HMOX2	http://www.genome.jp/kegg-bin/show_pathway?hsa00860/hsa:3163%09red/hsa:3145%09red/hsa:10720%09red/hsa:1352%09red
Cysteine and methionine metabolism	KEGG PATHWAY	hsa00270	3	34	0.871202	1	DNMT3B|DNMT1|AHCYL1	http://www.genome.jp/kegg-bin/show_pathway?hsa00270/hsa:1789%09red/hsa:1786%09red/hsa:10768%09red
Glycosphingolipid biosynthesis - globo series	KEGG PATHWAY	hsa00603	1	14	0.877678	1	ST8SIA1	http://www.genome.jp/kegg-bin/show_pathway?hsa00603/hsa:6489%09red
Fatty acid degradation	KEGG PATHWAY	hsa00071	4	44	0.879455	1	CPT2|ACSL3|ACADVL|ALDH7A1	http://www.genome.jp/kegg-bin/show_pathway?hsa00071/hsa:1376%09red/hsa:2181%09red/hsa:501%09red/hsa:37%09red
Valine, leucine and isoleucine degradation	KEGG PATHWAY	hsa00280	4	44	0.879455	1	PCCA|BCKDHB|BCAT2|ALDH7A1	http://www.genome.jp/kegg-bin/show_pathway?hsa00280/hsa:594%09red/hsa:587%09red/hsa:5095%09red/hsa:501%09red
Proteasome	KEGG PATHWAY	hsa03050	4	44	0.879455	1	PSMB7|PSMD14|PSMC4|PSMA5	http://www.genome.jp/kegg-bin/show_pathway?hsa03050/hsa:10213%09red/hsa:5695%09red/hsa:5704%09red/hsa:5686%09red
Carbohydrate digestion and absorption	KEGG PATHWAY	hsa04973	4	45	0.890096	1	AKT1|PIK3CB|PIK3R3|ATP1B3	http://www.genome.jp/kegg-bin/show_pathway?hsa04973/hsa:207%09red/hsa:5291%09red/hsa:8503%09red/hsa:483%09red
Alcoholism	KEGG PATHWAY	hsa05034	20	180	0.890266	1	ADCY5|HDAC2|PPP1CB|SOS2|HDAC7|MAOB|HDAC9|GNB4|GNAS|H2AFY|NTRK2|CAMK4|GRIN2B|GRIN2C|MAPK1|HIST2H2BE|GNAO1|HDAC5|ATF6B|GNG13	http://www.genome.jp/kegg-bin/show_pathway?hsa05034/hsa:4915%09red/hsa:59345%09red/hsa:51764%09red/hsa:51564%09red/hsa:1388%09red/hsa:2775%09red/hsa:8349%09red/hsa:814%09red/hsa:5500%09red/hsa:111%09red/hsa:6655%09red/hsa:9555%09red/hsa:9734%09red/hsa:3066%09red/hsa:2905%09red/hsa:2904%09red/hsa:5594%09red/hsa:4129%09red/hsa:2778%09red/hsa:10014%09red
Jak-STAT signaling pathway	KEGG PATHWAY	hsa04630	17	157	0.897683	1	IL13RA2|STAT4|SOCS1|SOS2|PIAS3|IL12RB1|PIK3CB|IL21R|SPRED2|AKT1|OSMR|PIK3R3|LIFR|CCND2|CNTFR|TYK2|CREBBP	http://www.genome.jp/kegg-bin/show_pathway?hsa04630/hsa:3594%09red/hsa:8651%09red/hsa:6775%09red/hsa:8503%09red/hsa:3977%09red/hsa:7297%09red/hsa:1271%09red/hsa:3598%09red/hsa:5291%09red/hsa:6655%09red/hsa:200734%09red/hsa:10401%09red/hsa:9180%09red/hsa:50615%09red/hsa:1387%09red/hsa:207%09red/hsa:894%09red
Metabolic pathways	KEGG PATHWAY	hsa01100	151	1182	0.904636	1	RPN1|RPN2|ACADVL|PPAP2B|PPAP2A|CKB|PCCA|POLR3D|AGL|PI4K2B|POLR3C|PMM2|CYP4F3|NDUFAB1|AHCYL1|DCK|MDH2|PPT1|DNMT1|NDST4|INPP4B|UGT8|SPTLC1|NNT|HAL|GPI|EXT1|EXTL1|BCAT2|XYLT1|IMPA1|HMGCR|PAFAH1B1|GMPS|NME7|NME2|PLD2|PLD3|HYAL3|ACSL3|GALNT11|CSAD|CYP4F11|PNLIP|ST3GAL3|ATP6V1F|GAPDH|B3GAT3|GALNT18|PGS1|TPK1|COX7B2|ATP5C1|CYP11A1|GLDC|XDH|GMDS|B4GALT2|FDFT1|PLCB1|PLCB4|GCK|NDUFV1|COASY|ACLY|GALNT5|DSE|…	http://www.genome.jp/kegg-bin/show_pathway?hsa01100/hsa:2530%09red/hsa:256435%09red/hsa:8540%09red/hsa:255189%09red/hsa:3145%09red/hsa:2023%09red/hsa:4249%09red/hsa:5538%09red/hsa:1718%09red/hsa:146664%09red/hsa:1583%09red/hsa:47%09red/hsa:54107%09red/hsa:25902%09red/hsa:63917%09red/hsa:10390%09red/hsa:4831%09red/hsa:10623%09red/hsa:790%09red/hsa:60495%09red/hsa:2134%09red/hsa:5425%09red/hsa:6457…
Ascorbate and aldarate metabolism	KEGG PATHWAY	hsa00053	2	27	0.906746	1	UGT2B11|ALDH7A1	http://www.genome.jp/kegg-bin/show_pathway?hsa00053/hsa:501%09red/hsa:10720%09red
Influenza A	KEGG PATHWAY	hsa05164	19	176	0.9111	1	XPO1|AKT1|IRF7|NLRP3|TNFRSF10B|PRKCA|CIITA|DNAJB1|NFKBIB|PLG|MAP2K2|TNFRSF10A|PIK3CB|PIK3R3|MAP2K6|MAPK1|TYK2|RNASEL|CREBBP	http://www.genome.jp/kegg-bin/show_pathway?hsa05164/hsa:5578%09red/hsa:3337%09red/hsa:114548%09red/hsa:8503%09red/hsa:5291%09red/hsa:3665%09red/hsa:7297%09red/hsa:8797%09red/hsa:5340%09red/hsa:6041%09red/hsa:4793%09red/hsa:4261%09red/hsa:5605%09red/hsa:5594%09red/hsa:1387%09red/hsa:8795%09red/hsa:207%09red/hsa:7514%09red/hsa:5608%09red
Pertussis	KEGG PATHWAY	hsa05133	7	75	0.913311	1	ITGB1|NLRP3|MAPK1|CFL1|C3|IRAK1|C5	http://www.genome.jp/kegg-bin/show_pathway?hsa05133/hsa:3688%09red/hsa:114548%09red/hsa:1072%09red/hsa:718%09red/hsa:5594%09red/hsa:727%09red/hsa:3654%09red
Herpes simplex infection	KEGG PATHWAY	hsa05168	20	185	0.91487	1	CD74|TAF4|PPP1CB|TRAF5|HCFC1|CLOCK|NFKBIB|EEF1D|TAF3|GTF2IRD1|USP7|PILRA|PER1|C5|C3|IRF7|TYK2|RNASEL|CREBBP|SP100	http://www.genome.jp/kegg-bin/show_pathway?hsa05168/hsa:3665%09red/hsa:9569%09red/hsa:7188%09red/hsa:9575%09red/hsa:7297%09red/hsa:6874%09red/hsa:5187%09red/hsa:5500%09red/hsa:6041%09red/hsa:4793%09red/hsa:1936%09red/hsa:718%09red/hsa:29992%09red/hsa:972%09red/hsa:83860%09red/hsa:7874%09red/hsa:1387%09red/hsa:727%09red/hsa:3054%09red/hsa:6672%09red
Neuroactive ligand-receptor interaction	KEGG PATHWAY	hsa04080	31	275	0.920147	1	PTGFR|ADORA1|GABRR1|GABRG1|GRIA4|S1PR3|GABRA4|GABRA1|PLG|RXFP1|CYSLTR2|VIPR2|GRM4|GRM5|GRM7|GRM1|NR3C1|GRID2|CHRM3|PTH2R|CHRM2|GABRB1|GABRB3|GRM8|GLRA1|GRIK4|GRIN2B|GRIN2C|ADRB2|HCRTR2|GRIK2	http://www.genome.jp/kegg-bin/show_pathway?hsa04080/hsa:154%09red/hsa:5340%09red/hsa:2908%09red/hsa:7434%09red/hsa:57105%09red/hsa:2905%09red/hsa:2904%09red/hsa:1131%09red/hsa:2900%09red/hsa:2562%09red/hsa:2898%09red/hsa:5746%09red/hsa:2741%09red/hsa:3062%09red/hsa:2565%09red/hsa:59350%09red/hsa:2560%09red/hsa:2895%09red/hsa:2893%09red/hsa:2569%09red/hsa:2918%09red/hsa:1129%09red/hsa:2911%09red/h…
Renin-angiotensin system	KEGG PATHWAY	hsa04614	1	17	0.922071	1	LNPEP	http://www.genome.jp/kegg-bin/show_pathway?hsa04614/hsa:4012%09red
Butanoate metabolism	KEGG PATHWAY	hsa00650	2	29	0.926814	1	ACSM1|PDHA1	http://www.genome.jp/kegg-bin/show_pathway?hsa00650/hsa:5160%09red/hsa:116285%09red
Tryptophan metabolism	KEGG PATHWAY	hsa00380	3	40	0.931263	1	MAOB|TPH2|ALDH7A1	http://www.genome.jp/kegg-bin/show_pathway?hsa00380/hsa:4129%09red/hsa:121278%09red/hsa:501%09red
Lysosome	KEGG PATHWAY	hsa04142	12	122	0.931836	1	LAPTM4B|PPT1|PSAP|GLB1|GGA1|DNASE2|GGA2|ABCA2|LAMP1|SORT1|AP3D1|FUCA1	http://www.genome.jp/kegg-bin/show_pathway?hsa04142/hsa:20%09red/hsa:1777%09red/hsa:5660%09red/hsa:2720%09red/hsa:5538%09red/hsa:3916%09red/hsa:23062%09red/hsa:6272%09red/hsa:55353%09red/hsa:2517%09red/hsa:8943%09red/hsa:26088%09red
Sulfur metabolism	KEGG PATHWAY	hsa00920	1	18	0.932949	1	PAPSS1	http://www.genome.jp/kegg-bin/show_pathway?hsa00920/hsa:9061%09red
Phenylalanine metabolism	KEGG PATHWAY	hsa00360	1	18	0.932949	1	MAOB	http://www.genome.jp/kegg-bin/show_pathway?hsa00360/hsa:4129%09red
Drug metabolism - other enzymes	KEGG PATHWAY	hsa00983	4	51	0.938219	1	UPP2|GMPS|UGT2B11|XDH	http://www.genome.jp/kegg-bin/show_pathway?hsa00983/hsa:151531%09red/hsa:8833%09red/hsa:7498%09red/hsa:10720%09red
Mineral absorption	KEGG PATHWAY	hsa04978	4	51	0.938219	1	VDR|ATP7A|ATP1B3|HMOX2	http://www.genome.jp/kegg-bin/show_pathway?hsa04978/hsa:538%09red/hsa:7421%09red/hsa:483%09red/hsa:3163%09red
Huntington's disease	KEGG PATHWAY	hsa05016	19	183	0.939268	1	ATP5C1|PLCB1|NDUFV1|HDAC2|PLCB4|GNAQ|IFT57|NDUFAB1|COX5A|NDUFA8|GRIN2B|RCOR1|TAF4|DCTN2|GRM5|BBC3|DNAH2|CREBBP|COX7B2	http://www.genome.jp/kegg-bin/show_pathway?hsa05016/hsa:9377%09red/hsa:23186%09red/hsa:2776%09red/hsa:5332%09red/hsa:146754%09red/hsa:1387%09red/hsa:170712%09red/hsa:4702%09red/hsa:6874%09red/hsa:23236%09red/hsa:4706%09red/hsa:4723%09red/hsa:27113%09red/hsa:3066%09red/hsa:2904%09red/hsa:2915%09red/hsa:55081%09red/hsa:509%09red/hsa:10540%09red
Toll-like receptor signaling pathway	KEGG PATHWAY	hsa04620	10	107	0.942237	1	IRF7|AKT1|PIK3CB|RIPK1|MAP2K2|MAPK1|PIK3R3|MAP2K6|TLR5|IRAK1	http://www.genome.jp/kegg-bin/show_pathway?hsa04620/hsa:7100%09red/hsa:5594%09red/hsa:8503%09red/hsa:5291%09red/hsa:3665%09red/hsa:5605%09red/hsa:8737%09red/hsa:207%09red/hsa:3654%09red/hsa:5608%09red
RIG-I-like receptor signaling pathway	KEGG PATHWAY	hsa04622	6	71	0.943129	1	TANK|NFKBIB|MAP3K1|TRADD|RIPK1|IRF7	http://www.genome.jp/kegg-bin/show_pathway?hsa04622/hsa:3665%09red/hsa:10010%09red/hsa:4793%09red/hsa:4214%09red/hsa:8717%09red/hsa:8737%09red
Osteoclast differentiation	KEGG PATHWAY	hsa04380	13	134	0.945484	1	SOCS1|PIK3CB|FYN|CAMK4|JUND|AKT1|MAPK1|PIK3R3|MAP2K6|CHP2|PPP3CA|TYK2|PPP3CC	http://www.genome.jp/kegg-bin/show_pathway?hsa04380/hsa:8651%09red/hsa:5594%09red/hsa:8503%09red/hsa:5530%09red/hsa:5533%09red/hsa:7297%09red/hsa:814%09red/hsa:2534%09red/hsa:5291%09red/hsa:63928%09red/hsa:3727%09red/hsa:207%09red/hsa:5608%09red
RNA polymerase	KEGG PATHWAY	hsa03020	2	32	0.949429	1	POLR3D|POLR3C	http://www.genome.jp/kegg-bin/show_pathway?hsa03020/hsa:10623%09red/hsa:661%09red
Cytosolic DNA-sensing pathway	KEGG PATHWAY	hsa04623	5	63	0.950317	1	RIPK1|NFKBIB|POLR3D|IRF7|POLR3C	http://www.genome.jp/kegg-bin/show_pathway?hsa04623/hsa:10623%09red/hsa:3665%09red/hsa:8737%09red/hsa:661%09red/hsa:4793%09red
Leishmaniasis	KEGG PATHWAY	hsa05140	6	73	0.952271	1	ITGB1|TGFB3|NFKBIB|MAPK1|C3|IRAK1	http://www.genome.jp/kegg-bin/show_pathway?hsa05140/hsa:3688%09red/hsa:5594%09red/hsa:4793%09red/hsa:718%09red/hsa:7043%09red/hsa:3654%09red
Fanconi anemia pathway	KEGG PATHWAY	hsa03460	4	54	0.954251	1	RPA1|FANCM|RAD51C|FANCA	http://www.genome.jp/kegg-bin/show_pathway?hsa03460/hsa:5889%09red/hsa:6117%09red/hsa:2175%09red/hsa:57697%09red
Phagosome	KEGG PATHWAY	hsa04145	15	154	0.954471	1	ITGB1|ATP6V1F|ITGB5|RILP|TUBA1C|HGS|CD36|DYNC1I1|MARCO|ITGAV|LAMP1|ATP6V0E1|C3|TUBA4A|ATP6V1C1	http://www.genome.jp/kegg-bin/show_pathway?hsa04145/hsa:3688%09red/hsa:8992%09red/hsa:83547%09red/hsa:7277%09red/hsa:9146%09red/hsa:8685%09red/hsa:3685%09red/hsa:1780%09red/hsa:84790%09red/hsa:948%09red/hsa:3916%09red/hsa:718%09red/hsa:3693%09red/hsa:528%09red/hsa:9296%09red
Drug metabolism - cytochrome P450	KEGG PATHWAY	hsa00982	6	74	0.956326	1	FMO2|FMO4|CYP2E1|MAOB|UGT2B11|CYP2C18	http://www.genome.jp/kegg-bin/show_pathway?hsa00982/hsa:2329%09red/hsa:2327%09red/hsa:1562%09red/hsa:1571%09red/hsa:4129%09red/hsa:10720%09red
Legionellosis	KEGG PATHWAY	hsa05134	4	55	0.958678	1	C3|EEF1G|RAB1B|TLR5	http://www.genome.jp/kegg-bin/show_pathway?hsa05134/hsa:718%09red/hsa:1937%09red/hsa:81876%09red/hsa:7100%09red
Arginine and proline metabolism	KEGG PATHWAY	hsa00330	4	57	0.966369	1	MAOB|ALDH18A1|CKB|ALDH7A1	http://www.genome.jp/kegg-bin/show_pathway?hsa00330/hsa:1152%09red/hsa:5832%09red/hsa:4129%09red/hsa:501%09red
Primary immunodeficiency	KEGG PATHWAY	hsa05340	2	36	0.969408	1	CIITA|TNFRSF13C	http://www.genome.jp/kegg-bin/show_pathway?hsa05340/hsa:115650%09red/hsa:4261%09red
MicroRNAs in cancer	KEGG PATHWAY	hsa05206	31	296	0.970742	1	FOXP1|CDKN1A|EGFR|ROCK1|MAP2K2|ST14|EZH2|TP63|IRS1|DNMT1|MAPK1|PDCD4|DNMT3B|PRKCA|CD44|HMGA2|RDX|VEGFA|TNC|SLC7A1|MDM4|SOCS1|SOS2|CCND2|NOTCH1|IRS2|NOTCH3|CDK6|MTOR|CREBBP|BCL2	http://www.genome.jp/kegg-bin/show_pathway?hsa05206/hsa:3667%09red/hsa:8651%09red/hsa:596%09red/hsa:5962%09red/hsa:6768%09red/hsa:5578%09red/hsa:1789%09red/hsa:3371%09red/hsa:1786%09red/hsa:960%09red/hsa:2146%09red/hsa:6541%09red/hsa:5605%09red/hsa:8626%09red/hsa:1956%09red/hsa:4854%09red/hsa:4851%09red/hsa:894%09red/hsa:5594%09red/hsa:8660%09red/hsa:6093%09red/hsa:6655%09red/hsa:27250%09red/hsa:…
Tuberculosis	KEGG PATHWAY	hsa05152	17	180	0.974068	1	CD74|SRC|ARHGEF12|VDR|MAPK1|CIITA|IRAK1|TRADD|CHP2|AKT1|TGFB3|LAMP1|C3|PPP3CA|PPP3CC|CREBBP|BCL2	http://www.genome.jp/kegg-bin/show_pathway?hsa05152/hsa:972%09red/hsa:5530%09red/hsa:5533%09red/hsa:1387%09red/hsa:3916%09red/hsa:23365%09red/hsa:718%09red/hsa:5594%09red/hsa:7421%09red/hsa:8717%09red/hsa:596%09red/hsa:6714%09red/hsa:7043%09red/hsa:63928%09red/hsa:207%09red/hsa:3654%09red/hsa:4261%09red
Glycosylphosphatidylinositol(GPI)-anchor biosynthesis	KEGG PATHWAY	hsa00563	1	25	0.976607	1	PIGL	http://www.genome.jp/kegg-bin/show_pathway?hsa00563/hsa:9487%09red
Parkinson's disease	KEGG PATHWAY	hsa05012	11	131	0.981344	1	ATP5C1|NDUFAB1|NDUFV1|UBB|SNCAIP|COX5A|NDUFA8|PARK2|UBE2G1|UBA1|COX7B2	http://www.genome.jp/kegg-bin/show_pathway?hsa05012/hsa:9377%09red/hsa:7326%09red/hsa:5071%09red/hsa:170712%09red/hsa:4702%09red/hsa:4706%09red/hsa:4723%09red/hsa:7317%09red/hsa:7314%09red/hsa:509%09red/hsa:9627%09red
Nitrogen metabolism	KEGG PATHWAY	hsa00910	1	27	0.982689	1	CA2	http://www.genome.jp/kegg-bin/show_pathway?hsa00910/hsa:760%09red
Pentose phosphate pathway	KEGG PATHWAY	hsa00030	1	28	0.985109	1	GPI	http://www.genome.jp/kegg-bin/show_pathway?hsa00030/hsa:2821%09red
Phototransduction	KEGG PATHWAY	hsa04744	1	29	0.987191	1	GUCY2D	http://www.genome.jp/kegg-bin/show_pathway?hsa04744/hsa:3000%09red
beta-Alanine metabolism	KEGG PATHWAY	hsa00410	1	29	0.987191	1	ALDH7A1	http://www.genome.jp/kegg-bin/show_pathway?hsa00410/hsa:501%09red
Antigen processing and presentation	KEGG PATHWAY	hsa04612	5	78	0.98875	1	CD74|HSP90AA1|PDIA3|CIITA|HSP90AB1	http://www.genome.jp/kegg-bin/show_pathway?hsa04612/hsa:3326%09red/hsa:3320%09red/hsa:972%09red/hsa:2923%09red/hsa:4261%09red
Staphylococcus aureus infection	KEGG PATHWAY	hsa05150	3	56	0.98887	1	C3|PLG|C5	http://www.genome.jp/kegg-bin/show_pathway?hsa05150/hsa:718%09red/hsa:727%09red/hsa:5340%09red
Steroid hormone biosynthesis	KEGG PATHWAY	hsa00140	3	56	0.98887	1	CYP11A1|UGT2B11|STS	http://www.genome.jp/kegg-bin/show_pathway?hsa00140/hsa:412%09red/hsa:1583%09red/hsa:10720%09red
Type I diabetes mellitus	KEGG PATHWAY	hsa04940	2	44	0.989101	1	PTPRN2|CPE	http://www.genome.jp/kegg-bin/show_pathway?hsa04940/hsa:5799%09red/hsa:1363%09red
Rheumatoid arthritis	KEGG PATHWAY	hsa05323	6	90	0.990381	1	TGFB3|ATP6V1F|VEGFA|ATP6V0E1|ATP6V1C1|FLT1	http://www.genome.jp/kegg-bin/show_pathway?hsa05323/hsa:8992%09red/hsa:9296%09red/hsa:2321%09red/hsa:7043%09red/hsa:528%09red/hsa:7422%09red
Oxidative phosphorylation	KEGG PATHWAY	hsa00190	10	133	0.99277	1	ATP5C1|NDUFAB1|NDUFV1|ATP6V1F|COX5A|NDUFA8|COX10|ATP6V0E1|ATP6V1C1|COX7B2	http://www.genome.jp/kegg-bin/show_pathway?hsa00190/hsa:9377%09red/hsa:8992%09red/hsa:1352%09red/hsa:9296%09red/hsa:4702%09red/hsa:509%09red/hsa:4723%09red/hsa:528%09red/hsa:4706%09red/hsa:170712%09red
Intestinal immune network for IgA production	KEGG PATHWAY	hsa04672	2	48	0.993564	1	LTBR|TNFRSF13C	http://www.genome.jp/kegg-bin/show_pathway?hsa04672/hsa:4055%09red/hsa:115650%09red
Pentose and glucuronate interconversions	KEGG PATHWAY	hsa00040	1	34	0.99397	1	UGT2B11	http://www.genome.jp/kegg-bin/show_pathway?hsa00040/hsa:10720%09red
Cytokine-cytokine receptor interaction	KEGG PATHWAY	hsa04060	24	266	0.994897	1	TGFB3|EGFR|BMPR1A|TNFRSF10A|LIFR|EGF|FLT1|LTBR|IL12RB1|CXCL14|OSMR|ACVR2A|ACVR2B|PDGFC|VEGFA|IL1RAP|CNTFR|TNFRSF13C|BMP7|EDA2R|EDA|TNFRSF10B|IL21R|IL17RA	http://www.genome.jp/kegg-bin/show_pathway?hsa04060/hsa:3977%09red/hsa:56034%09red/hsa:8797%09red/hsa:8795%09red/hsa:9547%09red/hsa:9180%09red/hsa:50615%09red/hsa:1271%09red/hsa:3594%09red/hsa:657%09red/hsa:23765%09red/hsa:1950%09red/hsa:1956%09red/hsa:115650%09red/hsa:1896%09red/hsa:655%09red/hsa:3556%09red/hsa:4055%09red/hsa:7422%09red/hsa:2321%09red/hsa:93%09red/hsa:92%09red/hsa:7043%09red/hsa…
Glutathione metabolism	KEGG PATHWAY	hsa00480	2	51	0.995681	1	RRM2|GPX6	http://www.genome.jp/kegg-bin/show_pathway?hsa00480/hsa:257202%09red/hsa:6241%09red
Hematopoietic cell lineage	KEGG PATHWAY	hsa04640	5	88	0.996121	1	CD44|ITGA3|CD59|CD36|CD55	http://www.genome.jp/kegg-bin/show_pathway?hsa04640/hsa:966%09red/hsa:3675%09red/hsa:948%09red/hsa:960%09red/hsa:1604%09red
Tyrosine metabolism	KEGG PATHWAY	hsa00350	1	39	0.997163	1	MAOB	http://www.genome.jp/kegg-bin/show_pathway?hsa00350/hsa:4129%09red
Retinol metabolism	KEGG PATHWAY	hsa00830	3	68	0.997418	1	CYP2C18|RDH8|UGT2B11	http://www.genome.jp/kegg-bin/show_pathway?hsa00830/hsa:1562%09red/hsa:50700%09red/hsa:10720%09red
Systemic lupus erythematosus	KEGG PATHWAY	hsa05322	8	135	0.999134	1	ACTN4|H2AFY|TRIM21|GRIN2B|HIST2H2BE|C3|C7|C5	http://www.genome.jp/kegg-bin/show_pathway?hsa05322/hsa:727%09red/hsa:8349%09red/hsa:718%09red/hsa:9555%09red/hsa:6737%09red/hsa:2904%09red/hsa:730%09red/hsa:81%09red
Metabolism of xenobiotics by cytochrome P450	KEGG PATHWAY	hsa00980	3	80	0.999433	1	CYP2C18|CYP2E1|UGT2B11	http://www.genome.jp/kegg-bin/show_pathway?hsa00980/hsa:1562%09red/hsa:1571%09red/hsa:10720%09red
Chemical carcinogenesis	KEGG PATHWAY	hsa05204	3	83	0.999615	1	CYP2C18|CYP2E1|UGT2B11	http://www.genome.jp/kegg-bin/show_pathway?hsa05204/hsa:1562%09red/hsa:1571%09red/hsa:10720%09red
Olfactory transduction	KEGG PATHWAY	hsa04740	7	406	1	1	OR9Q1|GUCY2D|ADCY3|OR2A5|PRKG2|PRKG1|CLCA4	http://www.genome.jp/kegg-bin/show_pathway?hsa04740/hsa:5593%09red/hsa:5592%09red/hsa:219956%09red/hsa:22802%09red/hsa:393046%09red/hsa:3000%09red/hsa:109%09red
--------------------
#Term	Database	ID	Input number	Background number	P-Value	Corrected P-Value	Input	Hyperlink
--------------------
#Term	Database	ID	Input number	Background number	P-Value	Corrected P-Value	Input	Hyperlink
--------------------
