# Supplementary material for: HMGB1 prefers to interact with structural RNAs and regulates rRNA methylation modification and translation in HeLa cells
Source: BMC Genomics. 2024 Apr 5;25:345. doi: 10.1186/s12864-024-10204-6 (PMC10996203; doi:10.1186/s12864-024-10204-6)
Supplement: Supplementary file 12 — Supplementary Material 12. [file 12864_2024_10204_MOESM12_ESM.xls]

## Sheet: Mapping_of_clean_reads_to_Rfam
Table S11. The percentage of iRIP-seq multiple reads that mapped in Rfam database
Sample	Total Input	Total Mapped	Unique Mapped	Multiple Mapped
HMGB1_IP_1	9863450	5569323(56.46%)	285383(5.12%)	5283940(94.88%)
HMGB1_IP_2	10444209	5858744(56.10%)	317197(5.41%)	5541547(94.59%)
HMGB1_input_1	8538963	1639586(19.20%)	228012(13.91%)	1411574(86.09%)
HMGB1_input_2	7573011	1436246(18.97%)	209010(14.55%)	1227236(85.45%)
