# Supplementary material for: HMGB1 prefers to interact with structural RNAs and regulates rRNA methylation modification and translation in HeLa cells
Source: BMC Genomics. 2024 Apr 5;25:345. doi: 10.1186/s12864-024-10204-6 (PMC10996203; doi:10.1186/s12864-024-10204-6)
Supplement: Supplementary file 13 — Supplementary Material 13. [file 12864_2024_10204_MOESM13_ESM.xls]

## Sheet: HMGB1_IP_vs_input_result_list
Table S12. The bound reads to HMGB1 reflect the expression level of the binding substrate.
Gene	baseMean	log2FoldChange	lfcSE	stat	pvalue	padj	HMGB1_IP_1	HMGB1_IP_2	HMGB1_input_1	HMGB1_input_2	Symbol	Chr	GeneType	Description
ENSG00000210082.2	7521.87	-1.0934	0.314673	-3.47471	0.000511405	0.0085089	933.73	584.24	299.42	287.8	MT-RNR2	chrM	Mt_rRNA	mitochondrially encoded 16S RNA
ENSG00000208892.1	154.151	-5.71986	0.387596	-14.7573	2.76317e-49	2.64097e-46	246.58	266.51	5.54	2.47	SNORA49	chr12	snoRNA	small nucleolar RNA, H/ACA box 49
ENSG00000198888.2	2213.98	-0.372635	0.223241	-1.66921	0.0950765	0.389081	362	241.87	191.81	192.96	MT-ND1	chrM	protein_coding	mitochondrially encoded NADH dehydrogenase 1
ENSG00000210049.1	185.61	0.0395244	0.2494	0.158478	0.87408	0.963964	372.72	226.65	257.59	244.81	MT-TF	chrM	Mt_tRNA	mitochondrially encoded tRNA phenylalanine
ENSG00000198695.2	1008.54	-0.508638	0.179187	-2.83859	0.00453137	0.0499089	295.48	225.87	152.15	149.95	MT-ND6	chrM	protein_coding	mitochondrially encoded NADH dehydrogenase 6
ENSG00000198786.2	4029.08	-0.180575	0.256022	-0.705309	0.480618	0.805273	329.85	215.98	205.57	191.88	MT-ND5	chrM	protein_coding	mitochondrially encoded NADH dehydrogenase 5
ENSG00000198727.2	2541.66	-0.0755577	0.224053	-0.337231	0.735942	0.914921	314.3	213.88	208.14	205.41	MT-CYB	chrM	protein_coding	mitochondrially encoded cytochrome b
ENSG00000200320.1	120.215	-6.34276	2.04524	-3.10123	0.0019272	0.0256225	209.12	205.94	0	4.25	SNORA63	chr3	snoRNA	small nucleolar RNA, H/ACA box 63
ENSG00000249784.1	94.9162	-6.76665	0.637932	-10.6072	2.75999e-26	8.47908e-24	173.38	173.73	0.86	1.79	SCARNA22	chr4	scaRNA	small Cajal body-specific RNA 22
ENSG00000211459.2	1377.45	-0.192227	0.239976	-0.801027	0.423116	0.772252	224.3	131.83	126.53	130.3	MT-RNR1	chrM	Mt_rRNA	mitochondrially encoded 12S RNA
ENSG00000198886.2	1944.8	-0.370221	0.261964	-1.41325	0.157582	0.501302	236.57	131.4	121.01	113.65	MT-ND4	chrM	protein_coding	mitochondrially encoded NADH dehydrogenase 4
ENSG00000225813.1	763.575	0.110262	0.153069	0.720339	0.471316	0.799815	115.18	120.93	105.18	105.81	AC009299.4	chr2	processed_pseudogene	--
ENSG00000281017.1	48.3474	-6.05107	0.721336	-8.3887	4.91547e-17	6.81982e-15	101.15	106.12	1.52	1.06	MIR1248	chr3	miRNA	microRNA 1248
ENSG00000198840.2	397.713	0.0567165	0.214968	0.263836	0.791906	0.934766	158.24	102.95	106.65	116.19	MT-ND3	chrM	protein_coding	mitochondrially encoded NADH dehydrogenase 3
ENSG00000201302.1	51.7188	-5.4793	1.88405	-2.90826	0.00363441	0.0424772	77.21	102.15	3.31	0	SNORA65	chr9	snoRNA	small nucleolar RNA, H/ACA box 65
ENSG00000277194.1	68.2902	-3.92966	0.395214	-9.94313	2.70208e-23	6.11667e-21	135.79	99.2	5.98	6.68	SNORD22	chr11	snoRNA	small nucleolar RNA, C/D box 22
ENSG00000209582.1	58.0097	-7.05528	0.884996	-7.9721	1.55994e-15	1.83817e-13	103.08	93.74	0.4	0.83	SNORA48	chr17	snoRNA	small nucleolar RNA, H/ACA box 48
ENSG00000251733.1	50.0863	-9.88368	1.47771	-6.68851	2.25453e-11	1.67185e-09	90.55	85.87	0	0	SCARNA8	chr9	scaRNA	small Cajal body-specific RNA 8
ENSG00000207405.1	41.6549	-9.62524	1.48489	-6.48211	9.04476e-11	5.98485e-09	66.4	76.95	0	0	SNORA64	chr16	snoRNA	small nucleolar RNA, H/ACA box 64
ENSG00000200087.1	73.7963	-10.4356	1.47074	-7.09551	1.28872e-12	1.07627e-10	95.05	71.99	0	0	SNORA73B	chr1	snoRNA	small nucleolar RNA, H/ACA box 73B
ENSG00000275530.1	18.8127	-3.75033	0.697814	-5.37439	7.68433e-08	3.07445e-06	77.4	66.96	3.84	5.01	FP671120.4	chr21	miRNA	--
ENSG00000228253.1	73.2627	-2.0237	0.306628	-6.59987	4.11508e-11	2.94983e-09	71.63	59.62	12.73	13.81	MT-ATP8	chrM	protein_coding	mitochondrially encoded ATP synthase 8
ENSG00000215983.2	30.8492	-1.22996	0.45939	-2.67738	0.00742008	0.0728356	62.93	52.08	24.73	15.47	AC024651.1	chr15	miRNA	--
ENSG00000206634.1	37.1037	-9.43883	1.4942	-6.31697	2.66746e-10	1.63897e-08	76.61	51.3	0	0	SNORA22	chr7	snoRNA	small nucleolar RNA, H/ACA box 22
ENSG00000210191.1	56.2773	0.30825	0.395465	0.779462	0.435708	0.779406	115.67	50.61	90.16	75.02	MT-TL2	chrM	Mt_tRNA	mitochondrially encoded tRNA leucine 2 (CUN)
ENSG00000281868.1	29.8012	-1.32124	0.458394	-2.88233	0.00394746	0.0450944	62.22	49.71	21.39	15.29	AP000237.1	chr21	miRNA	--
ENSG00000278274.1	31.1068	-6.14427	0.924416	-6.64665	2.99847e-11	2.18583e-09	59.66	49.27	0.83	0.43	SNORA61	chr1	snoRNA	small nucleolar RNA, H/ACA box 61
ENSG00000254153.1	169.825	-0.542593	0.209529	-2.58958	0.00960929	0.0891684	46.07	45.03	25.21	26.5	CTA-398F10.2	chr8	lincRNA	--
ENSG00000274735.1	18.1025	-4.2958	0.822788	-5.22103	1.77934e-07	6.71309e-06	97.77	44.64	3.84	2	FP236383.3	chr21	miRNA	--
ENSG00000269900.3	81.9594	-1.73821	0.322356	-5.39222	6.95939e-08	2.81055e-06	66.4	42.56	11.44	15.27	RMRP	chr9	lincRNA	RNA component of mitochondrial RNA processing endoribonuclease
ENSG00000281281.1	26.3163	-1.63769	0.492535	-3.32502	0.000884122	0.0132495	61.52	42.13	12.09	15.12	BX284613.1	chr1	miRNA	--
ENSG00000265992.1	1016.69	-0.167148	0.150714	-1.10905	0.267411	0.641032	39.09	39.9	29.07	29.12	ESRG	chr3	sense_intronic	embryonic stem cell related (non-protein coding)
ENSG00000221448.1	31.7319	-1.13836	0.453026	-2.51278	0.0119782	0.104288	67.24	39.47	18.69	20.66	AL118509.1	chr20	miRNA	--
ENSG00000198938.2	355.975	-0.00732218	0.240053	-0.0305024	0.975666	0.991971	66.93	38.66	41.58	44.48	MT-CO3	chrM	protein_coding	mitochondrially encoded cytochrome c oxidase III
ENSG00000212907.2	126.403	-0.547643	0.312928	-1.75006	0.0801077	0.352249	79.12	38.4	33.87	31.53	MT-ND4L	chrM	protein_coding	mitochondrially encoded NADH dehydrogenase 4L
ENSG00000207217.1	21.5643	-8.67273	1.52104	-5.70185	1.18511e-08	5.72717e-07	35.49	38.19	0	0	SNORA42	chr7	snoRNA	--
ENSG00000212402.1	31.0583	-9.19481	1.49719	-6.14139	8.18022e-10	4.56924e-08	36.32	34.98	0	0	SNORA74B	chr5	snoRNA	small nucleolar RNA, H/ACA box 74B
ENSG00000259380.5	711.699	-0.487867	0.18203	-2.68015	0.00735894	0.0724274	44.22	33.51	23.68	21.97	RP11-346D14.1	chr15	lincRNA	--
ENSG00000206799.1	15.89	-8.23429	1.55132	-5.30792	1.10883e-07	4.37529e-06	28.28	32.28	0	0	SNORA32	chr11	snoRNA	small nucleolar RNA, H/ACA box 32
ENSG00000159335.15	188.112	-2.73562	0.221153	-12.3698	3.80762e-35	1.63766e-32	29.38	32.09	3.95	3.7	PTMS	chr12	protein_coding	parathymosin
ENSG00000202198.1	56.7474	-1.71696	0.342849	-5.00792	5.50218e-07	1.87074e-05	28.95	31.62	6.5	8.81	RN7SK	chr6	misc_RNA	RNA, 7SK small nuclear
ENSG00000201998.1	36.0188	-5.10123	0.693917	-7.35135	1.96213e-13	1.89643e-11	58.91	30.04	1.48	0.62	SNORA23	chr11	snoRNA	small nucleolar RNA, H/ACA box 23
ENSG00000244327.1	130.497	-2.29262	0.253163	-9.05589	1.3546e-19	2.28477e-17	36.68	28.8	5.63	5.35	RP11-383G6.3	chr3	sense_overlapping	--
ENSG00000221175.2	13.1095	-1.49437	0.744603	-2.00694	0.0447562	0.251611	29.25	28.04	12.41	4.31	AL023876.1	chrX	miRNA	--
ENSG00000276032.1	76.2301	-0.684779	0.293286	-2.33485	0.0195511	0.147785	30.83	27.87	16.43	13.64	RP11-12A20.6	chr9	unprocessed_pseudogene	--
ENSG00000207165.1	26.4516	-5.46927	1.55944	-3.5072	0.000452846	0.00772894	60.83	27.77	0	1.66	SNORA70	chrX	snoRNA	small nucleolar RNA, H/ACA box 70
ENSG00000280224.1	194.685	-1.15989	0.210284	-5.51583	3.47145e-08	1.47829e-06	33.61	27.47	11.62	10.85	CTA-722E9.1	chr22	lincRNA	--
ENSG00000196498.13	1085.71	-2.95884	0.172368	-17.1658	4.78542e-66	1.37214e-62	23.8	27.11	2.87	2.55	NCOR2	chr12	protein_coding	nuclear receptor corepressor 2
ENSG00000278249.1	50.2708	-2.65936	0.380318	-6.99247	2.70091e-12	2.19181e-10	21.18	26.41	3.07	3.2	SCARNA2	chr1	scaRNA	small Cajal body-specific RNA 2
ENSG00000249731.1	149.04	-0.498903	0.287441	-1.73567	0.0826223	0.358744	46.44	25.95	23.25	18.52	RP11-259O2.3	chr5	lincRNA	--
ENSG00000198712.1	167.51	-0.395547	0.253157	-1.56245	0.118181	0.436578	39.69	24.9	21.15	18.94	MT-CO2	chrM	protein_coding	mitochondrially encoded cytochrome c oxidase II
ENSG00000249409.1	110.008	-0.635103	0.257347	-2.46789	0.0135912	0.113838	32.29	24.7	15.52	14.53	RP11-501E14.1	chr4	lincRNA	--
ENSG00000277105.1	6.30826	-4.37957	1.38646	-3.15881	0.00158414	1	24.01	24.67	0	1.97	FP236383.10	chr21	miRNA	--
ENSG00000254537.1	75.1089	-0.484882	0.289175	-1.67678	0.093586	0.385734	27.49	24.44	15.45	15.1	RP1-130L23.1	chr11	processed_pseudogene	--
ENSG00000199631.1	14.5492	-5.60097	1.21147	-4.6233	3.7769e-06	0.000112418	53.68	23.89	0	1.32	SNORD33	chr19	snoRNA	small nucleolar RNA, C/D box 33
ENSG00000210184.1	14.8426	0.365624	0.65065	0.561937	0.574159	0.853672	27.07	23.83	29.17	24.71	MT-TS2	chrM	Mt_tRNA	mitochondrially encoded tRNA serine 2 (AGU/C)
ENSG00000282024.1	363.819	0.0416506	0.173372	0.240238	0.810146	0.9426	26.28	23.43	21.72	20.45	RP3-467D16.3	chr6	antisense	--
ENSG00000167996.15	192.89	-3.30269	0.23982	-13.7715	3.78289e-43	2.50311e-40	27.51	22.51	2.26	1.91	FTH1	chr11	protein_coding	ferritin, heavy polypeptide 1
ENSG00000216054.2	14.0845	-0.356028	0.670517	-0.530975	0.595436	0.862424	17.55	22.32	10.05	16.02	AC019196.1	chr2	miRNA	--
ENSG00000197753.8	293.949	-2.00183	0.203094	-9.85668	6.41354e-23	1.37923e-20	28.57	22.04	5.48	4.91	LHFPL5	chr6	protein_coding	lipoma HMGIC fusion partner-like 5
ENSG00000039523.17	485.67	-2.25212	0.172999	-13.0181	9.65905e-39	4.88748e-36	19.28	21.98	3.44	3.74	FAM65A	chr16	protein_coding	family with sequence similarity 65, member A
ENSG00000258010.3	359.159	-0.842892	0.229443	-3.67364	0.000239115	0.00459123	34.99	21.48	13.09	12.75	RP11-210M15.1	chr15	antisense	--
ENSG00000198804.2	345.234	-0.0177223	0.217318	-0.0815499	0.935005	0.981359	31.66	20.57	21.73	20.54	MT-CO1	chrM	protein_coding	mitochondrially encoded cytochrome c oxidase I
ENSG00000215976.1	12.4821	-2.36319	0.762224	-3.10038	0.00193272	0.0256563	31.55	19.94	5.15	2.98	AC078819.1	chr12	miRNA	--
ENSG00000255234.5	411.447	-0.458258	0.171795	-2.66747	0.00764237	0.0745536	22.61	19.03	12.6	12.37	RP11-727A23.10	chr11	antisense	--
ENSG00000280920.1	142.641	-1.18333	0.22364	-5.29124	1.21488e-07	4.73659e-06	19.23	18.91	7.05	6.83	HPVC1	chr7	lincRNA	human papillomavirus (type 18) E5 central sequence-like 1
ENSG00000276980.1	181.215	-1.55609	0.238094	-6.53562	6.33474e-11	4.29067e-09	27.23	18.88	6.74	6.12	CTD-3128G10.7	chr19	sense_intronic	--
ENSG00000198763.3	259.777	-0.0351963	0.524588	-0.0670932	0.946508	0.98486	39.85	18.59	24.93	21.95	MT-ND2	chrM	protein_coding	mitochondrially encoded NADH dehydrogenase 2
ENSG00000259001.3	60.6493	-3.02792	0.371593	-8.14849	3.68511e-16	4.46469e-14	20.74	18.37	2.45	1.49	RPPH1	chr14	antisense	ribonuclease P RNA component H1
ENSG00000210176.1	15.89	0.854157	0.643358	1.32766	0.184292	0.542718	19.84	18.11	28.84	27.63	MT-TH	chrM	Mt_tRNA	mitochondrially encoded tRNA histidine
ENSG00000111676.14	388.836	-2.66119	0.174845	-15.2203	2.59393e-52	3.71884e-49	17.18	17.84	2.27	2.31	ATN1	chr12	protein_coding	atrophin 1
ENSG00000181222.14	654.181	-2.03521	0.162998	-12.4861	8.88943e-36	4.02457e-33	16.83	17.72	3.26	3.71	POLR2A	chr17	protein_coding	polymerase (RNA) II (DNA directed) polypeptide A, 220kDa
ENSG00000254341.2	5.81316	-3.6455	1.31677	-2.76852	0.00563118	1	10.25	17.55	0	1.89	SNORD87	chr8	snoRNA	small nucleolar RNA, C/D box 87
ENSG00000225091.3	11.6456	-6.31035	1.58713	-3.97595	7.00998e-05	0.00157441	22.13	17.49	0	0.42	SNORA71A	chr20	snoRNA	small nucleolar RNA, H/ACA box 71A
ENSG00000207344.1	8.06027	-7.26733	1.67678	-4.3341	1.46357e-05	1	10.21	17.49	0	0	SNORA22	chr7	snoRNA	small nucleolar RNA, H/ACA box 22
ENSG00000275996.1	4.34711	-4.88791	1.78331	-2.74091	0.00612684	1	9.51	17.36	0	0.78	SNORD27	chr11	snoRNA	small nucleolar RNA, C/D box 27
ENSG00000243141.2	40.7558	-2.16313	0.408837	-5.29094	1.21691e-07	4.73659e-06	14.76	17.29	3.48	2.46	RPL23AP66	chr12	processed_pseudogene	ribosomal protein L23a pseudogene 66
ENSG00000279912.1	523.621	-0.728177	0.17114	-4.25485	2.09186e-05	0.000520101	21.21	17.24	9.66	9.46	RP11-624A21.1	chr15	TEC	--
ENSG00000215953.1	8.16862	-1.36381	0.876833	-1.55539	0.119854	1	12.53	17.17	4.73	4.93	AC026700.1	chr5	miRNA	--
ENSG00000221491.2	9.04277	-7.42467	1.64323	-4.51833	6.23304e-06	1	13.32	17.11	0	0	SNORA34	chr12	snoRNA	small nucleolar RNA, H/ACA box 34
ENSG00000260558.1	53.5624	-1.91245	0.35681	-5.35987	8.32831e-08	3.31667e-06	19.58	16.91	4.62	3.35	RP11-63M22.1	chr16	lincRNA	--
ENSG00000278517.1	5.62144	-4.20285	1.39074	-3.02203	0.00251085	1	21.06	16.83	0.83	0.86	MIR6865	chr17	miRNA	microRNA 6865
ENSG00000216116.1	6.52544	-2.24498	1.02949	-2.18067	0.029208	1	9.81	16.8	2.31	2.41	AC117479.1	chr3	miRNA	--
ENSG00000274911.1	82.3045	-1.38633	0.305042	-4.5447	5.50145e-06	0.000158803	25.42	16.7	6.82	6.33	RP11-12A20.7	chr9	unprocessed_pseudogene	--
ENSG00000277901.1	46.8149	-0.284108	0.373681	-0.760297	0.447077	0.784948	10.59	16.67	9.24	9.63	RP5-851M4.1	chr20	lincRNA	--
ENSG00000206611.1	8.90468	-4.88495	1.31642	-3.71078	0.000206623	1	36.5	16.66	1.43	0	SNORD24	chr9	snoRNA	small nucleolar RNA, C/D box 24
ENSG00000207145.1	5.54604	-4.24485	1.55918	-2.72249	0.0064792	1	1.73	16.57	0.82	0	SNORA18	chr11	snoRNA	small nucleolar RNA, H/ACA box 18
ENSG00000280511.1	84.6882	-0.155531	0.283038	-0.549506	0.582658	0.857771	16.37	16.45	10.98	13.41	RP11-35J1.2	chr6	lincRNA	--
ENSG00000199934.1	5.82086	-5.29563	1.72295	-3.07359	0.00211502	1	17.78	16.23	0	0.73	SNORD81	chr1	snoRNA	small nucleolar RNA, C/D box 81
ENSG00000216088.1	6.27953	-1.41955	1.03594	-1.37031	0.170592	1	7.87	16.16	2.47	5.16	AL157830.1	chr9	miRNA	--
ENSG00000207475.1	9.19317	-7.4421	1.63749	-4.54482	5.49828e-06	1	14.99	15.97	0	0	SNORA80E	chr1	snoRNA	small nucleolar RNA, H/ACA box 80E
ENSG00000205176.3	1046.16	0.0869729	0.153199	0.567711	0.570231	0.852769	17.3	15.9	14.58	14.54	REXO1L1P	chr8	transcribed_processed_pseudogene	REX1, RNA exonuclease 1 homolog (S. cerevisiae)-like 1, pseudogene
ENSG00000274441.1	37.0186	-1.50677	0.404396	-3.72598	0.000194555	0.00385614	16.13	15.78	5.03	4.25	CTD-2282P23.2	chr5	antisense	--
ENSG00000282012.1	65.3827	-0.113224	0.32529	-0.348072	0.727786	0.912281	10.32	15.7	10.09	10.14	LL22NC03-N95F10.1	chr22	lincRNA	--
ENSG00000216154.2	11.7011	-1.68237	0.759376	-2.21547	0.0267281	0.182472	30.42	15.62	5.38	6.23	AC109357.1	chr4	miRNA	--
ENSG00000137309.19	166.567	-2.0296	0.24743	-8.20272	2.35009e-16	2.92978e-14	10.88	15.58	2.7	2.7	HMGA1	chr6	protein_coding	high mobility group AT-hook 1
ENSG00000236555.1	30.9315	-0.65307	0.438421	-1.48959	0.136331	0.468526	20.24	15.12	9.33	9.04	AC115115.4	chr2	processed_pseudogene	--
ENSG00000026025.13	144.657	-2.91775	0.253597	-11.5055	1.23825e-30	4.63106e-28	12.5	15.07	1.61	1.42	VIM	chr10	protein_coding	vimentin
ENSG00000207304.1	12.7823	-7.89416	1.59533	-4.9483	7.4865e-07	2.48644e-05	27.9	14.61	0	0	SNORA8	chr11	snoRNA	small nucleolar RNA, H/ACA box 8
ENSG00000141867.17	744.331	-2.54986	0.159477	-15.9889	1.52591e-57	3.28148e-54	13.52	14.46	2.01	1.94	BRD4	chr19	protein_coding	bromodomain containing 4
ENSG00000213279.2	228.217	-0.836298	0.191699	-4.36256	1.28549e-05	0.000336102	13.9	14.45	6.78	6.36	RP1-29C18.9	chr22	lincRNA	--
ENSG00000064961.18	123.02	-2.16304	0.260245	-8.31157	9.44401e-17	1.28948e-14	15.29	13.8	3.07	2.28	HMG20B	chr19	protein_coding	high mobility group 20B
ENSG00000215945.2	7.24669	-1.68973	0.94387	-1.79021	0.07342	1	11.07	13.65	3.66	2.72	AC021613.1	chr8	miRNA	--
ENSG00000252835.1	7.47736	-4.02896	1.22369	-3.29246	0.00099315	1	9.85	13.49	0	1.21	SCARNA21	chr17	scaRNA	small Cajal body-specific RNA 21
ENSG00000187244.10	254.828	-1.46313	0.203413	-7.1929	6.34274e-13	5.68336e-11	11.64	13.48	4.14	3.42	BCAM	chr19	protein_coding	basal cell adhesion molecule (Lutheran blood group)
ENSG00000273308.1	47.5917	0.397797	0.362019	1.09883	0.271842	0.644539	13.73	13.43	15.1	14.46	RP11-496H1.2	chr3	lincRNA	--
ENSG00000114270.15	616.807	-3.45901	0.173658	-19.9185	2.81092e-88	2.41795e-84	14.88	13.26	1.1	1.02	COL7A1	chr3	protein_coding	collagen, type VII, alpha 1
ENSG00000273544.1	5.30783	-3.08195	1.25372	-2.45824	0.0139619	1	3.46	13.02	0.82	0.85	SNORA44	chr1	snoRNA	small nucleolar RNA, H/ACA box 44
ENSG00000255757.1	56.2373	-0.78862	0.342136	-2.30499	0.0211672	0.156426	18.94	12.97	7.17	7.9	RP11-749H20.3	chr12	processed_pseudogene	--
ENSG00000275468.1	68.1325	-1.85839	0.317428	-5.85451	4.78426e-09	2.42084e-07	13.75	12.78	2.61	3.44	LLNLR-304A6.2	chr19	processed_pseudogene	--
ENSG00000209082.1	10.0629	0.590877	0.806982	0.732206	0.464043	1	12.17	12.5	14.34	16.45	MT-TL1	chrM	Mt_tRNA	mitochondrially encoded tRNA leucine 1 (UUA/G)
ENSG00000163191.5	39.3427	-1.5498	0.397427	-3.89958	9.63601e-05	0.00208788	10.37	12.36	3.53	2.93	S100A11	chr1	protein_coding	S100 calcium binding protein A11
ENSG00000238741.1	17.2202	-2.0222	0.630382	-3.2079	0.00133709	0.0187935	6.91	12.31	2.28	1.7	SCARNA7	chr3	scaRNA	small Cajal body-specific RNA 7
ENSG00000216131.2	5.13773	-1.60722	1.19945	-1.33996	0.180259	1	7.69	12.29	4.84	0.63	AC025284.1	chr16	miRNA	--
ENSG00000251562.7	807.746	-1.33616	0.207735	-6.43203	1.25913e-10	8.20533e-09	18.34	12.21	4.93	5.04	MALAT1	chr11	lincRNA	metastasis associated lung adenocarcinoma transcript 1 (non-protein coding)
ENSG00000244215.1	65.0774	-0.900534	0.323245	-2.78592	0.00533759	0.0570359	8.86	12.13	5.11	4.29	RP11-88I21.2	chr3	lincRNA	--
ENSG00000270141.3	25.8407	-5.13701	0.781717	-6.57144	4.98299e-11	3.48485e-09	9.28	12.13	0.3	0.21	TERC	chr3	lincRNA	telomerase RNA component
ENSG00000275994.1	13.8095	-4.48986	0.989392	-4.538	5.67897e-06	0.000162294	34.83	11.93	0.82	0.86	SNORA24	chr4	snoRNA	small nucleolar RNA, H/ACA box 24
ENSG00000268922.1	20.083	0.820648	0.616367	1.33143	0.183049	0.541653	4.63	11.9	9.83	15.37	CTD-2557P19.4	chr19	processed_pseudogene	--
ENSG00000245532.5	1424.41	-2.53409	0.159226	-15.9151	4.98189e-57	8.57085e-54	12.81	11.82	1.79	1.72	NEAT1	chr11	lincRNA	nuclear paraspeckle assembly transcript 1 (non-protein coding)
ENSG00000228434.1	160.149	-0.203517	0.227121	-0.896076	0.370212	0.73386	9.29	11.81	7.35	7.93	AC004951.6	chr7	lincRNA	--
ENSG00000135480.14	105.294	-1.96989	0.270265	-7.28873	3.12882e-13	2.92545e-11	10.27	11.76	2.05	2.62	KRT7	chr12	protein_coding	keratin 7, type II
ENSG00000275143.1	9.47604	-5.00448	1.27358	-3.92945	8.51397e-05	1	10.98	11.7	0.58	0	SCARNA16	chr17	scaRNA	small Cajal body-specific RNA 16
ENSG00000225506.2	78.0657	-0.830211	0.291993	-2.84326	0.00446551	0.0493731	13.38	11.7	6.37	5.24	CYP4A22-AS1	chr1	lincRNA	CYP4A22 antisense RNA 1
ENSG00000269873.1	20.8476	-1.87939	0.543511	-3.45787	0.000544466	0.00894387	10.83	11.59	2.39	2.66	CTD-2587H19.3	chr19	lincRNA	--
ENSG00000067225.17	186.122	-2.0601	0.221313	-9.30854	1.29604e-20	2.37202e-18	9.37	11.51	2.03	2.13	PKM	chr15	protein_coding	pyruvate kinase, muscle
ENSG00000251764.1	4.16931	-1.43674	1.20533	-1.19199	0.233267	1	5.56	11.43	3.94	1.37	RNA5SP446	chr17	rRNA	RNA, 5S ribosomal pseudogene 446
ENSG00000210077.1	16.8892	0.526574	0.662604	0.794703	0.426786	0.773358	36.37	11.32	28.06	26	MT-TV	chrM	Mt_tRNA	mitochondrially encoded tRNA valine
ENSG00000279971.1	114.792	-1.19197	0.255077	-4.67299	2.96847e-06	8.99113e-05	14.07	11.24	4.87	4.23	CTD-2553L13.5	chr19	TEC	--
ENSG00000226758.1	73.4537	-0.479917	0.303126	-1.58323	0.113369	0.427599	14.97	11.07	8.05	7.21	DISC1-IT1	chr1	sense_intronic	DISC1 intronic transcript 1
ENSG00000223859.1	28.0074	-1.8861	0.501824	-3.75848	0.00017095	0.00346004	6.84	11.02	2.47	1.58	AC007403.3	chr2	lincRNA	--
ENSG00000229686.1	2.68676	-5.68627	1.95152	-2.91376	0.00357099	1	6.43	11	0	0	SNORD56	chr20	snoRNA	small nucleolar RNA, C/D box 56
ENSG00000254691.1	34.8166	-1.30108	0.411508	-3.16174	0.00156828	0.0216191	9.94	10.77	3.51	3.46	RP11-91P24.5	chr11	antisense	--
ENSG00000186329.9	179.527	-0.434545	0.22698	-1.91447	0.0555607	0.28364	14.8	10.63	7.89	7.51	TMEM212	chr3	protein_coding	transmembrane protein 212
ENSG00000274817.1	8.8216	-0.494203	0.899718	-0.549286	0.582809	1	2.58	10.59	3.65	4.43	HOTAIR_4	chr12	misc_RNA	--
ENSG00000278001.1	26.4856	-1.18855	0.495623	-2.3981	0.0164805	0.13078	9.89	10.54	2.72	4.73	RP11-157L3.11	chr9	processed_pseudogene	--
ENSG00000265589.2	7.49974	-1.41939	0.927705	-1.53	0.126016	1	17.74	10.42	4.18	4.36	AL359753.1	chr1	miRNA	--
ENSG00000225669.1	24.9913	-0.770484	0.506548	-1.52105	0.128248	0.454869	5.56	10.39	3.82	4.1	RPL23AP27	chr2	processed_pseudogene	ribosomal protein L23a pseudogene 27
ENSG00000260975.1	39.5842	-0.402398	0.390655	-1.03006	0.302981	0.672473	8.16	10.34	5.48	6.22	RP11-142G1.3	chr16	lincRNA	--
ENSG00000124097.7	25.7221	-3.9456	0.622193	-6.34144	2.27634e-10	1.41892e-08	7.17	10.32	0.51	0.44	HMGB1P1	chr20	processed_pseudogene	high mobility group box 1 pseudogene 1
ENSG00000242125.3	126.6	-4.72477	0.336335	-14.0478	7.94423e-45	6.21239e-42	11.26	10.28	0.35	0.32	SNHG3	chr1	sense_intronic	small nucleolar RNA host gene 3
ENSG00000221280.2	5.59019	-1.52041	1.07841	-1.40986	0.158581	1	14.81	10.14	4.89	2.18	AC026366.1	chr12	miRNA	--
ENSG00000034510.5	34.4205	-1.53205	0.425644	-3.59937	0.00031899	0.0057646	13.8	10.08	3.47	3.28	TMSB10	chr2	protein_coding	thymosin beta 10
ENSG00000265864.1	3.40927	-1.92526	1.29165	-1.49055	0.136081	1	5.85	10.01	1.38	2.16	AC092117.2	chr16	miRNA	--
ENSG00000242522.1	38.675	-0.35648	0.392478	-0.90828	0.36373	0.728307	9.98	9.94	6.95	5.91	KLHL6-AS1	chr3	antisense	KLHL6 antisense RNA 1
ENSG00000238531.1	1.70426	-5.01987	4.83703	-1.0378	0.299364	1	0	9.89	0	0	SNORD105B	chr19	snoRNA	small nucleolar RNA, C/D box 105B
ENSG00000251379.1	77.7353	-0.138422	0.290357	-0.476729	0.633555	0.877733	11.79	9.87	7.66	8.5	RP11-484O2.1	chr4	antisense	--
ENSG00000141582.14	105.896	-2.52972	0.33655	-7.51662	5.62122e-14	5.68868e-12	5.91	9.68	0.85	1.41	CBX4	chr17	protein_coding	chromobox homolog 4
ENSG00000261592.1	24.8881	-1.52459	0.500559	-3.04578	0.00232078	0.0291435	7.12	9.44	2.73	2.08	RP11-178L8.3	chr16	antisense	--
ENSG00000282458.1	110.681	-1.01849	0.271117	-3.75663	0.000172216	0.00347746	6.85	9.38	3.66	3.02	WASH5P	chr19	transcribed_processed_pseudogene	WAS protein family homolog 5 pseudogene
ENSG00000008517.16	86.3585	-1.20856	0.286501	-4.21836	2.46087e-05	0.000604812	7.18	9.28	2.72	3.23	IL32	chr16	protein_coding	interleukin 32
ENSG00000273760.1	40.1904	-0.828912	0.424743	-1.95156	0.0509903	0.269177	4.97	9.27	3.84	2.92	CH17-360D5.3	chr10	lincRNA	--
ENSG00000238795.1	11.6595	-3.00571	0.812702	-3.69842	0.000216943	0.00423162	8.45	9.26	1	0.83	SCARNA12	chr12	snoRNA	small Cajal body-specific RNA 12
ENSG00000279648.1	191.259	-0.140175	0.242042	-0.579136	0.562498	0.849173	13.48	9.23	7.49	9.39	AP000432.3	chr21	TEC	--
ENSG00000212232.1	13.4723	-2.26003	0.720596	-3.13633	0.00171076	0.0231747	12.51	9.23	1.36	2.37	SNORD17	chr20	snoRNA	small nucleolar RNA, C/D box 17
ENSG00000132510.10	308.63	-1.937	0.1938	-9.99487	1.60503e-23	3.73148e-21	7.58	9.22	1.74	1.9	KDM6B	chr17	protein_coding	lysine (K)-specific demethylase 6B
ENSG00000252699.1	3.70931	-6.16454	1.85747	-3.31878	0.000904127	1	3.35	9.19	0	0	SNORA21	chr17	snoRNA	small nucleolar RNA, H/ACA box 21
ENSG00000216102.2	3.206	-1.18038	1.3084	-0.902153	0.366976	1	2.65	9.08	1.88	2.61	AC010086.2	chrY	miRNA	--
ENSG00000206603.1	7.14806	-7.06022	1.70272	-4.14645	3.37672e-05	1	14.88	9.06	0	0	SNORA22	chr7	snoRNA	small nucleolar RNA, H/ACA box 22
ENSG00000275216.1	325.007	-0.0678331	0.17296	-0.39219	0.694918	0.902155	9.22	9.03	7.07	7.32	RP11-54H7.4	chr13	lincRNA	--
ENSG00000275512.1	184.806	-0.218651	0.206146	-1.06066	0.288844	0.66003	9.1	9.01	6.14	6.73	RP11-322E11.2	chr18	lincRNA	--
ENSG00000215954.2	5.48698	-0.47013	1.04459	-0.45006	0.652667	1	7.69	8.78	4.23	5.67	AP002884.1	chr11	miRNA	--
ENSG00000171903.16	224.017	-2.11218	0.251554	-8.39652	4.59892e-17	6.48523e-15	12.24	8.65	2.34	1.63	CYP4F11	chr19	protein_coding	cytochrome P450, family 4, subfamily F, polypeptide 11
ENSG00000101210.10	78.9721	-2.7834	0.328241	-8.47974	2.25704e-17	3.29069e-15	7.28	8.57	1.15	0.75	EEF1A2	chr20	protein_coding	eukaryotic translation elongation factor 1 alpha 2
ENSG00000279795.1	58.0326	-0.734568	0.334105	-2.19861	0.0279054	0.186658	8.59	8.42	3.61	4.85	RP11-586K12.1	chr16	TEC	--
ENSG00000075624.13	98.3373	-2.05175	0.277486	-7.39405	1.4242e-13	1.39216e-11	10.71	8.39	1.8	1.99	ACTB	chr7	protein_coding	actin, beta
ENSG00000259453.1	36.4631	-1.59369	0.40623	-3.92311	8.74126e-05	0.0019036	8.56	8.38	2.24	2.41	RP11-815J21.1	chr15	sense_intronic	--
ENSG00000276027.1	10.8198	-0.656589	0.760846	-0.862972	0.388153	1	12.17	8.33	6.1	4.49	RNU12	chr22	snRNA	RNA, U12 small nuclear
ENSG00000231859.1	27.8247	0.262642	0.469001	0.560002	0.575478	0.854082	6.37	8.33	7.24	7.54	AC007875.2	chr7	processed_pseudogene	--
ENSG00000235143.1	92.3948	-0.806631	0.314374	-2.56584	0.0102927	0.0933944	7.18	8.32	4.59	2.76	RP1-65J11.5	chr1	antisense	--
ENSG00000104881.14	169.864	-2.25126	0.218836	-10.2874	8.02799e-25	2.15802e-22	8.01	8.22	1.4	1.42	PPP1R13L	chr19	protein_coding	protein phosphatase 1, regulatory subunit 13 like
ENSG00000105722.9	105.44	-2.70412	0.286957	-9.42343	4.36582e-21	8.16409e-19	6.85	8.21	1.1	0.82	ERF	chr19	protein_coding	Ets2 repressor factor
ENSG00000186174.12	445.383	-2.36194	0.178639	-13.2219	6.56238e-40	4.03211e-37	8.46	8.12	1.2	1.47	BCL9L	chr11	protein_coding	B-cell CLL/lymphoma 9-like
ENSG00000280498.1	5.33346	-6.64631	1.75999	-3.77633	0.000159158	1	10.14	8.1	0	0	SNORA16A	chr1	snoRNA	small nucleolar RNA, H/ACA box 16A
ENSG00000105323.16	219.792	-1.87262	0.220346	-8.49855	1.91982e-17	2.89724e-15	11.06	8.1	2.12	2.18	HNRNPUL1	chr19	protein_coding	heterogeneous nuclear ribonucleoprotein U-like 1
ENSG00000188157.13	271.342	-3.16198	0.208288	-15.1808	4.73815e-52	5.82251e-49	7.13	8.09	0.75	0.66	AGRN	chr1	protein_coding	agrin
ENSG00000125378.15	125.577	-1.45926	0.267706	-5.45099	5.00906e-08	2.05181e-06	12.25	8.02	2.99	3.04	BMP4	chr14	protein_coding	bone morphogenetic protein 4
ENSG00000178209.14	654.602	-3.00758	0.162697	-18.4857	2.69064e-76	1.15724e-72	8.33	8	0.86	0.81	PLEC	chr8	protein_coding	plectin
ENSG00000196924.14	336.419	-2.79358	0.188811	-14.7957	1.56247e-49	1.68005e-46	7.93	8	1.03	0.87	FLNA	chrX	protein_coding	filamin A, alpha
ENSG00000177469.12	146.237	-2.30169	0.239436	-9.61296	7.04894e-22	1.41012e-19	6.67	7.96	1.25	1.22	PTRF	chr17	protein_coding	polymerase I and transcript release factor
ENSG00000232774.7	156.709	-0.395424	0.220304	-1.7949	0.0726698	0.331712	8.54	7.84	5.42	4.85	FLJ22447	chr14	lincRNA	--
ENSG00000264294.1	2.83716	-5.74004	1.91926	-2.99075	0.0027829	1	8.55	7.81	0	0	SNORD55	chr1	snoRNA	small nucleolar RNA, C/D box 55
ENSG00000198899.2	61.5784	-0.243516	0.362973	-0.670893	0.502289	0.81815	15.07	7.8	8.45	7.16	MT-ATP6	chrM	protein_coding	mitochondrially encoded ATP synthase 6
ENSG00000214803.3	68.8589	-1.10279	0.3109	-3.54711	0.000389488	0.00686553	10.5	7.71	3.51	3.43	RP11-37N22.1	chr8	lincRNA	--
ENSG00000249348.1	207.562	-0.00160218	0.210634	-0.00760645	0.993931	0.997843	9.58	7.68	7.47	6.68	UGDH-AS1	chr4	antisense	UGDH antisense RNA 1
ENSG00000253940.1	8.54902	-0.976334	0.847817	-1.15159	0.249492	1	8.4	7.67	3.63	3.1	CTD-2127O16.2	chr5	processed_pseudogene	--
ENSG00000113758.13	179.866	-2.37391	0.215798	-11.0006	3.795e-28	1.20906e-25	7.91	7.66	1.24	1.24	DBN1	chr5	protein_coding	drebrin 1
ENSG00000231172.2	73.2031	-0.185642	0.292809	-0.634003	0.526079	0.831098	7.51	7.65	5.36	5.68	AC007099.1	chr2	antisense	--
ENSG00000164332.7	124.181	-1.42355	0.249723	-5.70051	1.19447e-08	5.74014e-07	9.92	7.58	2.61	2.74	UBLCP1	chr5	protein_coding	ubiquitin-like domain containing CTD phosphatase 1
ENSG00000234556.1	39.129	-1.14782	0.398959	-2.87703	0.00401435	0.0456161	9.22	7.58	2.68	3.55	LINC00701	chr10	lincRNA	long intergenic non-protein coding RNA 701
ENSG00000172992.11	127.579	-1.59688	0.255658	-6.24613	4.20742e-10	2.51335e-08	10.39	7.49	2.49	2.35	DCAKD	chr17	protein_coding	dephospho-CoA kinase domain containing
ENSG00000278950.1	128.258	-0.1282	0.253804	-0.505113	0.61348	0.86881	6.17	7.48	5.79	4.6	RP11-67H24.3	chr16	TEC	--
ENSG00000076201.14	192.375	-2.4631	0.243692	-10.1075	5.11969e-24	1.33453e-21	6.87	7.45	1.29	0.86	PTPN23	chr3	protein_coding	protein tyrosine phosphatase, non-receptor type 23
ENSG00000200084.1	4.74032	-3.29082	1.32067	-2.49178	0.0127105	1	16.29	7.44	1.28	0.67	SNORD68	chr16	snoRNA	small nucleolar RNA, C/D box 68
ENSG00000258989.1	50.2624	-0.357395	0.383144	-0.932796	0.350925	0.715491	9.37	7.42	6.63	4.1	RP11-47I22.4	chr14	protein_coding	--
ENSG00000175592.8	63.5871	-1.56182	0.348155	-4.486	7.25713e-06	0.000202025	4.46	7.39	1.78	1.58	FOSL1	chr11	protein_coding	FOS-like antigen 1
ENSG00000179218.13	104.009	-1.31502	0.278979	-4.71369	2.43266e-06	7.47348e-05	10.67	7.39	3.19	2.74	CALR	chr19	protein_coding	calreticulin
ENSG00000075785.12	106.575	-1.2492	0.255417	-4.89082	1.00415e-06	3.29683e-05	8.13	7.31	2.85	2.5	RAB7A	chr3	protein_coding	RAB7A, member RAS oncogene family
ENSG00000267788.1	11.4244	-0.960616	0.732555	-1.31132	0.189748	0.549013	6.17	7.24	2.49	3.25	CTD-2534I21.9	chr17	lincRNA	--
ENSG00000103326.10	152.916	-3.30306	0.252395	-13.0868	3.91579e-39	2.10522e-36	6.35	7.15	0.57	0.57	CAPN15	chr16	protein_coding	calpain 15
ENSG00000279011.1	20.6769	-0.212487	0.541261	-0.392578	0.694631	0.902155	9.69	7.15	5.27	6.6	RP11-191F9.4	chr5	TEC	--
ENSG00000207406.1	2.04511	-5.28099	4.82843	-1.09373	0.274074	1	0	7.1	0	0	SNORA41	chr2	snoRNA	small nucleolar RNA, H/ACA box 41
ENSG00000188958.9	147.522	-0.657713	0.24183	-2.71973	0.00653352	0.0665105	9.73	7.1	4.65	4.08	UTS2B	chr3	protein_coding	urotensin 2B
ENSG00000255055.1	16.4257	-0.976298	0.666382	-1.46507	0.142901	0.479568	2.69	7.07	1.59	2.65	MTND1P35	chr11	processed_pseudogene	MT-ND1 pseudogene 35
ENSG00000281365.1	35.4275	-0.0186197	0.414735	-0.0448954	0.964191	0.989143	5.69	7.06	5.61	4.89	RP5-991B18.1	chr20	lincRNA	--
ENSG00000281085.1	4.79445	-3.9517	1.45365	-2.71847	0.00655849	1	8.58	7.05	0	0.84	AC092043.1	chr3	miRNA	--
ENSG00000224799.1	32.388	-0.376238	0.44149	-0.8522	0.394103	0.751679	6.02	7.04	3.42	4.96	RP11-445O16.3	chrX	antisense	--
ENSG00000280438.1	10.2806	0.296541	0.81106	0.365622	0.714647	1	3.42	7.03	6.45	4.49	RP11-315A16.2	chr5	TEC	--
ENSG00000225840.2	84.9288	-0.524469	0.286307	-1.83184	0.0669748	0.316683	5.43	7.02	3.35	3.88	AC010970.2	chrY	processed_pseudogene	--
ENSG00000229188.2	18.81	-0.0850867	0.582701	-0.146021	0.883905	0.967121	3.98	7.01	3.76	5.03	RP4-553F4.2	chr20	antisense	--
ENSG00000279107.1	89.6071	0.551811	0.278687	1.98004	0.0476996	0.259199	7.47	7	9.13	8.36	RP11-823P9.4	chr5	TEC	--
ENSG00000185499.16	141.059	-1.86127	0.259289	-7.17838	7.05402e-13	6.1917e-11	4.96	6.95	1.49	1.25	MUC1	chr1	protein_coding	mucin 1, cell surface associated
ENSG00000281501.1	212.457	-0.280965	0.199398	-1.40907	0.158816	0.502994	6.3	6.94	4.7	4.34	SEPSECS-AS1	chr4	antisense	SEPSECS antisense RNA 1 (head to head)
ENSG00000137331.11	44.2499	-2.17538	0.393972	-5.52165	3.35822e-08	1.44711e-06	5.38	6.91	0.99	1.28	IER3	chr6	protein_coding	immediate early response 3
ENSG00000108349.14	186.672	-1.79257	0.227594	-7.87618	3.37554e-15	3.92383e-13	9.37	6.91	1.88	1.98	CASC3	chr17	protein_coding	cancer susceptibility candidate 3
ENSG00000238110.1	36.4223	-1.20948	0.408218	-2.96284	0.00304819	0.0366721	8.84	6.89	2.95	2.62	RP11-350E12.5	chr9	processed_pseudogene	--
ENSG00000259262.1	11.1631	-0.597885	0.737743	-0.810424	0.417696	0.769181	5.48	6.87	3.23	3.59	NDUFA3P4	chr15	processed_pseudogene	NADH dehydrogenase (ubiquinone) 1 alpha subcomplex, 3 pseudogene 4
ENSG00000247699.2	126.596	-1.42654	0.273204	-5.22153	1.77454e-07	6.71309e-06	9.09	6.81	2.84	2	CTB-127C13.1	chr5	antisense	--
ENSG00000201847.1	2.29815	-2.79054	1.74774	-1.59666	0.110342	1	6.61	6.79	0	1.63	SNORD31	chr13	snoRNA	small nucleolar RNA, C/D box 31
ENSG00000231922.1	22.0818	-1.90609	0.539243	-3.53475	0.000408163	0.00708096	9.9	6.78	1.78	1.85	AL138479.3	chr14	processed_pseudogene	--
ENSG00000167962.12	101.74	-2.52806	0.289041	-8.74636	2.2035e-18	3.5101e-16	5.08	6.77	0.8	0.91	ZNF598	chr16	protein_coding	zinc finger protein 598
ENSG00000248360.7	297.9	-0.124404	0.191114	-0.650942	0.515084	0.826171	8.64	6.75	5.73	5.87	LINC00504	chr4	lincRNA	long intergenic non-protein coding RNA 504
ENSG00000102858.12	208.651	-2.10482	0.230463	-9.133	6.6624e-20	1.1462e-17	5.26	6.72	1.02	1.3	MGRN1	chr16	protein_coding	mahogunin ring finger 1, E3 ubiquitin protein ligase
ENSG00000155506.16	226.171	-1.83768	0.22298	-8.24145	1.70132e-16	2.21738e-14	5.74	6.61	1.65	1.22	LARP1	chr5	protein_coding	La ribonucleoprotein domain family, member 1
ENSG00000232164.1	129.068	0.831881	0.243371	3.41816	0.000630463	0.0100617	6.11	6.61	9.42	9.38	AC092669.3	chr2	lincRNA	--
ENSG00000139718.10	269.842	-2.33532	0.211263	-11.0541	2.09393e-28	6.92769e-26	5.87	6.61	0.88	1.17	SETD1B	chr12	protein_coding	SET domain containing 1B
ENSG00000151176.7	225.745	-1.00112	0.209516	-4.77823	1.76846e-06	5.59275e-05	7.88	6.6	3.27	2.68	PLBD2	chr12	protein_coding	phospholipase B domain containing 2
ENSG00000202503.1	2.28792	-2.81276	1.75095	-1.60642	0.108183	1	6.43	6.6	1.52	0	SNORD34	chr19	snoRNA	small nucleolar RNA, C/D box 34
ENSG00000204469.12	237.824	-2.16751	0.194481	-11.1451	7.5651e-29	2.603e-26	6.42	6.59	1.19	1.21	PRRC2A	chr6	protein_coding	proline-rich coiled-coil 2A
ENSG00000225383.6	28.1885	-0.374657	0.478468	-0.783034	0.433607	0.77852	3.95	6.54	2.95	3.88	SFTA1P	chr10	lincRNA	surfactant associated 1, pseudogene
ENSG00000125520.13	62.7042	-2.4509	0.343215	-7.14102	9.26422e-13	7.89018e-11	7.64	6.5	0.9	1.23	SLC2A4RG	chr20	protein_coding	SLC2A4 regulator
ENSG00000141858.11	52.0657	-2.56392	0.433546	-5.91383	3.34241e-09	1.74251e-07	2.95	6.5	0.65	0.7	SAMD1	chr19	protein_coding	sterile alpha motif domain containing 1
ENSG00000233048.1	143.935	-0.8429	0.226169	-3.72686	0.000193881	0.00385165	7.6	6.49	3.28	3.18	RP5-1069C8.2	chr20	lincRNA	--
ENSG00000131126.18	70.8692	-1.61868	0.317263	-5.102	3.3609e-07	1.18486e-05	9.28	6.46	2.09	2.1	TEX101	chr19	protein_coding	testis expressed 101
ENSG00000263006.6	135.122	-0.257875	0.236008	-1.09265	0.274546	0.647759	7.43	6.42	4.42	5.11	ROCK1P1	chr18	transcribed_unprocessed_pseudogene	Rho-associated, coiled-coil containing protein kinase 1 pseudogene 1
ENSG00000141905.17	301.435	-1.91504	0.184837	-10.3607	3.74187e-25	1.10992e-22	7.02	6.41	1.38	1.56	NFIC	chr19	protein_coding	nuclear factor I/C (CCAAT-binding transcription factor)
ENSG00000212289.1	4.01323	0.320058	1.2857	0.248937	0.803409	1	0	6.4	3.09	4.14	RNA5SP339	chr11	rRNA	RNA, 5S ribosomal pseudogene 339
ENSG00000128567.16	108.359	-0.42555	0.257409	-1.65321	0.0982882	0.395266	7.25	6.38	4.54	3.81	PODXL	chr7	protein_coding	podocalyxin-like
ENSG00000167548.14	658.847	-2.03424	0.159039	-12.7908	1.84486e-37	8.81637e-35	6.27	6.31	1.33	1.21	KMT2D	chr12	protein_coding	lysine (K)-specific methyltransferase 2D
ENSG00000066427.21	1425.14	-0.15879	0.153493	-1.03451	0.3009	0.670554	6.49	6.29	4.68	4.79	ATXN3	chr14	protein_coding	ataxin 3
ENSG00000161267.11	152.017	-1.88285	0.241626	-7.79239	6.57513e-15	7.44201e-13	8.45	6.28	1.58	1.7	BDH1	chr3	protein_coding	3-hydroxybutyrate dehydrogenase, type 1
ENSG00000186766.7	121.992	-0.829673	0.253773	-3.26935	0.00107796	0.0155581	4.89	6.26	2.83	2.41	FOXI2	chr10	protein_coding	forkhead box I2
ENSG00000070444.14	139.071	-2.15077	0.277809	-7.74189	9.7946e-15	1.08017e-12	4.2	6.25	1.11	0.85	MNT	chr17	protein_coding	MAX network transcriptional repressor
ENSG00000252481.1	4.8733	-5.08024	1.80185	-2.81946	0.00481045	1	1.66	6.25	0.2	0	SCARNA13	chr14	scaRNA	small Cajal body-specific RNA 13
ENSG00000274544.1	2.00505	-5.24403	2.135	-2.45622	0.0140408	1	6.08	6.25	0	0	SNORD28	chr11	snoRNA	small nucleolar RNA, C/D box 28
ENSG00000225870.1	21.9126	-0.655927	0.541777	-1.2107	0.226012	0.596173	3.16	6.25	2.65	2.42	LINC00368	chr13	lincRNA	long intergenic non-protein coding RNA 368
ENSG00000111640.14	72.4489	-1.21527	0.325804	-3.73008	0.000191419	0.00381155	4.21	6.25	2.13	1.64	GAPDH	chr12	protein_coding	glyceraldehyde-3-phosphate dehydrogenase
ENSG00000261364.1	47.3705	0.0803247	0.362869	0.22136	0.824812	0.946035	5.16	6.23	5.33	4.71	RP11-59E19.4	chr3	lincRNA	--
ENSG00000207051.1	3.17801	-5.91295	1.87582	-3.15219	0.00162051	1	5.43	6.2	0	0	SNORA27	chr13	snoRNA	small nucleolar RNA, H/ACA box 27
ENSG00000256298.1	12.666	0.195715	0.774546	0.252683	0.800513	0.938404	1.29	6.2	3.66	3.81	RP11-474D1.1	chr12	lincRNA	--
ENSG00000106211.8	30.9014	-2.63162	0.479616	-5.48694	4.08961e-08	1.70771e-06	5.38	6.19	0.91	0.63	HSPB1	chr7	protein_coding	heat shock 27kDa protein 1
ENSG00000249614.1	55.7152	0.496332	0.339439	1.46221	0.143683	0.481276	7.02	6.16	7.68	7.6	RP11-703G6.1	chr4	lincRNA	--
ENSG00000277072.4	53.1952	-1.47795	0.440548	-3.35479	0.000794244	0.0121784	2.25	6.16	1.29	1.26	STAG3L2	chr7	transcribed_unprocessed_pseudogene	stromal antigen 3-like 2 (pseudogene)
ENSG00000279165.1	118.726	0.264783	0.245933	1.07665	0.281638	0.653357	6.95	6.15	6.24	6.71	CTD-2144E22.9	chr16	TEC	--
ENSG00000167978.16	351.508	-1.6058	0.175681	-9.14044	6.21987e-20	1.0919e-17	6.47	6.12	1.6	1.82	SRRM2	chr16	protein_coding	serine/arginine repetitive matrix 2
ENSG00000278895.1	83.4416	-0.371148	0.282468	-1.31395	0.188864	0.547929	4.87	6.11	3.52	3.56	CTC-448F2.7	chr19	TEC	--
ENSG00000271742.1	12.3265	0.120799	0.718486	0.168129	0.866481	0.960623	4.46	6.1	5.46	4.16	RP4-680D5.9	chr1	lincRNA	--
ENSG00000215923.1	4.862	-0.636716	1.10241	-0.577564	0.563558	1	11.85	6.09	4.19	5.1	AC007528.1	chr12	miRNA	--
ENSG00000126464.13	202.508	-2.54028	0.216021	-11.7594	6.31733e-32	2.5877e-29	5.41	6.04	0.87	0.77	PRR12	chr19	protein_coding	proline rich 12
ENSG00000110195.11	47.5139	-1.58392	0.383531	-4.12982	3.63047e-05	0.000872327	4.34	6.04	1.19	1.71	FOLR1	chr11	protein_coding	folate receptor 1 (adult)
ENSG00000259676.1	18.7468	-0.991851	0.56622	-1.75171	0.0798245	0.351903	4	6.02	2.07	2.16	RP11-343B18.2	chr15	lincRNA	--
ENSG00000232973.11	202.097	0.00371575	0.19878	0.0186928	0.985086	0.994939	6.02	6.02	4.95	5.03	CYP1B1-AS1	chr2	antisense	CYP1B1 antisense RNA 1
ENSG00000252643.1	1.78771	-1.74382	2.16346	-0.806031	0.420225	1	0	6.01	1.55	0	RNU6-1136P	chr7	snRNA	RNA, U6 small nuclear 1136, pseudogene
ENSG00000250458.2	4.32609	-1.25916	1.15096	-1.09401	0.273953	1	2.92	6.01	1.38	1.8	RP11-107E21.1	chr4	processed_pseudogene	--
ENSG00000141522.11	72.7127	-2.51802	0.314767	-7.99963	1.24795e-15	1.49096e-13	6.46	5.99	0.94	0.86	ARHGDIA	chr17	protein_coding	Rho GDP dissociation inhibitor (GDI) alpha
ENSG00000229830.1	5.76799	-3.61485	1.2554	-2.87944	0.00398383	1	7.48	5.98	0.29	0.61	RP11-341A22.1	chr9	processed_pseudogene	--
ENSG00000279734.1	17.4963	-0.711274	0.583291	-1.21942	0.222687	0.594587	5.99	5.97	2.57	3.48	RP11-675P14.2	chr18	TEC	--
ENSG00000108518.7	64.4276	-2.40094	0.330085	-7.27369	3.49793e-13	3.2354e-11	6.94	5.96	1	1.01	PFN1	chr17	protein_coding	profilin 1
ENSG00000224087.1	26.9245	-0.510584	0.464827	-1.09844	0.272014	0.64459	6.71	5.95	3.82	3.49	AC018804.3	chr2	antisense	--
ENSG00000130635.15	284.319	-2.13836	0.186447	-11.469	1.88935e-30	6.77173e-28	6.6	5.93	1.17	1.18	COL5A1	chr9	protein_coding	collagen, type V, alpha 1
ENSG00000225063.1	14.5008	-0.66131	2.37123	-0.278889	0.78033	0.931114	0	5.92	1.18	1.96	RP11-383G10.5	chr1	antisense	--
ENSG00000132613.14	112.528	-2.49001	0.346029	-7.19595	6.20294e-13	5.6166e-11	2.87	5.91	0.59	0.72	MTSS1L	chr16	protein_coding	metastasis suppressor 1-like
ENSG00000269350.1	31.759	0.414182	0.464598	0.891485	0.372669	0.735131	3.45	5.91	4.56	6.02	CTD-2278I10.1	chr19	antisense	--
ENSG00000128283.6	62.4727	-2.16767	0.369204	-5.87119	4.32677e-09	2.21541e-07	4.92	5.87	0.69	1.31	CDC42EP1	chr22	protein_coding	CDC42 effector protein (Rho GTPase binding) 1
ENSG00000175550.7	38.318	-2.28046	0.440029	-5.18253	2.18898e-07	8.1162e-06	7.92	5.86	0.86	1.47	DRAP1	chr11	protein_coding	DR1-associated protein 1 (negative cofactor 2 alpha)
ENSG00000141985.9	77.9558	-1.74773	0.325134	-5.37542	7.6404e-08	3.07115e-06	5.17	5.84	1.69	1.03	SH3GL1	chr19	protein_coding	SH3-domain GRB2-like 1
ENSG00000200354.1	8.09051	-7.22162	1.7236	-4.18985	2.79138e-05	1	22.13	5.83	0	0	SNORA71D	chr20	snoRNA	small nucleolar RNA, H/ACA box 71D
ENSG00000167658.15	97.8861	-2.83944	0.294671	-9.63595	5.63689e-22	1.15449e-19	6.71	5.83	0.61	0.83	EEF2	chr19	protein_coding	eukaryotic translation elongation factor 2
ENSG00000143321.18	89.9145	-1.62688	0.273962	-5.93835	2.87904e-09	1.51936e-07	5.39	5.82	1.43	1.59	HDGF	chr1	protein_coding	hepatoma-derived growth factor
ENSG00000130706.12	48.8529	-2.73921	0.386163	-7.09341	1.30849e-12	1.08227e-10	7.01	5.82	0.77	0.81	ADRM1	chr20	protein_coding	adhesion regulating molecule 1
ENSG00000198467.13	117.569	-2.75347	0.299723	-9.18669	4.05115e-20	7.26e-18	8.63	5.82	1.02	0.74	TPM2	chr9	protein_coding	tropomyosin 2 (beta)
ENSG00000248458.2	61.6807	-0.354819	0.328272	-1.08087	0.279756	0.651804	8.09	5.81	4.75	4.12	RP4-598P13.1	chr1	antisense	--
ENSG00000196235.13	108.426	-2.36931	0.286233	-8.27758	1.25707e-16	1.68957e-14	4.49	5.81	0.95	0.7	SUPT5H	chr19	protein_coding	suppressor of Ty 5 homolog (S. cerevisiae)
ENSG00000131746.12	153.841	-1.50213	0.228994	-6.55969	5.39215e-11	3.74059e-09	7.12	5.8	1.96	1.79	TNS4	chr17	protein_coding	tensin 4
ENSG00000214894.6	85.6809	-1.1194	0.290886	-3.84826	0.000118959	0.0025204	7.45	5.79	2.78	2.21	LINC00243	chr6	lincRNA	long intergenic non-protein coding RNA 243
ENSG00000225889.7	87.8823	0.00209193	0.278896	0.00750075	0.994015	0.997843	4.57	5.78	4.37	4.29	AC074289.1	chr2	antisense	--
ENSG00000102245.7	56.5687	-1.11568	0.343229	-3.25054	0.00115187	0.0165139	4.02	5.76	1.78	2.01	CD40LG	chrX	protein_coding	CD40 ligand
ENSG00000184009.9	70.5069	-2.37827	0.314339	-7.56595	3.85051e-14	3.9431e-12	5.78	5.74	0.89	0.95	ACTG1	chr17	protein_coding	actin gamma 1
ENSG00000104897.9	46.9874	-2.26173	0.405436	-5.5785	2.42595e-08	1.09832e-06	3.37	5.73	0.82	0.77	SF3A2	chr19	protein_coding	splicing factor 3a, subunit 2, 66kDa
ENSG00000169894.17	742.77	0.33851	0.185286	1.82696	0.0677055	0.31895	7.8	5.72	7.1	6.97	MUC3A	chr7	protein_coding	mucin 3A, cell surface associated
ENSG00000180229.12	339.98	-1.04284	0.18434	-5.65716	1.53902e-08	7.27401e-07	7.07	5.69	2.6	2.5	HERC2P3	chr15	transcribed_unprocessed_pseudogene	hect domain and RLD 2 pseudogene 3
ENSG00000167460.14	97.82	-1.47486	0.264368	-5.57883	2.42148e-08	1.09832e-06	5.28	5.68	1.53	1.74	TPM4	chr19	protein_coding	tropomyosin 4
ENSG00000173812.10	53.844	-2.49791	0.41115	-6.07543	1.23654e-09	6.77498e-08	3.32	5.68	0.83	0.5	EIF1	chr17	protein_coding	eukaryotic translation initiation factor 1
ENSG00000263361.1	1.73995	-0.608114	1.92012	-0.316706	0.751467	1	0	5.65	1.94	1.35	MIR378H	chr5	miRNA	microRNA 378h
ENSG00000162551.13	90.8391	-1.66725	0.271427	-6.14254	8.12099e-10	4.5658e-08	6	5.65	1.55	1.47	ALPL	chr1	protein_coding	alkaline phosphatase, liver/bone/kidney
ENSG00000264811.1	11.7124	-0.857784	0.722142	-1.18783	0.234899	0.607827	4.78	5.61	2.09	2.69	RP11-1109M24.14	chr17	processed_pseudogene	--
ENSG00000260807.6	123.432	-0.667525	0.279944	-2.38449	0.0171027	0.134416	3.36	5.61	2.43	2.3	RP11-161M6.2	chr16	lincRNA	--
ENSG00000277478.1	2.37775	-0.851059	1.47808	-0.575785	0.56476	1	2.72	5.58	1.92	2	MIR6165	chr17	miRNA	microRNA 6165
ENSG00000274059.1	2.67085	-0.433782	1.40422	-0.308914	0.757387	1	2.72	5.58	1.92	3.34	5S_rRNA	chr1	rRNA	--
ENSG00000254488.1	41.2293	-0.0402567	0.387207	-0.103967	0.917196	0.976862	4.18	5.56	3.78	4.16	RP11-65G9.1	chrY	lincRNA	--
ENSG00000206784.1	2.94475	0.0943307	1.42503	0.0661956	0.947222	1	0	5.53	2.86	2.48	Y_RNA	chr9	misc_RNA	--
ENSG00000141503.15	127.086	-2.08788	0.266304	-7.84022	4.49747e-15	5.1583e-13	3.98	5.51	0.86	1	MINK1	chr17	protein_coding	misshapen-like kinase 1
ENSG00000224525.2	33.9412	-0.266232	0.4146	-0.642143	0.520781	0.828357	5.66	5.51	3.79	3.88	RP11-561I11.3	chr1	antisense	--
ENSG00000168488.18	138.131	-1.94288	0.236419	-8.21798	2.06967e-16	2.65721e-14	5.92	5.5	1.31	1.14	ATXN2L	chr16	protein_coding	ataxin 2-like
ENSG00000249199.1	16.9912	0.0800819	0.619161	0.129339	0.897089	0.972252	8	5.48	4.53	7.08	CTD-2139B15.5	chr5	lincRNA	--
ENSG00000212283.1	2.639	-3.03082	1.66295	-1.82256	0.0683706	1	4	5.48	0	0.98	SNORD89	chr2	snoRNA	small nucleolar RNA, C/D box 89
ENSG00000196923.13	54.8377	-2.64117	0.368007	-7.17695	7.12819e-13	6.19361e-11	4.3	5.47	0.7	0.6	PDLIM7	chr5	protein_coding	PDZ and LIM domain 7 (enigma)
ENSG00000237414.2	27.819	-0.151668	0.462398	-0.328003	0.742909	0.916176	4.32	5.46	3.52	3.84	RP11-321L2.2	chr9	lincRNA	--
ENSG00000274004.1	4.22035	-0.344546	1.14371	-0.301254	0.763221	1	3.97	5.43	2.81	3.41	H19_3	chr11	misc_RNA	--
ENSG00000199497.1	5.32635	-0.435507	1.06796	-0.407793	0.683425	1	2.64	5.42	2.8	2.27	RNU1-94P	chr20	snRNA	RNA, U1 small nuclear 94, pseudogene
ENSG00000251992.1	1.8508	-3.62203	2.34107	-1.54717	0.121823	1	0	5.42	0	0.39	SCARNA17	chr18	scaRNA	small Cajal body-specific RNA 17
ENSG00000279417.1	236.523	0.340211	0.202183	1.68269	0.092435	0.382824	6.91	5.41	6.38	6.41	RP11-382B18.1	chr15	TEC	--
ENSG00000266243.1	2.90085	0.534215	1.38454	0.385843	0.699613	1	3.93	5.39	5.56	5.8	MIR4279	chr5	miRNA	microRNA 4279
ENSG00000173473.10	202.542	-2.14819	0.214823	-9.99981	1.52686e-23	3.6894e-21	6.58	5.39	1.06	1.16	SMARCC1	chr3	protein_coding	SWI/SNF related, matrix associated, actin dependent regulator of chromatin, subfamily c, member 1
ENSG00000277842.1	0.964571	-1.3143	3.53278	-0.37203	0.709871	1	0	5.39	1.85	0	MIR6811	chr2	miRNA	microRNA 6811
ENSG00000065978.17	34.4065	-1.67266	0.472238	-3.54198	0.000397142	0.00696204	2.56	5.37	1.17	0.93	YBX1	chr1	protein_coding	Y box binding protein 1
ENSG00000122484.8	802.842	-0.480615	0.18888	-2.54455	0.0109417	0.0975343	7.38	5.34	3.69	3.82	RPAP2	chr1	protein_coding	RNA polymerase II associated protein 2
ENSG00000176788.8	64.5449	-1.57805	0.323857	-4.87267	1.10098e-06	3.58736e-05	6.05	5.34	1.34	1.8	BASP1	chr5	protein_coding	brain abundant, membrane attached signal protein 1
ENSG00000202252.1	5.03727	-2.90859	1.26207	-2.30461	0.0211882	1	18.15	5.33	1.22	1.27	SNORD14C	chr11	snoRNA	small nucleolar RNA, C/D box 14C
ENSG00000261971.6	186.589	-0.289871	0.218546	-1.32636	0.18472	0.542927	4.18	5.31	3.38	3.09	MMP25-AS1	chr16	antisense	MMP25 antisense RNA 1
ENSG00000090447.11	64.9279	-1.20981	0.315951	-3.82911	0.00012861	0.00269173	4.12	5.29	1.72	1.67	TFAP4	chr16	protein_coding	transcription factor AP-4 (activating enhancer binding protein 4)
ENSG00000100181.21	428.939	-0.230494	0.167038	-1.37989	0.16762	0.519032	4.74	5.29	3.5	3.58	TPTEP1	chr22	lincRNA	transmembrane phosphatase with tensin homology pseudogene 1
ENSG00000279927.1	132.787	-0.781401	0.22874	-3.41611	0.000635221	0.0101188	5.55	5.28	2.57	2.63	CTA-212A2.4	chr22	lincRNA	--
ENSG00000216109.1	3.72272	-0.22346	1.21587	-0.183787	0.854181	1	5.13	5.27	4.84	2.52	AL713999.1	chr1	miRNA	--
ENSG00000276308.1	67.2549	-0.533477	0.301396	-1.77002	0.0767237	0.343738	5.22	5.27	2.98	3.01	RP11-116D17.4	chr12	lincRNA	--
ENSG00000281253.1	8.81614	-0.88318	0.899903	-0.981417	0.326387	1	17.25	5.25	4.07	5.65	AL138714.1	chr13	miRNA	--
ENSG00000226423.1	25.4407	0.178691	0.493492	0.362094	0.717282	0.909804	4.44	5.25	4	5.16	AC093642.4	chr2	lincRNA	--
ENSG00000200786.1	2.56183	-1.42358	1.62938	-0.873695	0.382284	1	1.92	5.25	2.26	0	RNA5SP234	chr7	rRNA	RNA, 5S ribosomal pseudogene 234
ENSG00000280345.1	22.1669	-0.556326	0.525256	-1.05915	0.289531	0.660798	3.19	5.24	2.33	2.51	RP11-438L7.1	chr12	TEC	--
ENSG00000034152.18	64.7413	-2.57392	0.3361	-7.6582	1.88553e-14	2.00238e-12	4.38	5.23	0.69	0.65	MAP2K3	chr17	protein_coding	mitogen-activated protein kinase kinase 3
ENSG00000281156.1	3.97006	-6.19123	1.84762	-3.35093	0.000805418	1	15.21	5.21	0	0	MIR3651	chr9	miRNA	microRNA 3651
ENSG00000257899.1	21.6926	-0.197474	0.565885	-0.348964	0.727116	0.912281	12.93	5.21	6.28	6.35	RP11-125N22.3	chr12	processed_pseudogene	--
ENSG00000235990.2	8.37937	-0.472832	1.0913	-0.433272	0.664817	1	0	5.2	1.41	1.86	RPL23AP20	chr1	processed_pseudogene	ribosomal protein L23a pseudogene 20
ENSG00000104936.17	100.187	-2.20777	0.269359	-8.19639	2.47722e-16	3.04416e-14	5.15	5.19	0.98	0.87	DMPK	chr19	protein_coding	dystrophia myotonica-protein kinase
ENSG00000164889.12	143.356	-2.24318	0.290743	-7.71535	1.20651e-14	1.31372e-12	3.86	5.18	0.99	0.59	SLC4A2	chr7	protein_coding	solute carrier family 4 (anion exchanger), member 2
ENSG00000130702.13	318.799	-2.78584	0.193014	-14.4334	3.18963e-47	2.74372e-44	6.07	5.18	0.7	0.65	LAMA5	chr20	protein_coding	laminin, alpha 5
ENSG00000220988.1	1.16399	-2.88432	3.10416	-0.92918	0.352796	1	0	5.15	0.59	0	SNORD88C	chr19	snoRNA	small nucleolar RNA, C/D box 88C
ENSG00000177600.8	24.0907	-3.56378	0.610181	-5.84053	5.2035e-09	2.61758e-07	5.38	5.13	0.22	0.52	RPLP2	chr11	protein_coding	ribosomal protein, large, P2
ENSG00000160877.5	114.533	-2.50994	0.259779	-9.66183	4.37974e-22	9.18891e-20	4.98	5.13	0.76	0.71	NACC1	chr19	protein_coding	nucleus accumbens associated 1, BEN and BTB (POZ) domain containing
ENSG00000202363.1	9.15772	-3.85816	1.12067	-3.44272	0.000575899	1	20.87	5.11	0.7	0.73	SNORA62	chr3	snoRNA	small nucleolar RNA, H/ACA box 62
ENSG00000248540.2	71.0312	-1.69018	0.303062	-5.57702	2.44676e-08	1.10194e-06	4.62	5.11	1.19	1.31	RP11-247C2.2	chr15	lincRNA	--
ENSG00000221389.1	1.16399	-2.88432	3.10416	-0.92918	0.352796	1	0	5.09	0.58	0	AC010754.1	chr18	miRNA	--
ENSG00000237846.1	46.1198	1.21569	0.392599	3.0965	0.00195817	0.025954	3.88	5.09	8.76	8.74	RP11-216M21.1	chr9	processed_pseudogene	--
ENSG00000281392.1	231.357	-0.06767	0.200834	-0.336945	0.736159	0.914921	6.2	5.08	4.21	4.64	LINC00506	chr3	lincRNA	long intergenic non-protein coding RNA 506
ENSG00000282535.1	34.1883	-0.281583	0.429503	-0.655602	0.51208	0.824493	3.36	5.06	2.64	3.19	AC092192.1	chr19	lincRNA	--
ENSG00000140750.16	89.0754	-1.26901	0.297712	-4.26254	2.02119e-05	0.000506889	3.3	5.06	1.46	1.44	ARHGAP17	chr16	protein_coding	Rho GTPase activating protein 17
ENSG00000234089.1	39.3299	0.582471	0.406984	1.43119	0.152377	0.494248	3.55	5.05	5.54	5.3	RP11-1217F2.15	chr7	lincRNA	--
ENSG00000252353.1	0.823137	-2.2889	4.16866	-0.549072	0.582956	1	0	5.04	0.87	0	RNU7-25P	chr18	snRNA	RNA, U7 small nuclear 25 pseudogene
ENSG00000142599.17	224.67	-1.89244	0.199319	-9.49455	2.21173e-21	4.32394e-19	4.57	5.04	1.1	1.04	RERE	chr1	protein_coding	arginine-glutamic acid dipeptide (RE) repeats
ENSG00000198910.12	111.186	-2.00385	0.313028	-6.40151	1.53844e-10	9.87585e-09	2.98	5	0.7	0.96	L1CAM	chrX	protein_coding	L1 cell adhesion molecule
ENSG00000279906.1	27.4833	-0.958924	0.488238	-1.96405	0.0495245	0.264274	3.87	4.98	1.43	2.38	DKFZp313A047	chr11	protein_coding	--
ENSG00000204584.1	65.9519	-1.40134	0.339268	-4.1305	3.61977e-05	0.000872327	5.54	4.98	2.02	1.25	RP11-304F15.3	chr17	antisense	--
ENSG00000145040.3	33.2376	-1.95038	0.450179	-4.33244	1.47465e-05	0.000380928	3.23	4.96	0.94	0.83	UCN2	chr3	protein_coding	urocortin 2
ENSG00000278135.1	1.88139	-0.354805	1.8218	-0.194755	0.845585	1	0	4.93	2.26	1.18	U2	chr4	snRNA	--
ENSG00000264229.1	1.50484	-3.30631	2.6165	-1.26364	0.206359	1	0	4.92	0.42	0	RNU4ATAC	chr2	snRNA	RNA, U4atac small nuclear (U12-dependent splicing)
ENSG00000103335.19	195.919	-3.10156	0.222756	-13.9236	4.55574e-44	3.26571e-41	5.07	4.87	0.5	0.46	PIEZO1	chr16	protein_coding	piezo-type mechanosensitive ion channel component 1
ENSG00000279670.1	61.2262	-0.052151	0.324467	-0.160728	0.872307	0.963111	3.69	4.86	3.38	3.53	RP11-70L8.5	chr9	TEC	--
ENSG00000228161.1	2.43188	-1.3191	1.65318	-0.797918	0.424918	1	0	4.82	0.33	1.38	LL22NC03-23C6.15	chr22	unprocessed_pseudogene	--
ENSG00000254772.9	34.5699	-2.05381	0.435408	-4.71697	2.39378e-06	7.38039e-05	3.59	4.82	0.88	0.81	EEF1G	chr11	protein_coding	eukaryotic translation elongation factor 1 gamma
ENSG00000253257.1	2.96009	0.110643	1.46831	0.0753539	0.939933	1	0	4.81	1.24	3.45	MTND4P7	chr8	processed_pseudogene	MT-ND4 pseudogene 7
ENSG00000106723.16	144.671	-1.62422	0.242713	-6.69191	2.20276e-11	1.64767e-09	6.46	4.81	1.55	1.45	SPIN1	chr9	protein_coding	spindlin 1
ENSG00000206602.1	0.681702	-3.71361	4.91279	-0.755907	0.449705	1	0	4.81	0	0	SNORD58A	chr18	snoRNA	small nucleolar RNA, C/D box 58A
ENSG00000099814.15	148.151	-2.52525	0.251159	-10.0544	8.78813e-24	2.2234e-21	3.7	4.79	0.58	0.65	CEP170B	chr14	protein_coding	centrosomal protein 170B
ENSG00000234255.8	74.2166	-0.934604	0.303291	-3.08154	0.00205932	0.0267992	6	4.78	2.06	2.57	AC012370.3	chr2	lincRNA	--
ENSG00000132024.17	98.4592	-1.56048	0.269578	-5.78861	7.09729e-09	3.52896e-07	4.71	4.76	1.17	1.49	CC2D1A	chr19	protein_coding	coiled-coil and C2 domain containing 1A
ENSG00000280431.1	21.8815	-0.671269	0.516601	-1.29939	0.193809	0.554675	3.78	4.75	2.3	2.17	RP11-218I21.2	chr13	TEC	--
ENSG00000145506.13	71.0369	-0.867414	0.299049	-2.90058	0.00372474	0.0431809	4.3	4.75	1.91	2.21	NKD2	chr5	protein_coding	naked cuticle homolog 2 (Drosophila)
ENSG00000229953.1	19.7949	-0.879661	0.555127	-1.58461	0.113055	0.426871	3.01	4.74	1.92	1.63	RP11-284F21.7	chr1	antisense	--
ENSG00000271798.1	3.81966	-6.1493	1.83186	-3.35685	0.000788347	1	8.64	4.73	0	0	SNORA51	chr20	snoRNA	small nucleolar RNA, H/ACA box 51
ENSG00000210195.2	3.95783	0.490717	1.22204	0.401556	0.688011	1	6.91	4.73	8.15	5.1	MT-TT	chrM	Mt_tRNA	mitochondrially encoded tRNA threonine
ENSG00000199293.1	2.639	-3.03082	1.66295	-1.82256	0.0683706	1	3.46	4.73	0	0.85	SNORA21	chr17	snoRNA	small nucleolar RNA, H/ACA box 21
ENSG00000207067.1	1.64627	-2.32257	2.32	-1.0011	0.316776	1	0	4.73	0.82	0	SNORA72	chr8	snoRNA	small nucleolar RNA, H/ACA box 72
ENSG00000109111.14	161.595	-1.54717	0.248129	-6.23534	4.5079e-10	2.67427e-08	3.65	4.72	1.36	1.02	SUPT6H	chr17	protein_coding	suppressor of Ty 6 homolog (S. cerevisiae)
ENSG00000149925.16	95.8582	-2.52243	0.281001	-8.97657	2.79328e-19	4.62074e-17	4.23	4.71	0.64	0.65	ALDOA	chr16	protein_coding	aldolase A, fructose-bisphosphate
ENSG00000260948.1	74.0392	-0.574174	0.29176	-1.96797	0.0490719	0.263165	5.41	4.71	2.71	2.88	RP11-552M11.8	chr1	sense_overlapping	--
ENSG00000261584.1	65.4853	-0.992214	0.324449	-3.05815	0.00222709	0.0283814	7.01	4.71	2.46	2.34	RP11-457M11.5	chr6	lincRNA	--
ENSG00000086758.15	356.73	-2.07908	0.17935	-11.5923	4.50703e-31	1.76225e-28	4.16	4.69	0.84	0.89	HUWE1	chrX	protein_coding	HECT, UBA and WWE domain containing 1, E3 ubiquitin protein ligase
ENSG00000265960.1	1.59852	-0.917758	2.05171	-0.447313	0.654649	1	0	4.69	1.08	1.12	AL365181.1	chr1	miRNA	--
ENSG00000250878.3	58.7707	-1.7103	0.335862	-5.09229	3.53774e-07	1.23706e-05	4.2	4.68	1.27	0.98	METTL21EP	chr13	transcribed_unprocessed_pseudogene	methyltransferase like 21E, pseudogene
ENSG00000131653.12	92.1018	-1.93109	0.304113	-6.34991	2.15447e-10	1.35275e-08	3.47	4.65	1.04	0.73	TRAF7	chr16	protein_coding	TNF receptor-associated factor 7, E3 ubiquitin protein ligase
ENSG00000251292.1	29.2156	0.438765	0.45844	0.957082	0.338526	0.705939	4.28	4.65	4.97	5.09	ERVH-1	chr4	lincRNA	endogenous retrovirus group H, member 1
ENSG00000280043.1	64.0115	0.318624	0.334438	0.952713	0.340736	0.707372	2.93	4.65	4.12	3.86	RP11-1281K21.8	chr4	TEC	--
ENSG00000260070.1	23.4482	-0.107896	0.507266	-0.212701	0.83156	0.947695	3.24	4.65	2.98	3.18	RP11-182J23.1	chr7	antisense	--
ENSG00000234428.2	24.7136	-0.945511	0.486972	-1.94161	0.0521841	0.274046	3.91	4.64	1.96	1.73	RP11-666F17.1	chr12	antisense	--
ENSG00000103145.10	23.5609	-1.38133	0.521119	-2.6507	0.00803263	0.0773759	2.84	4.64	1.34	1.08	HCFC1R1	chr16	protein_coding	host cell factor C1 regulator 1 (XPO1 dependent)
ENSG00000210112.1	5.74245	0.788109	1.10001	0.716456	0.47371	1	10.06	4.6	11.87	8.25	MT-TM	chrM	Mt_tRNA	mitochondrially encoded tRNA methionine
ENSG00000210196.2	3.95783	0.490717	1.22204	0.401556	0.688011	1	6.71	4.6	7.91	4.95	MT-TP	chrM	Mt_tRNA	mitochondrially encoded tRNA proline
ENSG00000272518.1	51.337	0.330701	0.362082	0.913334	0.361067	0.72539	6.97	4.6	5.63	6.18	RP11-26J3.3	chr8	sense_intronic	--
ENSG00000279662.1	184.96	-0.310812	0.219335	-1.41707	0.156463	0.499776	6.12	4.58	3.53	3.54	RP11-609N14.4	chr16	TEC	--
ENSG00000169710.6	182.818	-3.01688	0.228976	-13.1755	1.21435e-39	6.96392e-37	4.18	4.58	0.47	0.43	FASN	chr17	protein_coding	fatty acid synthase
ENSG00000132530.16	146.338	-0.047615	0.225463	-0.211188	0.832741	0.948066	4.91	4.57	3.59	3.98	XAF1	chr17	protein_coding	XIAP associated factor 1
ENSG00000263237.1	18.1218	-0.81372	0.60428	-1.34659	0.178111	0.534193	4.08	4.57	2.71	1.37	RP11-429K17.1	chr16	antisense	--
ENSG00000201772.1	3.61127	-3.52353	1.52882	-2.30474	0.021181	1	6.66	4.56	0.79	0	SNORA5C	chr7	snoRNA	small nucleolar RNA, H/ACA box 5C
ENSG00000133138.19	347.941	-0.829481	0.213348	-3.88792	0.000101107	0.00218524	6.83	4.56	2.59	2.67	TBC1D8B	chrX	protein_coding	TBC1 domain family, member 8B (with GRAM domain)
ENSG00000236907.1	14.3196	-0.160213	0.66357	-0.24144	0.809214	0.9426	3.88	4.55	2.48	3.81	RP11-548K12.3	chr7	unprocessed_pseudogene	--
ENSG00000235823.1	98.3415	-0.00966955	0.261657	-0.036955	0.970521	0.991162	4.38	4.53	3.82	3.52	OLMALINC	chr10	lincRNA	oligodendrocyte maturation-associated long intergenic non-coding RNA
ENSG00000212378.1	0.681702	-3.71361	4.91279	-0.755907	0.449705	1	0	4.53	0	0	SNORD78	chr2	snoRNA	small nucleolar RNA, C/D box 78
ENSG00000265281.1	1.30542	-1.90433	2.73678	-0.695828	0.486537	1	0	4.51	1.03	0	MIR3935	chr16	miRNA	microRNA 3935
ENSG00000238131.1	23.7843	-0.748104	0.512758	-1.45898	0.144571	0.481887	6.57	4.5	2.24	3.14	RP11-806J6.1	chr7	lincRNA	--
ENSG00000265933.5	125.662	-0.769124	0.241637	-3.18297	0.00145772	0.0202901	3.7	4.5	1.94	2.07	LINC00668	chr18	lincRNA	long intergenic non-protein coding RNA 668
ENSG00000279862.1	35.0816	-1.21106	0.414484	-2.92185	0.00347963	0.0408904	3.59	4.47	1.54	1.36	RP11-423E7.2	chr3	TEC	--
ENSG00000197747.8	28.8091	-1.5981	0.462186	-3.45769	0.000544825	0.00894387	3.45	4.47	1.03	1.16	S100A10	chr1	protein_coding	S100 calcium binding protein A10
ENSG00000252928.1	1.58829	-0.919416	2.35136	-0.391015	0.695787	1	0	4.46	2.05	0	RNU6-64P	chr13	snRNA	RNA, U6 small nuclear 64, pseudogene
ENSG00000275072.1	0.681702	-3.71361	4.91279	-0.755907	0.449705	1	0	4.46	0	0	SNORD50B	chr6	snoRNA	small nucleolar RNA, C/D box 50B
ENSG00000275166.1	0.964571	-1.3143	3.53278	-0.37203	0.709871	1	0	4.46	1.54	0	MIR6814	chr21	miRNA	microRNA 6814
ENSG00000199753.1	2.6467	-5.60381	1.98458	-2.82368	0.00474762	1	13.04	4.46	0	0	SNORD104	chr17	snoRNA	small nucleolar RNA, C/D box 104
ENSG00000186493.11	72.0026	0.0373751	0.297482	0.125638	0.900018	0.972785	4.03	4.46	3.66	3.58	C5orf38	chr5	protein_coding	chromosome 5 open reading frame 38
ENSG00000252860.1	1.59852	-0.917758	2.05171	-0.447313	0.654649	1	0	4.46	1.02	1.07	RNU6-570P	chr1	snRNA	RNA, U6 small nuclear 570, pseudogene
ENSG00000260735.1	88.925	0.328538	0.311718	1.05396	0.2919	0.66316	2.46	4.45	3.66	3.67	RP11-72I8.1	chr16	antisense	--
ENSG00000272333.5	173.243	-2.39823	0.242673	-9.88256	4.95524e-23	1.09295e-20	3.47	4.45	0.69	0.56	KMT2B	chr19	protein_coding	lysine (K)-specific methyltransferase 2B
ENSG00000167601.11	113.08	-1.68776	0.256689	-6.57512	4.86155e-11	3.42779e-09	3.68	4.44	1.1	1	AXL	chr19	protein_coding	AXL receptor tyrosine kinase
ENSG00000281357.2	91.8882	-0.146615	0.265896	-0.551397	0.581361	0.856754	4.47	4.44	3.31	3.34	ARRDC3-AS1	chr5	lincRNA	ARRDC3 antisense RNA 1
ENSG00000254911.3	14.3058	-4.54001	1.00033	-4.53851	5.66538e-06	0.000162294	13.57	4.43	0.15	0.48	SCARNA9	chr11	antisense	small Cajal body-specific RNA 9
ENSG00000270647.5	57.1739	-1.29317	0.345987	-3.73762	0.000185768	0.00371621	3.48	4.43	1.55	1.14	TAF15	chr17	protein_coding	TAF15 RNA polymerase II, TATA box binding protein (TBP)-associated factor, 68kDa
ENSG00000240964.3	4.33372	-0.834646	1.46823	-0.568472	0.569715	1	0	4.4	0.19	1.97	RN7SL751P	chr3	misc_RNA	RNA, 7SL, cytoplasmic 751, pseudogene
ENSG00000213676.10	59.3595	-1.70763	0.339186	-5.03449	4.7913e-07	1.64859e-05	3.55	4.39	0.88	1.15	ATF6B	chr6	protein_coding	activating transcription factor 6 beta
ENSG00000130600.15	46.9928	-2.0981	0.380032	-5.52085	3.37359e-08	1.44711e-06	4.26	4.38	0.98	0.69	H19	chr11	processed_transcript	H19, imprinted maternally expressed transcript (non-protein coding)
ENSG00000200224.2	2.03305	-0.131846	1.71788	-0.0767496	0.938823	1	0	4.38	1.51	2.1	RNU6-626P	chr6	snRNA	RNA, U6 small nuclear 626, pseudogene
ENSG00000228681.1	33.7424	0.120735	0.421447	0.286477	0.774513	0.92782	4.71	4.36	4.18	3.95	AC008072.1	chr2	processed_pseudogene	--
ENSG00000261105.5	14.6273	-0.61756	0.644388	-0.958367	0.337878	0.705101	4.4	4.35	1.96	2.76	LMO7-AS1	chr13	antisense	LMO7 antisense RNA 1
ENSG00000211528.2	1.10601	-0.740465	3.12946	-0.236611	0.812959	1	0	4.34	2.24	0	AP001525.1	chr18	miRNA	--
ENSG00000226572.1	2.22994	-1.53048	1.71222	-0.893856	0.371399	1	6.34	4.34	2.99	0	SNORD57	chr20	snoRNA	small nucleolar RNA, C/D box 57
ENSG00000101057.15	66.3445	-2.0236	0.317691	-6.36971	1.89386e-10	1.19787e-08	4.52	4.33	0.97	0.83	MYBL2	chr20	protein_coding	v-myb avian myeloblastosis viral oncogene homolog-like 2
ENSG00000136295.14	113.163	-2.33241	0.274764	-8.48878	2.08821e-17	3.09704e-15	4.25	4.29	0.57	0.84	TTYH3	chr7	protein_coding	tweety family member 3
ENSG00000231291.3	38.0831	-1.29705	0.408012	-3.17895	0.0014781	0.0205406	3.13	4.29	1.12	1.41	RP11-445O3.1	chr5	lincRNA	--
ENSG00000202314.1	0.681702	-3.71361	4.91279	-0.755907	0.449705	1	0	4.28	0	0	SNORD6	chr11	snoRNA	small nucleolar RNA, C/D box 6
ENSG00000206979.1	0.681702	-3.71361	4.91279	-0.755907	0.449705	1	0	4.28	0	0	SNORD61	chrX	snoRNA	small nucleolar RNA, C/D box 61
ENSG00000210135.1	3.2582	1.75383	1.52324	1.15138	0.249576	1	0	4.28	8.84	4.61	MT-TN	chrM	Mt_tRNA	mitochondrially encoded tRNA asparagine
ENSG00000271413.1	2.78797	-0.0418806	1.53025	-0.0273685	0.978166	1	0	4.28	2.95	0.77	RP11-809F4.4	chr3	processed_pseudogene	--
ENSG00000229035.2	3.24353	-1.88082	1.51181	-1.24408	0.213469	1	1.04	4.28	1.23	0	SPRR2C	chr1	unprocessed_pseudogene	small proline-rich protein 2C (pseudogene)
ENSG00000239195.1	0.681702	-3.71361	4.91279	-0.755907	0.449705	1	0	4.28	0	0	SNORD5	chr11	snoRNA	small nucleolar RNA, C/D box 5
ENSG00000199744.1	1.9573	-2.50217	1.89368	-1.32133	0.186392	1	6.25	4.28	0	1.54	SNORD36A	chr9	snoRNA	small nucleolar RNA, C/D box 36A
ENSG00000200831.1	2.15545	-5.3176	2.09334	-2.54024	0.0110775	1	9.25	4.22	0	0	SNORD36B	chr9	snoRNA	small nucleolar RNA, C/D box 36B
ENSG00000273293.1	7.32177	0.463253	0.984043	0.470766	0.637808	1	2.06	4.22	4.85	2.53	RP11-445N20.3	chr7	lincRNA	--
ENSG00000212135.1	1.02255	-4.30289	3.826	-1.12464	0.260741	1	0	4.22	0	0	SNORD67	chr11	snoRNA	small nucleolar RNA, C/D box 67
ENSG00000206941.1	2.62877	-3.05119	1.6655	-1.83199	0.066953	1	3.08	4.22	0.73	0	SNORD15A	chr11	snoRNA	small nucleolar RNA, C/D box 15A
ENSG00000197451.10	50.5988	-2.57922	0.396018	-6.51288	7.37212e-11	4.95429e-09	6.41	4.22	0.83	0.62	HNRNPAB	chr5	protein_coding	heterogeneous nuclear ribonucleoprotein A/B
ENSG00000079432.7	181.994	-1.97286	0.229086	-8.6119	7.18595e-18	1.10381e-15	3.23	4.21	0.81	0.77	CIC	chr19	protein_coding	capicua transcriptional repressor
ENSG00000250973.1	8.68787	-0.725282	0.849589	-0.853686	0.393279	1	2.46	4.21	1.59	1.81	KRTAP13-6P	chr21	unprocessed_pseudogene	keratin associated protein 13-6, pseudogene
ENSG00000261200.1	155.478	0.759144	0.268077	2.83181	0.00462852	0.0508487	2.41	4.21	4.55	4.9	RP11-989E6.10	chr16	lincRNA	--
ENSG00000089280.18	109.411	-1.58654	0.265488	-5.97593	2.2878e-09	1.2148e-07	3.16	4.21	1.02	1.03	FUS	chr16	protein_coding	FUS RNA binding protein
ENSG00000160789.19	82.8341	-1.73739	0.31175	-5.57303	2.50344e-08	1.12159e-06	2.77	4.2	0.93	0.81	LMNA	chr1	protein_coding	lamin A/C
ENSG00000028310.17	54.7873	-1.4598	0.34538	-4.22665	2.37192e-05	0.00058462	3.7	4.2	1.35	1.03	BRD9	chr5	protein_coding	bromodomain containing 9
ENSG00000250885.1	16.2525	-0.264723	0.682721	-0.387747	0.698203	0.903557	8.17	4.2	5.78	2.51	CTD-2004A9.1	chr5	lincRNA	--
ENSG00000252716.1	1.3634	-4.72781	3.00923	-1.5711	0.116158	1	0	4.19	0	0	RN7SKP260	chr2	misc_RNA	RNA, 7SK small nuclear pseudogene 260
ENSG00000225611.1	24.0387	-0.0604143	0.525711	-0.114919	0.908509	0.975411	2.03	4.18	2.76	2.31	RP11-70C1.1	chr3	antisense	--
ENSG00000186635.14	151.605	-2.10779	0.239853	-8.78783	1.52479e-18	2.47476e-16	3.89	4.17	0.88	0.67	ARAP1	chr11	protein_coding	ArfGAP with RhoGAP domain, ankyrin repeat and PH domain 1
ENSG00000228165.1	0.681702	-3.71361	4.91279	-0.755907	0.449705	1	0	4.17	0	0	RP11-125K10.5	chr9	antisense	--
ENSG00000276788.1	3.2329	-2.14407	1.50122	-1.42822	0.153229	1	12.17	4.17	0	2.99	SNORD26	chr11	snoRNA	small nucleolar RNA, C/D box 26
ENSG00000279859.2	29.3709	-0.698938	0.474632	-1.47259	0.140862	0.476294	4.44	4.16	2.76	1.61	RP11-539L10.4	chr4	TEC	--
ENSG00000087365.14	78.3903	-2.0766	0.298324	-6.96088	3.38145e-12	2.69326e-10	4.69	4.16	0.8	0.93	SF3B2	chr11	protein_coding	splicing factor 3b, subunit 2, 145kDa
ENSG00000279426.1	19.7739	0.398458	0.570207	0.698795	0.48468	0.807597	2.28	4.16	3.58	3.64	AC093230.2	chr19	TEC	--
ENSG00000105438.8	57.2796	-0.521999	0.342257	-1.52517	0.127217	0.453979	4.11	4.14	1.97	2.79	KDELR1	chr19	protein_coding	KDEL (Lys-Asp-Glu-Leu) endoplasmic reticulum protein retention receptor 1
ENSG00000125534.9	23.3625	-1.69646	0.552557	-3.0702	0.00213914	0.0275462	4.58	4.13	0.68	1.54	PPDPF	chr20	protein_coding	pancreatic progenitor cell differentiation and proliferation factor
ENSG00000142634.12	47.8629	-1.6297	0.376395	-4.32977	1.49267e-05	0.00038443	2.73	4.13	0.93	0.93	EFHD2	chr1	protein_coding	EF-hand domain family, member D2
ENSG00000212158.1	1.9573	-2.50217	1.89368	-1.32133	0.186392	1	6	4.11	0	1.48	SNORD66	chr3	snoRNA	small nucleolar RNA, C/D box 66
ENSG00000276796.1	3.1341	-4.34359	1.86619	-2.32751	0.019938	1	8	4.11	0	0.49	FP236383.8	chr21	miRNA	--
ENSG00000280130.1	9.80911	-0.302652	0.833574	-0.363078	0.716546	1	2.4	4.1	2.96	1.47	AC073333.1	chr7	protein_coding	--
ENSG00000278189.1	3.96109	-4.70728	1.80119	-2.61342	0.00896401	1	7.46	4.08	0.35	0	RNA5-8S5	chr21	rRNA	RNA, 5.8S ribosomal 5
ENSG00000255921.1	23.4771	-0.764146	0.502979	-1.51924	0.128702	0.455594	5.33	4.08	2.07	2.46	RP11-662I13.2	chr12	antisense	--
ENSG00000267284.1	32.9962	-0.168928	0.440676	-0.38334	0.701468	0.904316	2.41	4.06	2.32	2.55	RP11-397A16.1	chr18	lincRNA	--
ENSG00000069399.12	49.1923	-1.27409	0.355978	-3.57912	0.000344749	0.00617819	3.81	4.06	1.19	1.51	BCL3	chr19	protein_coding	B-cell CLL/lymphoma 3
ENSG00000177106.14	59.5401	-2.77868	0.399072	-6.96285	3.33445e-12	2.68065e-10	2.4	4.05	0.3	0.48	EPS8L2	chr11	protein_coding	EPS8-like 2
ENSG00000110484.6	41.1279	-0.58124	0.380467	-1.5277	0.126586	0.452306	3.48	4.04	2.21	1.97	SCGB2A2	chr11	protein_coding	secretoglobin, family 2A, member 2
ENSG00000234660.1	21.7524	-1.55916	0.548012	-2.84512	0.00443942	0.0492112	6.22	4.04	1.69	1.15	LINC00440	chr13	lincRNA	long intergenic non-protein coding RNA 440
ENSG00000265706.1	0.681702	-3.71361	4.91279	-0.755907	0.449705	1	0	4.01	0	0	SNORD53_SNORD92	chr2	snoRNA	--
ENSG00000241155.1	20.4888	0.221662	0.550786	0.402446	0.687356	0.899544	2.92	4.01	3.02	3.77	ARHGAP31-AS1	chr3	antisense	ARHGAP31 antisense RNA 1
ENSG00000248588.1	8.98532	-1.13062	0.931811	-1.21336	0.224994	1	0.78	4.01	0.74	1.15	CTC-458G6.4	chr5	lincRNA	--
ENSG00000239674.2	7.17091	0.896165	1.14515	0.782577	0.433876	1	0	3.99	1.96	4.71	RP1-127L4.7	chr22	lincRNA	--
ENSG00000117713.17	202.358	-1.44017	0.201475	-7.14813	8.7965e-13	7.56675e-11	3.71	3.99	1.14	1.22	ARID1A	chr1	protein_coding	AT rich interactive domain 1A (SWI-like)
ENSG00000139289.13	173.857	-1.53647	0.225085	-6.82619	8.71983e-12	6.78145e-10	3.39	3.99	1.15	0.96	PHLDA1	chr12	protein_coding	pleckstrin homology-like domain, family A, member 1
ENSG00000128016.5	34.4525	-1.51443	0.460325	-3.28991	0.00100221	0.014762	1.97	3.97	0.93	0.83	ZFP36	chr19	protein_coding	ZFP36 ring finger protein
ENSG00000202092.1	1.75018	-0.588029	1.97407	-0.297876	0.765798	1	0	3.97	0.46	1.9	RNA5SP190	chr5	rRNA	RNA, 5S ribosomal pseudogene 190
ENSG00000223949.6	120.04	-0.0765726	0.240108	-0.318909	0.749796	0.91916	4.06	3.97	3.22	3.07	ROR1-AS1	chr1	antisense	ROR1 antisense RNA 1
ENSG00000207815.1	0.681702	-3.71361	4.91279	-0.755907	0.449705	1	0	3.96	0	0	MIR563	chr3	miRNA	microRNA 563
ENSG00000280375.1	19.6421	-0.341668	0.545031	-0.626878	0.530739	0.833246	4.62	3.96	2.82	2.75	RP13-204A15.5	chrX	TEC	--
ENSG00000166825.13	68.2805	-1.25347	0.375843	-3.33509	0.000852712	0.012899	2.05	3.95	1.26	0.85	ANPEP	chr15	protein_coding	alanyl (membrane) aminopeptidase
ENSG00000271659.1	8.55723	-1.72412	0.877211	-1.96546	0.0493612	1	2.4	3.94	0.9	0.71	RP11-435O5.4	chr9	antisense	--
ENSG00000103495.13	69.115	-2.31672	0.321476	-7.20652	5.73982e-13	5.25254e-11	4.33	3.94	0.6	0.77	MAZ	chr16	protein_coding	MYC-associated zinc finger protein (purine-binding transcription factor)
ENSG00000267567.1	14.0876	-0.971765	0.651783	-1.49093	0.135979	0.46769	4.42	3.94	1.88	1.63	CTD-2538C1.3	chr19	lincRNA	--
ENSG00000279422.1	9.54159	-0.39524	0.811823	-0.486854	0.626362	1	2.3	3.94	2.17	1.84	RP11-641J8.1	chrX	TEC	--
ENSG00000156860.15	91.172	-2.12968	0.341855	-6.22977	4.67118e-10	2.741e-08	2.63	3.94	0.8	0.45	FBRS	chr16	protein_coding	fibrosin
ENSG00000146067.15	59.2935	-1.30277	0.354548	-3.67445	0.000238362	0.00458699	2.74	3.92	1.33	0.92	FAM193B	chr5	protein_coding	family with sequence similarity 193, member B
ENSG00000253317.1	22.6008	-0.00980472	0.520518	-0.0188365	0.984972	0.994939	2.57	3.92	2.83	2.6	RP11-142A23.1	chr8	lincRNA	--
ENSG00000089327.14	61.0678	-0.509736	0.350123	-1.45588	0.145427	0.483744	2.22	3.92	1.9	1.74	FXYD5	chr19	protein_coding	FXYD domain containing ion transport regulator 5
ENSG00000268287.1	9.26819	-0.997208	0.907761	-1.09854	0.27197	1	0.76	3.92	0.9	1.13	CTB-60B18.18	chr19	lincRNA	--
ENSG00000100345.20	185.392	-2.19961	0.2333	-9.42825	4.16978e-21	7.97078e-19	5.27	3.92	0.77	0.87	MYH9	chr22	protein_coding	myosin, heavy chain 9, non-muscle
ENSG00000230516.1	24.2384	-0.698809	0.489063	-1.42887	0.153041	0.4951	4.35	3.91	1.99	2.21	RP11-555J4.3	chr9	lincRNA	--
ENSG00000265134.1	0.681702	-3.71361	4.91279	-0.755907	0.449705	1	0	3.91	0	0	MIR3191	chr19	miRNA	microRNA 3191
ENSG00000222460.1	5.44743	-1.13946	1.1007	-1.03521	0.30057	1	1.43	3.91	0.67	1.4	RN7SKP271	chr20	misc_RNA	RNA, 7SK small nuclear pseudogene 271
ENSG00000281591.1	143.261	0.592089	0.231466	2.55799	0.0105279	0.0946821	3.93	3.9	4.69	5.09	DBET	chr4	lincRNA	D4Z4 binding element transcript (non-protein coding)
ENSG00000103187.7	36.245	-1.65938	0.415627	-3.99249	6.53841e-05	0.00147781	2.97	3.9	0.93	0.88	COTL1	chr16	protein_coding	coactosin-like F-actin binding protein 1
ENSG00000272748.1	7.85886	-1.19846	0.964995	-1.24193	0.214262	1	0.88	3.9	0.93	0.86	RP11-222G7.2	chr10	lincRNA	--
ENSG00000080603.16	262.117	-1.51725	0.184768	-8.21164	2.18191e-16	2.76011e-14	3.73	3.89	1.11	1.09	SRCAP	chr16	protein_coding	Snf2-related CREBBP activator protein
ENSG00000101335.9	64.2677	-1.02658	0.326284	-3.14627	0.00165365	0.0225432	3.15	3.88	1.64	1.23	MYL9	chr20	protein_coding	myosin, light chain 9, regulatory
ENSG00000251967.1	1.54054	0.22433	2.12163	0.105735	0.915793	1	0	3.86	2.66	1.38	SNORD77	chr3	snoRNA	small nucleolar RNA, C/D box 77
ENSG00000221294.1	0.681702	-3.71361	4.91279	-0.755907	0.449705	1	0	3.86	0	0	AL021394.1	chr20	miRNA	--
ENSG00000170004.16	162.715	-1.89827	0.219503	-8.64802	5.23993e-18	8.19524e-16	3.87	3.85	0.81	0.9	CHD3	chr17	protein_coding	chromodomain helicase DNA binding protein 3
ENSG00000212588.1	2.63774	-4.102	1.92366	-2.13239	0.0329749	1	5.61	3.84	0.44	0	SNORA26	chr4	snoRNA	small nucleolar RNA, H/ACA box 26
ENSG00000234042.1	20.938	-0.0762313	0.532113	-0.143261	0.886084	0.968008	3.3	3.84	2.65	3	RP11-452D2.2	chr9	processed_pseudogene	--
ENSG00000160741.16	63.5778	-0.621897	0.320545	-1.94013	0.0523645	0.274658	2.85	3.84	1.73	1.91	CRTC2	chr1	protein_coding	CREB regulated transcription coactivator 2
ENSG00000069482.6	16.3475	-1.362	0.614688	-2.21575	0.0267085	0.182472	2.79	3.82	0.92	1.23	GAL	chr11	protein_coding	galanin/GMAP prepropeptide
ENSG00000179262.9	37.3466	-1.47368	0.403623	-3.65115	0.000261073	0.00490339	3.37	3.82	1.16	0.99	RAD23A	chr19	protein_coding	RAD23 homolog A (S. cerevisiae)
ENSG00000161016.15	19.8298	-2.06906	0.629634	-3.28613	0.00101573	0.0148846	1.98	3.82	0.81	0.35	RPL8	chr8	protein_coding	ribosomal protein L8
ENSG00000222611.1	2.09362	-1.93128	1.66201	-1.16202	0.245229	1	5.56	3.81	1.31	0.68	AL355388.1	chr1	miRNA	--
ENSG00000103257.8	73.937	-1.86327	0.35589	-5.23551	1.64529e-07	6.26229e-06	1.99	3.81	0.69	0.65	SLC7A5	chr16	protein_coding	solute carrier family 7 (amino acid transporter light chain, L system), member 5
ENSG00000265879.1	0.823137	-2.2889	4.16866	-0.549072	0.582956	1	0	3.81	0.66	0	MIR4748	chr19	miRNA	microRNA 4748
ENSG00000130723.17	236.418	-1.59132	0.192969	-8.2465	1.63096e-16	2.15838e-14	3.47	3.81	1	1.01	PRRC2B	chr9	protein_coding	proline-rich coiled-coil 2B
ENSG00000228156.1	3.98833	-3.10228	1.41794	-2.18788	0.0286785	1	0.62	3.8	0.29	0.15	RP11-410N8.1	chr20	antisense	--
ENSG00000146112.11	128.737	-1.14007	0.251965	-4.52472	6.04748e-06	0.000172253	5.11	3.8	1.78	1.54	PPP1R18	chr6	protein_coding	protein phosphatase 1, regulatory subunit 18
ENSG00000279780.1	30.4367	-0.250399	0.496833	-0.50399	0.614268	0.869319	3.93	3.8	1.75	3.64	RP11-586K12.2	chr16	TEC	--
ENSG00000166987.14	86.9657	-1.92834	0.282512	-6.82568	8.75077e-12	6.78145e-10	3.62	3.79	0.87	0.75	MBD6	chr12	protein_coding	methyl-CpG binding domain protein 6
ENSG00000165583.13	38.798	-1.22313	0.428266	-2.85601	0.00428999	0.0479086	4.22	3.79	1.82	1	SSX5	chrX	protein_coding	synovial sarcoma, X breakpoint 5
ENSG00000252072.1	3.09515	0.0160599	1.31433	0.0122191	0.990251	1	1.84	3.78	2.6	2.26	RNA5SP320	chr10	rRNA	RNA, 5S ribosomal pseudogene 320
ENSG00000279324.1	71.7028	-0.0210516	0.305009	-0.0690197	0.944974	0.984696	5.04	3.78	3.65	3.45	RP11-93G23.2	chr1	TEC	--
ENSG00000272054.1	115.384	-0.47512	0.254036	-1.87029	0.0614442	0.298781	4.38	3.78	2.16	2.67	RP11-423P10.2	chr2	sense_intronic	--
ENSG00000166598.12	62.2092	-2.51439	0.342724	-7.33649	2.19262e-13	2.09566e-11	4.79	3.77	0.6	0.63	HSP90B1	chr12	protein_coding	heat shock protein 90kDa beta (Grp94), member 1
ENSG00000132382.14	98.5973	-2.17974	0.28483	-7.65276	1.96704e-14	2.06347e-12	3.98	3.77	0.83	0.58	MYBBP1A	chr17	protein_coding	MYB binding protein (P160) 1a
ENSG00000172270.18	53.397	-2.36333	0.375755	-6.28954	3.18411e-10	1.92885e-08	5.3	3.77	0.83	0.61	BSG	chr19	protein_coding	basigin (Ok blood group)
ENSG00000088247.15	60.5946	-2.17494	0.36777	-5.91386	3.34177e-09	1.74251e-07	3.89	3.76	0.49	0.92	KHSRP	chr19	protein_coding	KH-type splicing regulatory protein
ENSG00000226446.1	15.335	-0.917669	0.628442	-1.46023	0.144227	0.481803	3.66	3.76	1.9	1.35	NOTCH2P1	chr1	processed_pseudogene	notch 2 pseudogene 1
ENSG00000266533.1	1.17295	-4.47708	2.99815	-1.49328	0.135364	1	2.75	3.76	0	0	MIR3619	chr22	miRNA	microRNA 3619
ENSG00000263504.1	1.60237	-1.46266	1.9518	-0.749389	0.453623	1	2.75	3.76	1.3	0.68	AC092104.1	chr7	miRNA	--
ENSG00000252947.1	2.34591	-5.48205	2.01833	-2.71613	0.00660491	1	2.75	3.76	0	0	SCARNA1	chr1	scaRNA	small Cajal body-specific RNA 1
ENSG00000198976.1	1.11623	-0.727228	2.74753	-0.264684	0.791253	1	0	3.76	0.65	1.35	MIR429	chr1	miRNA	microRNA 429
ENSG00000087074.7	40.8941	-1.71133	0.422898	-4.04667	5.19516e-05	0.00120781	2.3	3.74	0.63	0.92	PPP1R15A	chr19	protein_coding	protein phosphatase 1, regulatory subunit 15A
ENSG00000260834.1	52.3178	0.653679	0.353887	1.84714	0.0647267	0.309666	3.24	3.74	4.75	4.4	RP11-256I9.2	chr16	lincRNA	--
ENSG00000260141.1	68.3437	0.709295	0.314147	2.25785	0.0239553	0.170724	4.24	3.73	5.36	5.36	RP11-19N8.4	chr16	lincRNA	--
ENSG00000281100.1	46.3437	-1.17195	0.35875	-3.26678	0.00108779	0.0156737	3.64	3.73	1.29	1.42	RP11-640L9.2	chr3	TEC	--
ENSG00000210825.1	13.9416	-6.56685	2.36079	-2.78164	0.00540856	0.0576511	47.07	3.72	0	0.45	SNORA40	chr11	snoRNA	small nucleolar RNA, H/ACA box 40
ENSG00000278571.1	1.25255	-0.340416	2.50908	-0.135674	0.892079	1	0	3.72	1.92	0.67	MIR7161	chr6	miRNA	microRNA 7161
ENSG00000090061.17	81.3801	-0.978408	0.30712	-3.18575	0.00144379	0.0201615	2.63	3.72	1.52	1.18	CCNK	chr14	protein_coding	cyclin K
ENSG00000264057.1	34.7142	0.119141	0.424225	0.280844	0.77883	0.929727	4.24	3.71	3.11	4	RP11-583F2.1	chr17	transcribed_unprocessed_pseudogene	--
ENSG00000125733.17	54.3014	-1.61522	0.339942	-4.75146	2.01958e-06	6.31724e-05	3.63	3.7	1.06	0.91	TRIP10	chr19	protein_coding	thyroid hormone receptor interactor 10
ENSG00000115053.15	105.952	-1.37078	0.268596	-5.10348	3.33466e-07	1.18044e-05	5.09	3.68	1.4	1.38	NCL	chr2	protein_coding	nucleolin
ENSG00000261780.2	43.5559	-0.0856644	0.382431	-0.224	0.822758	0.945918	2.68	3.68	2.73	2.29	CTD-2354A18.1	chr18	processed_transcript	--
ENSG00000264994.1	0.681702	-3.71361	4.91279	-0.755907	0.449705	1	0	3.68	0	0	SNORD92	chr2	snoRNA	small nucleolar RNA, C/D box 92
ENSG00000203485.12	179.029	-2.48931	0.248963	-9.9987	1.54404e-23	3.6894e-21	4.53	3.67	0.49	0.71	INF2	chr14	protein_coding	inverted formin, FH2 and WH2 domain containing
ENSG00000275493.1	11.794	-0.118614	0.729557	-0.162584	0.870846	0.962426	4.68	3.67	2.68	3.62	FAM27D1	chr9	processed_pseudogene	family with sequence similarity 27, member D1
ENSG00000221164.1	2.00505	-5.24403	2.135	-2.45622	0.0140408	1	3.56	3.66	0	0	SNORA11	chr10	snoRNA	small nucleolar RNA, H/ACA box 11
ENSG00000104164.10	205.61	-0.312697	0.215706	-1.44964	0.147159	0.485934	4.86	3.65	2.66	2.96	BLOC1S6	chr15	protein_coding	biogenesis of lysosomal organelles complex-1, subunit 6, pallidin
ENSG00000280550.1	2.51533	-0.354049	1.52571	-0.232056	0.816495	1	0	3.65	1.26	1.31	AC131263.1	chr11	protein_coding	--
ENSG00000164713.9	15.4789	-1.98823	0.698105	-2.84804	0.00439898	0.0488259	1.43	3.65	0.43	0.65	BRI3	chr7	protein_coding	brain protein I3
ENSG00000254869.1	6.19851	-0.825946	1.08662	-0.760105	0.447192	1	0.53	3.63	1.13	0.91	RP11-91I20.2	chr8	lincRNA	--
ENSG00000241592.1	2.51533	-0.354049	1.52571	-0.232056	0.816495	1	0	3.63	1.25	1.3	RP11-372E1.7	chr3	processed_pseudogene	--
ENSG00000215154.6	71.752	0.0765262	0.325702	0.234958	0.814242	0.944174	2.16	3.63	2.46	2.69	AC141586.5	chr16	transcribed_unprocessed_pseudogene	--
ENSG00000173511.9	26.6333	-1.81787	0.479011	-3.79506	0.000147608	0.00303036	3.31	3.62	0.82	0.81	VEGFB	chr11	protein_coding	vascular endothelial growth factor B
ENSG00000199856.2	1.99735	-2.61705	2.0656	-1.26697	0.205167	1	0	3.62	0	0.52	U3	chr18	snoRNA	--
ENSG00000242950.6	121.064	0.479657	0.247492	1.93807	0.0526152	0.275637	3.1	3.61	3.79	4	ERVW-1	chr7	protein_coding	endogenous retrovirus group W, member 1
ENSG00000130175.9	63.4936	-1.81822	0.359343	-5.05985	4.19583e-07	1.4495e-05	5.36	3.61	1.26	0.81	PRKCSH	chr19	protein_coding	protein kinase C substrate 80K-H
ENSG00000236591.1	1.02255	-4.30289	3.826	-1.12464	0.260741	1	0	3.61	0	0	RP11-162J8.3	chr6	antisense	--
ENSG00000126934.13	33.8719	-2.88143	0.465919	-6.18439	6.23441e-10	3.59922e-08	4.34	3.6	0.47	0.42	MAP2K2	chr19	protein_coding	mitogen-activated protein kinase kinase 2
ENSG00000239888.3	3.38623	-1.33421	1.42784	-0.934427	0.350084	1	0	3.59	0.88	0.37	RN7SL792P	chr17	misc_RNA	RNA, 7SL, cytoplasmic 792, pseudogene
ENSG00000185896.10	53.9496	-1.36834	0.340629	-4.0171	5.89183e-05	0.00135151	3.04	3.59	1	1.14	LAMP1	chr13	protein_coding	lysosomal-associated membrane protein 1
ENSG00000248268.1	18.1269	0.217069	0.58374	0.371859	0.709998	0.907894	3.23	3.59	3.71	2.88	CTC-499J9.1	chr5	antisense	--
ENSG00000104852.14	28.3293	-2.78768	0.505634	-5.51324	3.52285e-08	1.49279e-06	3.3	3.58	0.49	0.34	SNRNP70	chr19	protein_coding	small nuclear ribonucleoprotein 70kDa (U1)
ENSG00000196866.2	5.18164	-1.86385	1.35388	-1.37668	0.168613	1	1.16	3.58	1.09	0	HIST1H2AD	chr6	protein_coding	histone cluster 1, H2ad
ENSG00000221255.1	1.31565	-1.86734	2.72283	-0.685807	0.492835	1	0	3.58	0	0.86	RNU6ATAC37P	chr2	snRNA	RNA, U6atac small nuclear 37, pseudogene
ENSG00000259963.1	2.36879	-0.54495	1.57722	-0.345512	0.72971	1	0	3.57	1.23	0.96	RP11-185J20.2	chr16	processed_pseudogene	--
ENSG00000236963.5	73.0961	-1.26694	0.311348	-4.06921	4.71737e-05	0.00110871	4.1	3.56	1.52	1.1	LINC01141	chr1	lincRNA	long intergenic non-protein coding RNA 1141
ENSG00000272894.5	38.598	-0.50683	0.397753	-1.27423	0.202581	0.567068	3.04	3.56	1.7	2.17	RP5-1159O4.1	chr7	lincRNA	--
ENSG00000267002.1	27.3442	0.168504	0.518806	0.324791	0.745339	0.917605	1.34	3.54	2.17	2.54	RP11-242D8.1	chr17	lincRNA	--
ENSG00000111321.10	44.6558	-1.28084	0.391242	-3.27378	0.00106118	0.0153675	2.44	3.54	0.86	1.2	LTBR	chr12	protein_coding	lymphotoxin beta receptor (TNFR superfamily, member 3)
ENSG00000120738.7	68.3876	-1.4121	0.328472	-4.299	1.71571e-05	0.000439242	3.78	3.53	1.37	0.89	EGR1	chr5	protein_coding	early growth response 1
ENSG00000279649.1	53.4542	-1.00026	0.372079	-2.6883	0.00718171	0.0715012	2.53	3.52	1.53	1	RP11-96D1.8	chr16	TEC	--
ENSG00000261826.1	103.9	-0.184721	0.29045	-0.635981	0.524789	0.83028	5.98	3.52	3.36	3.44	RP11-691G17.1	chr3	lincRNA	--
ENSG00000227303.1	14.633	0.366383	0.722557	0.507064	0.61211	0.868095	1.1	3.51	1.9	3.24	GS1-256O22.5	chrX	antisense	--
ENSG00000244650.2	17.6818	-0.0821727	0.60742	-0.135281	0.892389	0.970821	5.12	3.51	2.52	4.12	RP11-501O2.3	chr3	lincRNA	--
ENSG00000241168.1	55.7839	-0.378825	0.345896	-1.0952	0.27343	0.646699	4.48	3.49	2.84	2.17	RP11-10O22.1	chr3	lincRNA	--
ENSG00000199787.1	1.79667	-2.43689	2.00202	-1.21721	0.223523	1	1.69	3.47	0.8	0	SNORA42	chr16	snoRNA	--
ENSG00000207147.1	1.90184	-0.304638	2.10879	-0.144461	0.885136	1	0	3.45	0	2.47	SNORA51	chr21	snoRNA	small nucleolar RNA, H/ACA box 51
ENSG00000281189.1	52.5473	-0.35704	0.340387	-1.04892	0.294213	0.665532	3.71	3.44	2.46	2.15	GHET1	chr7	lincRNA	gastric carcinoma proliferation enhancing transcript 1
ENSG00000100393.9	185.91	-1.51876	0.211349	-7.18606	6.66895e-13	5.91406e-11	3.19	3.44	1.02	0.9	EP300	chr22	protein_coding	E1A binding protein p300
ENSG00000232568.2	7.17204	-1.00537	0.990586	-1.01493	0.31014	1	0.91	3.43	1.07	0.78	RPL23AP35	chr2	processed_pseudogene	ribosomal protein L23a pseudogene 35
ENSG00000130402.11	96.2751	-2.03525	0.27149	-7.4966	6.54954e-14	6.55106e-12	3.77	3.43	0.76	0.69	ACTN4	chr19	protein_coding	actinin, alpha 4
ENSG00000182095.14	191.875	-2.28993	0.222495	-10.292	7.65382e-25	2.12381e-22	2.82	3.43	0.5	0.56	TNRC18	chr7	protein_coding	trinucleotide repeat containing 18
ENSG00000276558.1	0.681702	-3.71361	4.91279	-0.755907	0.449705	1	0	3.43	0	0	AL732579.1	chrX	miRNA	--
ENSG00000160447.6	57.2579	-1.40716	0.349693	-4.02399	5.72198e-05	0.00131606	2.23	3.43	0.92	0.86	PKN3	chr9	protein_coding	protein kinase N3
ENSG00000189403.14	179.508	-1.17498	0.220012	-5.34052	9.26781e-08	3.67381e-06	4.41	3.42	1.38	1.47	HMGB1	chr13	protein_coding	high mobility group box 1
ENSG00000184216.11	60.1181	-2.58736	0.37807	-6.84358	7.72368e-12	6.09533e-10	2.92	3.42	0.57	0.3	IRAK1	chrX	protein_coding	interleukin-1 receptor-associated kinase 1
ENSG00000200794.1	4.98291	0.023377	1.229	0.0190212	0.984824	1	0	3.41	1.34	1.75	RN7SKP250	chr12	misc_RNA	RNA, 7SK small nuclear pseudogene 250
ENSG00000263776.1	6.42631	-6.88498	1.8051	-3.81419	0.000136633	1	18.18	3.4	0	0	SNORA4	chr3	snoRNA	small nucleolar RNA, H/ACA box 4
ENSG00000260340.1	9.10062	-0.306099	0.941288	-0.325191	0.745036	1	0.38	3.4	1.26	1.41	RP11-254F19.3	chr16	lincRNA	--
ENSG00000126351.12	118.313	-1.52749	0.245209	-6.22934	4.68412e-10	2.741e-08	3.13	3.4	0.89	0.99	THRA	chr17	protein_coding	thyroid hormone receptor, alpha
ENSG00000201394.1	1.26789	-0.292647	2.81519	-0.103953	0.917207	1	0	3.4	0	2.44	RNA5SP140	chr3	rRNA	RNA, 5S ribosomal pseudogene 140
ENSG00000251856.1	1.25767	-0.332739	2.46108	-0.1352	0.892454	1	0	3.4	1.17	1.22	MIR449C	chr5	miRNA	microRNA 449c
ENSG00000233828.3	92.7765	0.0889135	0.274041	0.324453	0.745595	0.917671	4.28	3.39	3.46	3.21	CTC-242N15.1	chr5	lincRNA	--
ENSG00000085872.14	68.3865	-1.58514	0.339892	-4.66366	3.10629e-06	9.31022e-05	2.22	3.38	0.9	0.67	CHERP	chr19	protein_coding	calcium homeostasis endoplasmic reticulum protein
ENSG00000237512.6	19.4249	-0.56262	0.554092	-1.01539	0.30992	0.677564	4.94	3.38	2.24	2.34	UNC5B-AS1	chr10	antisense	UNC5B antisense RNA 1
ENSG00000272183.1	10.3161	-0.383512	0.941184	-0.407478	0.683657	1	0.7	3.37	2.07	0.6	RP11-523H20.3	chr2	antisense	--
ENSG00000198570.5	71.6846	-1.61988	0.31573	-5.13059	2.88831e-07	1.04832e-05	2.46	3.37	0.73	0.85	RD3	chr1	protein_coding	retinal degeneration 3
ENSG00000116871.15	63.8303	-1.53547	0.334597	-4.58901	4.45359e-06	0.000129864	2.75	3.37	0.72	1.04	MAP7D1	chr1	protein_coding	MAP7 domain containing 1
ENSG00000270118.1	18.0067	0.479425	0.601909	0.796508	0.425737	0.77294	6.15	3.37	5.22	5.44	RP11-57A19.5	chr16	lincRNA	--
ENSG00000235586.1	2.97716	-0.434676	4.23061	-0.102746	0.918165	1	0	3.35	2.08	0	AC011247.3	chr2	antisense	--
ENSG00000198113.2	56.4071	-1.79146	0.408375	-4.3868	1.1503e-05	0.000302759	1.48	3.35	0.6	0.58	TOR4A	chr9	protein_coding	torsin family 4, member A
ENSG00000263934.4	15.5189	-4.67157	0.943962	-4.9489	7.46328e-07	2.48644e-05	6.53	3.35	0.08	0.24	SNORD3A	chr17	snoRNA	small nucleolar RNA, C/D box 3A
ENSG00000084234.16	85.1141	-1.54719	0.283475	-5.45796	4.81628e-08	1.98228e-06	4.13	3.35	1.02	1.09	APLP2	chr11	protein_coding	amyloid beta (A4) precursor-like protein 2
ENSG00000233417.1	10.8408	-1.36426	0.768718	-1.77473	0.0759428	1	4.38	3.33	1.49	0.96	RP4-742N3.1	chr7	lincRNA	--
ENSG00000280447.1	5.61686	-0.00791549	1.20825	-0.0065512	0.994773	1	0	3.33	1.15	1.79	FKSG52	chr5	protein_coding	--
ENSG00000236081.1	33.0583	0.022972	0.429361	0.0535026	0.957331	0.987675	4.38	3.32	3.05	3.34	ELFN1-AS1	chr7	lincRNA	ELFN1 antisense RNA 1
ENSG00000252213.1	1.30542	-1.90433	2.73678	-0.695828	0.486537	1	0	3.32	0.76	0	SNORA74	chr5	snoRNA	--
ENSG00000197956.9	10.0882	-3.20001	0.919405	-3.48053	0.000500427	1	1.62	3.32	0.25	0.2	S100A6	chr1	protein_coding	S100 calcium binding protein A6
ENSG00000254755.1	1.3634	-4.72781	3.00923	-1.5711	0.116158	1	0	3.31	0	0	RP11-672A2.7	chr11	processed_pseudogene	--
ENSG00000228019.1	5.8284	-2.05076	1.14797	-1.78641	0.0740324	1	2.41	3.31	1	0.15	RP11-166O4.4	chr7	unprocessed_pseudogene	--
ENSG00000260719.1	40.2195	-0.454441	0.381214	-1.19209	0.233227	0.606108	3.17	3.3	1.92	2	AC009133.17	chr16	antisense	--
ENSG00000272109.1	7.24284	-1.54741	0.945552	-1.63652	0.101731	1	1.93	3.3	0.79	0.71	CTD-2260A17.3	chr5	antisense	--
ENSG00000279088.1	23.0105	-0.607026	0.529395	-1.14664	0.251531	0.623679	1.85	3.29	1.22	1.63	RP11-574K11.24	chr10	TEC	--
ENSG00000267370.1	10.5311	-1.73091	0.854847	-2.02482	0.0428856	1	1.92	3.29	0.3	1.02	CTD-2623N2.3	chr19	unprocessed_pseudogene	--
ENSG00000236064.1	50.299	-1.13247	0.36225	-3.12621	0.00177077	0.0239123	4.37	3.29	1.62	1.23	RP6-191P20.4	chrX	antisense	--
ENSG00000215802.3	5.08865	-0.683026	1.25263	-0.545273	0.585566	1	0	3.29	0.75	1.05	RFKP1	chr1	transcribed_processed_pseudogene	riboflavin kinase pseudogene 1
ENSG00000166925.8	32.5186	-1.50352	0.515893	-2.9144	0.00356373	0.0417646	1.34	3.28	0.86	0.52	TSC22D4	chr7	protein_coding	TSC22 domain family, member 4
ENSG00000175414.6	280.079	-0.883606	0.208105	-4.24596	2.17659e-05	0.000539569	4.48	3.27	1.82	1.63	ARL10	chr5	protein_coding	ADP-ribosylation factor-like 10
ENSG00000222357.1	2.3739	-0.539582	1.57709	-0.342138	0.732247	1	0	3.27	0.84	1.17	RNU2-20P	chr3	snRNA	RNA, U2 small nuclear 20, pseudogene
ENSG00000087087.18	55.4132	-1.41896	0.332958	-4.26168	2.02895e-05	0.000507356	3	3.26	0.94	1	SRRT	chr7	protein_coding	serrate, RNA effector molecule
ENSG00000225914.1	92.2305	-0.458785	0.268425	-1.70917	0.0874186	0.370249	3.89	3.25	2.18	2.09	XXbac-BPG154L12.4	chr6	antisense	--
ENSG00000252581.1	0.823137	-2.2889	4.16866	-0.549072	0.582956	1	0	3.25	0.56	0	RNU6-1098P	chr3	snRNA	RNA, U6 small nuclear 1098, pseudogene
ENSG00000266746.1	8.69358	0.607161	0.888835	0.683097	0.494545	1	1.35	3.25	3.03	2.99	RP11-1109M24.7	chr17	processed_pseudogene	--
ENSG00000281042.1	0.340851	-2.87756	4.98439	-0.577313	0.563728	1	0	3.25	0	0	AC013286.1	chr10	protein_coding	--
ENSG00000279808.1	0.340851	-2.87756	4.98439	-0.577313	0.563728	1	0	3.25	0	0	AC018512.1	chr15	protein_coding	--
ENSG00000185800.11	52.6133	-1.54984	0.363518	-4.26345	2.01293e-05	0.000506294	2.1	3.25	0.78	0.75	DMWD	chr19	protein_coding	dystrophia myotonica, WD repeat containing
ENSG00000281523.1	1.40807	-0.511059	2.12118	-0.240932	0.809608	1	4.75	3.25	2.24	2.34	AC104581.1	chr17	protein_coding	--
ENSG00000252905.1	0.964571	-1.3143	3.53278	-0.37203	0.709871	1	0	3.25	1.12	0	RNA5SP330	chr11	rRNA	RNA, 5S ribosomal pseudogene 330
ENSG00000261514.1	13.4976	0.31239	0.680013	0.459388	0.645955	0.883677	3.15	3.24	3.35	3.23	RP11-527L4.2	chr17	lincRNA	--
ENSG00000104964.14	35.2918	-2.45804	0.443554	-5.5417	2.99556e-08	1.31468e-06	2.46	3.23	0.4	0.46	AES	chr19	protein_coding	amino-terminal enhancer of split
ENSG00000099622.13	95.8732	-1.98545	0.713324	-2.78337	0.0053797	0.0574146	9.2	3.23	1.36	1.22	CIRBP	chr19	protein_coding	cold inducible RNA binding protein
ENSG00000070756.13	66.076	-2.46253	0.337642	-7.29331	3.02435e-13	2.85884e-11	4.19	3.23	0.49	0.61	PABPC1	chr8	protein_coding	poly(A) binding protein, cytoplasmic 1
ENSG00000170515.13	59.993	-1.26482	0.339535	-3.72515	0.000195196	0.00385995	4.26	3.22	1.46	1.09	PA2G4	chr12	protein_coding	proliferation-associated 2G4, 38kDa
ENSG00000221766.1	0.681702	-3.71361	4.91279	-0.755907	0.449705	1	0	3.22	0	0	AC084872.1	chr7	miRNA	--
ENSG00000217159.2	3.92466	-0.22516	1.30629	-0.172366	0.86315	1	0	3.21	0.92	1.54	LARP1P1	chr6	processed_pseudogene	La ribonucleoprotein domain family, member 1 pseudogene 1
ENSG00000114867.19	101.604	-1.63937	0.296792	-5.52362	3.32086e-08	1.44273e-06	2.26	3.21	0.85	0.62	EIF4G1	chr3	protein_coding	eukaryotic translation initiation factor 4 gamma, 1
ENSG00000196123.12	68.6514	-1.45117	0.315389	-4.60121	4.2004e-06	0.000123317	3.23	3.21	1.12	0.83	KIAA0895L	chr16	protein_coding	KIAA0895-like
ENSG00000223007.1	4.82487	-0.211862	1.1634	-0.182106	0.8555	1	0.78	3.21	2.03	0.96	RN7SKP73	chr5	misc_RNA	RNA, 7SK small nuclear pseudogene 73
ENSG00000236069.1	14.8552	-0.507844	0.669698	-0.758317	0.448261	0.785004	2.67	3.2	2.28	1.15	RP5-1011O1.3	chr1	lincRNA	--
ENSG00000255113.1	4.16161	-1.00854	1.3143	-0.767357	0.442869	1	0	3.2	0.83	0.57	OR4A48P	chr11	unprocessed_pseudogene	olfactory receptor, family 4, subfamily A, member 48 pseudogene
ENSG00000101958.13	77.232	-1.81918	0.315697	-5.76242	8.29163e-09	4.07569e-07	4.3	3.2	1	0.74	GLRA2	chrX	protein_coding	glycine receptor, alpha 2
ENSG00000278597.1	0.832101	-3.96729	4.07567	-0.973408	0.330351	1	4.66	3.19	0	0	FP671120.7	chr21	miRNA	--
ENSG00000213672.7	46.4085	-1.80871	0.38209	-4.73373	2.20431e-06	6.87011e-05	2.37	3.19	0.58	0.75	NCKIPSD	chr3	protein_coding	NCK interacting protein with SH3 domain
ENSG00000252431.1	0.681702	-3.71361	4.91279	-0.755907	0.449705	1	0	3.19	0	0	RNU6-1247P	chr6	snRNA	RNA, U6 small nuclear 1247, pseudogene
ENSG00000263196.1	4.80326	-1.27062	1.12334	-1.13111	0.258007	1	1.33	3.19	0.94	0.65	CTD-2318B16.3	chr16	unprocessed_pseudogene	--
ENSG00000253404.1	9.93531	-0.676956	0.804052	-0.841931	0.399827	1	1.55	3.19	1.37	1.15	AC034243.1	chr5	antisense	--
ENSG00000131652.13	28.4008	-1.29819	0.454594	-2.85571	0.00429406	0.0479086	3.37	3.19	1.14	1.07	THOC6	chr16	protein_coding	THO complex 6
ENSG00000277644.1	0.832101	-3.96729	4.07567	-0.973408	0.330351	1	4.66	3.19	0	0	FP236383.12	chr21	miRNA	--
ENSG00000202356.1	0.828251	-2.2661	4.14533	-0.546664	0.58461	1	0	3.19	0	0.57	RNA5SP277	chr8	rRNA	RNA, 5S ribosomal pseudogene 277
ENSG00000248968.1	13.5095	0.360672	0.759048	0.475164	0.63467	0.87857	0.66	3.18	2.42	1.87	CTD-2256P15.1	chr5	antisense	--
ENSG00000270265.1	12.9324	-0.327587	0.687711	-0.476344	0.633829	0.877971	2.96	3.18	2.29	1.77	RP11-731D1.4	chr4	lincRNA	--
ENSG00000272824.1	8.04881	-0.760294	0.882238	-0.861779	0.388809	1	2.06	3.18	1.46	1.14	RP6-74O6.6	chr1	lincRNA	--
ENSG00000280243.1	36.8632	0.0423616	0.412388	0.102723	0.918183	0.977002	4.64	3.18	3.38	3.16	bP-2189O9.1	chr21	processed_pseudogene	--
ENSG00000185624.14	46.042	-1.174	0.372225	-3.15401	0.00161043	0.022094	2.45	3.18	1.16	0.93	P4HB	chr17	protein_coding	prolyl 4-hydroxylase, beta polypeptide
ENSG00000180900.16	87.2053	-2.36202	0.310881	-7.59783	3.01136e-14	3.12093e-12	3.11	3.18	0.62	0.39	SCRIB	chr8	protein_coding	scribbled planar cell polarity protein
ENSG00000266074.8	173.727	-2.30154	0.222889	-10.326	5.37703e-25	1.54177e-22	3	3.17	0.56	0.48	BAHCC1	chr17	protein_coding	BAH domain and coiled-coil containing 1
ENSG00000253686.1	61.5462	0.154764	0.366633	0.422123	0.672935	0.891924	1.54	3.17	2.35	2.09	LINC01484	chr5	lincRNA	long intergenic non-protein coding RNA 1484
ENSG00000204256.12	103.104	-1.70519	0.26083	-6.53755	6.25327e-11	4.2691e-09	3.42	3.16	0.88	0.78	BRD2	chr6	protein_coding	bromodomain containing 2
ENSG00000271781.1	16.8018	-0.524279	0.598125	-0.876538	0.380738	0.740304	2.6	3.16	1.43	1.91	CTD-2589H19.6	chr5	antisense	--
ENSG00000265596.1	0.828251	-2.2661	4.14533	-0.546664	0.58461	1	0	3.16	0	0.57	MIR3659	chr1	miRNA	microRNA 3659
ENSG00000200959.1	4.80216	-6.47181	1.80593	-3.58365	0.000338832	1	8.07	3.16	0	0	SNORA74A	chr5	snoRNA	small nucleolar RNA, H/ACA box 74A
ENSG00000269937.1	91.3695	0.359573	0.305043	1.17876	0.238492	0.61075	1.89	3.15	2.92	2.52	RP11-20I23.8	chr16	antisense	--
ENSG00000261084.1	10.1253	-0.344941	0.78145	-0.441411	0.658915	1	3.45	3.15	2.44	1.84	PPP1R1AP2	chr16	processed_pseudogene	protein phosphatase 1, regulatory (inhibitor) subunit 1A pseudogene 2
ENSG00000099917.17	54.3362	-1.54528	0.346047	-4.46553	7.98714e-06	0.000221487	2.37	3.15	0.78	0.8	MED15	chr22	protein_coding	mediator complex subunit 15
ENSG00000168066.20	63.9129	-1.89008	0.328111	-5.76047	8.38789e-09	4.09958e-07	2.41	3.15	0.65	0.61	SF1	chr11	protein_coding	splicing factor 1
ENSG00000254654.1	23.5368	-0.803928	0.500582	-1.60598	0.108277	0.418044	2.39	3.15	1.39	1.27	AC068858.1	chr11	lincRNA	--
ENSG00000179115.10	29.6657	-1.35096	0.493024	-2.74014	0.00614122	0.0634937	1.53	3.14	0.87	0.67	FARSA	chr19	protein_coding	phenylalanyl-tRNA synthetase, alpha subunit
ENSG00000279783.1	6.4642	0.24596	1.05139	0.233938	0.815033	1	0.66	3.14	2.32	1.61	RP11-555K2.2	chr21	processed_pseudogene	--
ENSG00000244921.2	16.3137	0.331062	0.653891	0.506296	0.612649	0.868095	1.22	3.14	2.02	2.7	CTB-36O1.7	chr5	processed_pseudogene	--
ENSG00000270016.1	7.64353	-0.131096	0.990269	-0.132384	0.89468	1	0.46	3.13	1.4	1.46	RP11-932O9.8	chr15	antisense	--
ENSG00000184956.15	292.882	0.743346	0.189157	3.92979	8.50197e-05	0.00185619	3.19	3.12	4.63	4.1	MUC6	chr11	protein_coding	mucin 6, oligomeric mucus/gel-forming
ENSG00000222488.1	1.40422	-0.0182631	2.26163	-0.00807522	0.993557	1	0	3.12	1.08	1.68	RNU6-285P	chr8	snRNA	RNA, U6 small nuclear 285, pseudogene
ENSG00000224484.1	12.115	-0.787172	0.738049	-1.06656	0.286171	0.657642	3.32	3.12	2.05	1.02	RP11-548K12.4	chr7	unprocessed_pseudogene	--
ENSG00000262366.1	3.72013	0.126777	1.30732	0.0969747	0.922747	1	0	3.12	1.51	1.57	NDUFA3P6	chr16	processed_pseudogene	NADH dehydrogenase (ubiquinone) 1 alpha subcomplex, 3 pseudogene 6
ENSG00000213032.3	5.13205	-0.167713	1.07801	-0.155577	0.876367	1	1.83	3.12	1.94	1.79	NDUFA3P3	chr1	processed_pseudogene	NADH dehydrogenase (ubiquinone) 1 alpha subcomplex, 3 pseudogene 3
ENSG00000122566.20	74.7212	-1.69173	0.302489	-5.59271	2.23557e-08	1.03389e-06	4	3.12	0.88	0.92	HNRNPA2B1	chr7	protein_coding	heterogeneous nuclear ribonucleoprotein A2/B1
ENSG00000168140.4	45.6994	-1.60327	0.371072	-4.32063	1.55584e-05	0.000399502	2.52	3.12	0.73	0.82	VASN	chr16	protein_coding	vasorin
ENSG00000231890.7	116.956	-0.53831	0.25035	-2.15023	0.0315369	0.20275	4	3.12	2.07	1.94	DARS-AS1	chr2	antisense	DARS antisense RNA 1
ENSG00000198918.7	8.75229	-1.24074	0.844519	-1.46917	0.141786	1	3.98	3.12	1.34	1.12	RPL39	chrX	protein_coding	ribosomal protein L39
ENSG00000260610.1	30.2542	1.23011	0.497471	2.47273	0.0134087	0.112858	1.99	3.12	4.29	5.87	RP11-989E6.11	chr16	processed_pseudogene	--
ENSG00000253715.1	7.0421	-0.958514	1.07341	-0.892965	0.371876	1	0.38	3.11	0.54	1.02	RP11-706C16.8	chr8	antisense	--
ENSG00000249790.2	65.3438	0.866915	0.359034	2.41458	0.0157536	0.126293	1.51	3.11	3.45	3.74	RP11-20D14.6	chr12	lincRNA	--
ENSG00000261367.1	16.1596	-0.192565	0.612477	-0.314403	0.753215	0.919942	4.13	3.11	2.33	2.84	RP11-455F5.4	chr16	antisense	--
ENSG00000106290.14	67.805	-0.924445	0.321036	-2.87957	0.00398218	0.0453171	3.25	3.1	1.13	1.63	TAF6	chr7	protein_coding	TAF6 RNA polymerase II, TATA box binding protein (TBP)-associated factor, 80kDa
ENSG00000252186.1	3.51308	0.178617	1.34754	0.13255	0.894549	1	4.52	3.09	5.86	1.11	RNU6-781P	chr12	snRNA	RNA, U6 small nuclear 781, pseudogene
ENSG00000264687.1	0.823137	-2.2889	4.16866	-0.549072	0.582956	1	0	3.09	0.53	0	AL050335.1	chr6	miRNA	--
ENSG00000236386.1	2.42165	-1.33841	1.60066	-0.836162	0.403064	1	0	3.09	0.64	0.44	AC009518.3	chr7	processed_pseudogene	--
ENSG00000280570.1	0.681702	-3.71361	4.91279	-0.755907	0.449705	1	0	3.09	0	0	AC117945.1	chr1	miRNA	--
ENSG00000207352.1	0.681702	-3.71361	4.91279	-0.755907	0.449705	1	0	3.09	0	0	RNU6-540P	chr5	snRNA	RNA, U6 small nuclear 540, pseudogene
ENSG00000229604.2	2.92187	-2.04361	1.38764	-1.47272	0.140825	1	2.26	3.09	0.53	0.56	MTATP8P2	chr2	processed_pseudogene	mitochondrially encoded ATP synthase 8 pseudogene 2
ENSG00000148337.19	86.8075	-1.2488	0.357265	-3.49545	0.000473264	0.00801381	5.37	3.08	1.83	1.07	CIZ1	chr9	protein_coding	CDKN1A interacting zinc finger protein 1
ENSG00000168298.5	9.28343	-0.539392	0.900082	-0.599269	0.548993	1	0.69	3.08	1.39	0.85	HIST1H1E	chr6	protein_coding	histone cluster 1, H1e
ENSG00000268366.1	10.9343	-0.412653	0.770848	-0.535323	0.592426	1	2.04	3.08	2.02	1.21	CTC-492K19.4	chr19	antisense	--
ENSG00000282418.1	15.128	0.496055	0.650353	0.762748	0.445614	0.784424	2.04	3.07	3.08	3.01	RP11-496N12.9	chr1	lincRNA	--
ENSG00000253206.1	13.0027	-0.0476749	0.69527	-0.0685704	0.945332	0.984711	4.48	3.07	2.64	3.31	RP11-738G5.2	chr8	lincRNA	--
ENSG00000281126.1	0.482285	-1.44238	4.98309	-0.289456	0.772233	1	0	3.06	1.05	0	AC091180.1	chr17	protein_coding	--
ENSG00000201984.1	0.974799	-1.2725	3.50222	-0.363341	0.71635	1	0	3.06	0	1.1	Y_RNA	chr21	misc_RNA	--
ENSG00000277739.1	4.11149	-4.74827	1.81577	-2.61501	0.00892238	1	8.95	3.06	0.35	0	RNA5-8S5	chr21	rRNA	RNA, 5.8S ribosomal 5
ENSG00000199385.1	0.681702	-3.71361	4.91279	-0.755907	0.449705	1	0	3.06	0	0	RNU6-369P	chr1	snRNA	RNA, U6 small nuclear 369, pseudogene
ENSG00000206881.1	1.3991	-0.0262986	2.26584	-0.0116066	0.99074	1	0	3.06	1.58	1.1	RNU6-190P	chr6	snRNA	RNA, U6 small nuclear 190, pseudogene
ENSG00000261675.1	35.8274	-1.02131	0.459946	-2.22051	0.0263845	0.181422	2.34	3.05	1.47	0.74	RP5-1119A7.17	chr22	sense_overlapping	--
ENSG00000253178.1	4.90464	-1.05678	1.10151	-0.959395	0.33736	1	4.45	3.05	1.84	1.09	RP11-404E12.1	chr8	unprocessed_pseudogene	--
ENSG00000212724.3	14.5576	0.130254	0.745484	0.174724	0.861297	0.959077	0.52	3.04	1.6	1.79	KRTAP2-3	chr17	protein_coding	keratin associated protein 2-3
ENSG00000207343.1	0.681702	-3.71361	4.91279	-0.755907	0.449705	1	0	3.03	0	0	RNU6-225P	chr22	snRNA	RNA, U6 small nuclear 225, pseudogene
ENSG00000252549.1	0.974799	-1.2725	3.50222	-0.363341	0.71635	1	0	3.03	0	1.09	RNU6-759P	chr20	snRNA	RNA, U6 small nuclear 759, pseudogene
ENSG00000252422.1	0.823137	-2.2889	4.16866	-0.549072	0.582956	1	0	3.03	0.52	0	RNA5SP476	chr20	rRNA	RNA, 5S ribosomal pseudogene 476
ENSG00000212344.1	1.55076	0.237745	2.11531	0.112392	0.910512	1	0	3.03	1.04	2.18	RNU6-823P	chr3	snRNA	RNA, U6 small nuclear 823, pseudogene
ENSG00000276859.1	1.11112	-0.740619	2.75576	-0.268753	0.78812	1	0	3.03	1.04	0.54	GNAS-AS1_1	chr20	misc_RNA	--
ENSG00000252998.1	1.81829	0.621988	2.00153	0.310756	0.755986	1	0	3.03	3.66	0.54	RNU6-889P	chr10	snRNA	RNA, U6 small nuclear 889, pseudogene
ENSG00000136830.11	67.7543	-1.5706	0.312505	-5.02586	5.0118e-07	1.71759e-05	2.77	3.02	0.89	0.72	FAM129B	chr9	protein_coding	family with sequence similarity 129, member B
ENSG00000171552.12	58.1549	-1.11866	0.323959	-3.45309	0.000554213	0.00908065	3.43	3.01	1.2	1.24	BCL2L1	chr20	protein_coding	BCL2-like 1
ENSG00000226441.2	5.32635	-0.435507	1.06796	-0.407793	0.683425	1	1.47	3.01	1.56	1.26	PLCL2-AS1	chr3	antisense	PLCL2 antisense RNA 1
ENSG00000206654.1	0.964571	-1.3143	3.53278	-0.37203	0.709871	1	0	3	1.03	0	RNU6-608P	chr1	snRNA	RNA, U6 small nuclear 608, pseudogene
ENSG00000142871.15	32.3674	-2.6003	0.463752	-5.60709	2.05757e-08	9.56713e-07	2.59	3	0.42	0.34	CYR61	chr1	protein_coding	cysteine-rich, angiogenic inducer, 61
ENSG00000238371.1	1.39399	-0.0304562	2.32985	-0.0130722	0.98957	1	0	3	2.07	0.54	snoU13	chr2	snoRNA	--
ENSG00000200913.1	0.681702	-3.71361	4.91279	-0.755907	0.449705	1	0	3	0	0	SNORD46	chr1	snoRNA	small nucleolar RNA, C/D box 46
ENSG00000273115.1	4.58607	-2.8017	1.2298	-2.27818	0.0227157	1	2.92	3	0.34	0.36	KB-1466C5.1	chr21	lincRNA	--
ENSG00000222219.1	0.823137	-2.2889	4.16866	-0.549072	0.582956	1	0	3	0.52	0	AC091736.1	chr7	miRNA	--
ENSG00000212459.1	0.681702	-3.71361	4.91279	-0.755907	0.449705	1	0	3	0	0	RNU6-695P	chr1	snRNA	RNA, U6 small nuclear 695, pseudogene
ENSG00000252416.1	0.964571	-1.3143	3.53278	-0.37203	0.709871	1	0	3	1.03	0	RNU6-885P	chr10	snRNA	RNA, U6 small nuclear 885, pseudogene
ENSG00000262561.1	3.0633	-1.72486	1.33483	-1.29219	0.19629	1	2.19	3	0.78	0.54	CTD-2522B17.8	chr16	processed_pseudogene	--
ENSG00000207448.1	1.17295	-4.47708	2.99815	-1.49328	0.135364	1	2.19	3	0	0	RNU6-520P	chr4	snRNA	RNA, U6 small nuclear 520, pseudogene
ENSG00000234789.1	5.93214	-0.180823	1.208	-0.149688	0.881011	1	0	2.99	1.49	0.84	RP11-483H20.4	chr9	antisense	--
ENSG00000125967.16	21.7903	-2.9125	0.630526	-4.61916	3.85305e-06	0.000113897	1.34	2.98	0.18	0.3	NECAB3	chr20	protein_coding	N-terminal EF-hand calcium binding protein 3
ENSG00000221879.3	2.1439	-1.97549	3.78404	-0.522059	0.601629	1	0	2.98	0	0.64	MRPS21P3	chr1	processed_pseudogene	mitochondrial ribosomal protein S21 pseudogene 3
ENSG00000125912.10	56.5173	-2.20714	0.384742	-5.73668	9.65481e-09	4.69213e-07	2.31	2.98	0.33	0.62	NCLN	chr19	protein_coding	nicalin
ENSG00000103202.12	37.5971	-1.47517	0.407845	-3.61698	0.000298063	0.00543208	3.44	2.98	1.08	0.82	NME4	chr16	protein_coding	NME/NM23 nucleoside diphosphate kinase 4
ENSG00000073792.15	69.2621	-0.647645	0.314205	-2.06122	0.0392824	0.233254	2.09	2.98	1.41	1.3	IGF2BP2	chr3	protein_coding	insulin-like growth factor 2 mRNA binding protein 2
ENSG00000222971.1	0.681702	-3.71361	4.91279	-0.755907	0.449705	1	0	2.98	0	0	RNA5SP222	chr6	rRNA	RNA, 5S ribosomal pseudogene 222
ENSG00000212610.2	1.9496	-1.29591	2.04683	-0.633128	0.52665	1	0	2.98	0	1.07	U3	chr1	snoRNA	--
ENSG00000184148.3	18.1053	-0.0490611	0.573631	-0.0855272	0.931842	0.980635	2.8	2.98	2.5	2.14	SPRR4	chr1	protein_coding	small proline-rich protein 4
ENSG00000223263.1	1.11623	-0.727228	2.74753	-0.264684	0.791253	1	0	2.98	0.51	1.07	RNU6-387P	chr1	snRNA	RNA, U6 small nuclear 387, pseudogene
ENSG00000252205.1	2.96779	-0.331325	1.34611	-0.246135	0.805578	1	4.35	2.98	1.54	3.2	RNU6-764P	chrX	snRNA	RNA, U6 small nuclear 764, pseudogene
ENSG00000225808.1	3.02761	-5.86461	1.90849	-3.07291	0.00211983	1	1.44	2.97	0	0	DNAJC19P5	chr2	processed_pseudogene	DnaJ (Hsp40) homolog, subfamily C, member 19 pseudogene 5
ENSG00000223120.1	5.47533	0.640498	1.23819	0.517285	0.604957	1	0	2.97	2.89	1.24	RN7SKP181	chr15	misc_RNA	RNA, 7SK small nuclear pseudogene 181
ENSG00000267748.4	10.2368	-2.60497	0.894284	-2.91291	0.0035808	1	4.75	2.96	0.82	0.21	CTB-102L5.4	chr19	protein_coding	--
ENSG00000142676.12	13.2665	-2.23075	0.726822	-3.06918	0.00214645	0.0275579	5.04	2.96	0.76	0.62	RPL11	chr1	protein_coding	ribosomal protein L11
ENSG00000222069.1	8.82817	0.891961	0.946182	0.942695	0.345837	1	1.43	2.95	2.03	4.94	RN7SKP285	chr1	misc_RNA	RNA, 7SK small nuclear pseudogene 285
ENSG00000200216.2	0.681702	-3.71361	4.91279	-0.755907	0.449705	1	0	2.95	0	0	RNU6-745P	chr15	snRNA	RNA, U6 small nuclear 745, pseudogene
ENSG00000279829.1	28.6507	-0.903277	0.462881	-1.95142	0.0510066	0.269177	3.31	2.95	1.13	1.63	RP11-63I8.1	chr18	TEC	--
ENSG00000252414.1	1.3991	-0.0262986	2.26584	-0.0116066	0.99074	1	0	2.95	1.52	1.06	RNU6-100P	chr2	snRNA	RNA, U6 small nuclear 100, pseudogene
ENSG00000229267.2	50.6546	-0.513479	0.359171	-1.42962	0.152826	0.4951	4.3	2.95	2.23	1.91	AC072062.1	chr2	antisense	--
ENSG00000279117.1	40.0821	-0.231449	0.436888	-0.529766	0.596274	0.862424	1.27	2.94	1.59	1.46	CTD-2562J17.6	chr11	TEC	--
ENSG00000279489.1	43.2808	0.191557	0.37886	0.505616	0.613126	0.868452	2.35	2.94	2.43	2.63	RP11-392A14.8	chr9	TEC	--
ENSG00000188322.4	108.496	-0.989635	0.276084	-3.58455	0.000337665	0.00606387	3.75	2.94	1.59	1.17	SBK1	chr16	protein_coding	SH3 domain binding kinase 1
ENSG00000142552.7	18.4745	-2.08677	0.692649	-3.01274	0.00258897	0.0321826	0.74	2.94	0.38	0.36	RCN3	chr19	protein_coding	reticulocalbin 3, EF-hand calcium binding domain
ENSG00000130522.5	32.5845	-3.0594	0.495451	-6.17498	6.61732e-10	3.79481e-08	4.29	2.94	0.32	0.39	JUND	chr19	protein_coding	jun D proto-oncogene
ENSG00000224869.1	3.4799	-0.60847	1.35474	-0.449142	0.653329	1	0	2.94	1.01	0.7	AC062016.1	chr2	processed_pseudogene	--
ENSG00000279515.1	19.2866	0.0960194	0.557564	0.172212	0.863271	0.959537	3.31	2.94	2.57	2.93	FLJ20019	chr2	protein_coding	--
ENSG00000106366.8	56.6366	-1.22232	0.337058	-3.62643	0.00028737	0.00525948	2.79	2.94	0.88	1.16	SERPINE1	chr7	protein_coding	serpin peptidase inhibitor, clade E (nexin, plasminogen activator inhibitor type 1), member 1
ENSG00000205209.7	64.7326	-0.156093	0.311019	-0.501878	0.615753	0.869955	3.37	2.93	2.23	2.42	SCGB2B2	chr19	protein_coding	secretoglobin, family 2B, member 2
ENSG00000236673.5	57.1009	-0.421049	0.326855	-1.28819	0.197681	0.559347	2.6	2.93	1.64	1.79	RP11-69I8.2	chr6	lincRNA	--
ENSG00000105329.9	50.8223	-1.69102	0.359089	-4.7092	2.4869e-06	7.58592e-05	3.54	2.93	0.72	0.93	TGFB1	chr19	protein_coding	transforming growth factor, beta 1
ENSG00000276384.1	7.68507	-1.49179	0.90783	-1.64325	0.100331	1	3.21	2.93	1.01	0.79	RP11-186B7.7	chr17	antisense	--
ENSG00000276668.1	4.06667	-1.96101	1.44943	-1.35295	0.176073	1	0.53	2.93	0.76	0	RP11-35J10.7	chr11	sense_intronic	--
ENSG00000206954.1	0.681702	-3.71361	4.91279	-0.755907	0.449705	1	0	2.92	0	0	RNU6-1201P	chr17	snRNA	RNA, U6 small nuclear 1201, pseudogene
ENSG00000207428.1	3.79863	-1.14502	1.22488	-0.934801	0.349891	1	8.53	2.92	2.01	2.1	RNU6-95P	chr4	snRNA	RNA, U6 small nuclear 95, pseudogene
ENSG00000200095.1	0.681702	-3.71361	4.91279	-0.755907	0.449705	1	0	2.92	0	0	RNU6-181P	chr15	snRNA	RNA, U6 small nuclear 181, pseudogene
ENSG00000199348.1	2.12161	0.93433	1.72779	0.540766	0.588669	1	0	2.92	2.51	2.62	RNU6-766P	chr2	snRNA	RNA, U6 small nuclear 766, pseudogene
ENSG00000200817.1	0.681702	-3.71361	4.91279	-0.755907	0.449705	1	0	2.92	0	0	RNU6-899P	chr11	snRNA	RNA, U6 small nuclear 899, pseudogene
ENSG00000206729.1	1.11112	-0.740619	2.75576	-0.268753	0.78812	1	0	2.92	1.01	0.52	RNU6-1126P	chr7	snRNA	RNA, U6 small nuclear 1126, pseudogene
ENSG00000252021.1	0.681702	-3.71361	4.91279	-0.755907	0.449705	1	0	2.92	0	0	Y_RNA	chr20	misc_RNA	--
ENSG00000201294.1	1.60748	-1.45187	1.94922	-0.744846	0.456365	1	2.13	2.92	0.5	1.05	RNU6-1019P	chr20	snRNA	RNA, U6 small nuclear 1019, pseudogene
ENSG00000207190.1	0.681702	-3.71361	4.91279	-0.755907	0.449705	1	0	2.92	0	0	RNU6-809P	chr1	snRNA	RNA, U6 small nuclear 809, pseudogene
ENSG00000147955.16	32.4578	-0.961985	0.442579	-2.17359	0.029736	0.195408	2.51	2.92	1.39	0.92	SIGMAR1	chr9	protein_coding	sigma non-opioid intracellular receptor 1
ENSG00000252179.1	1.82852	0.62216	1.88486	0.330083	0.741337	1	0	2.92	2.51	1.57	RNA5SP255	chr8	rRNA	RNA, 5S ribosomal pseudogene 255
ENSG00000206583.1	3.62336	1.03618	1.30348	0.79494	0.426649	1	2.13	2.92	4.02	4.72	RNU6-1292P	chr11	snRNA	RNA, U6 small nuclear 1292, pseudogene
ENSG00000207052.1	1.26278	-0.320145	2.49736	-0.128193	0.897996	1	0	2.92	0.5	1.57	RNU6-378P	chr5	snRNA	RNA, U6 small nuclear 378, pseudogene
ENSG00000206599.1	0.681702	-3.71361	4.91279	-0.755907	0.449705	1	0	2.92	0	0	RNU6-841P	chr19	snRNA	RNA, U6 small nuclear 841, pseudogene
ENSG00000206658.1	1.55076	0.237745	2.11531	0.112392	0.910512	1	0	2.92	1.01	2.1	RNU6-1039P	chr9	snRNA	RNA, U6 small nuclear 1039, pseudogene
ENSG00000213525.3	4.76815	0.307009	1.24701	0.246196	0.805531	1	0	2.91	2	1.22	RP11-383B24.3	chr10	processed_pseudogene	--
ENSG00000204314.10	42.6017	-0.658332	0.372187	-1.76882	0.0769237	0.344097	2.82	2.9	1.59	1.41	PRRT1	chr6	protein_coding	proline-rich transmembrane protein 1
ENSG00000258765.1	9.86905	0.328643	0.899167	0.365497	0.71474	1	0.39	2.9	1.54	2.08	RP11-692C24.2	chr15	lincRNA	--
ENSG00000207318.1	0.681702	-3.71361	4.91279	-0.755907	0.449705	1	0	2.89	0	0	RNU6-1184P	chr7	snRNA	RNA, U6 small nuclear 1184, pseudogene
ENSG00000222522.1	1.11112	-0.740619	2.75576	-0.268753	0.78812	1	0	2.89	1	0.52	RNU6-519P	chr8	snRNA	RNA, U6 small nuclear 519, pseudogene
ENSG00000130821.15	52.4741	-1.25791	0.397768	-3.16242	0.00156463	0.0216146	1.46	2.89	0.87	0.66	SLC6A8	chrX	protein_coding	solute carrier family 6 (neurotransmitter transporter), member 8
ENSG00000200468.1	1.40422	-0.0182631	2.26163	-0.00807522	0.993557	1	0	2.89	1	1.56	RNA5SP403	chr16	rRNA	RNA, 5S ribosomal pseudogene 403
ENSG00000202310.1	0.681702	-3.71361	4.91279	-0.755907	0.449705	1	0	2.89	0	0	Y_RNA	chr8	misc_RNA	--
ENSG00000207312.1	0.974799	-1.2725	3.50222	-0.363341	0.71635	1	0	2.89	0	1.04	RNU6-429P	chr5	snRNA	RNA, U6 small nuclear 429, pseudogene
ENSG00000265172.1	0.775382	0.152904	3.82084	0.0400184	0.968078	1	0	2.89	1	2.08	MIR4262	chr2	miRNA	microRNA 4262
ENSG00000229780.1	5.60663	-0.0136566	1.19655	-0.0114133	0.990894	1	0	2.89	1.25	1.3	UBE2Q1-AS1	chr1	antisense	UBE2Q1 antisense RNA 1
ENSG00000223836.1	12.1087	0.358643	0.727234	0.493161	0.621899	0.872762	3.61	2.89	3.12	3.7	RP11-548K12.2	chr7	unprocessed_pseudogene	--
ENSG00000222503.1	1.24744	-0.335448	2.84515	-0.117902	0.906146	1	0	2.89	1.99	0	Y_RNA	chr10	misc_RNA	--
ENSG00000222578.1	1.55076	0.237745	2.11531	0.112392	0.910512	1	0	2.89	1	2.08	RNA5SP345	chr11	rRNA	RNA, 5S ribosomal pseudogene 345
ENSG00000142627.12	68.0528	-1.41151	0.310735	-4.54248	5.55964e-06	0.000159947	2.88	2.88	0.79	1	EPHA2	chr1	protein_coding	EPH receptor A2
ENSG00000201436.1	1.12135	-0.697934	3.0984	-0.225256	0.82178	1	0	2.87	0	1.54	RNU6-660P	chr5	snRNA	RNA, U6 small nuclear 660, pseudogene
ENSG00000175164.13	54.9353	-0.77374	0.418959	-1.84682	0.0647737	0.309718	7.38	2.87	2.49	2.35	ABO	chr9	protein_coding	ABO blood group (transferase A, alpha 1-3-N-acetylgalactosaminyltransferase; transferase B, alpha 1-3-galactosyltransferase)
ENSG00000202063.1	0.681702	-3.71361	4.91279	-0.755907	0.449705	1	0	2.87	0	0	RNA5SP79	chr1	rRNA	RNA, 5S ribosomal pseudogene 79
ENSG00000201114.1	2.24017	-1.51033	1.55351	-0.972207	0.330948	1	4.19	2.87	0.99	1.03	Y_RNA	chr1	misc_RNA	--
ENSG00000268199.2	10.1342	-0.136367	0.819433	-0.166416	0.86783	1	1.14	2.87	1.26	1.87	CTD-3137H5.1	chr19	antisense	--
ENSG00000251476.2	13.7245	-0.447467	0.677001	-0.660954	0.508642	0.82303	4.64	2.86	2.51	1.94	RP11-531A21.2	chr5	processed_pseudogene	--
ENSG00000105281.12	56.983	-1.29225	0.327545	-3.94526	7.97133e-05	0.00175369	2.74	2.86	0.98	0.91	SLC1A5	chr19	protein_coding	solute carrier family 1 (neutral amino acid transporter), member 5
ENSG00000262031.1	5.09888	-0.672831	1.29231	-0.520641	0.602617	1	0	2.85	0.44	1.14	RP11-63A1.2	chr17	lincRNA	--
ENSG00000253458.1	4.19747	-1.92305	1.20217	-1.59965	0.109675	1	4.15	2.84	0.49	1.02	IGHVII-15-1	chr14	IG_V_pseudogene	immunoglobulin heavy variable (II)-15-1 (pseudogene)
ENSG00000227335.1	0.340851	-2.87756	4.98439	-0.577313	0.563728	1	0	2.84	0	0	IGHJ1P	chr14	IG_J_pseudogene	immunoglobulin heavy joining 1P (pseudogene)
ENSG00000199072.2	0.681702	-3.71361	4.91279	-0.755907	0.449705	1	0	2.84	0	0	MIRLET7F1	chr9	miRNA	microRNA let-7f-1
ENSG00000239002.3	5.15181	-1.80934	1.12681	-1.60572	0.108336	1	2.77	2.84	0.98	0.34	SCARNA10	chr12	snoRNA	small Cajal body-specific RNA 10
ENSG00000200079.1	0.823137	-2.2889	4.16866	-0.549072	0.582956	1	0	2.84	0.49	0	RNA5SP326	chr10	rRNA	RNA, 5S ribosomal pseudogene 326
ENSG00000216020.2	0.628834	-0.435175	4.75388	-0.091541	0.927063	1	0	2.84	0.98	1.02	AC008449.1	chr5	miRNA	--
ENSG00000265965.1	0.628834	-0.435175	4.75388	-0.091541	0.927063	1	0	2.84	0.98	1.02	MIR4266	chr2	miRNA	microRNA 4266
ENSG00000281045.1	0.681702	-3.71361	4.91279	-0.755907	0.449705	1	0	2.84	0	0	AC005599.1	chr4	miRNA	--
ENSG00000212258.1	0.681702	-3.71361	4.91279	-0.755907	0.449705	1	0	2.84	0	0	RNA5SP176	chr5	rRNA	RNA, 5S ribosomal pseudogene 176
ENSG00000109920.12	79.7752	-0.980043	0.286973	-3.4151	0.000637575	0.0101376	3.33	2.83	1.37	1.2	FNBP4	chr11	protein_coding	formin binding protein 4
ENSG00000279669.1	7.20764	0.152762	1.10222	0.138594	0.889771	1	1.18	2.82	3.19	0.58	RP11-717F1.1	chr21	lincRNA	--
ENSG00000178531.5	16.4576	-2.34385	0.648573	-3.61386	0.000301677	0.00547474	2.15	2.82	0.51	0.31	CTXN1	chr19	protein_coding	cortexin 1
ENSG00000240219.1	51.9342	-0.000141848	0.346293	-0.000409618	0.999673	0.999784	2.57	2.82	2.4	2.07	RP11-430C7.5	chr1	lincRNA	--
ENSG00000275939.1	2.62436	0.52216	1.60547	0.325237	0.745001	1	0	2.82	0.65	3.04	uc_338	chr5	misc_RNA	--
ENSG00000146830.9	93.0471	-2.16895	0.279212	-7.76813	7.96546e-15	8.89856e-13	2.55	2.82	0.53	0.46	GIGYF1	chr7	protein_coding	GRB10 interacting GYF protein 1
ENSG00000251250.1	5.17469	-0.531088	1.09675	-0.484239	0.628216	1	1.37	2.82	1.62	0.84	RP11-404K5.4	chr5	lincRNA	--
ENSG00000261135.1	25.0461	0.270015	0.499862	0.54018	0.589073	0.861507	1.85	2.81	2.47	2.27	RP4-798A10.7	chr1	lincRNA	--
ENSG00000185650.9	65.6371	-1.46133	0.385925	-3.78656	0.00015275	0.00312846	1.66	2.81	0.87	0.49	ZFP36L1	chr14	protein_coding	ZFP36 ring finger protein-like 1
ENSG00000261533.2	57.8701	0.0960909	0.332158	0.289293	0.772357	0.927648	3.16	2.81	2.41	2.85	RP11-15N24.4	chr3	sense_overlapping	--
ENSG00000277937.1	0.681702	-3.71361	4.91279	-0.755907	0.449705	1	0	2.81	0	0	AC103724.1	chr8	miRNA	--
ENSG00000265835.2	0.681702	-3.71361	4.91279	-0.755907	0.449705	1	0	2.81	0	0	AC009800.1	chr8	miRNA	--
ENSG00000199933.1	0.681702	-3.71361	4.91279	-0.755907	0.449705	1	0	2.81	0	0	RNY1P16	chr12	misc_RNA	RNA, Ro-associated Y1 pseudogene 16
ENSG00000250803.5	26.0244	-1.6634	0.492905	-3.37468	0.00073901	0.011454	3.77	2.81	0.74	0.97	CTC-441N14.4	chr5	transcribed_processed_pseudogene	--
ENSG00000274748.1	12.5038	-0.0553659	0.728539	-0.0759959	0.939422	0.982816	6.17	2.81	3.72	3.2	CH17-53B9.4	chr17	unprocessed_pseudogene	--
ENSG00000221093.1	0.964571	-1.3143	3.53278	-0.37203	0.709871	1	0	2.81	0.97	0	SNORA3	chr8	snoRNA	--
ENSG00000237639.2	11.7289	1.19739	0.781717	1.53174	0.125586	0.450804	2.05	2.81	4.51	4.87	RP11-368M16.5	chr7	unprocessed_pseudogene	--
ENSG00000145545.11	178.873	-0.399406	0.225603	-1.77039	0.0766617	0.343738	3.81	2.8	1.95	2.15	SRD5A1	chr5	protein_coding	steroid-5-alpha-reductase, alpha polypeptide 1 (3-oxo-5 alpha-steroid delta 4-dehydrogenase alpha 1)
ENSG00000165584.15	35.0989	-1.03655	0.409447	-2.53159	0.0113546	0.100486	2.61	2.8	1.02	1.17	SSX3	chrX	protein_coding	synovial sarcoma, X breakpoint 3
ENSG00000174903.14	35.3691	-1.18343	0.411781	-2.87393	0.00405402	0.0459456	2.84	2.8	0.91	1.15	RAB1B	chr11	protein_coding	RAB1B, member RAS oncogene family
ENSG00000177169.9	75.5194	-2.24819	0.345793	-6.50155	7.94968e-11	5.30102e-09	2.62	2.8	0.32	0.62	ULK1	chr12	protein_coding	unc-51 like autophagy activating kinase 1
ENSG00000129250.11	145.738	-2.21794	0.263184	-8.42732	3.53679e-17	5.07057e-15	4.21	2.8	0.62	0.61	KIF1C	chr17	protein_coding	kinesin family member 1C
ENSG00000213398.7	26.8736	-1.82237	0.49388	-3.68991	0.000224333	0.00433643	3.63	2.8	0.89	0.6	LCAT	chr16	protein_coding	lecithin-cholesterol acyltransferase
ENSG00000274281.1	57.5923	-0.214982	0.337198	-0.637554	0.523764	0.829727	3.97	2.79	2.48	2.27	RP11-326N17.2	chr15	lincRNA	--
ENSG00000200243.1	4.36942	0.0838466	1.32354	0.0633501	0.949488	1	0	2.79	0.64	2	RN7SKP79	chr5	misc_RNA	RNA, 7SK small nuclear pseudogene 79
ENSG00000270136.5	29.1751	-1.79015	0.501599	-3.56888	0.00035851	0.00639813	3.65	2.79	0.5	1.04	MINOS1-NBL1	chr1	protein_coding	MINOS1-NBL1 readthrough
ENSG00000248962.1	8.70832	-0.716248	0.891622	-0.803309	0.421796	1	1.63	2.79	0.67	1.6	CTD-2287N17.1	chr5	lincRNA	--
ENSG00000273365.1	11.5364	-0.846003	0.744184	-1.13682	0.255613	0.626778	1.88	2.79	1.33	0.85	RP11-466F5.10	chr1	lincRNA	--
ENSG00000260626.1	14.9348	-0.504364	0.773485	-0.652067	0.514358	0.825467	4.48	2.79	3.36	0.8	RP11-23E10.3	chr16	lincRNA	--
ENSG00000255394.4	33.6653	-1.06176	0.417711	-2.54187	0.0110262	0.0981858	2.55	2.78	1.12	1	C8orf49	chr8	lincRNA	chromosome 8 open reading frame 49
ENSG00000166012.14	32.3379	-0.718744	0.448368	-1.60302	0.10893	0.419621	1.64	2.78	1.24	1.02	TAF1D	chr11	protein_coding	TATA box binding protein (TBP)-associated factor, RNA polymerase I, D, 41kDa
ENSG00000136938.8	35.0999	-2.08615	0.509152	-4.09731	4.17984e-05	0.000990495	6.24	2.78	1.1	0.61	ANP32B	chr9	protein_coding	acidic (leucine-rich) nuclear phosphoprotein 32 family, member B
ENSG00000257389.1	2.97089	-2.6054	1.4896	-1.74905	0.0802817	1	0.68	2.78	0.16	0.33	RP11-153F5.3	chr12	processed_pseudogene	--
ENSG00000249803.5	12.0649	-1.55447	0.859882	-1.80777	0.0706418	0.325649	3.37	2.77	0.24	1.49	RP11-114H21.2	chr5	lincRNA	--
ENSG00000279268.1	7.77108	1.59971	1.02234	1.56475	0.117641	1	1.01	2.77	4.28	5.71	RP11-628M2.1	chr15	TEC	--
ENSG00000206807.1	3.50554	-1.56809	1.29404	-1.21178	0.225597	1	8.08	2.77	1.9	0.99	RNU6-815P	chr3	snRNA	RNA, U6 small nuclear 815, pseudogene
ENSG00000109062.9	31.1499	-1.01717	0.440197	-2.31072	0.0208484	0.154735	2.08	2.76	0.92	1.08	SLC9A3R1	chr17	protein_coding	solute carrier family 9, subfamily A (NHE3, cation proton antiporter 3), member 3 regulator 1
ENSG00000268067.1	3.43215	-0.0922207	1.34249	-0.0686936	0.945234	1	0	2.76	1.14	1.19	OR5AH1P	chr19	transcribed_processed_pseudogene	olfactory receptor, family 5, subfamily AH, member 1 pseudogene
ENSG00000267769.1	5.52318	-0.404061	1.22461	-0.329951	0.741437	1	0	2.76	0.74	1.1	CTB-50L17.9	chr19	antisense	--
ENSG00000165458.13	76.45	-1.95574	0.301819	-6.47983	9.18269e-11	6.02973e-09	2.81	2.76	0.66	0.52	INPPL1	chr11	protein_coding	inositol polyphosphate phosphatase-like 1
ENSG00000233901.5	16.8639	-0.241901	0.705774	-0.342745	0.73179	0.913755	0.55	2.76	1.43	0.99	LINC01503	chr9	lincRNA	long intergenic non-protein coding RNA 1503
ENSG00000278185.1	9.94128	-0.620473	0.875157	-0.708985	0.478334	1	2.67	2.75	0.63	2.3	RP11-153F5.7	chr12	sense_intronic	--
ENSG00000275252.1	2.78814	-4.15964	1.92702	-2.15859	0.030882	1	8	2.74	0.47	0	FP671120.2	chr21	miRNA	--
ENSG00000157064.10	114.151	-0.741041	0.248124	-2.98658	0.00282119	0.0345697	2.88	2.74	1.49	1.28	NMNAT2	chr1	protein_coding	nicotinamide nucleotide adenylyltransferase 2
ENSG00000264850.1	0.340851	-2.87756	4.98439	-0.577313	0.563728	1	0	2.74	0	0	MIR4310	chr15	miRNA	microRNA 4310
ENSG00000278914.1	0.823137	-2.2889	4.16866	-0.549072	0.582956	1	0	2.74	0.47	0	KB-1517D11.3	chr8	TEC	--
ENSG00000279939.1	4.73063	0.705705	1.23681	0.570584	0.568281	1	0	2.73	1.88	2.16	RP11-734K2.3	chr12	TEC	--
ENSG00000105701.15	27.3588	-1.70647	0.515065	-3.31312	0.000922604	0.0137543	2.22	2.73	0.86	0.4	FKBP8	chr19	protein_coding	FK506 binding protein 8, 38kDa
ENSG00000225007.1	8.2794	1.02077	0.938928	1.08717	0.276962	1	1.59	2.72	4.5	2.93	AC000067.1	chr22	lincRNA	--
ENSG00000207986.1	0.964571	-1.3143	3.53278	-0.37203	0.709871	1	0	2.72	0.94	0	AC136932.1	chr16	miRNA	--
ENSG00000005339.12	180.205	-0.799559	0.219983	-3.63464	0.000278366	0.00514947	2.15	2.72	1.21	1.12	CREBBP	chr16	protein_coding	CREB binding protein
ENSG00000253880.1	14.3915	-0.0483796	0.648471	-0.0746056	0.940529	0.982921	3.18	2.72	2.34	2.34	RP11-124B13.1	chr8	lincRNA	--
ENSG00000119335.16	45.3612	-2.4087	0.399649	-6.02704	1.6699e-09	9.09147e-08	2.38	2.72	0.31	0.49	SET	chr9	protein_coding	SET nuclear proto-oncogene
ENSG00000250193.1	14.9446	-0.307852	0.637611	-0.482822	0.629222	0.876785	3.97	2.72	2.15	2.24	RP11-419L4.1	chr4	lincRNA	--
ENSG00000158545.15	59.2866	-1.24533	0.353587	-3.52198	0.00042834	0.00736916	2.34	2.71	1.09	0.68	ZC3H18	chr16	protein_coding	zinc finger CCCH-type containing 18
ENSG00000279430.1	7.4302	-0.794255	0.912235	-0.870669	0.383935	1	1.98	2.71	1.05	1.22	RP11-190A12.9	chr1	TEC	--
ENSG00000254003.1	7.12186	-1.64542	1.05132	-1.5651	0.117559	1	1.58	2.71	0.19	0.97	CTB-167B5.1	chr7	antisense	--
ENSG00000277011.1	31.6753	0.110875	0.476993	0.232446	0.816192	0.944174	1.15	2.7	1.83	1.72	RP13-895J2.6	chr12	lincRNA	--
ENSG00000234540.1	5.08613	-1.01	1.11054	-0.909467	0.363104	1	1.13	2.7	1.06	0.55	RP3-448I9.1	chr6	lincRNA	--
ENSG00000258670.1	29.5596	0.763722	0.467607	1.63326	0.102415	0.406134	3.15	2.7	4.28	3.88	RP11-1042B17.3	chr14	antisense	--
ENSG00000280038.1	93.0676	0.237868	0.271578	0.875873	0.381099	0.740352	3.2	2.7	2.94	2.78	DNM1P41	chr15	TEC	dynamin 1 pseudogene 41
ENSG00000174407.11	21.8372	-1.61472	0.541502	-2.98193	0.00286436	0.0349572	3.55	2.69	0.66	1.01	MIR1-1HG	chr20	antisense	MIR1-1 host gene
ENSG00000214770.2	64.7934	-1.37899	0.325311	-4.23901	2.24507e-05	0.000554945	3.86	2.69	1.01	1.05	RP11-544I20.2	chr14	antisense	--
ENSG00000256084.1	13.7112	-0.146732	0.717511	-0.204502	0.837961	0.951445	2.5	2.69	1.18	2.72	RP11-134N1.2	chr12	lincRNA	--
ENSG00000223794.1	4.21776	-0.0166167	1.29671	-0.0128145	0.989776	1	0	2.69	0.77	1.61	COX5BP8	chr1	processed_pseudogene	cytochrome c oxidase subunit Vb pseudogene 8
ENSG00000239354.1	3.4799	-0.60847	1.35474	-0.449142	0.653329	1	0	2.69	0.92	0.64	RPS17P15	chr11	processed_pseudogene	ribosomal protein S17 pseudogene 15
ENSG00000246334.2	24.5474	-0.951156	0.486318	-1.95583	0.050485	0.267904	2.91	2.69	1.13	1.26	PRR7-AS1	chr5	antisense	PRR7 antisense RNA 1
ENSG00000263396.1	5.0135	0.833277	1.22137	0.682245	0.495084	1	0	2.68	2.21	2.11	RP11-288C17.3	chr18	processed_pseudogene	--
ENSG00000167470.12	48.1071	-2.38385	0.377281	-6.3185	2.64123e-10	1.63452e-08	2.23	2.68	0.38	0.4	MIDN	chr19	protein_coding	midnolin
ENSG00000027869.11	38.0948	-0.390411	0.394647	-0.989266	0.322533	0.691188	3.24	2.68	1.78	1.93	SH2D2A	chr1	protein_coding	SH2 domain containing 2A
ENSG00000258938.1	65.7113	0.365501	0.329145	1.11045	0.266804	0.640716	1.91	2.67	2.7	2.25	RP11-317N8.5	chr14	antisense	--
ENSG00000226975.1	9.89014	-0.635387	0.789931	-0.804358	0.42119	1	2.6	2.67	1.63	1.17	AC006987.6	chrY	unprocessed_pseudogene	--
ENSG00000264093.1	3.00658	-0.742713	1.32397	-0.560972	0.574816	1	0.97	2.67	0.92	0.96	RP11-401F2.2	chr17	processed_pseudogene	--
ENSG00000255443.1	7.37089	-0.23771	1.02501	-0.231911	0.816607	1	0.39	2.66	0.82	1.43	RP1-68D18.4	chr11	antisense	--
ENSG00000271177.1	4.62688	-1.33992	1.1217	-1.19454	0.232268	1	3.88	2.66	0.92	1.19	RP11-575G13.3	chr12	processed_pseudogene	--
ENSG00000274075.1	1.59852	-0.917758	2.05171	-0.447313	0.654649	1	0	2.66	0.61	0.64	uc_338	chr12	misc_RNA	--
ENSG00000169992.9	74.6836	-1.6075	0.304309	-5.28247	1.27456e-07	4.91649e-06	2.01	2.65	0.63	0.65	NLGN2	chr17	protein_coding	neuroligin 2
ENSG00000233447.1	3.00273	-0.497951	1.42118	-0.350378	0.726055	1	0	2.65	0.73	0.95	AC103563.6	chr2	unprocessed_pseudogene	--
ENSG00000280331.1	1.16399	-2.88432	3.10416	-0.92918	0.352796	1	0	2.65	0.3	0	RP11-545D22.1	chr11	TEC	--
ENSG00000167653.4	24.369	-0.272806	0.516021	-0.528671	0.597033	0.862705	1.85	2.65	1.23	1.9	PSCA	chr8	protein_coding	prostate stem cell antigen
ENSG00000175274.18	88.906	-0.391326	0.285163	-1.37229	0.169973	0.523491	2.03	2.65	1.62	1.36	TP53I11	chr11	protein_coding	tumor protein p53 inducible protein 11
ENSG00000201041.1	0.828251	-2.2661	4.14533	-0.546664	0.58461	1	0	2.65	0	0.48	RNA5SP242	chr7	rRNA	RNA, 5S ribosomal pseudogene 242
ENSG00000274255.1	0.628834	-0.435175	4.75388	-0.091541	0.927063	1	0	2.65	0.91	0.95	AP003176.1	chr11	miRNA	--
ENSG00000199535.1	0.681702	-3.71361	4.91279	-0.755907	0.449705	1	0	2.63	0	0	RNA5SP305	chr10	rRNA	RNA, 5S ribosomal pseudogene 305
ENSG00000277258.4	45.9646	-0.862455	0.417463	-2.06594	0.038834	0.231979	1.23	2.63	1	0.8	PCGF2	chr17	protein_coding	polycomb group ring finger 2
ENSG00000161714.11	102.372	-1.2405	0.260568	-4.76076	1.92867e-06	6.05491e-05	2.8	2.63	0.86	1.04	PLCD3	chr17	protein_coding	phospholipase C, delta 3
ENSG00000082641.15	86.816	-1.41146	0.317069	-4.45158	8.52418e-06	0.000233519	2.81	2.63	0.62	1.07	NFE2L1	chr17	protein_coding	nuclear factor, erythroid 2-like 1
ENSG00000280167.1	4.64206	0.236089	1.24293	0.189946	0.849351	1	0	2.63	1.21	1.57	RP11-867G2.4	chr11	TEC	--
ENSG00000099381.16	116.735	-1.2809	0.243094	-5.26913	1.3707e-07	5.26374e-06	2.91	2.63	0.94	0.93	SETD1A	chr16	protein_coding	SET domain containing 1A
ENSG00000267281.2	32.4918	-0.854414	0.430206	-1.98605	0.0470272	0.257236	3.4	2.62	1.47	1.25	RP11-793H13.10	chr12	protein_coding	--
ENSG00000236332.1	7.17129	-1.7171	1.23433	-1.39112	0.164188	1	0	2.62	0.45	0.24	AP001605.4	chr21	lincRNA	--
ENSG00000204310.10	48.0975	-1.45066	0.358957	-4.04131	5.31534e-05	0.0012291	2.14	2.61	0.74	0.71	AGPAT1	chr6	protein_coding	1-acylglycerol-3-phosphate O-acyltransferase 1
ENSG00000270919.1	5.57479	-0.884635	1.11593	-0.792732	0.427934	1	0.42	2.61	0.7	0.73	RP11-379K22.3	chr15	antisense	--
ENSG00000267765.1	22.5557	0.854943	0.535711	1.5959	0.11051	0.422681	2.54	2.61	3.89	3.82	CTD-3193K9.3	chr17	antisense	--
ENSG00000269293.2	44.2471	0.112967	0.383083	0.29489	0.768078	0.925796	1.9	2.6	2.24	1.84	ZSCAN16-AS1	chr6	antisense	ZSCAN16 antisense RNA 1
ENSG00000260017.1	10.4441	-0.965428	0.871802	-1.10739	0.268124	1	6.32	2.6	0.89	2.8	RP11-1035H13.2	chr16	antisense	--
ENSG00000217120.1	34.1127	0.0708	0.419678	0.168701	0.866032	0.960496	2.97	2.6	2.29	2.51	RP1-76C18.1	chr6	processed_pseudogene	--
ENSG00000226138.4	4.61649	0.230037	1.28823	0.178568	0.858277	1	0	2.6	1.94	0.78	RP1-228P16.7	chr12	processed_pseudogene	--
ENSG00000141480.17	43.4051	-0.507724	0.369655	-1.37351	0.169594	0.522895	2.28	2.6	1.48	1.37	ARRB2	chr17	protein_coding	arrestin, beta 2
ENSG00000251811.1	0.681702	-3.71361	4.91279	-0.755907	0.449705	1	0	2.6	0	0	Y_RNA	chr3	misc_RNA	--
ENSG00000225240.1	2.1873	-0.552945	1.57574	-0.350911	0.725655	1	7.6	2.6	2.69	2.8	AC117490.2	chr3	unprocessed_pseudogene	--
ENSG00000277244.1	0.340851	-2.87756	4.98439	-0.577313	0.563728	1	0	2.6	0	0	FP236383.11	chr21	miRNA	--
ENSG00000180921.6	68.6213	-2.54839	0.33197	-7.67657	1.6341e-14	1.75707e-12	2.18	2.6	0.38	0.3	FAM83H	chr8	protein_coding	family with sequence similarity 83, member H
ENSG00000237686.6	43.5977	-1.09553	0.383031	-2.86016	0.00423421	0.0474521	3.58	2.59	1.3	1.06	RP5-1120P11.1	chr6	antisense	--
ENSG00000119596.17	101.468	-0.989479	0.280288	-3.53022	0.000415213	0.00715765	1.77	2.59	0.96	0.88	YLPM1	chr14	protein_coding	YLP motif containing 1
ENSG00000116560.10	60.0842	-1.65974	0.32603	-5.09075	3.56654e-07	1.24208e-05	3.04	2.59	0.75	0.72	SFPQ	chr1	protein_coding	splicing factor proline/glutamine-rich
ENSG00000267309.1	33.3741	0.414811	0.430618	0.963291	0.335401	0.703781	2.13	2.58	2.59	2.66	CTD-2630F21.1	chr19	antisense	--
ENSG00000207924.2	0.681702	-3.71361	4.91279	-0.755907	0.449705	1	0	2.58	0	0	MIR196A2	chr12	miRNA	microRNA 196a-2
ENSG00000205542.10	35.9961	-0.941944	0.424842	-2.21716	0.0266121	0.182259	3.88	2.57	1.55	1.18	TMSB4X	chrX	protein_coding	thymosin beta 4, X-linked
ENSG00000103126.14	52.9653	-1.71445	0.342705	-5.0027	5.65324e-07	1.91453e-05	2.57	2.57	0.66	0.63	AXIN1	chr16	protein_coding	axin 1
ENSG00000254961.1	4.45287	0.570146	1.27139	0.448442	0.653834	1	0	2.57	1.24	2.21	TUBB4BP4	chr11	processed_pseudogene	tubulin, beta 4B class IVb pseudogene 4
ENSG00000116690.11	108.373	0.0145433	0.277473	0.0524132	0.958199	0.987675	2.35	2.57	2.4	1.72	PRG4	chr1	protein_coding	proteoglycan 4
ENSG00000215021.8	19.1292	-1.44248	0.585844	-2.46222	0.013808	0.115429	1.65	2.57	0.5	0.81	PHB2	chr12	protein_coding	prohibitin 2
ENSG00000274094.1	0.340851	-2.87756	4.98439	-0.577313	0.563728	1	0	2.56	0	0	MIR6845	chr8	miRNA	microRNA 6845
ENSG00000222961.1	0.340851	-2.87756	4.98439	-0.577313	0.563728	1	0	2.56	0	0	AC008949.1	chr5	miRNA	--
ENSG00000238183.2	5.23084	0.276557	1.08582	0.254699	0.798956	1	1.87	2.56	1.98	2.53	RPS27P5	chr1	processed_pseudogene	ribosomal protein S27 pseudogene 5
ENSG00000251724.1	0.482285	-1.44238	4.98309	-0.289456	0.772233	1	0	2.56	0.88	0	RNU7-175P	chr5	snRNA	RNA, U7 small nuclear 175 pseudogene
ENSG00000117523.15	161.42	-0.971158	0.218198	-4.45081	8.55482e-06	0.000233614	2.2	2.55	1.01	1	PRRC2C	chr1	protein_coding	proline-rich coiled-coil 2C
ENSG00000238324.1	4.28587	0.481635	1.27211	0.378611	0.704977	1	0	2.55	1.93	1.28	RN7SKP198	chr7	misc_RNA	RNA, 7SK small nuclear pseudogene 198
ENSG00000254791.1	3.18681	-0.927478	1.4487	-0.640216	0.522032	1	0	2.55	0.88	0.3	FAR1-IT1	chr11	sense_intronic	FAR1 intronic transcript 1
ENSG00000171199.9	19.4304	0.528816	0.606699	0.871629	0.383411	0.740878	0.88	2.55	2.02	2.26	PROL1	chr4	protein_coding	proline rich, lacrimal 1
ENSG00000201516.1	0.681702	-3.71361	4.91279	-0.755907	0.449705	1	0	2.54	0	0	SNORA51	chr4	snoRNA	small nucleolar RNA, H/ACA box 51
ENSG00000227006.1	21.284	-0.251807	0.532618	-0.472772	0.636376	0.879657	3.71	2.54	2.25	2.02	RP5-956O18.2	chr1	antisense	--
ENSG00000242493.3	1.98712	-2.64625	2.07048	-1.27809	0.201218	1	0	2.54	0.35	0	RN7SL37P	chr5	misc_RNA	RNA, 7SL, cytoplasmic 37, pseudogene
ENSG00000207008.1	1.6642	-4.96127	2.35741	-2.10454	0.0353313	1	3.71	2.54	0	0	SNORA54	chr11	snoRNA	small nucleolar RNA, H/ACA box 54
ENSG00000224730.1	5.48496	-1.54068	1.10099	-1.39936	0.161706	1	0.82	2.54	0.58	0.4	AC009892.10	chr19	antisense	--
ENSG00000273118.1	7.51365	-0.470408	0.905841	-0.519306	0.603548	1	2.11	2.53	1.49	1.29	AC079610.1	chr2	sense_overlapping	--
ENSG00000201612.1	4.29098	0.482824	1.26372	0.382065	0.702413	1	0	2.53	1.74	1.45	RN7SKP15	chr12	misc_RNA	RNA, 7SK small nuclear pseudogene 15
ENSG00000248408.1	18.9635	0.445478	0.569405	0.782357	0.434005	0.779071	2.46	2.53	2.76	2.88	RP11-452C8.1	chr4	lincRNA	--
ENSG00000231393.1	11.9774	0.550214	0.832256	0.661112	0.50854	0.82303	0.67	2.53	1.27	2.81	RP11-331F9.3	chr9	antisense	--
ENSG00000257553.1	3.82076	-0.823068	1.32897	-0.619325	0.535702	1	0	2.52	0.74	0.52	RP11-603J24.17	chr12	antisense	--
ENSG00000112759.16	45.9387	-1.34076	0.404407	-3.31538	0.000915175	0.0136672	2.48	2.52	0.57	1.07	SLC29A1	chr6	protein_coding	solute carrier family 29 (equilibrative nucleoside transporter), member 1
ENSG00000254568.1	11.3158	0.477286	0.872517	0.547022	0.584363	0.859161	0.31	2.52	2.17	1.28	RP11-664I21.5	chr11	antisense	--
ENSG00000211848.1	0.487399	-1.41651	4.98125	-0.28437	0.776127	1	0	2.52	0	0.9	TRAJ41	chr14	TR_J_gene	T cell receptor alpha joining 41
ENSG00000273164.1	7.30653	-0.0957031	0.952578	-0.100468	0.919973	1	0.92	2.52	1.41	1.36	AC000095.11	chr22	sense_intronic	--
ENSG00000224373.3	6.00294	-0.737755	1.04576	-0.70547	0.480518	1	0.92	2.52	1.09	0.68	IGHV4-59	chr14	IG_V_gene	immunoglobulin heavy variable 4-59
ENSG00000235020.4	2.52045	-0.347942	1.53711	-0.226361	0.820921	1	0	2.52	0.65	1.13	RP11-109I13.2	chr10	processed_transcript	--
ENSG00000158731.2	11.5879	-0.442334	0.834482	-0.53007	0.596063	0.862424	0.74	2.52	1.45	0.6	OR10J6P	chr1	unprocessed_pseudogene	olfactory receptor, family 10, subfamily J, member 6 pseudogene
ENSG00000252637.1	0.681702	-3.71361	4.91279	-0.755907	0.449705	1	0	2.52	0	0	RNA5SP268	chr8	rRNA	RNA, 5S ribosomal pseudogene 268
ENSG00000253967.1	43.0564	0.130308	0.396177	0.328913	0.742221	0.916089	1.45	2.51	1.86	1.8	RP11-333A23.4	chr8	lincRNA	--
ENSG00000212443.1	3.81966	-6.1493	1.83186	-3.35685	0.000788347	1	4.58	2.51	0	0	SNORA53	chr12	snoRNA	small nucleolar RNA, H/ACA box 53
ENSG00000253301.5	39.7187	-0.721776	0.505607	-1.42754	0.153424	0.495216	0.72	2.51	0.93	0.74	LINC01606	chr8	lincRNA	long intergenic non-protein coding RNA 1606
ENSG00000173402.11	106.954	-1.2419	0.257269	-4.82727	1.38419e-06	4.42818e-05	2.85	2.51	0.86	1.01	DAG1	chr3	protein_coding	dystroglycan 1 (dystrophin-associated glycoprotein 1)
ENSG00000224239.1	17.9237	1.46946	0.640438	2.29445	0.0217644	0.15947	1.84	2.51	5.3	4.85	AC090044.2	chr3	lincRNA	--
ENSG00000220113.2	3.93237	-0.584979	1.16968	-0.50012	0.616991	1	1.83	2.51	1.08	1.35	MTCYBP4	chr6	processed_pseudogene	MT-CYB pseudogene 4
ENSG00000146221.9	58.2486	-0.722871	0.324979	-2.22436	0.0261243	0.180644	2.98	2.5	1.3	1.43	TCTE1	chr6	protein_coding	t-complex-associated-testis-expressed 1
ENSG00000279007.1	5.95904	-0.544765	1.01446	-0.536999	0.591268	1	1.83	2.5	1.43	1.05	FKSG56	chr9	protein_coding	--
ENSG00000237951.1	8.43047	-0.345502	0.857362	-0.402982	0.686961	1	1.83	2.5	1.51	1.35	PPIL1P1	chr2	processed_pseudogene	peptidylprolyl isomerase (cyclophilin)-like 1 pseudogene 1
ENSG00000280308.1	4.82999	-0.210958	1.14595	-0.18409	0.853943	1	0.61	2.5	1.43	0.9	FKSG61	chr14	protein_coding	--
ENSG00000099624.7	13.1715	-2.23367	0.721671	-3.09513	0.00196725	0.0259943	2.51	2.5	0.32	0.56	ATP5D	chr19	protein_coding	ATP synthase, H+ transporting, mitochondrial F1 complex, delta subunit
ENSG00000279932.1	19.7982	0.242005	0.558894	0.433006	0.66501	0.889027	3.65	2.5	3.05	2.85	RP11-349F21.2	chr8	sense_intronic	--
ENSG00000135956.8	117.36	-0.897389	0.248724	-3.60797	0.0003086	0.00558858	3.05	2.5	1.29	1.15	TMEM127	chr2	protein_coding	transmembrane protein 127
ENSG00000261373.1	21.3238	-0.680855	0.57869	-1.17654	0.239377	0.611742	0.91	2.5	0.95	0.86	VPS9D1-AS1	chr16	antisense	VPS9D1 antisense RNA 1
ENSG00000199809.1	0.681702	-3.71361	4.91279	-0.755907	0.449705	1	0	2.5	0	0	RNA5SP374	chr12	rRNA	RNA, 5S ribosomal pseudogene 374
ENSG00000206878.1	2.39694	-1.17416	1.66801	-0.703929	0.481477	1	3.65	2.5	0	2.24	SNORA51	chr1	snoRNA	small nucleolar RNA, H/ACA box 51
ENSG00000102977.13	28.9703	-2.1055	0.491384	-4.28483	1.82877e-05	0.000465416	2.76	2.5	0.65	0.35	ACD	chr16	protein_coding	adrenocortical dysplasia homolog (mouse)
ENSG00000260272.1	27.2151	-1.32447	0.486916	-2.72012	0.00652579	0.0665105	2.11	2.49	0.58	0.95	RP11-20I23.1	chr16	protein_coding	--
ENSG00000249201.2	28.2995	0.00201386	0.542042	0.00371532	0.997036	0.999145	1.17	2.49	1.04	2.07	CTD-3080P12.3	chr5	antisense	--
ENSG00000189058.8	19.9811	-1.05006	0.54117	-1.94035	0.0523375	0.274658	3.03	2.49	1.09	1.09	APOD	chr3	protein_coding	apolipoprotein D
ENSG00000257379.1	22.2602	-3.00744	0.587482	-5.1192	3.06837e-07	1.10436e-05	3.34	2.49	0.34	0.25	RP11-793H13.8	chr12	processed_transcript	--
ENSG00000223324.1	2.56309	-1.08043	1.55455	-0.695012	0.487048	1	0	2.49	0.69	0.36	RN7SKP273	chr11	misc_RNA	RNA, 7SK small nuclear pseudogene 273
ENSG00000234203.1	7.71888	0.320852	0.982293	0.326635	0.743944	1	1.04	2.49	1.1	2.68	RP5-1050D4.2	chr17	antisense	--
ENSG00000141753.6	32.7015	-1.74328	0.441564	-3.94796	7.88197e-05	0.00173848	2.8	2.49	0.54	0.76	IGFBP4	chr17	protein_coding	insulin-like growth factor binding protein 4
ENSG00000272114.1	3.4788	-6.00432	1.86978	-3.21124	0.00132164	1	6.07	2.49	0	0	RP1-261G23.7	chr6	antisense	--
ENSG00000272324.5	3.91955	-0.22969	1.29506	-0.177358	0.859227	1	0	2.49	0.86	1.04	CTD-2154B17.4	chr5	antisense	--
ENSG00000165684.3	76.1124	-1.49899	0.2902	-5.16538	2.39953e-07	8.85869e-06	2.69	2.49	0.76	0.75	SNAPC4	chr9	protein_coding	small nuclear RNA activating complex, polypeptide 4, 190kDa
ENSG00000204839.8	40.4058	-1.72759	0.427193	-4.04406	5.25337e-05	0.00121805	1.35	2.48	0.52	0.45	MROH6	chr8	protein_coding	maestro heat-like repeat family member 6
ENSG00000160685.13	58.0152	-1.58457	0.32826	-4.82718	1.38477e-06	4.42818e-05	2.27	2.48	0.64	0.68	ZBTB7B	chr1	protein_coding	zinc finger and BTB domain containing 7B
ENSG00000280234.1	41.9985	0.676598	0.395473	1.71086	0.0871071	0.370005	2.68	2.48	3.08	3.71	RP11-145P16.2	chr15	TEC	--
ENSG00000238721.1	0.340851	-2.87756	4.98439	-0.577313	0.563728	1	0	2.48	0	0	RNU7-194P	chr4	snRNA	RNA, U7 small nuclear 194 pseudogene
ENSG00000278460.1	0.340851	-2.87756	4.98439	-0.577313	0.563728	1	0	2.48	0	0	AC020689.1	chr17	miRNA	--
ENSG00000236795.1	29.0351	-1.25871	0.471887	-2.66739	0.0076443	0.0745536	1.91	2.48	0.93	0.6	AC006004.1	chr7	antisense	--
ENSG00000101187.15	35.2575	-1.89883	0.420799	-4.51244	6.40858e-06	0.000180743	2.14	2.48	0.5	0.53	SLCO4A1	chr20	protein_coding	solute carrier organic anion transporter family, member 4A1
ENSG00000159516.8	10.4094	-0.189498	0.77071	-0.245875	0.805779	1	2.01	2.48	1.8	1.48	SPRR2G	chr1	protein_coding	small proline-rich protein 2G
ENSG00000153187.16	115.903	-1.40996	0.294992	-4.77966	1.75595e-06	5.57367e-05	4.03	2.47	1.13	0.87	HNRNPU	chr1	protein_coding	heterogeneous nuclear ribonucleoprotein U (scaffold attachment factor A)
ENSG00000212123.3	13.7681	-1.18085	0.752144	-1.56998	0.11642	0.433472	0.66	2.47	0.7	0.48	PRR22	chr19	protein_coding	proline rich 22
ENSG00000155833.14	29.3926	-1.25158	0.458595	-2.72916	0.00634958	0.0652558	1.7	2.47	0.78	0.69	CYLC2	chr9	protein_coding	cylicin, basic protein of sperm head cytoskeleton 2
ENSG00000172531.14	20.7971	-1.39845	0.544065	-2.57038	0.0101587	0.0926674	2.09	2.46	0.85	0.59	PPP1CA	chr11	protein_coding	protein phosphatase 1, catalytic subunit, alpha isozyme
ENSG00000229018.5	16.597	0.156613	0.785224	0.19945	0.841911	0.952969	0.17	2.46	1.09	1.47	PMS2P7	chr7	unprocessed_pseudogene	postmeiotic segregation increased 2 pseudogene 7
ENSG00000245975.2	19.8496	-0.33433	0.573834	-0.582625	0.560146	0.848156	1.14	2.46	1.31	1.12	RP11-30K9.6	chr15	lincRNA	--
ENSG00000230229.1	3.50547	-0.571943	1.50785	-0.379311	0.704457	1	0	2.46	0.14	1.32	RP11-90J7.4	chr10	lincRNA	--
ENSG00000226919.1	8.54201	0.094166	0.93495	0.100718	0.919775	1	0.8	2.46	0.94	2.06	RP11-80B9.1	chr1	antisense	--
ENSG00000224486.1	16.238	-0.0492496	0.61289	-0.0803563	0.935954	0.981621	3.6	2.46	2.38	2.39	HCG19P	chr6	processed_pseudogene	HLA complex group 19 pseudogene
ENSG00000070047.11	72.3724	-1.6921	0.311848	-5.42605	5.76145e-08	2.33774e-06	2.15	2.46	0.51	0.68	PHRF1	chr11	protein_coding	PHD and ring finger domains 1
ENSG00000142549.9	52.8832	-0.509521	0.341609	-1.49153	0.135821	0.46769	3.06	2.46	1.67	1.51	IGLON5	chr19	protein_coding	IgLON family member 5
ENSG00000261706.1	10.5228	-0.405023	0.809555	-0.500303	0.616862	1	0.83	2.46	0.91	1.22	LINC00165	chr21	lincRNA	long intergenic non-protein coding RNA 165
ENSG00000260997.1	31.917	-0.6668	0.430251	-1.54979	0.121191	0.442472	2.27	2.45	1.35	1.11	RP4-647J21.1	chr7	sense_overlapping	--
ENSG00000248320.1	43.4385	-1.265	0.385992	-3.27727	0.00104817	0.015308	3.58	2.45	1.09	0.95	PRKRIRP9	chr4	processed_pseudogene	protein-kinase, interferon-inducible double stranded RNA dependent inhibitor, repressor of (P58 repressor) pseudogene 9
ENSG00000110104.11	25.4086	-1.24386	0.494577	-2.51501	0.011903	0.103765	1.56	2.45	0.74	0.69	CCDC86	chr11	protein_coding	coiled-coil domain containing 86
ENSG00000136717.14	36.2533	-1.4428	0.413089	-3.49271	0.000478145	0.00806471	2	2.45	0.61	0.76	BIN1	chr2	protein_coding	bridging integrator 1
ENSG00000275958.1	1.1691	-2.86707	3.09488	-0.926391	0.354243	1	0	2.45	0	0.29	uc_338	chr20	misc_RNA	--
ENSG00000255243.1	7.15245	-0.94929	0.951262	-0.997928	0.318314	1	1.79	2.45	0.63	1.21	CTD-2507G9.1	chr11	lincRNA	--
ENSG00000180066.9	28.3561	-1.44823	0.457567	-3.16508	0.00155042	0.0214762	2.24	2.45	0.74	0.69	C10orf91	chr10	lincRNA	chromosome 10 open reading frame 91
ENSG00000115884.10	42.0343	-1.33107	0.427346	-3.11472	0.00184117	0.0246342	1.72	2.45	0.89	0.49	SDC1	chr2	protein_coding	syndecan 1
ENSG00000215221.2	3.773	-0.345641	1.30865	-0.264122	0.791686	1	0	2.45	0.84	0.88	UBA52P6	chr9	processed_pseudogene	ubiquitin A-52 residue ribosomal protein fusion product 1 pseudogene 6
ENSG00000213121.2	38.7248	0.706754	0.409921	1.72412	0.0846859	0.364519	3.2	2.45	3.73	3.79	RP11-306O13.1	chr6	lincRNA	--
ENSG00000169856.8	50.1186	-0.0782765	0.354576	-0.220761	0.825278	0.946035	1.96	2.45	1.61	1.88	ONECUT1	chr15	protein_coding	one cut homeobox 1
ENSG00000268081.1	12.9318	0.525605	0.724891	0.72508	0.468403	0.797703	3.06	2.45	3.97	2.51	RP11-678G14.2	chr19	antisense	--
ENSG00000198815.8	96.6388	-0.889165	0.286585	-3.10262	0.00191816	0.0255419	1.95	2.45	1.14	0.84	FOXJ3	chr1	protein_coding	forkhead box J3
ENSG00000277973.1	3.32313	-0.756401	1.51214	-0.500218	0.616922	1	0	2.45	1.12	0.15	RP11-472E5.3	chr6	processed_pseudogene	--
ENSG00000259088.1	2.53251	-4.11057	2.10686	-1.95104	0.0510528	1	0	2.44	0	0.13	CTD-2017C7.2	chr14	antisense	--
ENSG00000275504.1	0.340851	-2.87756	4.98439	-0.577313	0.563728	1	0	2.44	0	0	U7	chr16	snRNA	--
ENSG00000279164.1	30.5174	-1.39733	0.444006	-3.14709	0.00164904	0.0225159	3.08	2.44	0.84	0.88	RP4-737E23.5	chr20	TEC	--
ENSG00000277297.1	39.1762	-0.0193128	0.417944	-0.0462091	0.963144	0.98902	3.27	2.44	1.85	2.76	ATP5A1P10	chr9	processed_pseudogene	ATP synthase, H+ transporting, mitochondrial F1 complex, alpha subunit 1 pseudogene 10
ENSG00000266463.1	1.40807	-0.511059	2.12118	-0.240932	0.809608	1	3.56	2.44	1.68	1.75	MIR3196	chr20	miRNA	microRNA 3196
ENSG00000185985.8	119.013	-1.02268	0.239121	-4.27683	1.89576e-05	0.000481043	2.35	2.44	0.97	0.99	SLITRK2	chrX	protein_coding	SLIT and NTRK-like family, member 2
ENSG00000071564.14	71.6625	-2.088	0.306714	-6.80764	9.92127e-12	7.61989e-10	2.3	2.43	0.47	0.45	TCF3	chr19	protein_coding	transcription factor 3
ENSG00000243279.3	23.2299	0.336883	1.29348	0.260447	0.794519	0.93597	0.26	2.43	1.77	1.1	PRAF2	chrX	protein_coding	PRA1 domain family, member 2
ENSG00000138834.12	71.1515	-1.22048	0.348137	-3.50576	0.000455308	0.00775556	1.61	2.43	0.88	0.56	MAPK8IP3	chr16	protein_coding	mitogen-activated protein kinase 8 interacting protein 3
ENSG00000228487.2	10.2488	-0.168877	0.798142	-0.211588	0.832428	1	1.42	2.43	1.76	1.13	RP13-225O21.2	chr9	antisense	--
ENSG00000280859.1	0.681702	-3.71361	4.91279	-0.755907	0.449705	1	0	2.42	0	0	AL022326.1	chr22	miRNA	--
ENSG00000055483.19	100.204	-1.79137	0.26869	-6.66704	2.61021e-11	1.91906e-09	2.32	2.42	0.5	0.63	USP36	chr17	protein_coding	ubiquitin specific peptidase 36
ENSG00000274997.1	7.26336	-2.18337	1.00029	-2.18273	0.029056	1	4.72	2.42	0.83	0.43	HIST1H2AH	chr6	protein_coding	histone cluster 1, H2ah
ENSG00000026508.16	97.3943	-0.959401	0.259719	-3.694	0.000220753	0.00427684	2.42	2.42	1.07	0.99	CD44	chr11	protein_coding	CD44 molecule (Indian blood group)
ENSG00000189433.5	44.8298	-0.583626	0.379818	-1.5366	0.124392	0.449401	1.93	2.42	1.02	1.4	GJB4	chr1	protein_coding	gap junction protein, beta 4, 30.3kDa
ENSG00000279900.1	8.83258	0.0299242	0.858535	0.034855	0.972195	1	2.02	2.42	1.43	2.36	RP11-113K21.6	chr11	TEC	--
ENSG00000185296.8	8.51376	0.727351	1.0455	0.695695	0.48662	1	0	2.42	2.23	1.35	CTD-2139B15.1	chr5	processed_pseudogene	--
ENSG00000275963.1	15.2222	0.198255	0.644469	0.307625	0.758367	0.921135	1.77	2.42	2.29	1.74	RP11-180M15.6	chr12	lincRNA	--
ENSG00000124216.3	22.1982	-0.872285	0.529136	-1.64851	0.0992487	0.396869	1.49	2.41	0.8	1	SNAI1	chr20	protein_coding	snail family zinc finger 1
ENSG00000245479.2	17.1647	-0.278417	0.643906	-0.432388	0.665459	0.889027	0.88	2.41	1.37	0.95	LINC01585	chr15	sense_overlapping	long intergenic non-protein coding RNA 1585
ENSG00000253941.1	2.22224	-0.764604	1.65196	-0.462846	0.643475	1	0	2.41	0.83	0.43	IGHVII-51-2	chr14	IG_V_pseudogene	immunoglobulin heavy variable (II)-51-2 (pseudogene)
ENSG00000105202.7	16.4603	-1.23799	0.628229	-1.9706	0.0487691	0.262359	2.15	2.41	0.55	1.06	FBL	chr19	protein_coding	fibrillarin
ENSG00000276696.1	0.964571	-1.3143	3.53278	-0.37203	0.709871	1	0	2.4	0.83	0	Y_RNA	chr15	misc_RNA	--
ENSG00000162552.14	64.62	-0.957492	0.312965	-3.05942	0.00221766	0.0283031	2.73	2.4	0.99	1.18	WNT4	chr1	protein_coding	wingless-type MMTV integration site family, member 4
ENSG00000206834.1	0.681702	-3.71361	4.91279	-0.755907	0.449705	1	0	2.4	0	0	SNORA1	chr11	snoRNA	small nucleolar RNA, H/ACA box 1
ENSG00000257256.1	6.99384	-0.135449	0.957334	-0.141486	0.887486	1	2.81	2.4	1.49	2.42	RP3-405J10.4	chr12	antisense	--
ENSG00000278319.1	3.11232	-2.19684	1.40064	-1.56845	0.116776	1	0.58	2.4	0.28	0.29	RP11-266I3.8	chrX	unprocessed_pseudogene	--
ENSG00000227562.1	6.50299	0.0784107	1.17555	0.0667016	0.946819	1	0	2.4	1.47	0.77	RP11-796I2.1	chr7	antisense	--
ENSG00000264621.1	0.765154	0.124903	4.46758	0.0279576	0.977696	1	0	2.4	2.48	0	MIR5591	chr4	miRNA	microRNA 5591
ENSG00000268108.1	10.9892	-0.0890023	0.751941	-0.118363	0.90578	1	2.63	2.4	2.17	1.73	CTB-60B18.12	chr19	antisense	--
ENSG00000273842.1	0.340851	-2.87756	4.98439	-0.577313	0.563728	1	0	2.4	0	0	AC104183.2	chr3	miRNA	--
ENSG00000210174.1	1.12008	-1.51595	2.57623	-0.588435	0.55624	1	3.51	2.4	0.83	0.86	MT-TR	chrM	Mt_tRNA	mitochondrially encoded tRNA arginine
ENSG00000173801.16	50.1148	-1.99034	0.362477	-5.49093	3.9983e-08	1.67773e-06	2.59	2.4	0.58	0.45	JUP	chr17	protein_coding	junction plakoglobin
ENSG00000272694.1	10.4425	-1.52238	0.795664	-1.91334	0.0557042	1	1.5	2.4	0.71	0.43	RP1-63G5.8	chr22	antisense	--
ENSG00000257687.1	2.33511	-0.038123	1.54715	-0.0246408	0.980342	1	1.75	2.4	0.83	2.59	RP11-609L23.3	chr12	processed_pseudogene	--
ENSG00000171201.10	15.7391	-0.14451	0.658121	-0.219579	0.826199	0.946504	1.75	2.4	1.06	2.09	SMR3B	chr4	protein_coding	submaxillary gland androgen regulated protein 3B
ENSG00000267696.6	8.22082	-0.178572	0.884461	-0.201899	0.839996	1	2	2.39	2	1.23	CTB-151G24.1	chr19	lincRNA	--
ENSG00000229896.2	9.91485	-0.679784	0.84617	-0.803366	0.421763	1	1.16	2.39	1.3	0.57	RP11-456H18.2	chr6	lincRNA	--
ENSG00000225124.1	5.60537	-0.145423	1.09707	-0.132556	0.894544	1	0.5	2.39	1.29	0.98	RPL23AP36	chr2	processed_pseudogene	ribosomal protein L23a pseudogene 36
ENSG00000183963.18	51.0775	-2.27246	0.360712	-6.29992	2.97804e-10	1.81681e-08	2.2	2.39	0.39	0.4	SMTN	chr22	protein_coding	smoothelin
ENSG00000188229.5	22.5092	-2.13134	0.537505	-3.96525	7.33198e-05	0.00163393	2.79	2.39	0.56	0.41	TUBB4B	chr9	protein_coding	tubulin, beta 4B class IVb
ENSG00000278677.1	5.03083	-1.98303	1.19043	-1.66582	0.0957502	1	2.32	2.39	0.14	0.86	HIST1H2AM	chr6	protein_coding	histone cluster 1, H2am
ENSG00000279987.1	31.2867	0.858574	0.471485	1.821	0.0686069	0.320737	1.93	2.38	3.78	2.75	AC008103.4	chr22	sense_intronic	--
ENSG00000259445.1	6.17237	0.242774	1.16588	0.208232	0.835048	1	0	2.38	1.43	1.07	RP11-276M12.1	chr15	lincRNA	--
ENSG00000261622.1	5.41559	-2.41158	1.19153	-2.02394	0.0429766	1	1.16	2.38	0.09	0.47	RP11-484P15.1	chr15	lincRNA	--
ENSG00000236385.1	17.8749	-0.203801	0.596295	-0.341779	0.732517	0.913867	3.79	2.38	1.79	2.56	RP11-114M1.2	chr3	lincRNA	--
ENSG00000253874.1	3.38623	-1.33421	1.42784	-0.934427	0.350084	1	0	2.38	0.58	0.24	IGLVIV-66-1	chr22	IG_V_pseudogene	immunoglobulin lambda variable (IV)-66-1 (pseudogene)
ENSG00000270048.1	2.3739	-0.539582	1.57709	-0.342138	0.732247	1	0	2.38	0.61	0.85	RP11-214K3.22	chr12	sense_intronic	--
ENSG00000273027.1	4.38649	-0.342719	1.30581	-0.262456	0.79297	1	0	2.38	1.17	0.49	LL21NC02-1C16.1	chr21	sense_intronic	--
ENSG00000211861.1	0.340851	-2.87756	4.98439	-0.577313	0.563728	1	0	2.37	0	0	TRAJ28	chr14	TR_J_gene	T cell receptor alpha joining 28
ENSG00000243968.2	2.34591	-5.48205	2.01833	-2.71613	0.00660491	1	1.73	2.37	0	0	RN7SL402P	chr19	misc_RNA	RNA, 7SL, cytoplasmic 402, pseudogene
ENSG00000277257.1	0.340851	-2.87756	4.98439	-0.577313	0.563728	1	0	2.37	0	0	AC013738.1	chr10	miRNA	--
ENSG00000272273.1	6.1546	-0.648119	1.02343	-0.633279	0.526551	1	0.87	2.37	0.92	0.85	XXbac-BPG252P9.10	chr6	antisense	--
ENSG00000279262.1	6.03605	0.184248	1.16888	0.157629	0.874749	1	0	2.37	1.22	1.17	CTD-3137H5.5	chr19	TEC	--
ENSG00000281366.1	0.681702	-3.71361	4.91279	-0.755907	0.449705	1	0	2.37	0	0	AC021192.1	chr4	miRNA	--
ENSG00000168612.4	38.0021	-0.666214	0.411571	-1.61871	0.10551	0.413272	1.48	2.37	0.95	1.09	ZSWIM1	chr20	protein_coding	zinc finger, SWIM-type containing 1
ENSG00000264372.1	0.340851	-2.87756	4.98439	-0.577313	0.563728	1	0	2.37	0	0	AC108519.1	chr4	miRNA	--
ENSG00000102312.20	20.7365	-1.03555	0.582461	-1.77789	0.0754215	0.340029	0.96	2.37	0.62	0.76	PORCN	chrX	protein_coding	porcupine homolog (Drosophila)
ENSG00000217178.1	2.04511	-5.28099	4.82843	-1.09373	0.274074	1	0	2.37	0	0	RP11-9G10.1	chr6	processed_pseudogene	--
ENSG00000114779.19	38.0524	-1.3	0.404022	-3.21766	0.00129241	0.0182251	1.73	2.37	0.73	0.66	ABHD14B	chr3	protein_coding	abhydrolase domain containing 14B
ENSG00000258748.1	5.30205	-0.306628	1.1749	-0.260982	0.794106	1	0.49	2.37	1.51	0.49	CTD-2223O18.1	chr14	antisense	--
ENSG00000274309.1	0.964571	-1.3143	3.53278	-0.37203	0.709871	1	0	2.37	0.82	0	SNORA71E	chr20	snoRNA	small nucleolar RNA, H/ACA box 71E
ENSG00000265829.1	0.340851	-2.87756	4.98439	-0.577313	0.563728	1	0	2.37	0	0	MIR548AG1	chr4	miRNA	microRNA 548ag-1
ENSG00000274111.1	1.83748	0.299136	1.78315	0.167757	0.866775	1	3.46	2.37	3.26	2.55	MIR6777	chr17	miRNA	microRNA 6777
ENSG00000274251.1	5.30088	-1.26639	1.10552	-1.14552	0.251993	1	0.87	2.37	0.41	0.74	CTC-1337H24.3	chr11	lincRNA	--
ENSG00000235725.1	42.1756	0.850735	0.408584	2.08216	0.0373282	0.225807	1.79	2.36	2.73	3.56	AC007389.3	chr2	lincRNA	--
ENSG00000131591.17	40.1971	-1.90648	0.412597	-4.62069	3.82472e-06	0.000113449	2.34	2.36	0.64	0.4	C1orf159	chr1	protein_coding	chromosome 1 open reading frame 159
ENSG00000281332.1	47.0977	-0.237308	0.372736	-0.636665	0.524343	0.830128	2.07	2.36	1.81	1.31	LINC00997	chr7	lincRNA	long intergenic non-protein coding RNA 997
ENSG00000120885.19	50.3265	-1.31599	0.428729	-3.06951	0.00214407	0.0275579	1.87	2.36	0.43	0.99	CLU	chr8	protein_coding	clusterin
ENSG00000128891.15	47.0136	-0.977185	0.371529	-2.63017	0.00853414	0.0815078	1.57	2.36	0.81	0.86	C15orf57	chr15	protein_coding	chromosome 15 open reading frame 57
ENSG00000188624.2	17.0681	0.578515	0.606688	0.953562	0.340305	0.707305	2.41	2.36	2.93	2.96	IGFL3	chr19	protein_coding	IGF-like family member 3
ENSG00000260256.1	5.18744	-0.236694	1.24745	-0.189742	0.849511	1	0	2.36	0.61	1.17	AP001063.1	chr21	lincRNA	--
ENSG00000272984.1	7.13441	-0.158276	1.02697	-0.154119	0.877516	1	0.86	2.35	1.82	0.63	RP11-85E16.1	chr7	lincRNA	--
ENSG00000148604.13	41.1777	-0.522667	0.403879	-1.29412	0.195625	0.55684	1.64	2.35	0.96	1.37	RGR	chr10	protein_coding	retinal G protein coupled receptor
ENSG00000063660.8	38.1083	-2.09204	0.451214	-4.63648	3.54394e-06	0.000105851	1.2	2.35	0.35	0.35	GPC1	chr2	protein_coding	glypican 1
ENSG00000237500.1	2.43188	-1.3191	1.65318	-0.797918	0.424918	1	0	2.35	0.16	0.68	RP11-526P5.1	chr10	lincRNA	--
ENSG00000227091.1	7.73662	-1.39814	0.964467	-1.44965	0.147156	1	0.86	2.35	0.34	0.7	RP5-1028L10.1	chr1	antisense	--
ENSG00000167670.15	49.7051	-1.08073	0.347654	-3.10864	0.00187949	0.0251046	2.32	2.34	0.97	0.86	CHAF1A	chr19	protein_coding	chromatin assembly factor 1, subunit A (p150)
ENSG00000230434.1	7.10453	0.302078	1.10978	0.272196	0.785472	1	0	2.34	1.16	1.4	RP11-14O19.1	chr1	lincRNA	--
ENSG00000279628.1	55.4833	-1.27229	0.356034	-3.57351	0.000352231	0.00629916	1.95	2.34	0.59	0.89	RP11-467L19.14	chr15	TEC	--
ENSG00000183615.5	13.546	-0.640201	0.670398	-0.954957	0.339599	0.706807	1.71	2.34	0.98	1.2	FAM167B	chr1	protein_coding	family with sequence similarity 167, member B
ENSG00000088038.17	73.1826	-2.01652	0.316448	-6.37234	1.86161e-10	1.18619e-08	3.23	2.34	0.54	0.59	CNOT3	chr19	protein_coding	CCR4-NOT transcription complex, subunit 3
ENSG00000249228.1	30.8222	0.318576	0.459465	0.693364	0.488081	0.80901	1.56	2.34	2.28	1.82	RP11-769N22.1	chr4	lincRNA	--
ENSG00000229842.2	9.29425	0.688439	1.00146	0.687432	0.49181	1	0	2.34	1.94	1.43	RP5-837O21.4	chr1	unprocessed_pseudogene	--
ENSG00000280699.1	0.969685	-1.30559	3.1262	-0.417627	0.67622	1	0	2.33	0.4	0.42	SMAD5-AS1_2	chrX	misc_RNA	--
ENSG00000167615.16	66.723	-1.75652	0.344098	-5.10471	3.31294e-07	1.1776e-05	1.46	2.33	0.52	0.42	LENG8	chr19	protein_coding	leukocyte receptor cluster (LRC) member 8
ENSG00000112787.12	65.4472	-2.00706	0.321115	-6.25028	4.09724e-10	2.46465e-08	2.01	2.33	0.47	0.42	FBRSL1	chr12	protein_coding	fibrosin-like 1
ENSG00000159840.15	34.1049	-1.66596	0.425062	-3.91933	8.87953e-05	0.00192883	2.13	2.33	0.64	0.52	ZYX	chr7	protein_coding	zyxin
ENSG00000281712.1	0.770268	0.137733	3.84319	0.0358383	0.971411	1	0	2.33	1.61	0.84	AL391730.2	chr1	miRNA	--
ENSG00000206952.3	0.681702	-3.71361	4.91279	-0.755907	0.449705	1	0	2.33	0	0	SNORA76A	chr16	snoRNA	small nucleolar RNA, H/ACA box 76A
ENSG00000112333.11	50.9561	-1.71734	0.356938	-4.81132	1.49939e-06	4.77694e-05	3.06	2.33	0.66	0.69	NR2E1	chr6	protein_coding	nuclear receptor subfamily 2, group E, member 1
ENSG00000267879.1	5.53726	-0.538519	1.14015	-0.472325	0.636695	1	0.43	2.33	0.5	1.15	CTB-147C22.9	chr19	antisense	--
ENSG00000201512.1	0.964571	-1.3143	3.53278	-0.37203	0.709871	1	0	2.33	0.8	0	SNORA71C	chr20	snoRNA	small nucleolar RNA, H/ACA box 71C
ENSG00000179348.11	59.2353	-0.715395	0.319029	-2.24241	0.0249348	0.174451	2.19	2.33	1.12	1.16	GATA2	chr3	protein_coding	GATA binding protein 2
ENSG00000259703.5	39.3552	-0.12849	0.416152	-0.308758	0.757506	0.920679	4.15	2.32	2.21	2.57	LINC00593	chr15	lincRNA	long intergenic non-protein coding RNA 593
ENSG00000282572.1	22.1364	-0.0382588	0.515563	-0.0742079	0.940845	0.983133	2.2	2.32	1.84	1.82	RP11-482G13.1	chr7	processed_transcript	--
ENSG00000234072.1	59.1094	0.0958338	0.340718	0.28127	0.778503	0.929579	1.56	2.32	1.85	1.63	AC074117.10	chr2	antisense	--
ENSG00000169564.6	24.4468	-1.69302	0.497379	-3.40388	0.000664371	0.0105247	2.61	2.32	0.61	0.64	PCBP1	chr2	protein_coding	poly(rC) binding protein 1
ENSG00000238022.1	5.29318	-0.927578	1.28712	-0.720664	0.471116	1	0	2.32	0.32	0.75	RP11-38C18.3	chr1	antisense	--
ENSG00000182551.13	95.7706	0.0902722	0.277353	0.325477	0.74482	0.917293	1.67	2.32	1.73	1.83	ADI1	chr2	protein_coding	acireductone dioxygenase 1
ENSG00000225226.1	16.9004	1.13858	0.685152	1.66179	0.0965545	0.392781	0.56	2.31	2.45	3.1	AC007250.4	chr2	lincRNA	--
ENSG00000206612.1	0.681702	-3.71361	4.91279	-0.755907	0.449705	1	0	2.31	0	0	SNORA2A	chr12	snoRNA	small nucleolar RNA, H/ACA box 2A
ENSG00000278370.1	3.68955	-0.961798	1.36477	-0.704731	0.480977	1	0	2.31	0.34	0.71	RP11-387D10.4	chr15	lincRNA	--
ENSG00000270457.1	4.6408	0.0883171	1.14569	0.0770862	0.938555	1	0.67	2.31	1.43	1.33	RP11-467C18.1	chr1	lincRNA	--
ENSG00000067182.7	40.4976	-0.900956	0.405383	-2.22248	0.026251	0.180793	1.76	2.31	1.08	0.73	TNFRSF1A	chr12	protein_coding	tumor necrosis factor receptor superfamily, member 1A
ENSG00000201457.1	3.51576	-1.55819	1.29495	-1.20328	0.228868	1	6.76	2.31	0.8	1.66	SNORA55	chr1	snoRNA	small nucleolar RNA, H/ACA box 55
ENSG00000258605.1	1.3634	-4.72781	3.00923	-1.5711	0.116158	1	0	2.31	0	0	DYNLL1P2	chr14	processed_pseudogene	dynein, light chain, LC8-type 1 pseudogene 2
ENSG00000278106.1	0.974799	-1.2725	3.50222	-0.363341	0.71635	1	0	2.31	0	0.83	RP11-589M2.1	chr21	unprocessed_pseudogene	--
ENSG00000167797.7	14.5485	-0.509005	2.33775	-0.217733	0.827637	0.946751	0	2.31	0.8	0.56	CDK2AP2	chr11	protein_coding	cyclin-dependent kinase 2 associated protein 2
ENSG00000201643.1	0.681702	-3.71361	4.91279	-0.755907	0.449705	1	0	2.31	0	0	SNORA14A	chr7	snoRNA	small nucleolar RNA, H/ACA box 14A
ENSG00000160563.13	23.2907	-1.30887	0.55673	-2.351	0.0187229	0.143542	1.88	2.31	0.97	0.43	MED27	chr9	protein_coding	mediator complex subunit 27
ENSG00000142186.16	35.718	-1.14328	0.418501	-2.73185	0.00629798	0.0648029	1.56	2.3	0.7	0.77	SCYL1	chr11	protein_coding	SCY1-like 1 (S. cerevisiae)
ENSG00000251898.1	3.13795	-5.84444	1.92886	-3.02999	0.0024456	1	8.39	2.3	0	0	SCARNA11	chr12	scaRNA	small Cajal body-specific RNA 11
ENSG00000249276.1	6.07829	-0.142347	1.04737	-0.13591	0.891893	1	2.02	2.3	0.95	2.32	RP11-8L21.1	chr5	lincRNA	--
ENSG00000272036.1	0.487399	-1.41651	4.98125	-0.28437	0.776127	1	0	2.3	0	0.82	MIR139	chr11	miRNA	microRNA 139
ENSG00000273700.1	0.340851	-2.87756	4.98439	-0.577313	0.563728	1	0	2.3	0	0	MIR6760	chr12	miRNA	microRNA 6760
ENSG00000227053.1	5.79984	-1.78618	1.04831	-1.70387	0.0884062	1	2.8	2.3	0.53	0.69	RP11-395B7.4	chr7	antisense	--
ENSG00000277169.1	1.1252	-1.49949	2.80137	-0.535271	0.592462	1	3.35	2.3	0	1.65	AC022101.1	chr5	miRNA	--
ENSG00000239438.1	1.70426	-5.01987	4.83703	-1.0378	0.299364	1	0	2.3	0	0	RP11-332E19.1	chr14	processed_pseudogene	--
ENSG00000271828.1	26.2445	-0.409705	0.487755	-0.839981	0.400919	0.758457	1.74	2.3	1.49	1.06	CTD-2310F14.1	chr5	antisense	--
ENSG00000222889.1	2.0808	-1.02084	1.71516	-0.595185	0.55172	1	0	2.3	0.59	0.41	RN7SKP29	chr8	misc_RNA	RNA, 7SK small nuclear pseudogene 29
ENSG00000224881.1	13.4822	0.50296	0.749625	0.670948	0.502253	0.81815	0.51	2.29	1.64	1.83	AC068279.3	chr2	processed_pseudogene	--
ENSG00000072110.13	51.1394	-2.47942	0.374377	-6.6228	3.52465e-11	2.54782e-09	2.52	2.29	0.41	0.3	ACTN1	chr14	protein_coding	actinin, alpha 1
ENSG00000105193.8	6.05465	-2.08843	1.28662	-1.62319	0.104549	1	1	2.29	0	0.66	RPS16	chr19	protein_coding	ribosomal protein S16
ENSG00000255021.1	18.4094	0.266196	0.589271	0.451738	0.651458	0.885683	4.09	2.29	2.98	3.2	RP11-536I6.2	chr3	lincRNA	--
ENSG00000138279.15	35.8256	-0.229328	0.429745	-0.533639	0.593592	0.862424	1.3	2.29	1.38	1.21	ANXA7	chr10	protein_coding	annexin A7
ENSG00000277997.1	8.06288	-0.85345	0.871134	-0.979699	0.327235	1	2.08	2.28	0.98	1.02	RP11-356M6.1	chr2	lincRNA	--
ENSG00000267896.1	5.97495	-1.87884	1.08592	-1.73018	0.0835987	1	1.67	2.28	0.69	0.2	AC018766.4	chr19	antisense	--
ENSG00000200028.1	0.974799	-1.2725	3.50222	-0.363341	0.71635	1	0	2.28	0	0.82	RNA5SP98	chr2	rRNA	RNA, 5S ribosomal pseudogene 98
ENSG00000279695.1	5.25957	-1.37846	1.08148	-1.27461	0.202446	1	4.16	2.28	0.98	1.02	RP11-165I9.10	chr13	TEC	--
ENSG00000206885.1	0.681702	-3.71361	4.91279	-0.755907	0.449705	1	0	2.28	0	0	SNORA75	chr2	snoRNA	small nucleolar RNA, H/ACA box 75
ENSG00000250451.5	6.94649	0.140481	1.02999	0.136391	0.891512	1	0.42	2.28	1.57	1.02	HOXC-AS1	chr12	antisense	HOXC cluster antisense RNA 1
ENSG00000211950.2	3.99161	-0.86441	1.27486	-0.678045	0.497743	1	0.56	2.28	0.26	1.09	IGHV1-24	chr14	IG_V_gene	immunoglobulin heavy variable 1-24
ENSG00000074800.13	28.8369	-1.84687	0.50087	-3.68732	0.00022663	0.00437102	3.58	2.28	0.48	0.85	ENO1	chr1	protein_coding	enolase 1, (alpha)
ENSG00000126247.10	34.8427	-0.787821	0.412892	-1.90806	0.0563841	0.285808	2.22	2.28	1.19	0.97	CAPNS1	chr19	protein_coding	calpain, small subunit 1
ENSG00000232647.1	1.70426	-5.01987	4.83703	-1.0378	0.299364	1	0	2.28	0	0	POLR3KP1	chr13	processed_pseudogene	polymerase (RNA) III (DNA directed) polypeptide K, 12.3 kDa pseudogene 1
ENSG00000157613.10	58.6413	0.365931	0.332285	1.10125	0.270786	0.643631	2.12	2.27	2.5	2.19	CREB3L1	chr11	protein_coding	cAMP responsive element binding protein 3-like 1
ENSG00000198911.11	63.2517	-1.94357	0.323157	-6.01431	1.80653e-09	9.77346e-08	2.04	2.27	0.49	0.44	SREBF2	chr22	protein_coding	sterol regulatory element binding transcription factor 2
ENSG00000154146.12	15.0163	-0.786773	0.671602	-1.17149	0.241403	0.613449	1.05	2.27	0.99	0.64	NRGN	chr11	protein_coding	neurogranin (protein kinase C substrate, RC3)
ENSG00000116604.17	98.7084	-0.613238	0.276438	-2.21836	0.0265304	0.182083	2.18	2.27	1.38	1.02	MEF2D	chr1	protein_coding	myocyte enhancer factor 2D
ENSG00000280339.1	42.5326	-0.655107	0.391373	-1.67387	0.0941561	0.386417	1.4	2.26	1.01	0.95	RP11-736K20.4	chr11	TEC	--
ENSG00000259569.2	2.51533	-0.354049	1.52571	-0.232056	0.816495	1	0	2.26	0.78	0.81	RP11-97O12.3	chr15	processed_pseudogene	--
ENSG00000230096.1	13.2601	-0.302561	0.686045	-0.441021	0.659197	0.88725	2.64	2.26	1.32	1.95	RP11-34C15.2	chr10	lincRNA	--
ENSG00000238427.1	0.916816	0.555664	3.25256	0.170839	0.86435	1	0	2.26	1.56	1.63	RNU7-136P	chr3	snRNA	RNA, U7 small nuclear 136 pseudogene
ENSG00000230605.1	1.3991	-0.0262986	2.26584	-0.0116066	0.99074	1	0	2.26	1.17	0.81	AC006326.5	chr7	processed_pseudogene	--
ENSG00000105063.18	50.4468	-2.10757	0.359927	-5.85554	4.75462e-09	2.42007e-07	2.21	2.26	0.39	0.46	PPP6R1	chr19	protein_coding	protein phosphatase 6, regulatory subunit 1
ENSG00000242222.1	4.64976	-0.0468922	1.11328	-0.0421207	0.966402	1	1.65	2.26	1.55	1.62	RP11-237P21.1	chr3	processed_pseudogene	--
ENSG00000221968.8	29.3502	-1.61378	0.459484	-3.51215	0.000444502	0.00760161	2.84	2.26	0.75	0.61	FADS3	chr11	protein_coding	fatty acid desaturase 3
ENSG00000239718.1	10.4903	-0.101523	0.816806	-0.124293	0.901083	1	3.85	2.26	3.11	1.49	HLTF-AS1	chr3	antisense	HLTF antisense RNA 1
ENSG00000104859.14	51.3233	-1.6978	0.384239	-4.41861	9.93367e-06	0.000267867	4.01	2.26	0.76	0.81	CLASRP	chr19	protein_coding	CLK4-associating serine/arginine rich protein
ENSG00000221540.1	0.482285	-1.44238	4.98309	-0.289456	0.772233	1	0	2.26	0.78	0	MIR1180	chr17	miRNA	microRNA 1180
ENSG00000266226.1	0.340851	-2.87756	4.98439	-0.577313	0.563728	1	0	2.26	0	0	MIR4323	chr19	miRNA	microRNA 4323
ENSG00000255148.2	8.82362	0.102427	0.866666	0.118185	0.905921	1	1.24	2.26	1.26	1.92	RP4-791M13.4	chr1	antisense	--
ENSG00000280530.1	0.916816	0.555664	3.25256	0.170839	0.86435	1	0	2.26	1.56	1.63	AC010184.1	chr3	protein_coding	--
ENSG00000252333.1	0.770268	0.137733	3.84319	0.0358383	0.971411	1	0	2.26	1.56	0.81	RNU6-964P	chr2	snRNA	RNA, U6 small nuclear 964, pseudogene
ENSG00000234871.1	4.79631	0.0415993	1.10619	0.0376058	0.970002	1	1.65	2.26	1.56	1.83	LINC01032	chr1	lincRNA	long intergenic non-protein coding RNA 1032
ENSG00000210194.1	2.50839	2.43779	1.83864	1.32586	0.184886	1	0	2.26	4.68	7.31	MT-TE	chrM	Mt_tRNA	mitochondrially encoded tRNA glutamic acid
ENSG00000174749.5	184.266	-0.02848	0.212667	-0.133918	0.893467	0.971263	2.59	2.25	2.06	1.84	C4orf32	chr4	protein_coding	chromosome 4 open reading frame 32
ENSG00000175793.11	16.0736	-1.51313	0.631104	-2.39759	0.0165033	0.13084	1.9	2.25	0.45	0.76	SFN	chr1	protein_coding	stratifin
ENSG00000270110.1	20.7138	0.228227	0.551729	0.413657	0.679125	0.89557	3.58	2.25	2.96	2.57	RP5-1139B12.4	chr1	antisense	--
ENSG00000150281.6	23.0301	0.16434	0.574828	0.285893	0.77496	0.92782	0.69	2.25	1.33	1.52	CTF1	chr16	protein_coding	cardiotrophin 1
ENSG00000244480.1	26.0702	-0.357709	0.47799	-0.748361	0.454243	0.790171	2.62	2.24	1.39	1.73	AC005154.7	chr7	transcribed_processed_pseudogene	--
ENSG00000115310.17	68.3386	-1.35444	0.307984	-4.39775	1.09378e-05	0.00029129	1.86	2.24	0.63	0.7	RTN4	chr2	protein_coding	reticulon 4
ENSG00000267048.1	4.71981	-1.92019	1.16601	-1.64681	0.0995967	1	0.82	2.24	0.29	0.4	RP11-566K11.7	chr16	processed_transcript	--
ENSG00000137203.10	61.1448	-1.00147	0.324234	-3.08873	0.00201012	0.0263583	1.83	2.24	0.77	0.92	TFAP2A	chr6	protein_coding	transcription factor AP-2 alpha (activating enhancer binding protein 2 alpha)
ENSG00000142192.20	66.9695	-0.912181	0.315207	-2.89391	0.00380474	0.0438131	2.76	2.24	1.21	0.97	APP	chr21	protein_coding	amyloid beta (A4) precursor protein
ENSG00000172534.13	125.609	-1.4836	0.261635	-5.67047	1.42405e-08	6.76777e-07	2.51	2.24	0.82	0.58	HCFC1	chrX	protein_coding	host cell factor C1
ENSG00000113360.16	77.3945	-0.438204	0.304124	-1.44087	0.14962	0.489184	1.51	2.24	1.13	1.2	DROSHA	chr5	protein_coding	drosha, ribonuclease type III
ENSG00000006118.14	43.3585	-1.38209	0.378365	-3.65279	0.000259411	0.00488282	1.9	2.24	0.73	0.6	TMEM132A	chr11	protein_coding	transmembrane protein 132A
ENSG00000185760.15	88.2657	-1.63879	0.27382	-5.98493	2.16483e-09	1.16387e-07	2.27	2.24	0.58	0.61	KCNQ5	chr6	protein_coding	potassium channel, voltage gated KQT-like subfamily Q, member 5
ENSG00000221303.1	0.681702	-3.71361	4.91279	-0.755907	0.449705	1	0	2.23	0	0	SNORA79	chr14	snoRNA	small nucleolar RNA, H/ACA box 79
ENSG00000127586.16	46.1952	-2.09136	0.372296	-5.61748	1.93763e-08	9.05841e-07	2.25	2.23	0.43	0.44	CHTF18	chr16	protein_coding	CTF18, chromosome transmission fidelity factor 18 homolog (S. cerevisiae)
ENSG00000235047.1	1.79794	-1.73427	1.95476	-0.887206	0.374968	1	0	2.23	0.19	0.4	AC016751.3	chr2	antisense	--
ENSG00000188486.3	21.3127	-1.48364	0.527095	-2.81476	0.0048814	0.0531517	2.26	2.23	0.67	0.66	H2AFX	chr11	protein_coding	H2A histone family, member X
ENSG00000265110.1	0.775382	0.152904	3.82084	0.0400184	0.968078	1	0	2.23	0.77	1.6	MIR4731	chr17	miRNA	microRNA 4731
ENSG00000187778.13	28.5274	-0.703873	0.457053	-1.54003	0.123554	0.447367	1.63	2.23	1.02	0.96	MCRS1	chr12	protein_coding	microspherule protein 1
ENSG00000254831.1	15.9683	-0.0163811	0.637841	-0.0256821	0.979511	0.9929	1.02	2.23	1.39	1.35	KRT18P58	chr11	processed_pseudogene	keratin 18 pseudogene 58
ENSG00000239112.1	0.340851	-2.87756	4.98439	-0.577313	0.563728	1	0	2.23	0	0	SNORD123	chr5	snoRNA	small nucleolar RNA, C/D box 123
ENSG00000253000.1	0.681702	-3.71361	4.91279	-0.755907	0.449705	1	0	2.22	0	0	RNU1-45P	chr4	snRNA	RNA, U1 small nuclear 45, pseudogene
ENSG00000205307.10	11.8092	-1.13109	0.732964	-1.54318	0.122788	0.445662	1.3	2.22	0.61	0.74	SAP25	chr7	protein_coding	Sin3A-associated protein, 25kDa
ENSG00000230836.1	23.7809	0.0769459	0.500178	0.153837	0.877738	0.964815	1.98	2.22	1.78	1.9	LINC01293	chr2	lincRNA	long intergenic non-protein coding RNA 1293
ENSG00000281035.1	0.681702	-3.71361	4.91279	-0.755907	0.449705	1	0	2.22	0	0	AC017104.3	chr2	miRNA	--
ENSG00000241890.1	4.16161	-1.00854	1.3143	-0.767357	0.442869	1	0	2.22	0.57	0.4	RPL13P4	chr15	processed_pseudogene	ribosomal protein L13 pseudogene 4
ENSG00000185087.11	62.0982	-0.605613	0.322389	-1.87851	0.060311	0.295659	3.04	2.22	1.43	1.39	FAM169B	chr15	protein_coding	family with sequence similarity 169, member B
ENSG00000188931.3	11.502	0.448569	0.794583	0.564533	0.572391	0.853382	0.59	2.22	1.6	1.74	CFAP126	chr1	protein_coding	cilia and flagella associated protein 126
ENSG00000259614.2	10.5062	-0.4796	0.785909	-0.610249	0.541697	1	1.08	2.22	1.15	0.86	RP11-522B15.6	chr15	processed_pseudogene	--
ENSG00000201231.1	0.681702	-3.71361	4.91279	-0.755907	0.449705	1	0	2.22	0	0	RNU4-50P	chr8	snRNA	RNA, U4 small nuclear 50, pseudogene
ENSG00000268615.1	2.85435	1.511	1.57825	0.957391	0.33837	1	0	2.22	1.91	3.98	RP11-65J3.15	chr9	lincRNA	--
ENSG00000264083.1	8.82678	-0.84209	0.847608	-0.99349	0.320471	1	2.43	2.22	1.34	0.8	RP11-227G15.9	chr17	lincRNA	--
ENSG00000257507.1	3.76789	-0.348285	1.31394	-0.265069	0.790957	1	0	2.22	0.89	0.66	RP11-956E11.1	chr12	lincRNA	--
ENSG00000276128.1	28.2587	-1.87429	0.467279	-4.01107	6.04454e-05	0.00137918	2.34	2.22	0.48	0.55	RP11-459O16.8	chr9	lincRNA	--
ENSG00000142798.16	174.234	-1.56396	0.219937	-7.11097	1.15234e-12	9.71809e-11	1.97	2.21	0.63	0.54	HSPG2	chr1	protein_coding	heparan sulfate proteoglycan 2
ENSG00000244733.5	31.2067	-0.571747	0.431209	-1.32591	0.184868	0.542927	2.48	2.21	1.32	1.28	RP11-506M13.3	chr10	lincRNA	--
ENSG00000280734.2	90.0668	0.132091	0.274968	0.480387	0.630952	0.877106	2.17	2.21	1.84	2.13	LINC01232	chr13	processed_transcript	long intergenic non-protein coding RNA 1232
ENSG00000149428.18	52.9043	-1.12442	0.375813	-2.99197	0.00277185	0.0341108	1.3	2.21	0.76	0.59	HYOU1	chr11	protein_coding	hypoxia up-regulated 1
ENSG00000260978.1	6.75345	0.462162	1.12263	0.411676	0.680577	1	0	2.21	1.43	1.29	MKRN3-AS1	chr15	antisense	MKRN3 antisense RNA 1
ENSG00000279278.1	171.547	0.358052	0.224739	1.59319	0.111117	0.424437	1.9	2.21	2.35	2.02	CH17-264L24.1	chr22	lincRNA	--
ENSG00000244230.3	2.23247	-0.752279	1.6511	-0.455624	0.64866	1	0	2.21	0.38	0.79	RN7SL151P	chr9	misc_RNA	RNA, 7SL, cytoplasmic 151, pseudogene
ENSG00000224671.2	6.82368	1.00128	1.05627	0.947942	0.343159	1	0.65	2.21	1.83	3.18	RP11-335O13.8	chr1	antisense	--
ENSG00000213867.4	3.76789	-0.348285	1.31394	-0.265069	0.790957	1	0	2.21	0.89	0.66	RP11-829H16.2	chr14	processed_pseudogene	--
ENSG00000264316.1	6.47241	-0.533277	1.19145	-0.447585	0.654453	1	0	2.2	0.83	0.5	RP11-846F4.9	chr17	unprocessed_pseudogene	--
ENSG00000105669.12	12.9541	-1.91252	0.705978	-2.70904	0.0067479	0.0682888	1.7	2.2	0.4	0.46	COPE	chr19	protein_coding	coatomer protein complex, subunit epsilon
ENSG00000186350.9	28.3702	-0.731849	0.452802	-1.61627	0.106037	0.414525	2.22	2.2	1.02	1.18	RXRA	chr9	protein_coding	retinoid X receptor, alpha
ENSG00000118523.5	19.6629	-2.49158	0.62737	-3.97147	7.14319e-05	0.00159599	1.07	2.2	0.3	0.19	CTGF	chr6	protein_coding	connective tissue growth factor
ENSG00000263683.1	5.31054	0.0716333	1.28942	0.0555547	0.955697	1	0.53	2.2	0.25	2.23	RP4-777O23.1	chr7	lincRNA	--
ENSG00000281729.1	0.340851	-2.87756	4.98439	-0.577313	0.563728	1	0	2.2	0	0	AL445232.1	chr13	miRNA	--
ENSG00000235781.1	23.5119	1.335	0.555938	2.40135	0.0163349	0.130225	1.34	2.2	4.05	3.56	XXbac-BPG249D20.9	chr6	antisense	--
ENSG00000251340.1	26.0669	0.275969	0.486739	0.566975	0.570731	0.853072	2.61	2.2	2.6	2.17	RP11-461G12.2	chr5	processed_pseudogene	--
ENSG00000102007.10	16.4632	-1.03386	0.704908	-1.46666	0.142468	0.479208	1.78	2.2	1.26	0.35	PLP2	chrX	protein_coding	proteolipid protein 2 (colonic epithelium-enriched)
ENSG00000267834.1	4.45344	-0.930506	1.18482	-0.785354	0.432246	1	0.46	2.2	0.76	0.45	RP11-167N5.5	chr9	lincRNA	--
ENSG00000281755.1	0.974799	-1.2725	3.50222	-0.363341	0.71635	1	0	2.2	0	0.79	AC091895.1	chr5	miRNA	--
ENSG00000244055.1	8.08776	-2.0347	0.905698	-2.24655	0.0246685	1	2.48	2.19	0.5	0.44	AC007566.10	chr7	antisense	--
ENSG00000261645.5	16.8024	-0.952578	0.591903	-1.60935	0.107541	0.417468	1.78	2.19	0.88	0.83	DISC1FP1	chr11	processed_transcript	DISC1 fusion partner 1 (non-protein coding)
ENSG00000172757.12	25.787	-1.35685	0.50558	-2.68376	0.00727996	0.0720516	1.31	2.19	0.66	0.48	CFL1	chr11	protein_coding	cofilin 1 (non-muscle)
ENSG00000279282.1	15.1706	-0.853759	0.649606	-1.31427	0.188754	0.547929	1.51	2.19	1.07	0.65	AL354828.1	chr13	protein_coding	--
ENSG00000254780.1	1.64627	-2.32257	2.32	-1.0011	0.316776	1	0	2.19	0.38	0	RP11-793I11.1	chr11	processed_pseudogene	--
ENSG00000250838.1	6.03352	-0.0478072	1.0488	-0.0455829	0.963643	1	1.07	2.19	1.76	0.92	RP11-501C14.5	chr17	antisense	--
ENSG00000228650.2	7.19492	-0.199965	1.13019	-0.176931	0.859563	1	0	2.19	0.96	0.71	AC008940.1	chr5	lincRNA	--
ENSG00000148308.17	28.5151	-0.901459	0.47931	-1.88074	0.060007	0.29496	1.31	2.18	0.9	0.67	GTF3C5	chr9	protein_coding	general transcription factor IIIC, polypeptide 5, 63kDa
ENSG00000258092.1	4.47011	-1.52087	1.17426	-1.29517	0.195262	1	3.18	2.18	1.12	0.39	RP4-816N1.7	chr12	antisense	--
ENSG00000063177.12	9.58925	-2.71779	0.967126	-2.81017	0.00495157	1	0.48	2.18	0.15	0.2	RPL18	chr19	protein_coding	ribosomal protein L18
ENSG00000126461.14	43.9931	-2.33146	0.394705	-5.90683	3.4875e-09	1.8072e-07	1.75	2.18	0.35	0.3	SCAF1	chr19	protein_coding	SR-related CTD-associated factor 1
ENSG00000136877.14	32.0915	-1.08215	0.437624	-2.47279	0.0134064	0.112858	1.82	2.18	0.9	0.67	FPGS	chr9	protein_coding	folylpolyglutamate synthase
ENSG00000197813.5	8.31507	-0.727678	0.963411	-0.755314	0.450061	1	1.99	2.18	1.69	0.39	CTC-301O7.4	chr19	lincRNA	--
ENSG00000212479.2	1.1691	-2.86707	3.09488	-0.926391	0.354243	1	0	2.18	0	0.26	U3	chr21	snoRNA	--
ENSG00000234174.1	21.945	1.14862	0.608568	1.88741	0.0591049	0.2927	0.64	2.18	3.16	2.3	AC016683.5	chr2	antisense	--
ENSG00000273305.1	7.1205	-1.0823	1.01792	-1.06325	0.287668	1	2.28	2.18	1.4	0.34	RP11-440D17.4	chr2	lincRNA	--
ENSG00000125503.12	31.91	-3.18794	0.49677	-6.41734	1.38674e-10	8.96899e-09	2.03	2.18	0.22	0.16	PPP1R12C	chr19	protein_coding	protein phosphatase 1, regulatory subunit 12C
ENSG00000236202.1	4.01011	-6.24408	1.80972	-3.4503	0.000559973	1	2.12	2.18	0	0	GRM7-AS1	chr3	antisense	GRM7 antisense RNA 1
ENSG00000186185.13	53.3027	-0.80433	0.353204	-2.27724	0.0227719	0.164057	1.43	2.18	0.84	0.9	KIF18B	chr17	protein_coding	kinesin family member 18B
ENSG00000261090.1	18.6393	-0.600521	0.571684	-1.05044	0.293515	0.66495	3.43	2.18	1.62	1.38	RP11-20G6.2	chr16	lincRNA	--
ENSG00000242463.3	3.20474	-1.46422	1.3011	-1.12537	0.260432	1	1.59	2.18	0.75	0.39	RN7SL500P	chr22	misc_RNA	RNA, 7SL, cytoplasmic 500, pseudogene
ENSG00000128524.4	8.01311	-1.34169	0.900018	-1.49074	0.13603	1	1.16	2.18	0.61	0.5	ATP6V1F	chr7	protein_coding	ATPase, H+ transporting, lysosomal 14kDa, V1 subunit F
ENSG00000175115.11	81.3098	-0.676534	0.294512	-2.29714	0.0216108	0.158886	2.77	2.17	1.12	1.41	PACS1	chr11	protein_coding	phosphofurin acidic cluster sorting protein 1
ENSG00000255002.1	25.947	-0.264676	0.492496	-0.537417	0.59098	0.862063	2.37	2.17	1.87	1.24	CTD-2509G16.2	chr14	lincRNA	--
ENSG00000243104.1	2.23247	-0.752279	1.6511	-0.455624	0.64866	1	0	2.17	0.37	0.78	AC012363.10	chr2	processed_pseudogene	--
ENSG00000279768.1	0.340851	-2.87756	4.98439	-0.577313	0.563728	1	0	2.17	0	0	AC008914.1	chr5	protein_coding	--
ENSG00000154319.14	60.654	-0.706256	0.320945	-2.20055	0.0277677	0.186316	1.76	2.17	1.04	0.97	FAM167A	chr8	protein_coding	family with sequence similarity 167, member A
ENSG00000263987.1	0.340851	-2.87756	4.98439	-0.577313	0.563728	1	0	2.17	0	0	MIR5698	chr1	miRNA	microRNA 5698
ENSG00000274344.1	0.340851	-2.87756	4.98439	-0.577313	0.563728	1	0	2.17	0	0	ST7-AS2_1	chr7	misc_RNA	--
ENSG00000196531.10	150.126	-0.465147	0.222282	-2.0926	0.036385	0.221029	2.51	2.16	1.4	1.38	NACA	chr12	protein_coding	nascent polypeptide-associated complex alpha subunit
ENSG00000277987.1	2.51022	-0.357562	1.53703	-0.232631	0.816048	1	0	2.16	0.93	0.58	RP11-167B3.3	chr15	lincRNA	--
ENSG00000227999.1	24.3988	0.61961	0.530502	1.16797	0.242819	0.614144	1	2.16	2.03	2.12	MTND5P1	chr21	processed_pseudogene	MT-ND5 pseudogene 1
ENSG00000162894.11	28.3298	-0.215374	0.46632	-0.461859	0.644182	0.883264	1.4	2.16	1.35	1.24	FCMR	chr1	protein_coding	Fc fragment of IgM receptor
ENSG00000134871.17	69.7851	-1.48067	0.327792	-4.5171	6.26935e-06	0.000177983	1.6	2.16	0.65	0.47	COL4A2	chr13	protein_coding	collagen, type IV, alpha 2
ENSG00000096433.10	131.436	-1.57222	0.239758	-6.55751	5.47131e-11	3.76514e-09	2.45	2.15	0.59	0.69	ITPR3	chr6	protein_coding	inositol 1,4,5-trisphosphate receptor, type 3
ENSG00000121769.7	8.29398	0.425706	1.04813	0.406158	0.684627	1	0	2.15	1.41	1.16	FABP3	chr1	protein_coding	fatty acid binding protein 3, muscle and heart
ENSG00000204368.6	6.29402	-1.47033	1.16155	-1.26583	0.205572	1	0.26	2.15	0.55	0.19	RP11-552E4.3	chrX	processed_pseudogene	--
ENSG00000201316.1	2.10385	-1.91441	1.77558	-1.07819	0.28095	1	3.15	2.15	0	1.16	SNORA7	chr8	snoRNA	--
ENSG00000142949.16	89.2588	-1.66444	0.286439	-5.8108	6.21765e-09	3.10955e-07	1.83	2.15	0.45	0.59	PTPRF	chr1	protein_coding	protein tyrosine phosphatase, receptor type, F
ENSG00000172640.3	21.7745	0.438367	0.557389	0.786466	0.431594	0.776863	1.05	2.15	1.65	2.06	OR10AD1	chr12	protein_coding	olfactory receptor, family 10, subfamily AD, member 1
ENSG00000264341.1	0.340851	-2.87756	4.98439	-0.577313	0.563728	1	0	2.14	0	0	MIR4417	chr1	miRNA	microRNA 4417
ENSG00000265527.1	0.340851	-2.87756	4.98439	-0.577313	0.563728	1	0	2.14	0	0	MIR5690	chr6	miRNA	microRNA 5690
ENSG00000258181.1	4.40183	-0.33879	1.26426	-0.267976	0.788718	1	0	2.14	0.74	0.77	RP11-493L12.4	chr12	lincRNA	--
ENSG00000207980.1	0.340851	-2.87756	4.98439	-0.577313	0.563728	1	0	2.14	0	0	MIR23A	chr19	miRNA	microRNA 23a
ENSG00000269892.1	7.20774	-0.40982	0.969501	-0.422712	0.672505	1	0.69	2.14	1.06	0.77	RP4-761J14.10	chr12	lincRNA	--
ENSG00000147065.16	51.6897	-0.792026	0.351713	-2.25191	0.0243279	0.172096	1.68	2.14	0.82	1.02	MSN	chrX	protein_coding	moesin
ENSG00000105401.6	18.4596	-2.0489	0.585468	-3.4996	0.000465963	0.00792138	2.13	2.14	0.47	0.38	CDC37	chr19	protein_coding	cell division cycle 37
ENSG00000221412.1	1.11112	-0.740619	2.75576	-0.268753	0.78812	1	0	2.14	0.74	0.38	AC124861.2	chr2	miRNA	--
ENSG00000232325.4	17.0037	0.805886	0.633383	1.27235	0.203248	0.568037	1.04	2.14	2.27	2.49	AC093627.7	chr7	lincRNA	--
ENSG00000276639.1	0.906588	0.536607	3.8048	0.141034	0.887843	1	0	2.14	2.95	0	MIR7154	chr11	miRNA	microRNA 7154
ENSG00000271848.1	12.7343	-0.163231	0.693915	-0.235231	0.814029	0.944174	1.7	2.13	1.54	1.32	RP11-464F9.21	chr10	antisense	--
ENSG00000236953.1	7.89531	-0.0479417	0.888719	-0.0539447	0.956979	1	2.07	2.13	1.71	1.66	ZDHHC20-IT1	chr13	sense_intronic	ZDHHC20 intronic transcript 1
ENSG00000254880.1	12.1182	-0.263833	0.716545	-0.368202	0.712723	0.909032	3.11	2.13	1.93	1.63	PKNOX2-AS1	chr11	lincRNA	PKNOX2 antisense RNA 1 (head to head)
ENSG00000269519.1	0.828251	-2.2661	4.14533	-0.546664	0.58461	1	0	2.13	0	0.38	AC005176.1	chr19	processed_pseudogene	--
ENSG00000130254.11	42.4457	-1.68217	0.381127	-4.41367	1.01633e-05	0.000273202	2.3	2.13	0.61	0.53	SAFB2	chr19	protein_coding	scaffold attachment factor B2
ENSG00000225498.1	10.4567	-0.108819	0.856704	-0.127021	0.898924	1	1.24	2.13	0.66	1.99	AC002064.5	chr7	lincRNA	--
ENSG00000077150.17	47.3489	-1.3548	0.361428	-3.74847	0.000177919	0.00356749	1.75	2.13	0.67	0.6	NFKB2	chr10	protein_coding	nuclear factor of kappa light polypeptide gene enhancer in B-cells 2 (p49/p100)
ENSG00000119508.17	95.6074	-0.892661	0.262667	-3.39845	0.00067769	0.0106572	2.42	2.13	1.03	0.99	NR4A3	chr9	protein_coding	nuclear receptor subfamily 4, group A, member 3
ENSG00000030582.16	35.7714	-1.97213	0.447425	-4.40774	1.04456e-05	0.000279915	3.51	2.13	0.67	0.5	GRN	chr17	protein_coding	granulin
ENSG00000240006.1	2.28919	-2.14422	1.61055	-1.33136	0.183069	1	0.78	2.13	0.18	0.38	RP11-200A1.1	chr3	lincRNA	--
ENSG00000089639.10	43.2415	-0.638939	0.422079	-1.51379	0.130079	0.458019	1.29	2.12	1.14	0.7	GMIP	chr19	protein_coding	GEM interacting protein
ENSG00000280350.1	19.4083	-0.452176	0.546529	-0.82736	0.408033	0.764351	2	2.12	1.2	1.3	RP5-1065O2.4	chr20	lincRNA	--
ENSG00000142039.3	37.6561	-0.559144	0.451681	-1.23792	0.215747	0.585813	0.96	2.12	0.76	1.01	CCDC97	chr19	protein_coding	coiled-coil domain containing 97
ENSG00000254992.1	1.3634	-4.72781	3.00923	-1.5711	0.116158	1	0	2.12	0	0	RP11-215H18.5	chr11	processed_pseudogene	--
ENSG00000231057.3	35.5941	-0.00440733	0.415106	-0.0106174	0.991529	0.997139	2.35	2.12	1.63	2.04	RP11-122M14.1	chr1	antisense	--
ENSG00000196177.12	131.141	-0.198604	0.266632	-0.744861	0.456356	0.791385	3.4	2.12	1.88	2.04	ACADSB	chr10	protein_coding	acyl-CoA dehydrogenase, short/branched chain
ENSG00000248441.6	72.5411	-1.69826	0.311083	-5.45919	4.7831e-08	1.97809e-06	2.12	2.12	0.62	0.46	LINC01197	chr15	lincRNA	long intergenic non-protein coding RNA 1197
ENSG00000264139.1	0.340851	-2.87756	4.98439	-0.577313	0.563728	1	0	2.11	0	0	MIR3667	chr22	miRNA	microRNA 3667
ENSG00000197746.13	54.6812	-0.914352	0.391484	-2.33561	0.0195118	0.147711	3.64	2.11	0.95	1.54	PSAP	chr10	protein_coding	prosaposin
ENSG00000228153.1	5.34923	0.580482	1.20269	0.482652	0.629343	1	0	2.11	1.57	1.26	RP11-23I7.1	chr1	lincRNA	--
ENSG00000178394.4	27.1846	-0.850975	0.471509	-1.80479	0.0711076	0.326746	2.44	2.11	0.88	1.2	HTR1A	chr5	protein_coding	5-hydroxytryptamine (serotonin) receptor 1A, G protein-coupled
ENSG00000270585.1	10.1501	-1.13617	0.794609	-1.42985	0.152759	1	2.74	2.11	1.13	0.67	RP11-568G11.4	chr1	processed_pseudogene	--
ENSG00000146083.11	47.103	-1.36221	0.373586	-3.64631	0.000266029	0.00496396	1.65	2.11	0.52	0.7	RNF44	chr5	protein_coding	ring finger protein 44
ENSG00000253023.1	2.6116	0.0314917	1.46426	0.0215069	0.982841	1	6.17	2.11	4.36	2.27	RNU7-156P	chr5	snRNA	RNA, U7 small nuclear 156 pseudogene
ENSG00000073060.15	46.0661	-1.01515	0.376927	-2.69321	0.00707671	0.0709486	1.43	2.11	0.79	0.67	SCARB1	chr12	protein_coding	scavenger receptor class B, member 1
ENSG00000250127.1	22.585	-0.00964571	0.512054	-0.0188373	0.984971	0.994939	2.31	2.11	1.73	1.89	CTD-2117L12.1	chr5	lincRNA	--
ENSG00000233352.1	2.02793	-0.137345	1.71886	-0.0799048	0.936313	1	0	2.11	0.97	0.76	RP1-300I2.3	chr20	unprocessed_pseudogene	--
ENSG00000222489.1	0.681702	-3.71361	4.91279	-0.755907	0.449705	1	0	2.11	0	0	SNORA79	chr14	snoRNA	small nucleolar RNA, H/ACA box 79
ENSG00000265028.1	0.340851	-2.87756	4.98439	-0.577313	0.563728	1	0	2.11	0	0	MIR4792	chr3	miRNA	microRNA 4792
ENSG00000270640.1	2.85492	-0.939521	1.38356	-0.679059	0.4971	1	0.77	2.11	0.91	0.38	RP11-373D23.2	chr2	sense_intronic	--
ENSG00000180818.4	19.0175	-1.23972	0.600877	-2.06319	0.0390946	0.232889	1.06	2.1	0.69	0.43	HOXC10	chr12	protein_coding	homeobox C10
ENSG00000253920.1	1.3634	-4.72781	3.00923	-1.5711	0.116158	1	0	2.1	0	0	IGLV3-31	chr22	IG_V_pseudogene	immunoglobulin lambda variable 3-31 (pseudogene)
ENSG00000227014.5	10.5495	0.0462043	0.828378	0.0557768	0.95552	1	0.51	2.1	1.08	1.26	AC007285.6	chr7	antisense	--
ENSG00000274303.1	3.6215	-3.50659	1.52684	-2.29663	0.02164	1	3.06	2.1	0	0.38	7SK	chr11	misc_RNA	--
ENSG00000140564.10	52.0221	-1.24698	0.356649	-3.49639	0.000471599	0.00800137	1.61	2.1	0.74	0.57	FURIN	chr15	protein_coding	furin (paired basic amino acid cleaving enzyme)
ENSG00000132471.11	35.0444	-1.78998	0.438425	-4.08275	4.45063e-05	0.00104889	3.37	2.1	0.63	0.66	WBP2	chr17	protein_coding	WW domain binding protein 2
ENSG00000268618.1	2.77021	-2.4687	1.56362	-1.57884	0.114374	1	1.54	2.1	0.54	0	AC092316.1	chr19	antisense	--
ENSG00000239640.3	4.45161	0.422206	1.17077	0.360623	0.718381	1	0.77	2.1	1.45	1.89	RN7SL62P	chr1	misc_RNA	RNA, 7SL, cytoplasmic 62, pseudogene
ENSG00000232098.3	67.59	0.164875	0.305835	0.539099	0.589819	0.861587	2.2	2.1	1.98	2	CTD-2619J13.14	chr19	lincRNA	--
ENSG00000206597.1	0.823137	-2.2889	4.16866	-0.549072	0.582956	1	0	2.1	0.36	0	SNORA57	chr11	snoRNA	small nucleolar RNA, H/ACA box 57
ENSG00000251568.1	15.6428	0.051769	0.644499	0.0803245	0.935979	0.981621	1.02	2.1	1.26	1.51	ALG3P1	chr5	processed_pseudogene	ALG3, alpha-1,3- mannosyltransferase pseudogene 1
ENSG00000235924.1	1.70426	-5.01987	4.83703	-1.0378	0.299364	1	0	2.09	0	0	ZNRF2P3	chr10	processed_pseudogene	zinc and ring finger 2 pseudogene 3
ENSG00000206105.2	1.02255	-4.30289	3.826	-1.12464	0.260741	1	0	2.09	0	0	KRTAP20-4	chr21	protein_coding	keratin associated protein 20-4
ENSG00000108953.16	29.3826	-1.70002	0.480799	-3.53582	0.000406508	0.0070785	2.54	2.09	0.74	0.42	YWHAE	chr17	protein_coding	tyrosine 3-monooxygenase/tryptophan 5-monooxygenase activation protein, epsilon
ENSG00000002834.17	45.4532	-1.19429	0.381914	-3.12711	0.00176532	0.0238762	1.44	2.09	0.72	0.57	LASP1	chr17	protein_coding	LIM and SH3 protein 1
ENSG00000197114.11	24.5907	-1.57237	0.497958	-3.15764	0.00159052	0.0218907	1.96	2.09	0.49	0.64	ZGPAT	chr20	protein_coding	zinc finger, CCCH-type with G patch domain
ENSG00000261071.1	13.3683	-0.476027	0.719009	-0.66206	0.507933	0.822522	1.31	2.09	0.67	1.4	RP1-223E5.4	chr6	antisense	--
ENSG00000272564.1	7.10343	-0.782901	0.943289	-0.82997	0.406556	1	2.54	2.09	0.84	1.37	RP11-548P2.2	chr2	lincRNA	--
ENSG00000233449.1	9.14986	-1.68772	0.842643	-2.00289	0.045189	1	2.71	2.09	0.72	0.5	RP11-233E12.4	chr1	processed_pseudogene	--
ENSG00000236975.1	8.98793	0.757382	0.922456	0.82105	0.411618	1	0.38	2.09	1.62	2.06	RP5-1065P14.2	chr1	lincRNA	--
ENSG00000105321.12	18.5602	-2.07437	0.613726	-3.37996	0.000724977	0.0112976	1.2	2.09	0.26	0.4	CCDC9	chr19	protein_coding	coiled-coil domain containing 9
ENSG00000261795.1	50.1717	-1.1625	0.361601	-3.21486	0.00130508	0.0183737	2.92	2.09	1.01	0.82	RP11-90P13.1	chr7	lincRNA	--
ENSG00000112195.8	43.5708	-0.960694	0.36778	-2.61214	0.00899765	0.084773	1.93	2.08	0.88	0.83	TREML2	chr6	protein_coding	triggering receptor expressed on myeloid cells-like 2
ENSG00000257794.1	7.70101	0.144736	0.907254	0.159532	0.87325	1	2.43	2.08	2.01	2.09	RP11-125N22.4	chr12	processed_pseudogene	--
ENSG00000199135.1	0.628834	-0.435175	4.75388	-0.091541	0.927063	1	0	2.08	0.72	0.75	MIR101-1	chr1	miRNA	microRNA 101-1
ENSG00000278134.1	7.94433	-0.199722	0.894199	-0.223353	0.823261	1	1.14	2.08	1.16	1.21	RP11-12A20.4	chr9	unprocessed_pseudogene	--
ENSG00000276814.1	11.757	-0.294127	0.787865	-0.373322	0.708909	0.907175	0.93	2.08	0.66	1.43	RP1-228P16.8	chr12	lincRNA	--
ENSG00000017483.14	43.0841	-0.766689	0.371291	-2.06493	0.0389298	0.232229	1.88	2.08	0.9	1.03	SLC38A5	chrX	protein_coding	solute carrier family 38, member 5
ENSG00000267612.1	5.8099	-0.380786	1.08702	-0.350304	0.72611	1	0.38	2.08	0.81	0.84	CTD-3116E22.7	chr19	lincRNA	--
ENSG00000269936.3	41.6277	-0.62906	0.379154	-1.65911	0.097093	0.393591	2.51	2.08	1.14	1.3	RP11-394O4.5	chr5	lincRNA	--
ENSG00000272362.1	7.70865	0.315834	0.955279	0.330619	0.740932	1	0.87	2.08	1.12	2.03	RP4-781K5.9	chr1	lincRNA	--
ENSG00000089351.14	39.5115	-0.558768	0.421952	-1.32424	0.185422	0.543811	1.18	2.08	0.8	1.07	GRAMD1A	chr19	protein_coding	GRAM domain containing 1A
ENSG00000241985.1	2.04511	-5.28099	4.82843	-1.09373	0.274074	1	0	2.08	0	0	WWTR1-IT1	chr3	sense_intronic	WWTR1 intronic transcript 1
ENSG00000184897.5	20.5316	-1.15741	0.536668	-2.15666	0.031032	0.200403	2.27	2.07	0.71	0.89	H1FX	chr3	protein_coding	H1 histone family, member X
ENSG00000253019.1	0.681702	-3.71361	4.91279	-0.755907	0.449705	1	0	2.07	0	0	RN7SKP35	chr4	misc_RNA	RNA, 7SK small nuclear pseudogene 35
ENSG00000251916.1	2.09873	-1.92229	1.66092	-1.15737	0.247123	1	3.02	2.07	0.36	0.74	RNU1-61P	chr6	snRNA	RNA, U1 small nuclear 61, pseudogene
ENSG00000104853.15	43.2435	-1.35709	0.378416	-3.58623	0.000335498	0.00603756	2.58	2.07	0.8	0.69	CLPTM1	chr19	protein_coding	cleft lip and palate associated transmembrane protein 1
ENSG00000267139.1	7.65578	0.567126	0.960367	0.590531	0.554835	1	1.01	2.07	1.43	2.48	AC005262.3	chr19	antisense	--
ENSG00000250869.2	18.825	-0.467055	0.61233	-0.762751	0.445612	0.784424	0.79	2.07	1.02	0.74	RP11-453N18.1	chr8	unprocessed_pseudogene	--
ENSG00000165802.19	53.8777	-1.40336	0.355141	-3.95155	7.76452e-05	0.00171698	1.65	2.07	0.49	0.68	NSMF	chr9	protein_coding	NMDA receptor synaptonuclear signaling and neuronal migration factor
ENSG00000143569.18	75.7628	-1.0075	0.293618	-3.43131	0.000600664	0.00965779	2.49	2.07	0.87	1	UBAP2L	chr1	protein_coding	ubiquitin associated protein 2-like
ENSG00000143198.12	34.9068	-0.398143	0.450356	-0.884063	0.376662	0.738175	2.26	2.07	0.97	1.75	MGST3	chr1	protein_coding	microsomal glutathione S-transferase 3
ENSG00000206760.1	2.24017	-1.51033	1.55351	-0.972207	0.330948	1	3.02	2.07	0.71	0.74	SNORA6	chr3	snoRNA	small nucleolar RNA, H/ACA box 6
ENSG00000229370.1	6.12093	-0.454737	1.01161	-0.449517	0.653059	1	1.5	2.06	0.83	1.36	AC092635.1	chr2	lincRNA	--
ENSG00000200161.1	2.13752	-2.73913	1.83211	-1.49507	0.134897	1	0.75	2.06	0.36	0	RN7SKP145	chr5	misc_RNA	RNA, 7SK small nuclear pseudogene 145
ENSG00000266144.1	0.340851	-2.87756	4.98439	-0.577313	0.563728	1	0	2.06	0	0	MIR4654	chr1	miRNA	microRNA 4654
ENSG00000244436.2	2.0808	-1.02084	1.71516	-0.595185	0.55172	1	0	2.06	0.53	0.37	RP11-428G5.1	chr12	processed_pseudogene	--
ENSG00000253637.1	2.92187	-2.04361	1.38764	-1.47272	0.140825	1	1.5	2.06	0.35	0.37	IGLVV-58	chr22	IG_V_pseudogene	immunoglobulin lambda variable (V)-58 (pseudogene)
ENSG00000225903.1	6.23111	0.70553	1.0343	0.682131	0.495156	1	1.5	2.06	2.48	2.4	RP1-144F13.3	chr1	antisense	--
ENSG00000254979.5	3.50731	-2.81381	4.05924	-0.693187	0.488192	1	0	2.06	0	0.25	RP11-872D17.8	chr11	protein_coding	--
ENSG00000232415.1	3.52766	-1.14338	1.41298	-0.809196	0.418403	1	0	2.06	0.61	0.21	CTB-51J22.1	chr7	antisense	--
ENSG00000178719.16	23.7708	-2.05314	0.522394	-3.93025	8.48575e-05	0.00185619	2.43	2.06	0.52	0.37	GRINA	chr8	protein_coding	glutamate receptor, ionotropic, N-methyl D-aspartate-associated protein 1 (glutamate binding)
ENSG00000267214.1	3.69851	-1.18969	1.28521	-0.925685	0.35461	1	0.5	2.06	0.24	0.74	CTC-265F19.3	chr19	antisense	--
ENSG00000265657.1	0.633947	-0.411589	4.87719	-0.0843906	0.932746	1	0	2.06	0	1.48	MIR3151	chr8	miRNA	microRNA 3151
ENSG00000063169.10	67.3298	-1.46761	0.318093	-4.61377	3.95438e-06	0.000116492	1.68	2.05	0.63	0.5	GLTSCR1	chr19	protein_coding	glioma tumor suppressor candidate region gene 1
ENSG00000279064.1	6.78914	1.09134	1.11781	0.976322	0.328905	1	0	2.05	2.12	1.84	CH507-39O4.2	chr21	lincRNA	--
ENSG00000260670.1	45.2561	-0.827295	0.366229	-2.25896	0.0238861	0.170372	2.45	2.05	1.12	0.96	RP11-447M4.1	chr3	lincRNA	--
ENSG00000225559.1	6.05909	-0.0395148	1.02855	-0.0384179	0.969354	1	1	2.05	1.06	1.47	AC083867.4	chr7	lincRNA	--
ENSG00000222744.1	1.50484	-3.30631	2.6165	-1.26364	0.206359	1	0	2.05	0.18	0	RN7SKP166	chr12	misc_RNA	RNA, 7SK small nuclear pseudogene 166
ENSG00000161202.17	61.2235	-0.953428	0.328048	-2.90636	0.00365657	0.0426782	1.48	2.05	0.79	0.74	DVL3	chr3	protein_coding	dishevelled segment polarity protein 3
ENSG00000279140.1	1.50995	-3.29281	2.6115	-1.26089	0.207349	1	0	2.05	0	0.18	RP11-477I4.4	chr14	TEC	--
ENSG00000255010.1	4.40442	-0.673015	1.14561	-0.587471	0.556887	1	1.19	2.04	1.13	0.59	RP11-113K21.3	chr11	processed_pseudogene	--
ENSG00000227937.1	6.68029	-0.275735	0.972974	-0.283395	0.776874	1	2.39	2.04	1.83	1.17	MTND2P30	chr1	processed_pseudogene	MT-ND2 pseudogene 30
ENSG00000112473.16	24.1739	-1.21651	0.536231	-2.26864	0.0232904	0.167093	1.11	2.04	0.44	0.71	SLC39A7	chr6	protein_coding	solute carrier family 39 (zinc transporter), member 7
ENSG00000163874.8	30.9552	-1.71624	0.471233	-3.64203	0.000270498	0.00503641	2.04	2.04	0.36	0.67	ZC3H12A	chr1	protein_coding	zinc finger CCCH-type containing 12A
ENSG00000182195.7	14.7858	-0.515291	0.670495	-0.768523	0.442176	0.782047	0.83	2.04	0.82	0.89	LDOC1	chrX	protein_coding	leucine zipper, down-regulated in cancer 1
ENSG00000278233.1	1.6642	-4.96127	2.35741	-2.10454	0.0353313	1	2.98	2.04	0	0	RNA5-8S5	chr21	rRNA	RNA, 5.8S ribosomal 5
ENSG00000149115.13	77.8376	-0.971327	0.284525	-3.41386	0.000640501	0.0101653	1.89	2.04	0.82	0.84	TNKS1BP1	chr11	protein_coding	tankyrase 1 binding protein 1, 182kDa
ENSG00000175826.11	21.7995	-2.26907	0.55012	-4.12468	3.71243e-05	0.000889534	1.99	2.04	0.29	0.41	CTDNEP1	chr17	protein_coding	CTD nuclear envelope phosphatase 1
ENSG00000278337.1	0.828251	-2.2661	4.14533	-0.546664	0.58461	1	0	2.04	0	0.37	RP11-408E5.8	chr13	unprocessed_pseudogene	--
ENSG00000198788.8	123.007	0.0329983	0.309384	0.106658	0.91506	0.976445	3.81	2.03	2.76	2.09	MUC2	chr11	processed_transcript	mucin 2, oligomeric mucus/gel-forming
ENSG00000230271.1	13.9825	0.161724	0.674333	0.239828	0.810464	0.942746	2.96	2.03	2.53	2	RP11-548K12.5	chr7	unprocessed_pseudogene	--
ENSG00000186977.2	5.74823	-1.21099	1.04902	-1.1544	0.248338	1	1.98	2.03	0.47	0.97	KRTAP19-5	chr21	protein_coding	keratin associated protein 19-5
ENSG00000136997.14	27.0044	-0.857732	0.555691	-1.54354	0.122699	0.445529	0.61	2.03	0.65	0.6	MYC	chr8	protein_coding	v-myc avian myelocytomatosis viral oncogene homolog
ENSG00000252989.1	0.765154	0.124903	4.46758	0.0279576	0.977696	1	0	2.03	2.1	0	SNORA31	chr3	snoRNA	small nucleolar RNA, H/ACA box 31
ENSG00000172771.11	34.0119	-0.159072	0.416315	-0.382095	0.702391	0.904486	1.8	2.03	1.45	1.41	EFCAB12	chr3	protein_coding	EF-hand calcium binding domain 12
ENSG00000136807.11	32.3253	-0.316089	0.438163	-0.721397	0.470665	0.799494	1.3	2.03	1.11	1.14	CDK9	chr9	protein_coding	cyclin-dependent kinase 9
ENSG00000137337.14	126.874	-0.266388	0.255804	-1.04138	0.2977	0.668716	2.08	2.03	1.62	1.21	MDC1	chr6	protein_coding	mediator of DNA-damage checkpoint 1
ENSG00000173039.18	41.7601	-0.998261	0.38253	-2.60963	0.00906407	0.0851192	1.75	2.03	0.7	0.88	RELA	chr11	protein_coding	v-rel avian reticuloendotheliosis viral oncogene homolog A
ENSG00000100316.15	11.702	-2.06818	0.857448	-2.41202	0.0158644	0.126709	0.93	2.02	0.48	0.11	RPL3	chr22	protein_coding	ribosomal protein L3
ENSG00000137166.14	66.0044	-0.825915	0.333754	-2.47462	0.0133379	0.112814	1.23	2.02	0.77	0.77	FOXP4	chr6	protein_coding	forkhead box P4
ENSG00000235493.1	14.0556	0.505412	0.685583	0.737201	0.461	0.793888	1.07	2.02	1.96	1.78	AC092415.1	chr3	lincRNA	--
ENSG00000125354.22	62.5667	-1.64048	0.321675	-5.0998	3.40021e-07	1.19382e-05	1.8	2.02	0.55	0.47	2019-09-06	chrX	protein_coding	septin 6
ENSG00000199975.1	4.67022	-0.0353012	1.17191	-0.0301228	0.975969	1	1.48	2.02	0.7	2.18	RN7SKP243	chr11	misc_RNA	RNA, 7SK small nuclear pseudogene 243
ENSG00000111057.10	20.6791	-1.49958	0.593202	-2.52794	0.0114734	0.101121	1.48	2.02	0.72	0.31	KRT18	chr12	protein_coding	keratin 18, type I
ENSG00000260406.1	3.33847	-0.757364	1.37455	-0.550991	0.58164	1	0	2.02	0.58	0.48	RP11-402F9.3	chr15	antisense	--
ENSG00000110400.10	73.3599	-0.748573	0.322794	-2.31904	0.0203926	0.152272	1.35	2.02	0.94	0.73	PVRL1	chr11	protein_coding	poliovirus receptor-related 1 (herpesvirus entry mediator C)
ENSG00000019144.16	88.5135	-1.55172	0.303685	-5.10964	3.22768e-07	1.15685e-05	3.19	2.02	0.7	0.75	PHLDB1	chr11	protein_coding	pleckstrin homology-like domain, family B, member 1
ENSG00000265690.7	20.2543	-0.2422	0.543217	-0.445862	0.655697	0.885902	1.39	2.02	1.21	1.22	RP11-5A19.5	chr16	protein_coding	--
ENSG00000020129.15	47.4235	-0.930045	0.364562	-2.55113	0.0107375	0.0960125	1.53	2.02	0.71	0.85	NCDN	chr1	protein_coding	neurochondrin
ENSG00000116898.11	12.3234	-1.35307	0.721801	-1.87457	0.0608514	0.296905	2.04	2.02	0.48	0.84	MRPS15	chr1	protein_coding	mitochondrial ribosomal protein S15
ENSG00000256721.1	8.03173	-0.508818	0.942281	-0.539986	0.589207	1	1.47	2.01	0.52	1.53	CACNA1C-IT3	chr12	sense_intronic	CACNA1C intronic transcript 3
ENSG00000223387.6	60.6045	0.0407013	0.322602	0.126166	0.899601	0.972785	1.75	2.01	1.53	1.69	RP11-408H1.3	chr3	lincRNA	--
ENSG00000185883.10	15.996	-3.47829	2.01699	-1.72449	0.0846191	0.364519	2.35	2.01	0	0.33	ATP6V0C	chr16	protein_coding	ATPase, H+ transporting, lysosomal 16kDa, V0 subunit c
ENSG00000214433.4	13.4626	0.554665	0.713186	0.777729	0.436729	0.779731	1.17	2.01	1.59	2.38	GOLGA2P8	chr15	transcribed_unprocessed_pseudogene	golgin A2 pseudogene 8
ENSG00000254662.1	2.53579	-0.237197	4.12774	-0.057464	0.954176	1	0	2.01	0	1.44	RP11-872D17.4	chr11	antisense	--
ENSG00000099625.12	45.1454	-2.72869	0.40095	-6.80557	1.00649e-11	7.66179e-10	2.15	2.01	0.22	0.3	C19orf26	chr19	protein_coding	chromosome 19 open reading frame 26
ENSG00000261714.2	4.34385	0.0628454	1.2609	0.0498417	0.960249	1	0	2.01	1.04	0.84	CTD-2562G15.2	chr15	processed_pseudogene	--
ENSG00000145850.8	24.8667	-0.405961	0.492944	-0.823543	0.410199	0.765156	2.2	2.01	1.11	1.51	TIMD4	chr5	protein_coding	T-cell immunoglobulin and mucin domain containing 4
ENSG00000179407.3	76.2877	0.561275	0.309668	1.81251	0.069908	0.323653	1.88	2.01	2.67	2.09	DNAJB8	chr3	protein_coding	DnaJ (Hsp40) homolog, subfamily B, member 8
ENSG00000204628.11	16.2505	-2.07175	0.646485	-3.20464	0.00135231	0.0189456	1.22	2	0.37	0.27	GNB2L1	chr5	protein_coding	guanine nucleotide binding protein (G protein), beta polypeptide 2-like 1
ENSG00000264921.1	0.973536	-2.52664	3.23162	-0.781848	0.434304	1	2.92	2	0.69	0	AC106771.1	chr5	miRNA	--
ENSG00000252879.1	0.681702	-3.71361	4.91279	-0.755907	0.449705	1	0	2	0	0	RN7SKP98	chr1	misc_RNA	RNA, 7SK small nuclear pseudogene 98
ENSG00000244076.1	1.11112	-0.740619	2.75576	-0.268753	0.78812	1	0	2	0.69	0.36	CTC-512J14.1	chr5	processed_pseudogene	--
ENSG00000204673.10	56.7191	-2.05135	0.349368	-5.87159	4.31643e-09	2.21541e-07	1.74	2	0.43	0.32	AKT1S1	chr19	protein_coding	AKT1 substrate 1 (proline-rich)
ENSG00000281838.1	0.340851	-2.87756	4.98439	-0.577313	0.563728	1	0	2	0	0	AC017028.12	chr2	miRNA	--
ENSG00000212899.2	8.04638	-1.57191	0.925266	-1.69887	0.0893428	1	1.94	2	0.31	0.8	KRTAP3-3	chr17	protein_coding	keratin associated protein 3-3
ENSG00000263705.1	0.340851	-2.87756	4.98439	-0.577313	0.563728	1	0	2	0	0	MIR5689	chr6	miRNA	microRNA 5689
ENSG00000257900.2	5.62071	-0.138836	1.09892	-0.126339	0.899464	1	0.42	2	0.79	1.13	RP11-454K7.1	chr14	lincRNA	--
ENSG00000222982.1	1.94448	-1.32122	1.84445	-0.716319	0.473794	1	0	2	0.17	0.54	RN7SKP216	chr12	misc_RNA	RNA, 7SK small nuclear pseudogene 216
ENSG00000254824.1	0.487399	-1.41651	4.98125	-0.28437	0.776127	1	0	2	0	0.72	RP11-37O16.8	chr11	processed_pseudogene	--
ENSG00000279704.1	2.91417	-1.32549	1.49394	-0.887244	0.374947	1	0	2	0.23	0.48	RP13-895J2.9	chr12	TEC	--
ENSG00000264764.1	0.340851	-2.87756	4.98439	-0.577313	0.563728	1	0	2	0	0	MIR4772	chr2	miRNA	microRNA 4772
ENSG00000278783.1	1.49789	1.5457	2.28427	0.676672	0.498614	1	0	2	2.07	3.59	MIR6071	chr2	miRNA	microRNA 6071
ENSG00000168126.3	8.01437	-1.2254	0.919479	-1.33271	0.182626	1	0.73	2	0.46	0.54	OR2W6P	chr6	unprocessed_pseudogene	olfactory receptor, family 2, subfamily W, member 6 pseudogene
ENSG00000127616.17	71.0795	-1.86085	0.30607	-6.07983	1.2031e-09	6.63399e-08	1.78	2	0.45	0.41	SMARCA4	chr19	protein_coding	SWI/SNF related, matrix associated, actin dependent regulator of chromatin, subfamily a, member 4
ENSG00000260549.1	0.340851	-2.87756	4.98439	-0.577313	0.563728	1	0	2	0	0	MT1L	chr16	unitary_pseudogene	metallothionein 1L (gene/pseudogene)
ENSG00000235572.1	3.12883	-0.353885	1.46784	-0.241091	0.809484	1	0	2	1.1	0.29	RP11-555H7.2	chr9	lincRNA	--
ENSG00000235942.2	7.98255	0.486577	0.971407	0.500899	0.616442	1	0.36	1.99	1.2	1.7	LCE6A	chr1	protein_coding	late cornified envelope 6A
ENSG00000228124.1	2.90905	-1.33333	1.47577	-0.903476	0.366273	1	0	1.99	0.34	0.36	RP1-122O8.7	chr6	antisense	--
ENSG00000182379.9	16.2079	-1.90468	0.632972	-3.0091	0.00262023	0.0324773	1.26	1.99	0.36	0.37	NXPH4	chr12	protein_coding	neurexophilin 4
ENSG00000272634.1	11.4599	0.0318352	0.770058	0.0413413	0.967024	0.989454	0.73	1.99	1.26	1.13	OR51F5P	chr11	unprocessed_pseudogene	olfactory receptor, family 51, subfamily F, member 5 pseudogene
ENSG00000275888.1	6.06477	-1.19873	1.02466	-1.16988	0.242049	1	1.09	1.99	0.68	0.45	RP13-516M14.10	chr17	antisense	--
ENSG00000273948.1	0.828251	-2.2661	4.14533	-0.546664	0.58461	1	0	1.99	0	0.36	SMCR2_1	chr17	misc_RNA	--
ENSG00000254695.1	3.11744	-2.18781	1.42577	-1.53447	0.124914	1	0.48	1.99	0.11	0.36	RP11-396O20.1	chr11	lincRNA	--
ENSG00000236863.2	9.20402	0.369896	0.83907	0.44084	0.659329	1	1.94	1.99	1.83	2.38	RPL23AP23	chr1	processed_pseudogene	ribosomal protein L23a pseudogene 23
ENSG00000139579.12	14.5817	-0.671619	0.788677	-0.851577	0.394449	0.751805	0.25	1.99	0.59	0.62	NABP2	chr12	protein_coding	nucleic acid binding protein 2
ENSG00000224664.2	2.36879	-0.54495	1.57722	-0.345512	0.72971	1	0	1.98	0.68	0.53	RPL36AP53	chrX	processed_pseudogene	ribosomal protein L36a pseudogene 53
ENSG00000279255.1	26.912	0.610843	0.534283	1.14329	0.252917	0.62494	1.45	1.98	1.52	2.89	LA16c-380A1.2	chr16	TEC	--
ENSG00000231302.1	3.23273	0.330658	1.37659	0.2402	0.810175	1	0	1.98	1.2	1.07	RPL36P2	chr20	processed_pseudogene	ribosomal protein L36 pseudogene 2
ENSG00000207991.1	0.487399	-1.41651	4.98125	-0.28437	0.776127	1	0	1.98	0	0.71	MIR601	chr9	miRNA	microRNA 601
ENSG00000281218.1	0.340851	-2.87756	4.98439	-0.577313	0.563728	1	0	1.98	0	0	AL080286.1	chr1	miRNA	--
ENSG00000103168.16	46.8635	-1.22023	0.356859	-3.41935	0.000627699	0.0100362	1.85	1.98	0.7	0.67	TAF1C	chr16	protein_coding	TATA box binding protein (TBP)-associated factor, RNA polymerase I, C, 110kDa
ENSG00000230826.1	10.5521	-0.084272	0.773768	-0.108911	0.913273	1	1.16	1.98	1.3	1.21	RP11-417B4.2	chr9	antisense	--
ENSG00000233645.1	4.46752	-1.10948	1.13245	-0.979716	0.327226	1	0.96	1.97	0.56	0.59	RP11-431K24.4	chr1	lincRNA	--
ENSG00000224810.1	46.6859	0.0117957	0.36488	0.0323276	0.974211	0.991542	2.41	1.97	1.68	1.94	RP11-538D16.2	chr1	lincRNA	--
ENSG00000255335.1	8.21813	0.482426	0.991141	0.486738	0.626444	1	0.82	1.97	2.52	0.81	RP11-358H18.2	chr11	antisense	--
ENSG00000253470.1	4.60637	-0.623403	1.27875	-0.487508	0.625898	1	0	1.97	0.42	0.71	RP11-697B24.1	chr8	lincRNA	--
ENSG00000269834.5	16.3181	-0.120214	0.618928	-0.194229	0.845996	0.954144	1.08	1.97	1.19	1.19	ZNF528-AS1	chr19	processed_transcript	ZNF528 antisense RNA 1
ENSG00000266535.1	4.24775	-1.97627	1.38094	-1.43111	0.152399	1	0.82	1.96	0	0.6	RP11-40A13.1	chr17	antisense	--
ENSG00000248949.1	6.39483	-0.200779	1.00347	-0.200084	0.841415	1	0.82	1.96	0.96	1.1	RP11-661C8.2	chr5	lincRNA	--
ENSG00000180535.3	8.27864	0.424795	1.07035	0.396874	0.691461	1	0	1.96	1.48	0.84	BHLHA15	chr7	protein_coding	basic helix-loop-helix family, member a15
ENSG00000137818.11	9.2122	-2.82866	0.912787	-3.09892	0.00194227	1	1.14	1.96	0.18	0.19	RPLP1	chr15	protein_coding	ribosomal protein, large, P1
ENSG00000198563.13	20.1044	-1.60774	0.595088	-2.70169	0.00689889	0.0695712	1.27	1.96	0.6	0.29	DDX39B	chr6	protein_coding	DEAD (Asp-Glu-Ala-Asp) box polypeptide 39B
ENSG00000182087.12	23.5487	-1.90573	0.552577	-3.44881	0.000563071	0.00917337	0.92	1.95	0.31	0.34	TMEM259	chr19	protein_coding	transmembrane protein 259
ENSG00000207994.1	0.340851	-2.87756	4.98439	-0.577313	0.563728	1	0	1.95	0	0	MIR100	chr11	miRNA	microRNA 100
ENSG00000063244.12	38.5516	-1.72365	0.415564	-4.14775	3.35762e-05	0.000815883	2.55	1.95	0.66	0.46	U2AF2	chr19	protein_coding	U2 small nuclear RNA auxiliary factor 2
ENSG00000230955.1	4.38792	-2.03733	1.18675	-1.71672	0.0860298	1	1.42	1.95	0.22	0.47	RP11-109P14.10	chr1	antisense	--
ENSG00000226414.1	13.2588	-2.03147	0.700969	-2.89809	0.00375445	0.0434084	2.44	1.95	0.43	0.45	RP11-375A20.1	chrX	processed_pseudogene	--
ENSG00000175121.11	12.1073	-0.660647	0.731249	-0.90345	0.366287	0.731384	1.31	1.95	1.08	0.64	WFDC5	chr20	protein_coding	WAP four-disulfide core domain 5
ENSG00000262165.1	5.53842	0.303257	1.20979	0.250669	0.80207	1	0	1.95	1.34	0.8	RP11-81A22.5	chr17	lincRNA	--
ENSG00000260259.1	11.841	0.875825	0.790332	1.10817	0.267787	0.641032	0.63	1.95	1.79	2.33	RP11-368I7.4	chr16	lincRNA	--
ENSG00000182545.6	17.4763	0.346168	0.6196	0.558697	0.576369	0.854373	0.95	1.95	1.79	1.36	RNASE10	chr14	protein_coding	ribonuclease, RNase A family, 10 (non-active)
ENSG00000275077.1	0.340851	-2.87756	4.98439	-0.577313	0.563728	1	0	1.95	0	0	AC012363.1	chr2	miRNA	--
ENSG00000267565.1	4.41465	-0.667906	1.12588	-0.593232	0.553026	1	1.13	1.94	0.8	0.83	CTC-559E9.8	chr19	antisense	--
ENSG00000239467.5	6.53551	-0.810826	1.18822	-0.682384	0.494996	1	0	1.94	0.5	0.46	AC007405.6	chr2	lincRNA	--
ENSG00000183560.8	12.1105	-0.151885	0.709875	-0.21396	0.830578	0.947438	1.7	1.94	1.4	1.32	IZUMO1R	chr11	protein_coding	IZUMO1 receptor, JUNO
ENSG00000161091.12	30.4719	-1.55758	0.470468	-3.31071	0.000930609	0.0138257	1.78	1.94	0.67	0.38	MFSD12	chr19	protein_coding	major facilitator superfamily domain containing 12
ENSG00000061273.17	60.894	-1.17744	0.322653	-3.64926	0.000262998	0.00492877	2.47	1.94	0.8	0.8	HDAC7	chr12	protein_coding	histone deacetylase 7
ENSG00000232752.1	4.02529	-1.15408	1.32783	-0.869152	0.384764	1	0	1.94	0.33	0.44	RP5-837O21.5	chr1	unprocessed_pseudogene	--
ENSG00000273483.1	6.99541	0.563305	1.24518	0.45239	0.650988	1	0	1.94	2.09	0.44	RP4-671G15.2	chr1	antisense	--
ENSG00000255666.5	5.23905	-0.737656	1.13078	-0.65234	0.514182	1	0.35	1.94	0.5	0.7	RP11-867G2.6	chr11	lincRNA	--
ENSG00000280710.2	5.86536	-0.965915	1.03526	-0.933014	0.350813	1	1.21	1.94	0.86	0.5	RP11-214F16.8	chr13	lincRNA	--
ENSG00000249649.1	2.639	-3.03082	1.66295	-1.82256	0.0683706	1	1.42	1.94	0	0.35	MRPS33P2	chr4	processed_pseudogene	mitochondrial ribosomal protein S33 pseudogene 2
ENSG00000100058.12	33.4041	0.192525	0.42451	0.453523	0.650172	0.885538	1.76	1.93	1.72	1.79	CRYBB2P1	chr22	transcribed_unprocessed_pseudogene	crystallin, beta B2 pseudogene 1
ENSG00000256944.1	3.87691	0.235551	1.32124	0.17828	0.858503	1	0	1.93	0.66	1.38	RP11-881M11.1	chr11	antisense	--
ENSG00000265450.1	0.340851	-2.87756	4.98439	-0.577313	0.563728	1	0	1.93	0	0	MIR4502	chr13	miRNA	microRNA 4502
ENSG00000224322.1	3.24991	-1.55007	1.43375	-1.08113	0.279638	1	0	1.93	0.28	0.3	AC004009.3	chr7	lincRNA	--
ENSG00000199960.1	0.340851	-2.87756	4.98439	-0.577313	0.563728	1	0	1.93	0	0	SNORD115-14	chr15	snoRNA	small nucleolar RNA, C/D box 115-14
ENSG00000243094.1	4.55608	-0.554041	1.11532	-0.496757	0.619361	1	1.13	1.93	0.93	0.83	RP11-1084A12.1	chr15	processed_pseudogene	--
ENSG00000253858.1	4.24506	-0.448822	1.3083	-0.343058	0.731555	1	0	1.93	0.85	0.4	CTB-147C13.1	chr5	antisense	--
ENSG00000257657.2	4.97269	0.0185178	1.22769	0.0150835	0.987966	1	0	1.93	0.95	0.79	RP11-352M15.1	chr12	lincRNA	--
ENSG00000199361.1	1.26789	-0.292647	2.81519	-0.103953	0.917207	1	0	1.93	0	1.38	RNU1-150P	chr5	snRNA	RNA, U1 small nuclear 150, pseudogene
ENSG00000199833.1	0.340851	-2.87756	4.98439	-0.577313	0.563728	1	0	1.93	0	0	SNORD115-21	chr15	snoRNA	small nucleolar RNA, C/D box 115-21
ENSG00000277573.1	0.340851	-2.87756	4.98439	-0.577313	0.563728	1	0	1.93	0	0	AC245407.1	chr1	miRNA	--
ENSG00000220154.2	1.93937	-1.33325	1.80825	-0.737316	0.46093	1	0	1.93	0.33	0.35	RP11-46B11.2	chr6	processed_pseudogene	--
ENSG00000272432.1	2.75228	-1.54391	4.05917	-0.380351	0.703685	1	0	1.93	0.55	0	RP3-465N24.6	chr1	lincRNA	--
ENSG00000177409.11	89.6211	-0.979753	0.282786	-3.46465	0.000530931	0.00876597	1.92	1.93	0.92	0.69	SAMD9L	chr7	protein_coding	sterile alpha motif domain containing 9-like
ENSG00000231189.1	15.7881	-0.133613	0.627834	-0.212816	0.831471	0.947695	2.82	1.93	2	1.53	AC013448.1	chr2	lincRNA	--
ENSG00000224194.1	8.82747	0.0284397	0.850775	0.033428	0.973333	1	1.61	1.93	1.23	1.78	AC008278.3	chr2	antisense	--
ENSG00000257359.1	4.37895	-1.77861	1.17778	-1.51015	0.131006	1	0.8	1.92	0.28	0.39	RP11-780K2.1	chr12	antisense	--
ENSG00000254884.1	3.72525	0.130377	1.31255	0.099331	0.920875	1	0	1.92	0.79	1.1	PRR13P2	chr11	processed_pseudogene	proline rich 13 pseudogene 2
ENSG00000242993.1	3.4991	-0.815311	1.26985	-0.642054	0.520838	1	0.56	1.92	0.4	0.83	RP11-697H10.1	chr11	processed_pseudogene	--
ENSG00000237641.1	7.84756	0.196129	0.901093	0.217656	0.827697	1	2.24	1.92	1.85	2.07	RP11-690I21.1	chr2	processed_pseudogene	--
ENSG00000065526.10	155.105	-0.531469	0.230824	-2.30249	0.0213078	0.157195	1.53	1.92	0.93	1.06	SPEN	chr1	protein_coding	spen family transcriptional repressor
ENSG00000266106.1	8.94971	0.141305	0.848964	0.166445	0.867807	1	1.05	1.92	1.4	1.38	RP11-647F2.2	chr17	antisense	--
ENSG00000250697.1	10.742	0.466932	0.821947	0.568081	0.56998	1	0.56	1.92	1.26	1.73	CTD-2066L21.3	chr5	lincRNA	--
ENSG00000139613.11	57.0996	-1.18767	0.33425	-3.55324	0.00038052	0.00673504	2.11	1.92	0.82	0.64	SMARCC2	chr12	protein_coding	SWI/SNF related, matrix associated, actin dependent regulator of chromatin, subfamily c, member 2
ENSG00000231346.5	17.6524	-0.046785	0.583765	-0.0801435	0.936123	0.981621	2.33	1.92	1.54	1.83	LINC01160	chr1	lincRNA	long intergenic non-protein coding RNA 1160
ENSG00000275023.4	111.693	-1.24262	0.262715	-4.72991	2.24618e-06	6.97531e-05	1.95	1.92	0.57	0.78	MLLT6	chr17	protein_coding	myeloid/lymphoid or mixed-lineage leukemia (trithorax homolog, Drosophila); translocated to, 6
ENSG00000254560.5	12.6521	-0.288947	0.706002	-0.409272	0.68234	0.896242	1.08	1.92	0.96	1.11	BBOX1-AS1	chr11	antisense	BBOX1 antisense RNA 1
ENSG00000265490.1	4.23811	0.941299	1.28148	0.734541	0.462619	1	0	1.92	1.82	1.55	RP11-806L2.6	chr18	antisense	--
ENSG00000106991.13	39.6872	-0.72435	0.416937	-1.73731	0.0823322	0.358515	1.41	1.92	1.03	0.66	ENG	chr9	protein_coding	endoglin
ENSG00000201616.1	0.823137	-2.2889	4.16866	-0.549072	0.582956	1	0	1.92	0.33	0	RNU1-91P	chr11	snRNA	RNA, U1 small nuclear 91, pseudogene
ENSG00000249746.1	5.31865	-0.163975	1.21503	-0.134956	0.892647	1	0	1.92	0.74	0.77	RP11-254I22.3	chr5	lincRNA	--
ENSG00000278745.1	5.55964	1.25498	1.14086	1.10002	0.271322	1	2.8	1.92	3.96	5.16	RP1-229K20.9	chr6	processed_pseudogene	--
ENSG00000153443.12	41.3763	-1.56374	0.404074	-3.86994	0.000108861	0.00232363	2.59	1.92	0.51	0.74	UBALD1	chr16	protein_coding	UBA-like domain containing 1
ENSG00000265567.1	8.07002	-0.157619	0.917143	-0.171858	0.863549	1	4.21	1.92	1.66	2.76	RP11-1109M24.13	chr17	processed_pseudogene	--
ENSG00000185262.8	20.1697	-1.87038	0.552721	-3.38395	0.000714522	0.0111548	2.16	1.91	0.45	0.47	UBALD2	chr17	protein_coding	UBA-like domain containing 2
ENSG00000230026.2	25.3449	0.767708	0.512424	1.49819	0.134084	0.464703	1.15	1.91	2.29	2.14	RP11-382D8.5	chr1	processed_pseudogene	--
ENSG00000224579.1	2.80332	-0.0387669	1.45244	-0.0266909	0.978706	1	0	1.91	0.82	0.86	AC012314.19	chr19	unprocessed_pseudogene	--
ENSG00000130382.8	51.9225	-1.87543	0.353827	-5.30043	1.15529e-07	4.53783e-06	2.28	1.91	0.5	0.44	MLLT1	chr19	protein_coding	myeloid/lymphoid or mixed-lineage leukemia (trithorax homolog, Drosophila); translocated to, 1
ENSG00000238593.1	0.340851	-2.87756	4.98439	-0.577313	0.563728	1	0	1.91	0	0	AC078785.1	chr3	miRNA	--
ENSG00000228058.1	8.20628	0.226086	0.964316	0.234452	0.814634	1	0.7	1.91	0.74	1.89	RP11-552D4.1	chr1	lincRNA	--
ENSG00000249830.1	7.97618	0.400578	0.919482	0.435656	0.663086	1	0.79	1.91	1.5	1.56	RP11-121L11.3	chr5	lincRNA	--
ENSG00000250555.2	0.482285	-1.44238	4.98309	-0.289456	0.772233	1	0	1.91	0.66	0	CTC-467M3.2	chr5	antisense	--
ENSG00000276054.1	8.84338	-0.747462	0.836723	-0.893321	0.371685	1	1.55	1.91	0.73	0.99	RP11-378E13.3	chr17	sense_intronic	--
ENSG00000108773.10	25.6786	-0.981691	0.567065	-1.73118	0.0834198	0.360835	0.59	1.91	0.48	0.6	KAT2A	chr17	protein_coding	K(lysine) acetyltransferase 2A
ENSG00000227015.1	6.32921	-0.126973	1.03563	-0.122604	0.902421	1	2.78	1.91	2.46	1.03	RP11-548K12.6	chr7	unprocessed_pseudogene	--
ENSG00000240766.1	6.04375	-0.0453053	1.02695	-0.0441165	0.964812	1	0.93	1.91	1.31	1.03	PLCXD2-AS1	chr3	antisense	PLCXD2 antisense RNA 1
ENSG00000175294.5	50.8031	0.75033	0.373506	2.00889	0.0445493	0.250958	1.39	1.91	2.59	2.08	CATSPER1	chr11	protein_coding	cation channel, sperm associated 1
ENSG00000228484.1	30.4726	-0.585237	0.436912	-1.33949	0.180412	0.537481	1.63	1.91	0.97	0.99	RP11-106M7.1	chr10	lincRNA	--
ENSG00000274537.1	0.340851	-2.87756	4.98439	-0.577313	0.563728	1	0	1.91	0	0	AC095040.1	chr4	miRNA	--
ENSG00000184840.11	11.7932	-2.56094	0.781975	-3.27496	0.00105677	0.0153293	1.24	1.91	0.22	0.23	TMED9	chr5	protein_coding	transmembrane emp24 protein transport domain containing 9
ENSG00000227467.3	37.1488	0.2789	0.427089	0.653025	0.51374	0.825246	1.21	1.91	1.8	1.4	LINC01537	chr11	lincRNA	long intergenic non-protein coding RNA 1537
ENSG00000267406.1	0.823137	-2.2889	4.16866	-0.549072	0.582956	1	0	1.91	0.33	0	CTD-2189E23.2	chr19	lincRNA	--
ENSG00000259586.1	0.828251	-2.2661	4.14533	-0.546664	0.58461	1	0	1.91	0	0.34	RP11-66B24.3	chr15	processed_pseudogene	--
ENSG00000228901.3	5.82145	-0.760635	1.02353	-0.743148	0.457392	1	2.23	1.91	1.18	0.82	HMGN2P36	chr11	processed_pseudogene	high mobility group nucleosomal binding domain 2 pseudogene 36
ENSG00000196576.14	66.1612	-2.46996	0.332575	-7.42678	1.11274e-13	1.1002e-11	2.14	1.91	0.26	0.34	PLXNB2	chr22	protein_coding	plexin B2
ENSG00000166897.14	74.5698	-1.22322	0.351992	-3.47514	0.000510592	0.0085089	0.95	1.91	0.5	0.53	ELFN2	chr22	protein_coding	extracellular leucine-rich repeat and fibronectin type III domain containing 2
ENSG00000226890.1	2.92187	-2.04361	1.38764	-1.47272	0.140825	1	1.39	1.9	0.33	0.34	LA16c-395F10.1	chr16	antisense	--
ENSG00000254734.1	4.31201	-1.06661	1.19252	-0.894415	0.3711	1	0.4	1.9	0.56	0.39	CTD-3138F19.1	chr11	lincRNA	--
ENSG00000073050.11	41.0956	-0.605433	0.381754	-1.58592	0.112756	0.426559	2.2	1.9	1.19	1.02	XRCC1	chr19	protein_coding	X-ray repair complementing defective repair in Chinese hamster cells 1
ENSG00000186111.8	59.6221	-1.07412	0.372976	-2.87985	0.00397858	0.0453171	0.95	1.9	0.57	0.57	PIP5K1C	chr19	protein_coding	phosphatidylinositol-4-phosphate 5-kinase, type I, gamma
ENSG00000259485.1	14.7845	0.668347	0.690396	0.968062	0.333013	0.701747	0.69	1.9	1.69	1.87	CTD-2147F2.1	chr15	lincRNA	--
ENSG00000141526.14	51.082	-2.05154	0.363125	-5.64968	1.60747e-08	7.556e-07	1.76	1.9	0.31	0.42	SLC16A3	chr17	protein_coding	solute carrier family 16 (monocarboxylate transporter), member 3
ENSG00000171992.12	125.728	-0.799721	0.239802	-3.33492	0.000853232	0.012899	1.74	1.9	0.8	0.93	SYNPO	chr5	protein_coding	synaptopodin
ENSG00000203987.2	44.5211	0.0533366	0.383203	0.139186	0.889303	0.969923	1.2	1.89	1.39	1.32	RP11-188C12.3	chr9	antisense	--
ENSG00000143570.17	30.2061	-0.876368	0.512114	-1.71128	0.0870302	0.369878	0.74	1.89	0.51	0.71	SLC39A1	chr1	protein_coding	solute carrier family 39 (zinc transporter), member 1
ENSG00000275516.1	2.7186	-1.155	1.39557	-0.827613	0.40789	1	0.69	1.89	0.49	0.51	RP11-353N14.7	chr17	antisense	--
ENSG00000134802.17	48.5708	-0.870625	0.374732	-2.32333	0.0201616	0.151019	3.15	1.89	1.1	1.14	SLC43A3	chr11	protein_coding	solute carrier family 43, member 3
ENSG00000231756.1	2.57332	-1.0684	1.55474	-0.687187	0.491965	1	0	1.89	0.26	0.54	RP11-183I6.2	chr9	antisense	--
ENSG00000126603.8	40.409	-1.40425	0.421355	-3.33269	0.000860092	0.0129571	1.12	1.89	0.55	0.4	GLIS2	chr16	protein_coding	GLIS family zinc finger 2
ENSG00000237945.7	132.636	-1.25262	0.230641	-5.43104	5.60259e-08	2.28405e-06	2.04	1.89	0.67	0.69	LINC00649	chr21	antisense	long intergenic non-protein coding RNA 649
ENSG00000076706.14	45.0616	-0.630847	0.366695	-1.72036	0.0853677	0.365522	1.93	1.89	1.12	0.91	MCAM	chr11	protein_coding	melanoma cell adhesion molecule
ENSG00000225913.2	3.60869	-2.42099	1.33243	-1.81697	0.0692224	1	0.92	1.89	0.11	0.34	RP11-57C13.6	chr10	lincRNA	--
ENSG00000267107.6	37.7962	-0.460193	0.426301	-1.0795	0.280363	0.652023	0.99	1.89	0.91	0.86	PCAT19	chr19	lincRNA	prostate cancer associated transcript 19 (non-protein coding)
ENSG00000162909.17	45.3228	-1.17176	0.373392	-3.13814	0.00170023	0.0230685	1.92	1.89	0.8	0.59	CAPN2	chr1	protein_coding	calpain 2, (m/II) large subunit
ENSG00000158321.15	80.2263	-0.167407	0.340326	-0.491902	0.622789	0.873581	0.93	1.89	1.01	1.12	AUTS2	chr7	protein_coding	autism susceptibility candidate 2
ENSG00000188681.11	36.4749	0.193757	0.410981	0.471449	0.63732	0.880082	1.48	1.89	1.68	1.55	TEKT4P2	chr21	transcribed_unprocessed_pseudogene	tektin 4 pseudogene 2
ENSG00000232598.2	3.32824	-0.759304	1.43485	-0.529186	0.596676	1	0	1.89	0.76	0.23	RP1-90K10.4	chr6	lincRNA	--
ENSG00000280077.1	24.4179	-0.155603	0.50108	-0.310536	0.756154	0.920407	1.2	1.89	1.13	1.21	RP11-87H9.4	chr9	TEC	--
ENSG00000247774.6	20.2404	0.362782	0.551162	0.658213	0.510401	0.823574	1.91	1.89	1.85	2.19	PCED1B-AS1	chr12	processed_transcript	PCED1B antisense RNA 1
ENSG00000142655.12	19.3545	-1.42372	0.637235	-2.23422	0.0254686	0.177537	1.38	1.89	0.76	0.25	PEX14	chr1	protein_coding	peroxisomal biogenesis factor 14
ENSG00000263321.1	5.06653	-0.920852	1.0992	-0.837747	0.402173	1	2.74	1.88	0.65	1.35	RP11-388C12.5	chr17	lincRNA	--
ENSG00000275704.1	0.628834	-0.435175	4.75388	-0.091541	0.927063	1	0	1.88	0.65	0.68	FP565210.1	chr9	miRNA	--
ENSG00000252139.1	0.832101	-3.96729	4.07567	-0.973408	0.330351	1	2.75	1.88	0	0	SCARNA18	chr18	scaRNA	small Cajal body-specific RNA 18
ENSG00000164587.11	22.0537	-0.643316	0.52328	-1.22939	0.218925	0.589972	1.5	1.88	0.77	1.04	RPS14	chr5	protein_coding	ribosomal protein S14
ENSG00000239107.1	0.62372	-0.458173	4.88064	-0.0938756	0.925208	1	0	1.88	1.3	0	CR392039.1	chr21	miRNA	--
ENSG00000236687.1	13.188	-0.11074	0.679226	-0.163038	0.870488	0.962426	1.93	1.88	1.36	1.56	RP11-323H21.3	chr9	lincRNA	--
ENSG00000227707.1	1.6565	-2.28987	2.31195	-0.990452	0.321953	1	0	1.88	0	0.34	SDAD1P3	chr3	processed_pseudogene	SDA1 domain containing 1 pseudogene 3
ENSG00000214743.4	0.964571	-1.3143	3.53278	-0.37203	0.709871	1	0	1.88	0.65	0	MRPS5P3	chr5	processed_pseudogene	mitochondrial ribosomal protein S5 pseudogene 3
ENSG00000275832.4	52.3259	-1.7552	0.373825	-4.69524	2.66297e-06	8.09431e-05	1.22	1.88	0.43	0.34	ARHGAP23	chr17	protein_coding	Rho GTPase activating protein 23
ENSG00000260316.2	73.1802	-0.500821	0.303836	-1.64832	0.0992865	0.396869	2.32	1.88	1.34	1.09	LA16c-306A4.2	chr16	sense_intronic	--
ENSG00000271751.1	2.85619	-0.667618	1.45143	-0.459971	0.645537	1	0	1.88	0.52	0.54	RP11-110I1.14	chr11	lincRNA	--
ENSG00000238517.1	0.340851	-2.87756	4.98439	-0.577313	0.563728	1	0	1.88	0	0	MIR1270	chr19	miRNA	microRNA 1270
ENSG00000229063.2	5.34428	-0.703226	1.05505	-0.666533	0.50507	1	2.72	1.87	1.12	1.17	TRBV23OR9-2	chr9	TR_V_gene	T cell receptor beta variable 23/OR9-2 (non-functional)
ENSG00000223756.6	33.0665	-0.713335	0.417945	-1.70677	0.0878649	0.371354	1.91	1.87	0.94	0.96	TSSC2	chr11	transcribed_unprocessed_pseudogene	tumor suppressing subtransferable candidate 2 pseudogene
ENSG00000270087.5	7.04402	0.365826	0.979741	0.373391	0.708858	1	0.91	1.87	1.82	1.23	RP11-399K21.11	chr10	lincRNA	--
ENSG00000007080.10	12.9077	-1.98484	0.719707	-2.75785	0.00581825	0.0606649	2.52	1.87	0.54	0.36	CCDC124	chr19	protein_coding	coiled-coil domain containing 124
ENSG00000201737.1	0.681702	-3.71361	4.91279	-0.755907	0.449705	1	0	1.87	0	0	RNU1-133P	chr2	snRNA	RNA, U1 small nuclear 133, pseudogene
ENSG00000101938.14	40.6643	-1.54855	0.39937	-3.87748	0.000105545	0.00226409	1.69	1.87	0.41	0.6	CHRDL1	chrX	protein_coding	chordin-like 1
ENSG00000233393.1	33.3052	-0.304546	0.437801	-0.695627	0.486663	0.808629	1.76	1.87	1.45	0.98	AP000688.29	chr21	lincRNA	--
ENSG00000260746.1	35.148	-0.509935	0.414355	-1.23067	0.218445	0.589918	1.57	1.87	0.9	1.12	RP11-14K3.1	chr16	unprocessed_pseudogene	--
ENSG00000254046.1	2.07569	-1.02315	1.77145	-0.577577	0.56355	1	0	1.87	0.64	0.17	IGHV1-17	chr14	IG_V_pseudogene	immunoglobulin heavy variable 1-17 (pseudogene)
ENSG00000266601.1	1.79282	-1.74526	1.95684	-0.891877	0.372459	1	0	1.87	0.32	0.17	RP11-6N17.3	chr17	antisense	--
ENSG00000163870.14	27.8791	-1.7976	0.475438	-3.78092	0.000156247	0.00318492	2.25	1.86	0.42	0.55	TPRA1	chr3	protein_coding	transmembrane protein, adipocyte asscociated 1
ENSG00000277716.1	1.06848	0.887406	2.92993	0.302876	0.761984	1	0	1.86	0.64	2.67	AC134882.3	chrY	miRNA	--
ENSG00000266976.1	61.9828	-0.678849	0.315844	-2.14932	0.0316093	0.202913	2.1	1.86	0.95	1.08	AC079466.1	chr19	lincRNA	--
ENSG00000233444.1	1.02255	-4.30289	3.826	-1.12464	0.260741	1	0	1.86	0	0	AC013262.1	chr2	processed_pseudogene	--
ENSG00000275065.1	1.74765	-1.59006	2.02676	-0.784531	0.432728	1	5.43	1.86	1.92	0	CU463998.2	chr22	miRNA	--
ENSG00000242088.1	2.36752	-0.85952	1.5479	-0.555281	0.578703	1	0.91	1.86	1.07	0.22	AC090602.2	chr15	processed_pseudogene	--
ENSG00000263567.1	14.3943	-0.654109	0.71742	-0.911752	0.361899	0.725485	6.32	1.86	2.02	2.11	RP11-805L22.3	chr17	lincRNA	--
ENSG00000232462.1	3.98766	0.314211	1.34189	0.234155	0.814865	1	0	1.86	1.53	0.53	RP11-13E1.5	chr10	sense_intronic	--
ENSG00000274431.1	1.19968	1.12509	2.64211	0.425832	0.670231	1	0	1.86	2.56	1.34	BX088702.1	chr9	miRNA	--
ENSG00000226532.1	2.68366	-0.991961	1.45726	-0.680702	0.49606	1	8.15	1.86	1.28	2.67	RP5-1052M9.1	chrX	processed_pseudogene	--
ENSG00000188566.11	22.7828	-1.15053	0.574134	-2.00394	0.0450766	0.252276	1	1.86	0.73	0.36	NDOR1	chr9	protein_coding	NADPH dependent diflavin oxidoreductase 1
ENSG00000264371.1	0.340851	-2.87756	4.98439	-0.577313	0.563728	1	0	1.86	0	0	MIR4425	chr1	miRNA	microRNA 4425
ENSG00000048740.17	157.665	-1.62444	0.307501	-5.2827	1.27291e-07	4.91649e-06	3.71	1.86	0.67	0.81	CELF2	chr10	protein_coding	CUGBP, Elav-like family member 2
ENSG00000275681.1	0.681702	-3.71361	4.91279	-0.755907	0.449705	1	0	1.86	0	0	LL0XNC01-138C3.2	chrX	unprocessed_pseudogene	--
ENSG00000163399.15	37.9007	-1.22076	0.42609	-2.86504	0.00416957	0.0469459	1.03	1.85	0.5	0.55	ATP1A1	chr1	protein_coding	ATPase, Na+/K+ transporting, alpha 1 polypeptide
ENSG00000071859.14	16.5102	-3.07763	0.700554	-4.39313	1.11728e-05	0.00029663	3.21	1.85	0.28	0.21	FAM50A	chrX	protein_coding	family with sequence similarity 50, member A
ENSG00000243156.7	129.039	-1.32785	0.237994	-5.57936	2.41412e-08	1.09832e-06	1.62	1.85	0.55	0.6	MICAL3	chr22	protein_coding	microtubule associated monooxygenase, calponin and LIM domain containing 3
ENSG00000226087.1	7.08666	0.0989606	1.00114	0.0988476	0.921259	1	0.77	1.85	1.64	0.76	AC106869.2	chr2	lincRNA	--
ENSG00000221944.4	42.2131	0.349116	0.391312	0.892166	0.372304	0.735037	1.39	1.85	1.58	1.88	TIGD1	chr2	protein_coding	tigger transposable element derived 1
ENSG00000158710.14	30.0332	-0.998163	0.461374	-2.16346	0.0305061	0.197753	2.93	1.85	1.08	0.87	TAGLN2	chr1	protein_coding	transgelin 2
ENSG00000236028.1	2.42677	-1.33151	1.60056	-0.831903	0.405464	1	0	1.85	0.25	0.4	RP11-323C15.2	chr20	lincRNA	--
ENSG00000280801.1	0.340851	-2.87756	4.98439	-0.577313	0.563728	1	0	1.84	0	0	Z98052.1	chr1	miRNA	--
ENSG00000252308.1	0.340851	-2.87756	4.98439	-0.577313	0.563728	1	0	1.84	0	0	AC011738.1	chr7	miRNA	--
ENSG00000241634.1	3.18681	-0.927478	1.4487	-0.640216	0.522032	1	0	1.84	0.63	0.22	RP11-381E24.1	chr3	processed_pseudogene	--
ENSG00000259671.1	12.7706	-0.697495	0.688615	-1.01289	0.311111	0.678371	1.45	1.84	0.78	0.92	RP11-925D8.6	chr15	processed_pseudogene	--
ENSG00000261000.1	7.7921	0.608167	0.941759	0.645777	0.518424	1	0.9	1.84	1.48	2.09	RP11-534L20.5	chr1	lincRNA	--
ENSG00000207781.1	0.487399	-1.41651	4.98125	-0.28437	0.776127	1	0	1.84	0	0.66	MIR625	chr14	miRNA	microRNA 625
ENSG00000278282.1	0.775382	0.152904	3.82084	0.0400184	0.968078	1	0	1.84	0.63	1.32	AC005828.1	chr17	miRNA	--
ENSG00000249253.1	3.86157	0.223691	1.29416	0.172846	0.862773	1	0	1.84	1.01	0.93	RP11-77P16.1	chr3	processed_pseudogene	--
ENSG00000276250.1	7.12262	-0.891956	1.01186	-0.881499	0.378048	1	3.23	1.84	0.51	1.72	CTD-2349P21.12	chr17	antisense	--
ENSG00000268931.1	4.78107	-0.822025	1.2756	-0.644424	0.519301	1	0.89	1.83	0.11	1.21	RP11-886P16.6	chr19	antisense	--
ENSG00000272645.2	24.9258	-0.174915	0.507101	-0.344932	0.730146	0.913168	1.11	1.83	0.94	1.26	RP11-504P24.8	chr1	lincRNA	--
ENSG00000250769.2	13.2892	0.476822	0.693914	0.687148	0.491989	0.81168	1.48	1.83	2.03	1.82	RP11-241F15.3	chr4	processed_pseudogene	--
ENSG00000105419.17	42.1657	-0.10309	0.381623	-0.270135	0.787057	0.933057	1.53	1.83	1.41	1.2	MEIS3	chr19	protein_coding	Meis homeobox 3
ENSG00000274321.1	2.52304	-0.929415	1.44617	-0.642672	0.520437	1	2.67	1.83	1.26	0.66	uc_338	chr1	misc_RNA	--
ENSG00000254511.1	2.22224	-0.764604	1.65196	-0.462846	0.643475	1	0	1.83	0.63	0.33	RP11-876F14.1	chr11	lincRNA	--
ENSG00000183495.13	125.528	-1.28903	0.260249	-4.95305	7.3059e-07	2.45489e-05	1.29	1.83	0.55	0.52	EP400	chr12	protein_coding	E1A binding protein p400
ENSG00000170027.6	38.1298	-1.62186	0.404087	-4.01363	5.97911e-05	0.00136788	1.7	1.83	0.42	0.54	YWHAG	chr7	protein_coding	tyrosine 3-monooxygenase/tryptophan 5-monooxygenase activation protein, gamma
ENSG00000264562.1	7.4658	0.336912	1.00595	0.334919	0.737687	1	2.66	1.82	3.45	1.14	RP11-1109M24.12	chr17	processed_pseudogene	--
ENSG00000116786.11	34.8407	-1.61989	0.443121	-3.65563	0.000256547	0.00485014	1.11	1.82	0.35	0.45	PLEKHM2	chr1	protein_coding	pleckstrin homology domain containing, family M (with RUN domain) member 2
ENSG00000221030.1	0.340851	-2.87756	4.98439	-0.577313	0.563728	1	0	1.82	0	0	AC010930.1	chr11	miRNA	--
ENSG00000271338.1	7.06747	0.194773	1.09612	0.177693	0.858964	1	0.33	1.82	1.65	0.49	RP11-96J19.4	chr6	processed_pseudogene	--
ENSG00000263660.1	0.340851	-2.87756	4.98439	-0.577313	0.563728	1	0	1.82	0	0	AC087793.1	chr8	miRNA	--
ENSG00000167595.14	30.2094	-0.0582266	0.530064	-0.109848	0.91253	0.976093	0.64	1.82	0.78	1.24	PROSER3	chr19	protein_coding	proline and serine rich 3
ENSG00000160014.16	28.374	-1.51576	0.457709	-3.31162	0.000927563	0.0138043	1.95	1.82	0.54	0.54	CALM3	chr19	protein_coding	calmodulin 3 (phosphorylase kinase, delta)
ENSG00000086015.20	57.0208	-0.7578	0.36421	-2.08067	0.0374642	0.226152	1.03	1.82	0.78	0.64	MAST2	chr1	protein_coding	microtubule associated serine/threonine kinase 2
ENSG00000244294.3	2.73394	-1.12453	1.60675	-0.699876	0.484005	1	0.66	1.82	0	0.98	RN7SL740P	chr21	misc_RNA	RNA, 7SL, cytoplasmic 740, pseudogene
ENSG00000272540.1	9.39889	-0.522413	0.813295	-0.64234	0.520652	1	1.48	1.82	1.11	0.8	XXbac-BPG252P9.9	chr6	antisense	--
ENSG00000099995.18	54.5355	-0.988524	0.357786	-2.76289	0.00572921	0.0599545	1.42	1.82	0.81	0.56	SF3A1	chr22	protein_coding	splicing factor 3a, subunit 1, 120kDa
ENSG00000248302.3	11.6454	-0.62878	0.723267	-0.86936	0.38465	0.740878	1.33	1.82	0.84	0.87	BNIP3P41	chr4	transcribed_processed_pseudogene	BCL2/adenovirus E1B 19kDa interacting protein 3 pseudogene 41
ENSG00000263840.1	0.62372	-0.458173	4.88064	-0.0938756	0.925208	1	0	1.82	1.25	0	AC011431.2	chr5	miRNA	--
ENSG00000184640.17	89.729	-1.51519	0.273699	-5.53598	3.09497e-08	1.35142e-06	1.61	1.82	0.48	0.51	2019-09-09	chr17	protein_coding	septin 9
ENSG00000146670.9	27.0644	-0.849037	0.485196	-1.74988	0.0801384	0.352249	1.08	1.82	0.74	0.61	CDCA5	chr11	protein_coding	cell division cycle associated 5
ENSG00000275700.4	23.5017	-1.49525	0.576454	-2.59387	0.00949028	0.0882545	1.92	1.82	0.8	0.29	AATF	chr17	protein_coding	apoptosis antagonizing transcription factor
ENSG00000277693.1	5.55048	-0.738775	1.27951	-0.577388	0.563677	1	0	1.82	0.69	0.26	AP003900.6	chr21	lincRNA	--
ENSG00000233308.1	8.59737	0.192811	0.87346	0.220744	0.825292	1	1.77	1.82	2.09	1.31	OSTN-AS1	chr3	antisense	OSTN antisense RNA 1
ENSG00000244239.1	5.33532	-0.566774	1.05047	-0.539542	0.589513	1	1.6	1.82	1	0.91	AC007009.1	chr7	antisense	--
ENSG00000228645.2	14.8229	0.58869	0.676078	0.870743	0.383894	0.740878	1.32	1.81	1.56	2.4	PHKG1P2	chr7	processed_pseudogene	phosphorylase kinase, gamma 1 pseudogene 2
ENSG00000145555.14	155.138	-0.612793	0.225819	-2.71365	0.00665472	0.0676642	1.48	1.81	0.92	0.87	MYO10	chr5	protein_coding	myosin X
ENSG00000196196.2	8.37315	-1.53852	0.883255	-1.74187	0.0815305	1	1.2	1.81	0.34	0.53	HRCT1	chr9	protein_coding	histidine rich carboxyl terminus 1
ENSG00000248424.1	12.0169	-0.345338	0.712371	-0.484772	0.627838	0.87602	1.44	1.81	1.13	1	OR51K1P	chr11	unitary_pseudogene	olfactory receptor, family 51, subfamily K, member 1 pseudogene
ENSG00000203497.2	5.43847	-0.985341	1.13924	-0.864908	0.387089	1	0.29	1.81	0.35	0.58	PDCD4-AS1	chr10	antisense	PDCD4 antisense RNA 1
ENSG00000280128.1	61.0683	0.464193	0.335609	1.38314	0.166623	0.517703	1.35	1.81	1.68	1.98	XXbac-BPG283O16.9	chr6	TEC	--
ENSG00000272482.1	1.93937	-1.33325	1.80825	-0.737316	0.46093	1	0	1.81	0.31	0.33	RP11-474O21.5	chr1	lincRNA	--
ENSG00000281731.2	24.4728	-0.904874	0.496074	-1.82407	0.0681413	0.319603	2.27	1.81	1.01	0.77	RP11-384K6.8	chr4	lincRNA	--
ENSG00000222686.1	0.974799	-1.2725	3.50222	-0.363341	0.71635	1	0	1.81	0	0.65	RNU4-72P	chr6	snRNA	RNA, U4 small nuclear 72, pseudogene
ENSG00000243797.6	26.9059	-0.0504368	0.476128	-0.105931	0.915637	0.976604	1.85	1.81	1.65	1.27	CTB-111H14.1	chr7	sense_overlapping	--
ENSG00000281397.1	2.09488	-1.42315	1.64334	-0.86601	0.386485	1	0.88	1.81	0.21	0.65	Metazoa_SRP	chr3	misc_RNA	--
ENSG00000273631.1	1.32335	-4.61586	2.77019	-1.66626	0.0956615	1	5.24	1.8	0	0	AL033522.1	chr6	miRNA	--
ENSG00000175467.14	33.9444	-1.13652	0.42519	-2.67297	0.00751829	0.0735749	1.45	1.8	0.54	0.7	SART1	chr11	protein_coding	squamous cell carcinoma antigen recognized by T cells
ENSG00000125826.19	28.9072	-1.84438	0.466296	-3.95538	7.64116e-05	0.00169843	1.53	1.8	0.43	0.34	RBCK1	chr20	protein_coding	RanBP-type and C3HC4-type zinc finger containing 1
ENSG00000181649.5	14.7509	-0.688658	0.648856	-1.06134	0.288534	0.65989	2.63	1.8	1.3	0.94	PHLDA2	chr11	protein_coding	pleckstrin homology-like domain, family A, member 2
ENSG00000275450.1	34.9431	-0.0736094	0.453872	-0.162181	0.871163	0.962464	0.8	1.8	1.07	1.04	RP11-4L24.3	chr9	lincRNA	--
ENSG00000279283.1	20.1648	-2.4828	0.594325	-4.17752	2.94707e-05	0.000720191	2.75	1.8	0.28	0.39	RP11-417L19.5	chr12	TEC	--
ENSG00000177045.7	38.6248	-1.53065	0.39906	-3.83565	0.000125235	0.00263038	1.92	1.8	0.59	0.47	SIX5	chr19	protein_coding	SIX homeobox 5
ENSG00000023734.10	15.0929	-1.93342	0.664303	-2.91045	0.00360909	0.0422386	1.08	1.8	0.28	0.35	STRAP	chr12	protein_coding	serine/threonine kinase receptor associated protein
ENSG00000263914.1	20.448	0.0902909	0.571834	0.157897	0.874538	0.963964	2.63	1.8	2.38	1.46	RP11-846F4.5	chr17	unprocessed_pseudogene	--
ENSG00000277934.2	1.55461	-0.183288	1.98426	-0.0923709	0.926403	1	2.62	1.8	1.24	1.93	MIR29A	chr7	miRNA	microRNA 29a
ENSG00000259194.1	1.25767	-0.332739	2.46108	-0.1352	0.892454	1	0	1.8	0.62	0.64	RP11-108K3.4	chr15	sense_intronic	--
ENSG00000164880.15	76.5102	-2.10216	0.312486	-6.7272	1.72954e-11	1.30504e-09	2.33	1.8	0.44	0.35	INTS1	chr7	protein_coding	integrator complex subunit 1
ENSG00000126368.5	29.6453	-0.0489376	0.506724	-0.0965765	0.923063	0.978052	0.66	1.8	1.09	0.95	NR1D1	chr17	protein_coding	nuclear receptor subfamily 1, group D, member 1
ENSG00000112877.7	21.6924	-1.83732	0.568327	-3.23285	0.00122561	0.0173685	1.41	1.8	0.24	0.51	CEP72	chr5	protein_coding	centrosomal protein 72kDa
ENSG00000143951.15	141.936	-0.238537	0.237427	-1.00468	0.315053	0.683157	2.39	1.8	1.4	1.5	WDPCP	chr2	protein_coding	WD repeat containing planar cell polarity effector
ENSG00000079102.16	122.392	-1.28498	0.250953	-5.12042	3.04858e-07	1.10184e-05	2.37	1.8	0.67	0.73	RUNX1T1	chr8	protein_coding	runt-related transcription factor 1; translocated to, 1 (cyclin D-related)
ENSG00000279191.1	40.8818	0.202977	0.437421	0.46403	0.642626	0.882644	0.74	1.8	1.19	1.31	RP11-803D5.1	chr2	TEC	--
ENSG00000219445.2	26.0744	0.423145	0.514871	0.821847	0.411164	0.765731	0.83	1.79	1.37	1.64	RP11-3B12.3	chr7	lincRNA	--
ENSG00000257634.1	7.46646	-1.18366	0.96253	-1.22974	0.218795	1	1.63	1.79	0.92	0.32	RP11-850F7.7	chr12	lincRNA	--
ENSG00000230953.2	0.681702	-3.71361	4.91279	-0.755907	0.449705	1	0	1.79	0	0	RP4-631H13.6	chr1	processed_pseudogene	--
ENSG00000177697.17	12.5915	-1.60543	0.733561	-2.18855	0.0286298	0.190173	0.83	1.79	0.36	0.37	CD151	chr11	protein_coding	CD151 molecule (Raph blood group)
ENSG00000179954.14	75.3247	-0.0986534	0.29029	-0.339844	0.733974	0.914381	1.76	1.79	1.42	1.33	SSC5D	chr19	protein_coding	scavenger receptor cysteine rich family, 5 domains
ENSG00000006327.13	12.9426	-2.0096	0.725734	-2.76906	0.00562189	0.0591574	1.64	1.79	0.46	0.24	TNFRSF12A	chr16	protein_coding	tumor necrosis factor receptor superfamily, member 12A
ENSG00000279431.1	8.493	0.234309	0.90293	0.259499	0.795251	1	1.12	1.79	0.97	1.93	RP11-218M11.7	chr17	TEC	--
ENSG00000131089.13	74.889	-1.0536	0.289717	-3.63666	0.000276198	0.00513143	1.92	1.79	0.76	0.71	ARHGEF9	chrX	protein_coding	Cdc42 guanine nucleotide exchange factor (GEF) 9
ENSG00000074071.13	17.399	-1.5007	0.626937	-2.3937	0.0166796	0.131631	3.93	1.79	0.77	0.86	MRPS34	chr16	protein_coding	mitochondrial ribosomal protein S34
ENSG00000125885.13	93.8851	-1.05082	0.266796	-3.93866	8.1938e-05	0.00179804	2.02	1.79	0.8	0.71	MCM8	chr20	protein_coding	minichromosome maintenance complex component 8
ENSG00000248621.2	0.974799	-1.2725	3.50222	-0.363341	0.71635	1	0	1.79	0	0.64	RP11-5K16.3	chr4	processed_pseudogene	--
ENSG00000257953.1	5.4379	0.261766	1.27874	0.204706	0.837802	1	0	1.79	0.44	1.47	RP11-620J15.1	chr12	antisense	--
ENSG00000257497.2	20.671	-0.244464	0.541978	-0.451059	0.651947	0.885683	1.69	1.79	1.42	1.02	RP11-585P4.5	chr12	antisense	--
ENSG00000167522.14	107.557	-1.71462	0.260735	-6.57611	4.8291e-11	3.42779e-09	2.14	1.79	0.52	0.46	ANKRD11	chr16	protein_coding	ankyrin repeat domain 11
ENSG00000262395.1	2.37775	-0.851059	1.47808	-0.575785	0.56476	1	0.87	1.78	0.61	0.64	RP11-515E23.2	chr17	lincRNA	--
ENSG00000238266.1	33.3695	-0.913331	0.440706	-2.07243	0.0382254	0.228661	1.49	1.78	0.88	0.57	LINC00707	chr10	lincRNA	long intergenic non-protein coding RNA 707
ENSG00000211997.1	0.340851	-2.87756	4.98439	-0.577313	0.563728	1	0	1.78	0	0	MIR708	chr11	miRNA	microRNA 708
ENSG00000183722.7	22.9155	-0.562665	0.521025	-1.07992	0.280179	0.652023	1.19	1.78	0.97	0.72	LHFP	chr13	protein_coding	lipoma HMGIC fusion partner
ENSG00000221619.2	0.340851	-2.87756	4.98439	-0.577313	0.563728	1	0	1.78	0	0	AC012671.1	chr2	miRNA	--
ENSG00000258807.5	39.3615	-0.00378292	0.414442	-0.00912775	0.992717	0.997678	3.21	1.78	2.01	2.01	RP11-1152H15.1	chr14	lincRNA	--
ENSG00000216182.1	0.340851	-2.87756	4.98439	-0.577313	0.563728	1	0	1.78	0	0	AL137024.1	chr9	miRNA	--
ENSG00000259268.1	4.52793	-0.243797	1.30473	-0.186857	0.851773	1	0	1.78	0.96	0.36	AC007950.1	chr15	lincRNA	--
ENSG00000204227.4	12.49	-1.27832	0.843984	-1.51462	0.129868	0.457462	0.52	1.78	0.61	0.19	RING1	chr6	protein_coding	ring finger protein 1
ENSG00000101160.13	17.6965	-1.74339	0.599967	-2.90582	0.00366296	0.0426948	2.44	1.78	0.43	0.6	CTSZ	chr20	protein_coding	cathepsin Z
ENSG00000110321.15	54.6456	-1.63715	0.372115	-4.39958	1.08462e-05	0.000289748	2.49	1.78	0.68	0.44	EIF4G2	chr11	protein_coding	eukaryotic translation initiation factor 4 gamma, 2
ENSG00000112658.7	38.1173	-1.41626	0.437856	-3.23452	0.00121848	0.0173245	1.25	1.78	0.6	0.35	SRF	chr6	protein_coding	serum response factor (c-fos serum response element-binding transcription factor)
ENSG00000185681.12	5.87685	-0.822122	1.05305	-0.780709	0.434974	1	0.64	1.77	0.46	0.71	MORN5	chr9	protein_coding	MORN repeat containing 5
ENSG00000279707.1	3.03515	-1.05798	4.19845	-0.251994	0.801046	1	0	1.77	0.71	0	RP11-380M21.1	chr18	TEC	--
ENSG00000281228.1	1.54565	0.229539	2.09969	0.10932	0.912948	1	0	1.77	0.91	0.95	AL132640.1	chr14	pseudogene	--
ENSG00000117984.12	22.8933	-1.52967	0.537858	-2.844	0.00445509	0.0493214	1.93	1.77	0.68	0.37	CTSD	chr11	protein_coding	cathepsin D
ENSG00000148400.9	109.743	-1.44249	0.259194	-5.56529	2.61723e-08	1.1665e-06	2.19	1.77	0.56	0.64	NOTCH1	chr9	protein_coding	notch 1
ENSG00000213556.3	1.02255	-4.30289	3.826	-1.12464	0.260741	1	0	1.77	0	0	RP11-3J11.1	chr9	processed_pseudogene	--
ENSG00000251279.1	10.4094	-0.189498	0.77071	-0.245875	0.805779	1	1.43	1.77	1.28	1.06	CTC-436P18.1	chr5	antisense	--
ENSG00000172073.3	9.93348	-0.0644871	0.795916	-0.0810225	0.935424	1	1.15	1.77	1.08	1.27	TEX37	chr2	protein_coding	testis expressed 37
ENSG00000264589.1	28.3426	-0.785908	0.521838	-1.50604	0.132057	0.461021	3.8	1.77	0.97	1.64	MAPT-AS1	chr17	antisense	MAPT antisense RNA 1
ENSG00000202111.1	0.487399	-1.41651	4.98125	-0.28437	0.776127	1	0	1.76	0	0.63	VTRNA1-2	chr5	misc_RNA	vault RNA 1-2
ENSG00000264569.1	9.06753	1.0991	0.994927	1.1047	0.269289	1	0	1.76	1.59	1.82	RP13-650J16.1	chr17	antisense	--
ENSG00000266640.1	0.906588	0.536607	3.8048	0.141034	0.887843	1	0	1.76	2.42	0	MIR4754	chr19	miRNA	microRNA 4754
ENSG00000263551.5	11.8328	-0.223768	0.718716	-0.311344	0.755539	0.920407	1.54	1.76	1.09	1.27	RP11-78F17.1	chr18	lincRNA	--
ENSG00000240050.5	15.3447	-1.86246	0.638319	-2.91776	0.00352561	0.0413742	1.72	1.76	0.37	0.42	RP1-93H18.1	chr6	lincRNA	--
ENSG00000253290.1	2.45224	0.360077	1.58313	0.227446	0.820077	1	0	1.76	1.41	0.63	RP11-597M17.3	chr8	unprocessed_pseudogene	--
ENSG00000261236.5	19.4503	-2.61924	0.597179	-4.38602	1.15444e-05	0.000302759	1.58	1.76	0.26	0.19	BOP1	chr8	protein_coding	block of proliferation 1
ENSG00000268465.1	3.55582	-1.66019	1.26069	-1.31689	0.187876	1	1.03	1.76	0.24	0.51	CTC-273B12.7	chr19	protein_coding	--
ENSG00000114455.13	39.9641	-0.166377	0.391302	-0.425189	0.670699	0.890805	1.56	1.76	1.1	1.36	HHLA2	chr3	protein_coding	HERV-H LTR-associating 2
ENSG00000253263.1	4.74285	-2.46477	1.31235	-1.87813	0.0603628	1	1.71	1.76	0	0.53	KB-1507C5.3	chr8	lincRNA	--
ENSG00000281780.1	0.340851	-2.87756	4.98439	-0.577313	0.563728	1	0	1.76	0	0	snoZ196	chr2	snoRNA	--
ENSG00000271214.1	1.54054	0.22433	2.12163	0.105735	0.915793	1	0	1.76	1.21	0.63	RP11-9M16.3	chr9	processed_pseudogene	--
ENSG00000212409.1	0.482285	-1.44238	4.98309	-0.289456	0.772233	1	0	1.76	0.6	0	RNY4P18	chr9	misc_RNA	RNA, Ro-associated Y4 pseudogene 18
ENSG00000239605.8	25.5496	0.376499	0.555036	0.678333	0.49756	0.816797	0.82	1.76	1.02	1.83	C2orf61	chr2	protein_coding	chromosome 2 open reading frame 61
ENSG00000255016.1	1.64627	-2.32257	2.32	-1.0011	0.316776	1	0	1.76	0.3	0	RP11-481A20.8	chr8	processed_pseudogene	--
ENSG00000222923.1	1.12135	-0.697934	3.0984	-0.225256	0.82178	1	0	1.76	0	0.95	RNU2-41P	chr2	snRNA	RNA, U2 small nuclear 41, pseudogene
ENSG00000225359.1	3.50547	-0.571943	1.50785	-0.379311	0.704457	1	0	1.76	0.1	0.95	RP11-540K16.2	chr1	lincRNA	--
ENSG00000212071.1	0.340851	-2.87756	4.98439	-0.577313	0.563728	1	0	1.76	0	0	AL162511.1	chr14	miRNA	--
ENSG00000255845.1	2.52556	-0.338899	1.57407	-0.2153	0.829533	1	0	1.76	0.3	0.95	RP11-804A23.1	chr11	antisense	--
ENSG00000106299.7	39.5841	-0.71806	0.463144	-1.5504	0.121044	0.442192	0.77	1.76	0.51	0.8	WASL	chr7	protein_coding	Wiskott-Aldrich syndrome-like
ENSG00000185551.12	58.1118	-1.48581	0.336234	-4.41899	9.9163e-06	0.000267867	1.31	1.75	0.47	0.44	NR2F2	chr15	protein_coding	nuclear receptor subfamily 2, group F, member 2
ENSG00000143641.9	53.834	-1.60515	0.359499	-4.46498	8.00772e-06	0.000221487	2.46	1.75	0.64	0.49	GALNT2	chr1	protein_coding	polypeptide N-acetylgalactosaminyltransferase 2
ENSG00000049618.21	96.2722	-1.48254	0.268555	-5.52045	3.38142e-08	1.44711e-06	1.45	1.75	0.47	0.48	ARID1B	chr6	protein_coding	AT rich interactive domain 1B (SWI1-like)
ENSG00000225640.1	2.22735	-0.76034	1.63305	-0.465596	0.641505	1	0	1.75	0.45	0.47	RP5-1022P6.4	chr20	lincRNA	--
ENSG00000241369.5	23.7686	-0.947344	0.513134	-1.84619	0.0648645	0.30998	1.23	1.75	0.76	0.53	LINC01192	chr3	lincRNA	long intergenic non-protein coding RNA 1192
ENSG00000261949.5	29.813	0.167479	0.46871	0.35732	0.720852	0.910312	1.7	1.75	1.92	1.29	GFY	chr19	protein_coding	golgi-associated, olfactory signaling regulator
ENSG00000203325.3	11.6569	-0.459128	0.822306	-0.558343	0.57661	0.854541	3.29	1.75	2.24	0.72	RP11-277A4.4	chr1	antisense	--
ENSG00000270733.1	1.6565	-2.28987	2.31195	-0.990452	0.321953	1	0	1.75	0	0.31	RP11-231P20.5	chr1	processed_pseudogene	--
ENSG00000185122.10	22.3856	-1.78612	0.53004	-3.36977	0.0007523	0.011639	1.84	1.75	0.51	0.35	HSF1	chr8	protein_coding	heat shock transcription factor 1
ENSG00000264772.5	48.7479	-0.422192	0.376604	-1.12105	0.262267	0.635397	1.05	1.75	0.8	0.96	RP11-186B7.4	chr17	processed_transcript	--
ENSG00000061936.9	38.3247	-1.37319	0.398287	-3.44774	0.000565298	0.00919224	2.01	1.75	0.65	0.54	SFSWAP	chr12	protein_coding	splicing factor, suppressor of white-apricot family
ENSG00000177030.16	15.6694	-2.01388	0.719274	-2.79988	0.00511211	0.055019	0.55	1.75	0.19	0.29	DEAF1	chr11	protein_coding	DEAF1 transcription factor
ENSG00000232815.1	11.6263	1.02841	0.792996	1.29687	0.194677	0.556164	0.64	1.75	2.11	2.12	DUX4L50	chr9	unprocessed_pseudogene	--
ENSG00000124155.16	27.8159	-0.625922	0.455191	-1.37508	0.169108	0.522509	1.74	1.75	0.91	0.95	PIGT	chr20	protein_coding	phosphatidylinositol glycan anchor biosynthesis, class T
ENSG00000117450.13	9.681	-0.905502	0.871524	-1.03899	0.298811	1	0.55	1.75	0.69	0.36	PRDX1	chr1	protein_coding	peroxiredoxin 1
ENSG00000074047.20	87.3692	-0.543366	0.27106	-2.00459	0.0450064	0.252214	1.73	1.75	0.95	1.03	GLI2	chr2	protein_coding	GLI family zinc finger 2
ENSG00000273372.1	71.2575	-0.526116	0.298525	-1.76239	0.0780039	0.3471	2.14	1.75	1.1	1.12	SFTPD-AS1	chr10	antisense	SFTPD antisense RNA 1
ENSG00000159176.13	28.8927	-1.02373	0.455467	-2.24766	0.024598	0.173153	1.83	1.75	0.62	0.83	CSRP1	chr1	protein_coding	cysteine and glycine-rich protein 1
ENSG00000279482.1	13.0569	-0.693749	0.743992	-0.932468	0.351095	0.715498	3.51	1.75	0.83	1.81	RP11-401L13.7	chr7	TEC	--
ENSG00000090530.9	41.2897	-0.935813	0.396075	-2.36272	0.0181416	0.14097	1.58	1.75	0.86	0.58	P3H2	chr3	protein_coding	prolyl 3-hydroxylase 2
ENSG00000249125.1	4.18976	-1.42015	1.20814	-1.17549	0.2398	1	0.85	1.74	0.2	0.62	RP11-381N20.2	chr4	lincRNA	--
ENSG00000280454.1	2.23505	-1.51852	1.58155	-0.960143	0.336983	1	2.53	1.74	0.9	0.31	AC007347.1	chr16	pseudogene	--
ENSG00000268416.1	136.374	0.35409	0.23496	1.50702	0.131804	0.460681	1.56	1.74	1.81	1.7	CTD-2626G11.2	chr19	lincRNA	--
ENSG00000232880.1	4.32867	-1.71181	1.18408	-1.44568	0.148267	1	2.54	1.74	0.75	0.31	RP3-453C12.8	chr20	processed_pseudogene	--
ENSG00000279180.1	7.86457	0.295809	1.07178	0.275997	0.78255	1	0	1.74	1.02	0.87	RP11-417O18.1	chr12	TEC	--
ENSG00000216123.1	0.340851	-2.87756	4.98439	-0.577313	0.563728	1	0	1.74	0	0	AC012119.1	chr8	miRNA	--
ENSG00000254934.5	15.7308	-0.726698	0.613774	-1.18398	0.23642	0.609037	2.15	1.74	1.02	0.91	LINC00678	chr11	lincRNA	long intergenic non-protein coding RNA 678
ENSG00000166165.12	20.8656	-2.24657	0.590997	-3.80132	0.000143925	0.00296892	2.94	1.74	0.5	0.3	CKB	chr14	protein_coding	creatine kinase, brain
ENSG00000116521.10	16.0054	-1.37629	0.611741	-2.24979	0.0244626	0.172707	1.55	1.74	0.5	0.55	SCAMP3	chr1	protein_coding	secretory carrier membrane protein 3
ENSG00000172346.14	25.3151	-1.72556	0.490991	-3.51446	0.000440657	0.00755086	1.48	1.74	0.39	0.42	CSDC2	chr22	protein_coding	cold shock domain containing C2, RNA binding
ENSG00000279532.1	6.23294	-0.276153	1.03202	-0.267584	0.789019	1	0.73	1.74	1.11	0.62	CTB-96E2.6	chr17	TEC	--
ENSG00000279184.1	826.547	-0.161856	0.156541	-1.03396	0.301157	0.67082	1.98	1.74	1.37	1.37	RP3-323A16.1	chr22	antisense	--
ENSG00000133226.16	38.5648	-1.09162	0.415116	-2.62967	0.00854686	0.0815078	1.24	1.73	0.48	0.69	SRRM1	chr1	protein_coding	serine/arginine repetitive matrix 1
ENSG00000234476.1	12.243	-0.0637801	0.715063	-0.0891952	0.928927	0.979695	1.15	1.73	1.25	1.07	RP11-496N12.6	chr1	sense_intronic	--
ENSG00000266489.1	6.07248	-1.50629	1.04836	-1.43681	0.150771	1	2.1	1.73	0.79	0.31	RP11-178F10.3	chr18	lincRNA	--
ENSG00000233379.1	12.2004	0.0912964	0.71508	0.127673	0.898408	0.972666	1.26	1.73	1.31	1.37	RP11-318G21.4	chr13	lincRNA	--
ENSG00000235893.5	15.0204	1.23877	0.687775	1.80112	0.0716834	0.328864	2.11	1.73	3.48	3.94	RP11-460E7.8	chr9	processed_pseudogene	--
ENSG00000182979.17	30.5217	-1.41336	0.458273	-3.08411	0.00204165	0.0266904	1.82	1.73	0.67	0.43	MTA1	chr14	protein_coding	metastasis associated 1
ENSG00000233313.2	3.46273	1.10865	1.38631	0.799711	0.423878	1	0	1.73	1.98	1.45	HMGA1P5	chr10	processed_pseudogene	high mobility group AT-hook 1 pseudogene 5
ENSG00000272240.1	3.3207	-3.41492	1.56943	-2.1759	0.0295628	1	0.84	1.73	0	0.21	RP5-855D21.1	chr8	antisense	--
ENSG00000132361.16	41.4375	-2.06707	0.407148	-5.07696	3.83523e-07	1.33027e-05	1.16	1.73	0.28	0.3	CLUH	chr17	protein_coding	clustered mitochondria (cluA/CLU1) homolog
ENSG00000070404.9	19.0206	-1.57105	0.648335	-2.42321	0.0153839	0.124139	0.67	1.73	0.46	0.23	FSTL3	chr19	protein_coding	follistatin-like 3 (secreted glycoprotein)
ENSG00000237569.1	11.5204	0.00562613	0.870183	0.00646546	0.994841	0.998556	0.17	1.73	0.72	0.95	TUBAP	chr21	processed_pseudogene	tubulin, alpha pseudogene
ENSG00000228403.1	2.87143	0.732586	1.57379	0.46549	0.64158	1	0	1.72	2.17	0.41	RP11-563N6.6	chr10	sense_intronic	--
ENSG00000237870.6	43.6596	0.174235	0.39781	0.437987	0.661396	0.888451	3.08	1.72	2.13	2.25	AC073130.1	chr7	processed_transcript	--
ENSG00000143368.9	22.2141	-0.332088	0.534609	-0.62118	0.534481	0.83414	0.98	1.72	0.8	1.02	SF3B4	chr1	protein_coding	splicing factor 3b, subunit 4, 49kDa
ENSG00000174744.13	14.1963	0.200928	0.750042	0.267889	0.788785	0.933839	0.31	1.72	1.11	0.93	BRMS1	chr11	protein_coding	breast cancer metastasis suppressor 1
ENSG00000005483.19	71.0314	-0.610644	0.329473	-1.8534	0.0638255	0.306719	1.02	1.72	0.71	0.8	KMT2E	chr7	protein_coding	lysine (K)-specific methyltransferase 2E
ENSG00000221534.2	0.340851	-2.87756	4.98439	-0.577313	0.563728	1	0	1.72	0	0	AC090079.1	chr17	miRNA	--
ENSG00000236145.1	3.4003	-1.61487	1.3021	-1.2402	0.214902	1	0.42	1.72	0.3	0.31	AC079988.3	chr2	lincRNA	--
ENSG00000273107.1	2.57079	-1.81707	1.59178	-1.14153	0.253648	1	1.67	1.72	0.79	0	RP11-165A20.3	chr10	lincRNA	--
ENSG00000109047.7	30.8113	0.0348391	0.482258	0.0722417	0.94241	0.983573	0.73	1.72	1.11	1.03	RCVRN	chr17	protein_coding	recoverin
ENSG00000215866.7	26.7518	-0.272438	0.470337	-0.57924	0.562427	0.849173	2.01	1.72	1.36	1.17	LINC01356	chr1	lincRNA	long intergenic non-protein coding RNA 1356
ENSG00000273781.1	0.340851	-2.87756	4.98439	-0.577313	0.563728	1	0	1.72	0	0	AL138898.1	chr10	miRNA	--
ENSG00000235152.1	6.69872	-1.10708	0.977005	-1.13314	0.257155	1	0.84	1.72	0.53	0.48	RP5-865N13.2	chr1	lincRNA	--
ENSG00000143382.13	45.6921	-0.538788	0.390093	-1.38118	0.167224	0.518645	1	1.72	0.86	0.72	ADAMTSL4	chr1	protein_coding	ADAMTS-like 4
ENSG00000250808.1	3.83427	0.733085	1.3823	0.530337	0.595878	1	0	1.72	0.59	2	RP11-531A21.4	chr5	processed_pseudogene	--
ENSG00000264441.1	0.340851	-2.87756	4.98439	-0.577313	0.563728	1	0	1.72	0	0	AC006539.1	chr19	miRNA	--
ENSG00000281745.1	0.97865	-2.5084	3.22015	-0.77897	0.435997	1	2.51	1.72	0	0.62	AC096643.1	chr1	miRNA	--
ENSG00000163888.3	9.97536	-0.708496	0.873389	-0.811203	0.417249	1	0.33	1.72	0.59	0.49	CAMK2N2	chr3	protein_coding	calcium/calmodulin-dependent protein kinase II inhibitor 2
ENSG00000169218.13	39.6863	-0.737192	0.384947	-1.91505	0.0554861	0.283596	1.99	1.72	0.89	0.94	RSPO1	chr1	protein_coding	R-spondin 1
ENSG00000274845.1	0.969685	-1.30559	3.1262	-0.417627	0.67622	1	0	1.72	0.3	0.31	uc_338	chr2	misc_RNA	--
ENSG00000070814.17	77.7865	-0.717321	0.304563	-2.35525	0.0185104	0.142548	2.19	1.72	0.84	1.12	TCOF1	chr5	protein_coding	Treacher Collins-Franceschetti syndrome 1
ENSG00000179361.17	46.5676	-0.522352	0.373931	-1.39692	0.162438	0.509401	1.23	1.72	0.96	0.76	ARID3B	chr15	protein_coding	AT rich interactive domain 3B (BRIGHT-like)
ENSG00000235408.5	2.98755	-5.79165	1.91205	-3.02902	0.0024535	1	3.35	1.72	0	0	SNORA71B	chr20	snoRNA	small nucleolar RNA, H/ACA box 71B
ENSG00000266051.1	0.482285	-1.44238	4.98309	-0.289456	0.772233	1	0	1.72	0.59	0	AC023992.1	chr17	miRNA	--
ENSG00000140983.13	23.1024	-2.37205	0.536434	-4.42188	9.78465e-06	0.000265513	1.8	1.72	0.32	0.24	RHOT2	chr16	protein_coding	ras homolog family member T2
ENSG00000019549.8	22.1993	-0.64341	0.530892	-1.21194	0.225534	0.596173	1	1.71	0.8	0.66	SNAI2	chr8	protein_coding	snail family zinc finger 2
ENSG00000255107.1	12.5202	-0.945713	0.701042	-1.34901	0.177334	0.533715	1.25	1.71	0.72	0.57	RP11-159H10.1	chr8	processed_pseudogene	--
ENSG00000274702.1	2.33637	0.24768	1.73401	0.142837	0.886419	1	0	1.71	0.2	1.64	RP11-393M18.5	chr1	processed_pseudogene	--
ENSG00000274712.1	25.2407	-1.11545	0.485419	-2.29792	0.0215663	0.158694	2.28	1.71	0.75	0.76	RP11-147L13.15	chr17	lincRNA	--
ENSG00000078808.16	14.6494	-2.05916	0.688397	-2.99124	0.0027785	0.0341438	0.87	1.71	0.26	0.27	SDF4	chr1	protein_coding	stromal cell derived factor 4
ENSG00000102265.11	10.9509	-0.00574917	2.15891	-0.002663	0.997875	1	0	1.71	0.52	0.92	TIMP1	chrX	protein_coding	TIMP metallopeptidase inhibitor 1
ENSG00000197694.13	85.4265	-0.841232	0.284706	-2.95474	0.00312929	0.0375008	1.46	1.71	0.65	0.82	SPTAN1	chr9	protein_coding	spectrin, alpha, non-erythrocytic 1
ENSG00000167880.7	71.7895	-1.28442	0.295279	-4.34986	1.36227e-05	0.000355098	1.81	1.71	0.6	0.6	EVPL	chr17	protein_coding	envoplakin
ENSG00000259108.2	5.22756	-0.895433	1.10735	-0.808625	0.418731	1	0.71	1.71	0.76	0.35	LINC01595	chr19	lincRNA	long intergenic non-protein coding RNA 1595
ENSG00000110619.16	23.2231	-1.63284	0.549775	-2.97002	0.00297783	0.0359766	0.88	1.71	0.42	0.29	CARS	chr11	protein_coding	cysteinyl-tRNA synthetase
ENSG00000106397.11	27.5786	-0.66997	0.486804	-1.37626	0.16874	0.521808	0.94	1.71	0.77	0.63	PLOD3	chr7	protein_coding	procollagen-lysine, 2-oxoglutarate 5-dioxygenase 3
ENSG00000233002.2	15.6286	0.352696	0.673255	0.523866	0.600372	0.864479	0.71	1.7	1.59	1.05	AC005324.6	chr17	antisense	--
ENSG00000254864.1	6.73047	0.256673	1.08934	0.235623	0.813726	1	0.83	1.7	2.05	0.51	CTD-2516F10.4	chr11	antisense	--
ENSG00000266097.1	0.340851	-2.87756	4.98439	-0.577313	0.563728	1	0	1.7	0	0	MIR5192	chr2	miRNA	microRNA 5192
ENSG00000255149.1	1.75403	-1.03484	1.8309	-0.565209	0.571931	1	1.24	1.7	0.29	0.91	RP11-97I14.1	chr11	processed_pseudogene	--
ENSG00000259182.5	7.0504	0.459499	1.01002	0.454938	0.649154	1	0.35	1.7	1.25	1.22	RP11-424I19.2	chr15	lincRNA	--
ENSG00000168209.4	18.134	-1.68147	0.617852	-2.72147	0.00649929	0.0663977	1.96	1.7	0.65	0.29	DDIT4	chr10	protein_coding	DNA-damage-inducible transcript 4
ENSG00000255672.1	4.61918	-0.966651	1.13283	-0.853309	0.393488	1	0.83	1.7	0.39	0.71	RP11-45F15.2	chr11	antisense	--
ENSG00000251814.1	1.02255	-4.30289	3.826	-1.12464	0.260741	1	0	1.7	0	0	RN7SKP18	chr6	misc_RNA	RNA, 7SK small nuclear pseudogene 18
ENSG00000239569.3	5.44743	-1.13946	1.1007	-1.03521	0.30057	1	0.62	1.7	0.29	0.61	KMT2E-AS1	chr7	antisense	KMT2E antisense RNA 1 (head to head)
ENSG00000233372.1	3.98138	-0.877574	1.21078	-0.7248	0.468575	1	0.41	1.7	0.39	0.61	RP5-893G23.1	chr1	lincRNA	--
ENSG00000214049.6	36.5113	0.515625	0.417345	1.23549	0.216649	0.586781	1.29	1.7	1.73	1.85	UCA1	chr19	processed_transcript	urothelial cancer associated 1 (non-protein coding)
ENSG00000135413.8	3.18681	-0.927478	1.4487	-0.640216	0.522032	1	0	1.7	0.58	0.2	LACRT	chr12	protein_coding	lacritin
ENSG00000258711.2	56.8056	0.284129	0.383263	0.741341	0.458486	0.792036	0.77	1.69	1.19	1.37	RP11-218E20.3	chr14	lincRNA	--
ENSG00000038382.17	151.632	-1.13508	0.23474	-4.83549	1.3282e-06	4.27911e-05	2.26	1.69	0.75	0.73	TRIO	chr5	protein_coding	trio Rho guanine nucleotide exchange factor
ENSG00000275703.1	3.96989	-1.08938	1.22145	-0.891875	0.37246	1	0.99	1.69	0.82	0.24	U47924.32	chr12	lincRNA	--
ENSG00000104529.17	40.4084	-2.70628	0.442062	-6.12196	9.24337e-10	5.12977e-08	2.59	1.69	0.31	0.22	EEF1D	chr8	protein_coding	eukaryotic translation elongation factor 1 delta (guanine nucleotide exchange protein)
ENSG00000169583.12	6.3877	-1.03981	1.10733	-0.939025	0.347718	1	0.22	1.69	0.53	0.28	CLIC3	chr9	protein_coding	chloride intracellular channel 3
ENSG00000179094.13	61.3616	-0.98201	0.319433	-3.07422	0.0021105	0.0272591	1.76	1.69	0.65	0.79	PER1	chr17	protein_coding	period circadian clock 1
ENSG00000231769.2	3.88897	-1.31077	1.39481	-0.939749	0.347346	1	0	1.69	0.15	0.46	RP1-8B1.4	chr6	antisense	--
ENSG00000251027.1	4.92434	-2.25827	1.24158	-1.81887	0.0689319	1	0.55	1.69	0.06	0.34	CTC-254B4.1	chr5	lincRNA	--
ENSG00000267625.1	3.53353	0.194141	1.24735	0.155643	0.876314	1	2.47	1.69	2.04	1.82	RP11-1094M14.14	chr17	lincRNA	--
ENSG00000278784.1	17.0392	0.206731	0.625952	0.330267	0.741198	0.915912	1.33	1.69	1.84	1.07	RP11-468E2.11	chr14	sense_intronic	--
ENSG00000227809.1	4.38649	-0.342719	1.30581	-0.262456	0.79297	1	0	1.69	0.83	0.35	RP11-171A24.2	chr9	lincRNA	--
ENSG00000170688.4	14.4551	1.12047	0.725501	1.54441	0.12249	0.444957	0.49	1.69	2.21	1.94	OR5E1P	chr11	unprocessed_pseudogene	olfactory receptor, family 5, subfamily E, member 1 pseudogene
ENSG00000115306.15	130.245	-1.15749	0.23534	-4.91837	8.72657e-07	2.87609e-05	1.48	1.69	0.61	0.57	SPTBN1	chr2	protein_coding	spectrin, beta, non-erythrocytic 1
ENSG00000267537.1	5.5959	0.727407	1.11172	0.654308	0.512913	1	3.7	1.69	4.36	2.73	AC005394.1	chr19	lincRNA	--
ENSG00000266402.3	2.43447	-2.22105	1.54797	-1.43481	0.151342	1	1.64	1.69	0.39	0.2	SNHG25	chr17	lincRNA	small nucleolar RNA host gene 25
ENSG00000218472.2	1.64627	-2.32257	2.32	-1.0011	0.316776	1	0	1.68	0.29	0	RP1-140K8.2	chr6	processed_pseudogene	--
ENSG00000258283.1	1.87116	-0.34631	2.12274	-0.163143	0.870406	1	0	1.68	1.16	0	RP11-386G11.3	chr12	antisense	--
ENSG00000278995.1	6.68483	0.771061	1.0189	0.756759	0.449195	1	2.45	1.68	2.31	3.42	Z69720.3	chr16	TEC	--
ENSG00000213937.3	15.7273	-0.465368	0.719523	-0.646773	0.517779	0.8271	0.33	1.68	0.68	0.57	CLDN9	chr16	protein_coding	claudin 9
ENSG00000275686.1	0.340851	-2.87756	4.98439	-0.577313	0.563728	1	0	1.68	0	0	AC016656.1	chr5	miRNA	--
ENSG00000273583.1	0.340851	-2.87756	4.98439	-0.577313	0.563728	1	0	1.68	0	0	AC007511.1	chr4	miRNA	--
ENSG00000260442.5	5.14354	-0.0288263	1.14477	-0.0251809	0.979911	1	0.41	1.68	0.58	1.21	ATP2A1-AS1	chr16	antisense	ATP2A1 antisense RNA 1
ENSG00000146267.11	140.999	-0.896573	0.244323	-3.66962	0.000242912	0.00464341	2	1.68	0.92	0.71	FAXC	chr6	protein_coding	failed axon connections homolog (Drosophila)
ENSG00000167244.17	68.3826	-0.585931	0.33562	-1.74582	0.0808427	0.354078	1.01	1.68	0.82	0.68	IGF2	chr11	protein_coding	insulin-like growth factor 2
ENSG00000061938.16	46.716	-1.16795	0.377703	-3.09224	0.00198649	0.0261281	1.12	1.68	0.57	0.48	TNK2	chr3	protein_coding	tyrosine kinase, non-receptor, 2
ENSG00000270571.2	31.1838	-1.48461	0.484821	-3.06218	0.00219735	0.0281274	1.39	1.68	0.3	0.62	RP11-355F16.1	chr2	antisense	--
ENSG00000277206.1	1.74892	-1.04399	1.79971	-0.580087	0.561856	1	1.23	1.68	0.58	0.6	RP11-797H7.6	chr7	unprocessed_pseudogene	--
ENSG00000278491.1	0.340851	-2.87756	4.98439	-0.577313	0.563728	1	0	1.68	0	0	AL360074.1	chr1	miRNA	--
ENSG00000254776.1	18.2967	-0.208444	0.60176	-0.34639	0.729049	0.912819	3.82	1.68	1.87	1.95	AC084121.17	chr8	unprocessed_pseudogene	--
ENSG00000213182.3	7.37205	0.394687	1.10079	0.358547	0.719934	1	0	1.68	1.16	0.8	OR10D5P	chr11	unprocessed_pseudogene	olfactory receptor, family 10, subfamily D, member 5 pseudogene
ENSG00000279850.1	1.06336	0.877693	2.88177	0.304567	0.760696	1	0	1.68	1.16	1.81	AL135842.1	chr1	protein_coding	--
ENSG00000274077.1	1.54054	0.22433	2.12163	0.105735	0.915793	1	0	1.68	1.16	0.6	AC002366.1	chrX	miRNA	--
ENSG00000249022.1	6.52989	-0.241781	0.985318	-0.245384	0.806159	1	1.22	1.67	1.24	0.8	RP11-285C1.2	chr4	lincRNA	--
ENSG00000267505.1	8.61783	0.197784	0.856648	0.230881	0.817407	1	1.62	1.67	1.53	1.6	CTC-296K1.3	chr17	lincRNA	--
ENSG00000105245.9	48.4772	-1.56626	0.388975	-4.02664	5.65807e-05	0.00130485	2.94	1.67	0.62	0.65	NUMBL	chr19	protein_coding	numb homolog (Drosophila)-like
ENSG00000163958.13	10.8712	0.018024	0.878265	0.0205223	0.983627	1	0.17	1.67	0.86	0.77	ZDHHC19	chr3	protein_coding	zinc finger, DHHC-type containing 19
ENSG00000264304.1	11.9845	-0.42413	0.752111	-0.563919	0.572809	0.853382	4.06	1.67	1.91	1.5	RP11-20B24.7	chr17	antisense	--
ENSG00000055070.16	38.531	-0.827005	0.394888	-2.09428	0.0362355	0.220508	1.44	1.67	0.8	0.66	SZRD1	chr1	protein_coding	SUZ RNA binding domain containing 1
ENSG00000272679.1	4.51913	-1.82588	1.16873	-1.56228	0.118221	1	1.22	1.67	0.48	0.2	RP11-216L13.18	chr9	processed_transcript	--
ENSG00000261431.1	1.26278	-0.320145	2.49736	-0.128193	0.897996	1	0	1.67	0.29	0.9	RP4-616B8.4	chr20	antisense	--
ENSG00000140836.14	180.15	-0.737376	0.216664	-3.40331	0.00066574	0.010527	1.34	1.67	0.74	0.76	ZFHX3	chr16	protein_coding	zinc finger homeobox 3
ENSG00000083845.8	13.2185	-3.22068	0.794454	-4.05396	5.03577e-05	0.00117392	1	1.67	0.1	0.14	RPS5	chr19	protein_coding	ribosomal protein S5
ENSG00000273796.1	10.8504	-0.257033	0.783771	-0.327944	0.742954	1	3.25	1.67	2.01	1.3	LL21NC02-21A1.1	chr21	lincRNA	--
ENSG00000256155.1	3.54685	-1.39111	1.27219	-1.09347	0.274187	1	0.41	1.67	0.29	0.4	RP11-277P12.9	chr12	lincRNA	--
ENSG00000167323.9	66.2303	-0.273386	0.317509	-0.861034	0.389219	0.745339	1.99	1.67	1.38	1.1	STIM1	chr11	protein_coding	stromal interaction molecule 1
ENSG00000064932.15	42.0768	-2.46151	0.400223	-6.15034	7.73168e-10	4.37552e-08	1.58	1.67	0.24	0.24	SBNO2	chr19	protein_coding	strawberry notch homolog 2 (Drosophila)
ENSG00000160360.11	41.0041	-1.35484	0.404895	-3.34616	0.000819389	0.012475	1.06	1.67	0.49	0.41	GPSM1	chr9	protein_coding	G-protein signaling modulator 1
ENSG00000065000.15	49.7143	-1.8666	0.362882	-5.14384	2.69182e-07	9.81146e-06	1.9	1.67	0.35	0.45	AP3D1	chr19	protein_coding	adaptor-related protein complex 3, delta 1 subunit
ENSG00000207619.1	0.340851	-2.87756	4.98439	-0.577313	0.563728	1	0	1.66	0	0	MIR585	chr5	miRNA	microRNA 585
ENSG00000232936.5	4.26937	-0.616476	1.18042	-0.522252	0.601495	1	0.41	1.66	0.48	0.7	RP11-80H5.2	chr10	antisense	--
ENSG00000278367.1	6.88482	-0.481891	0.944754	-0.51007	0.610002	1	1.62	1.66	1.05	0.89	RP11-42O4.2	chr20	antisense	--
ENSG00000197157.10	39.4399	-1.61399	0.402601	-4.00892	6.09976e-05	0.00138444	2.3	1.66	0.56	0.5	SND1	chr7	protein_coding	staphylococcal nuclease and tudor domain containing 1
ENSG00000185862.6	25.0292	-0.665921	0.489432	-1.3606	0.173641	0.529103	1.76	1.66	0.75	1.03	EVI2B	chr17	protein_coding	ecotropic viral integration site 2B
ENSG00000149532.15	42.1977	-0.523231	0.377359	-1.38656	0.165576	0.516046	1.3	1.66	0.86	0.86	CPSF7	chr11	protein_coding	cleavage and polyadenylation specific factor 7, 59kDa
ENSG00000265837.1	0.340851	-2.87756	4.98439	-0.577313	0.563728	1	0	1.66	0	0	AC015820.1	chr11	miRNA	--
ENSG00000278342.1	0.340851	-2.87756	4.98439	-0.577313	0.563728	1	0	1.66	0	0	RP11-248B24.5	chr14	unprocessed_pseudogene	--
ENSG00000279846.1	8.91092	0.286392	0.84667	0.338257	0.735169	1	1.62	1.66	1.53	1.79	RP11-20G13.4	chr15	TEC	--
ENSG00000215853.3	45.7178	0.111476	0.376741	0.295897	0.767309	0.925615	1.15	1.66	1.19	1.37	RPTN	chr1	protein_coding	repetin
ENSG00000201638.2	0.482285	-1.44238	4.98309	-0.289456	0.772233	1	0	1.66	0.57	0	RNY4P16	chr1	misc_RNA	RNA, Ro-associated Y4 pseudogene 16
ENSG00000230798.5	6.5381	-1.0776	1.04025	-1.03591	0.300245	1	0.48	1.66	0.57	0.3	FOXD3-AS1	chr1	antisense	FOXD3 antisense RNA 1 (head to head)
ENSG00000207746.1	0.482285	-1.44238	4.98309	-0.289456	0.772233	1	0	1.66	0.57	0	MIR575	chr4	miRNA	microRNA 575
ENSG00000259359.1	7.17264	0.604087	1.10896	0.544732	0.585938	1	0	1.66	1.36	0.9	RP11-327J17.2	chr15	lincRNA	--
ENSG00000229048.5	2.27511	-1.65806	1.70601	-0.971892	0.331104	1	0	1.66	0.34	0.12	DUTP1	chr3	processed_pseudogene	deoxyuridine triphosphatase pseudogene 1
ENSG00000175756.13	9.15548	-2.28411	0.886883	-2.57543	0.0100116	1	0.81	1.66	0.19	0.24	AURKAIP1	chr1	protein_coding	aurora kinase A interacting protein 1
ENSG00000099194.5	45.4329	-1.30179	0.380377	-3.42237	0.000620782	0.00994408	1.11	1.66	0.49	0.45	SCD	chr10	protein_coding	stearoyl-CoA desaturase (delta-9-desaturase)
ENSG00000227597.1	21.2441	0.58468	0.580105	1.00789	0.313509	0.681798	1.82	1.66	1.52	2.78	WASF1P1	chr2	processed_pseudogene	WASF1 pseudogene 1
ENSG00000087088.19	14.6374	-0.138446	0.666899	-0.207597	0.835544	0.94968	0.81	1.66	0.84	1.07	BAX	chr19	protein_coding	BCL2-associated X protein
ENSG00000280226.1	1.90569	-0.700436	1.91549	-0.365669	0.714612	1	1.21	1.65	0	1.48	AC004824.2	chr1	protein_coding	--
ENSG00000232073.1	3.33847	-0.757364	1.37455	-0.550991	0.58164	1	0	1.65	0.47	0.4	RP1-302D9.3	chr22	antisense	--
ENSG00000281657.2	32.7647	0.0783613	0.455998	0.171846	0.863559	0.959723	2.07	1.65	1.25	1.98	LINC00976	chr8	lincRNA	long intergenic non-protein coding RNA 976
ENSG00000256633.1	11.7876	-0.178165	0.731257	-0.243642	0.807508	0.941601	2.75	1.65	1.54	1.6	RP11-169D4.2	chr11	antisense	--
ENSG00000037965.5	10.8157	-1.42071	0.894065	-1.58905	0.11205	1	0.24	1.65	0.34	0.27	HOXC8	chr12	protein_coding	homeobox C8
ENSG00000124380.10	9.83459	-2.12137	0.939393	-2.25824	0.0239307	1	0.38	1.65	0.12	0.28	SNRNP27	chr2	protein_coding	small nuclear ribonucleoprotein 27kDa (U4/U6.U5)
ENSG00000226392.1	1.9573	-2.50217	1.89368	-1.32133	0.186392	1	2.41	1.65	0	0.59	RP4-736H5.1	chr7	unprocessed_pseudogene	--
ENSG00000100836.10	19.1919	-1.82523	0.673875	-2.70856	0.0067575	0.0683056	0.41	1.65	0.26	0.24	PABPN1	chr14	protein_coding	poly(A) binding protein, nuclear 1
ENSG00000205937.11	24.0038	-0.857973	0.56544	-1.51735	0.129177	0.456196	0.68	1.65	0.41	0.68	RNPS1	chr16	protein_coding	RNA binding protein S1, serine-rich domain
ENSG00000215196.4	33.9721	0.058689	0.453606	0.129383	0.897054	0.972252	0.93	1.65	1.32	0.95	AC091878.1	chr5	antisense	--
ENSG00000256734.1	9.14518	0.498634	0.908114	0.549087	0.582946	1	0.6	1.65	1.85	0.89	RP11-613F22.7	chr11	processed_pseudogene	--
ENSG00000233978.1	6.94154	-0.872616	0.946547	-0.921894	0.356584	1	2	1.65	0.95	0.69	AC016735.3	chr2	lincRNA	--
ENSG00000198854.5	13.5914	0.176793	0.705724	0.250514	0.80219	0.938963	1.44	1.65	1.02	1.89	C1orf68	chr1	protein_coding	chromosome 1 open reading frame 68
ENSG00000125971.16	32.1393	0.0436641	0.433646	0.100691	0.919796	0.977432	1.3	1.65	1.31	1.23	DYNLRB1	chr20	protein_coding	dynein, light chain, roadblock-type 1
ENSG00000223327.1	1.53031	0.23247	2.47117	0.0940728	0.925051	1	0	1.65	1.71	0	RNU2-71P	chr8	snRNA	RNA, U2 small nuclear 71, pseudogene
ENSG00000279200.1	20.3862	0.14068	0.558482	0.251897	0.801121	0.938685	0.94	1.65	1.11	1.32	RP11-524F11.3	chr17	TEC	--
ENSG00000108509.20	55.6946	-0.856386	0.351183	-2.43857	0.0147455	0.120686	1.71	1.65	0.92	0.61	CAMTA2	chr17	protein_coding	calmodulin binding transcription activator 2
ENSG00000254499.1	2.59879	0.494562	1.5299	0.323264	0.746495	1	0	1.65	1.33	0.79	AC002056.5	chr22	antisense	--
ENSG00000265337.1	7.21172	1.55876	1.1522	1.35285	0.176102	1	0	1.64	1.36	3.07	RP11-466A19.5	chr17	sense_intronic	--
ENSG00000236382.1	4.9147	0.380607	1.23175	0.308996	0.757324	1	0	1.64	1.13	0.79	KRTAP10-13P	chr21	unprocessed_pseudogene	keratin associated protein 10-13, pseudogene
ENSG00000130726.11	22.1568	-1.72726	0.555973	-3.10674	0.00189166	0.025228	1	1.64	0.25	0.42	TRIM28	chr19	protein_coding	tripartite motif containing 28
ENSG00000092929.11	36.8721	-1.56083	0.440686	-3.54181	0.000397392	0.00696204	1.25	1.64	0.29	0.52	UNC13D	chr17	protein_coding	unc-13 homolog D (C. elegans)
ENSG00000131473.16	39.4765	-1.04653	0.40768	-2.56703	0.0102574	0.0931845	1.15	1.64	0.48	0.65	ACLY	chr17	protein_coding	ATP citrate lyase
ENSG00000261368.1	8.1399	-0.284574	0.919683	-0.309426	0.756998	1	0.48	1.64	0.68	0.83	RP11-96B5.4	chr10	lincRNA	--
ENSG00000167987.10	22.4408	-1.37476	0.536634	-2.56183	0.0104124	0.0939843	0.96	1.64	0.47	0.37	VPS37C	chr11	protein_coding	vacuolar protein sorting 37 homolog C (S. cerevisiae)
ENSG00000222659.1	2.74165	-1.85532	1.57591	-1.1773	0.239076	1	3.6	1.64	0	1.18	RNU2-8P	chr6	snRNA	RNA, U2 small nuclear 8, pseudogene
ENSG00000267782.1	2.28022	-1.65304	1.67081	-0.989368	0.322483	1	0	1.64	0.23	0.24	RP11-799D4.3	chr17	antisense	--
ENSG00000278736.1	4.98181	-1.69508	1.1554	-1.4671	0.14235	1	2.99	1.64	0.28	0.88	RP1-281E18.1	chr6	processed_pseudogene	--
ENSG00000201633.1	0.340851	-2.87756	4.98439	-0.577313	0.563728	1	0	1.64	0	0	Y_RNA	chr4	misc_RNA	--
ENSG00000238420.1	1.5495	-0.191001	1.98673	-0.0961385	0.923411	1	2.4	1.64	1.7	1.18	RNU6-437P	chr6	snRNA	RNA, U6 small nuclear 437, pseudogene
ENSG00000273809.1	0.482285	-1.44238	4.98309	-0.289456	0.772233	1	0	1.64	0.57	0	AC090954.2	chr3	miRNA	--
ENSG00000271048.1	4.48034	-1.51175	1.1382	-1.32819	0.184114	1	2.39	1.64	0.56	0.59	CTD-2342N23.2	chr8	processed_pseudogene	--
ENSG00000259793.1	20.9563	-1.04662	0.551203	-1.89879	0.057592	0.288906	1.2	1.64	0.71	0.44	RP11-400N9.1	chr2	antisense	--
ENSG00000252412.1	0.487399	-1.41651	4.98125	-0.28437	0.776127	1	0	1.64	0	0.59	Y_RNA	chr22	misc_RNA	--
ENSG00000278390.4	27.731	-0.586525	0.471146	-1.24489	0.213172	0.581271	1.87	1.64	1.13	0.79	RP11-74J13.8	chr13	antisense	--
ENSG00000202124.1	0.487399	-1.41651	4.98125	-0.28437	0.776127	1	0	1.64	0	0.59	RNY4P3	chr16	misc_RNA	RNA, Ro-associated Y4 pseudogene 3
ENSG00000104805.15	29.5497	-2.02838	0.475151	-4.26893	1.96415e-05	0.000495473	2.48	1.64	0.4	0.42	NUCB1	chr19	protein_coding	nucleobindin 1
ENSG00000173391.8	23.6566	-1.00481	0.498236	-2.01674	0.0437231	0.249242	1.29	1.64	0.61	0.61	OLR1	chr12	protein_coding	oxidized low density lipoprotein (lectin-like) receptor 1
ENSG00000222612.1	1.24744	-0.335448	2.84515	-0.117902	0.906146	1	0	1.64	1.13	0	RNU2-52P	chr20	snRNA	RNA, U2 small nuclear 52, pseudogene
ENSG00000273742.1	1.98914	0.500744	1.71685	0.291664	0.770544	1	2.4	1.64	1.7	2.95	MIR6075	chr5	miRNA	microRNA 6075
ENSG00000140320.11	45.0221	-1.27036	0.36514	-3.4791	0.000503099	0.00840321	1.43	1.64	0.53	0.53	BAHD1	chr15	protein_coding	bromo adjacent homology domain containing 1
ENSG00000265728.1	13.8832	0.186602	0.693529	0.269062	0.787882	0.933137	1.87	1.64	1.2	2.1	RP11-883A18.3	chr18	lincRNA	--
ENSG00000222624.1	0.681702	-3.71361	4.91279	-0.755907	0.449705	1	0	1.64	0	0	RNU2-15P	chr1	snRNA	RNA, U2 small nuclear 15, pseudogene
ENSG00000244335.3	1.87116	-0.34631	2.12274	-0.163143	0.870406	1	0	1.64	1.13	0	RN7SL687P	chrX	misc_RNA	RNA, 7SL, cytoplasmic 687, pseudogene
ENSG00000063015.19	52.5721	-0.446897	0.337598	-1.32376	0.185584	0.544101	1.47	1.64	0.96	0.94	SEZ6	chr17	protein_coding	seizure related 6 homolog (mouse)
ENSG00000175727.13	89.7879	-1.07495	0.281998	-3.81191	0.000137899	0.00285832	1.33	1.64	0.65	0.53	MLXIP	chr12	protein_coding	MLX interacting protein
ENSG00000232070.8	9.34394	-0.505084	2.1232	-0.237888	0.811968	1	0	1.64	0.46	0.51	TMEM253	chr14	protein_coding	transmembrane protein 253
ENSG00000262484.1	13.6415	0.43207	0.695219	0.621488	0.534279	0.83414	0.86	1.63	1.32	1.54	CCER2	chr19	protein_coding	coiled-coil glutamate-rich protein 2
ENSG00000250917.1	2.70964	-0.859538	1.49336	-0.575575	0.564903	1	0	1.63	0.45	0.35	RP4-785G19.5	chr20	sense_overlapping	--
ENSG00000281873.1	0.487399	-1.41651	4.98125	-0.28437	0.776127	1	0	1.63	0	0.58	AC126407.1	chr15	protein_coding	--
ENSG00000264965.1	0.487399	-1.41651	4.98125	-0.28437	0.776127	1	0	1.63	0	0.58	AC144573.1	chr8	miRNA	--
ENSG00000280221.1	3.28945	-0.426212	1.27893	-0.333258	0.73894	1	0.59	1.63	0.84	0.58	AC008686.1	chr19	protein_coding	--
ENSG00000212864.3	9.88954	-2.10226	0.817444	-2.57175	0.0101185	1	1.59	1.63	0.33	0.29	RNF208	chr9	protein_coding	ring finger protein 208
ENSG00000127585.11	35.573	-1.48516	0.409054	-3.63073	0.000282625	0.00520364	1.69	1.63	0.49	0.49	FBXL16	chr16	protein_coding	F-box and leucine-rich repeat protein 16
ENSG00000224081.7	24.7969	0.189095	0.514008	0.367883	0.712961	0.909032	0.87	1.63	1.3	1.12	LINC01057	chr1	lincRNA	long intergenic non-protein coding RNA 1057
ENSG00000260436.1	1.1691	-2.86707	3.09488	-0.926391	0.354243	1	0	1.63	0	0.2	RP11-20I23.7	chr16	antisense	--
ENSG00000265268.1	0.340851	-2.87756	4.98439	-0.577313	0.563728	1	0	1.63	0	0	AL356140.1	chr10	miRNA	--
ENSG00000223381.1	5.31486	-0.576213	1.12971	-0.510054	0.610013	1	1.43	1.63	1.34	0.35	RP11-655H13.2	chr10	lincRNA	--
ENSG00000179840.5	10.6749	-0.638632	2.26658	-0.28176	0.778128	1	0	1.63	0.3	0.58	PIK3CD-AS1	chr1	antisense	PIK3CD antisense RNA 1
ENSG00000224612.1	9.56981	-0.877651	0.891267	-0.984723	0.32476	1	5.96	1.63	2.11	1.17	AC011901.2	chr2	lincRNA	--
ENSG00000233677.1	0.974799	-1.2725	3.50222	-0.363341	0.71635	1	0	1.63	0	0.58	DDX39BP1	chr6	unprocessed_pseudogene	DEAD (Asp-Glu-Ala-Asp) box polypeptide 39B pseudogene 1
ENSG00000280598.1	0.340851	-2.87756	4.98439	-0.577313	0.563728	1	0	1.63	0	0	Y_RNA	chr8	misc_RNA	--
ENSG00000127418.14	49.7205	-0.736944	0.350591	-2.102	0.0355529	0.217515	2.03	1.63	0.94	0.86	FGFRL1	chr4	protein_coding	fibroblast growth factor receptor-like 1
ENSG00000140990.14	5.74495	-2.83021	1.17058	-2.4178	0.0156149	1	1.05	1.63	0.25	0.06	NDUFB10	chr16	protein_coding	NADH dehydrogenase (ubiquinone) 1 beta subcomplex, 10, 22kDa
ENSG00000162736.15	21.6741	-0.728948	0.653646	-1.1152	0.264763	0.638132	0.37	1.63	0.65	0.38	NCSTN	chr1	protein_coding	nicastrin
ENSG00000236935.1	6.49293	-1.02819	1.01564	-1.01236	0.311368	1	1.36	1.63	0.88	0.33	AP003774.1	chr11	antisense	--
ENSG00000249970.1	0.681702	-3.71361	4.91279	-0.755907	0.449705	1	0	1.63	0	0	RP11-622A1.1	chr4	processed_pseudogene	--
ENSG00000243402.1	3.21749	-0.815211	4.28152	-0.190402	0.848994	1	0	1.63	0	0.78	RP11-473O4.1	chr8	processed_pseudogene	--
ENSG00000207717.1	1.55461	-0.183288	1.98426	-0.0923709	0.926403	1	2.38	1.63	1.12	1.75	MIR551B	chr3	miRNA	microRNA 551b
ENSG00000250751.1	5.6584	-1.95435	1.07551	-1.81715	0.0691946	1	1.98	1.63	0.28	0.49	RP11-613C6.2	chr17	antisense	--
ENSG00000180592.16	71.7021	-1.29541	0.31203	-4.15154	3.3024e-05	0.000804737	1.94	1.63	0.68	0.51	SKIDA1	chr10	protein_coding	SKI/DACH domain containing 1
ENSG00000075618.17	27.9465	-2.08487	0.522233	-3.99223	6.54553e-05	0.00147781	2.14	1.63	0.5	0.22	FSCN1	chr7	protein_coding	fascin actin-bundling protein 1
ENSG00000207776.1	0.340851	-2.87756	4.98439	-0.577313	0.563728	1	0	1.63	0	0	MIR551A	chr1	miRNA	microRNA 551a
ENSG00000173702.7	48.2587	-0.255904	0.400211	-0.639423	0.522548	0.829177	2.61	1.63	1.12	1.77	MUC13	chr3	protein_coding	mucin 13, cell surface associated
ENSG00000177732.7	39.3725	-1.55834	0.410027	-3.80058	0.00014436	0.00297077	1.18	1.62	0.46	0.34	SOX12	chr20	protein_coding	SRY (sex determining region Y)-box 12
ENSG00000164318.17	58.3135	-0.482788	0.330922	-1.45892	0.144588	0.481887	1.5	1.62	0.82	1.04	EGFLAM	chr5	protein_coding	EGF-like, fibronectin type III and laminin G domains
ENSG00000198837.9	60.2966	-1.8963	0.339766	-5.58118	2.38888e-08	1.09832e-06	2.24	1.62	0.41	0.44	DENND4B	chr1	protein_coding	DENN/MADD domain containing 4B
ENSG00000251439.1	1.25767	-0.332739	2.46108	-0.1352	0.892454	1	0	1.62	0.56	0.58	AC006070.12	chr17	unprocessed_pseudogene	--
ENSG00000262075.3	50.1463	-0.480099	0.3677	-1.30568	0.191661	0.551835	1.05	1.62	0.88	0.73	DKFZP434A062	chr9	lincRNA	--
ENSG00000225050.1	6.94339	0.947955	1.00386	0.944313	0.34501	1	1.18	1.62	2.51	2.03	RP11-349E4.1	chr9	lincRNA	--
ENSG00000115241.10	30.4792	-0.906953	0.446709	-2.0303	0.042326	0.243212	2.37	1.62	0.86	0.87	PPM1G	chr2	protein_coding	protein phosphatase, Mg2+/Mn2+ dependent, 1G
ENSG00000267446.1	2.22224	-0.764604	1.65196	-0.462846	0.643475	1	0	1.62	0.56	0.29	CTB-39G8.2	chr17	lincRNA	--
ENSG00000132005.8	36.4431	-1.00526	0.431814	-2.32799	0.0199128	0.149729	0.95	1.62	0.47	0.61	RFX1	chr19	protein_coding	regulatory factor X, 1 (influences HLA class II expression)
ENSG00000167182.12	37.7734	-0.19788	0.401067	-0.493385	0.621741	0.872762	1.29	1.62	1.13	0.99	SP2	chr17	protein_coding	Sp2 transcription factor
ENSG00000225822.4	4.54655	1.08786	1.28509	0.846525	0.39726	1	0	1.62	1.11	2.03	UBXN7-AS1	chr3	antisense	UBXN7 antisense RNA 1
ENSG00000268496.1	3.84891	-1.24154	1.23082	-1.00871	0.313113	1	0.94	1.62	0.22	0.7	CTD-2587H19.2	chr19	sense_intronic	--
ENSG00000227043.1	4.36178	-0.239242	1.13162	-0.211415	0.832564	1	1.19	1.62	0.98	1.02	RP11-286M16.1	chr1	lincRNA	--
ENSG00000149503.12	41.7098	-0.989507	0.376821	-2.62593	0.00864117	0.0821341	1.61	1.62	0.62	0.72	INCENP	chr11	protein_coding	inner centromere protein antigens 135/155kDa
ENSG00000173641.17	24.4189	-0.450931	0.642303	-0.702053	0.482646	0.806786	0.27	1.62	0.54	0.65	HSPB7	chr1	protein_coding	heat shock 27kDa protein family, member 7 (cardiovascular)
ENSG00000169604.19	73.3519	-1.35147	0.299239	-4.51637	6.29085e-06	0.000178006	1.79	1.62	0.5	0.61	ANTXR1	chr2	protein_coding	anthrax toxin receptor 1
ENSG00000251544.1	24.2184	0.845816	0.525134	1.61067	0.107252	0.416973	1.1	1.62	2.23	1.9	MTND5P12	chr5	processed_pseudogene	MT-ND5 pseudogene 12
ENSG00000256971.1	1.98529	0.797301	1.80902	0.440737	0.659403	1	0	1.61	0.83	1.73	LINC00508	chr12	lincRNA	long intergenic non-protein coding RNA 508
ENSG00000277675.1	21.0598	0.0368929	0.604681	0.0610122	0.951349	0.986445	4.71	1.61	3.05	2.1	AC004878.2	chr7	antisense	--
ENSG00000257230.1	5.99483	-0.525722	1.11565	-0.471224	0.637481	1	1.17	1.61	0.28	1.35	RP11-272B17.2	chr12	lincRNA	--
ENSG00000247844.1	27.454	-0.341898	0.459785	-0.743605	0.457116	0.791425	1.71	1.61	1.06	1.11	CCAT1	chr8	lincRNA	colon cancer associated transcript 1 (non-protein coding)
ENSG00000178951.8	54.0766	-1.34659	0.34641	-3.88728	0.000101375	0.00218554	1.51	1.61	0.43	0.59	ZBTB7A	chr19	protein_coding	zinc finger and BTB domain containing 7A
ENSG00000149021.6	6.33927	0.956262	1.17308	0.815175	0.414972	1	0	1.61	1.85	0.96	SCGB1A1	chr11	protein_coding	secretoglobin, family 1A, member 1 (uteroglobin)
ENSG00000281643.1	0.628834	-0.435175	4.75388	-0.091541	0.927063	1	0	1.61	0.55	0.58	AC027806.1	chr11	miRNA	--
ENSG00000149136.7	30.2389	-0.905744	0.442523	-2.04677	0.0406807	0.237563	1.62	1.61	0.63	0.8	SSRP1	chr11	protein_coding	structure specific recognition protein 1
ENSG00000279619.1	27.636	0.22333	0.482348	0.463006	0.64336	0.882645	1.41	1.61	1.72	1.22	CTD-2527I21.5	chr19	TEC	--
ENSG00000207563.1	0.482285	-1.44238	4.98309	-0.289456	0.772233	1	0	1.61	0.55	0	MIR23B	chr9	miRNA	microRNA 23b
ENSG00000174282.11	64.1737	-0.479214	0.329701	-1.45348	0.146091	0.485328	1.19	1.61	0.73	0.95	ZBTB4	chr17	protein_coding	zinc finger and BTB domain containing 4
ENSG00000263234.1	3.78323	-0.335788	1.33436	-0.251647	0.801314	1	0	1.61	0.37	0.77	CTD-2135D7.3	chr16	lincRNA	--
ENSG00000031698.12	14.0993	-0.364142	0.807426	-0.450992	0.651995	0.885683	0.23	1.61	0.8	0.43	SARS	chr1	protein_coding	seryl-tRNA synthetase
ENSG00000178573.6	65.1344	-1.13739	0.311773	-3.64815	0.00026414	0.00493942	1.34	1.61	0.54	0.58	MAF	chr16	protein_coding	v-maf avian musculoaponeurotic fibrosarcoma oncogene homolog
ENSG00000253368.3	8.52715	-3.46938	1.16573	-2.97615	0.00291892	1	0.23	1.6	0.03	0.11	TRNP1	chr1	protein_coding	TMF1-regulated nuclear protein 1
ENSG00000272678.1	5.13079	-0.300628	1.08029	-0.278284	0.780794	1	1.75	1.6	1.38	0.86	RP11-797D24.4	chr3	antisense	--
ENSG00000266893.1	17.3862	-0.0545452	0.61227	-0.0890869	0.929013	0.979695	1.62	1.6	0.93	1.63	AC005616.1	chr19	lincRNA	--
ENSG00000163902.11	23.3368	-1.3039	0.503824	-2.588	0.0096534	0.0894812	1.3	1.6	0.49	0.49	RPN1	chr3	protein_coding	ribophorin I
ENSG00000253947.1	2.96962	-3.25521	1.61047	-2.02128	0.0432504	1	0.93	1.6	0.22	0	CTB-77H17.1	chr5	antisense	--
ENSG00000259436.1	33.9762	0.815029	0.439496	1.85446	0.0636729	0.306231	1.28	1.6	2.01	2.24	CTC-378H22.2	chr19	antisense	--
ENSG00000235499.1	4.3669	-0.236441	1.13637	-0.208067	0.835177	1	1.17	1.6	0.83	1.15	AC073046.25	chr2	lincRNA	--
ENSG00000271814.1	1.54565	0.229539	2.09969	0.10932	0.912948	1	0	1.6	0.83	0.86	RN7SKP290	chrX	misc_RNA	RNA, 7SK small nuclear pseudogene 290
ENSG00000149357.9	19.5819	-1.14763	0.612012	-1.87517	0.0607689	0.296671	0.93	1.6	0.66	0.3	LAMTOR1	chr11	protein_coding	late endosomal/lysosomal adaptor, MAPK and MTOR activator 1
ENSG00000162772.16	23.8031	-0.978545	0.496657	-1.97026	0.0488081	0.262404	1.26	1.6	0.59	0.62	ATF3	chr1	protein_coding	activating transcription factor 3
ENSG00000249099.1	6.80591	0.180488	1.02075	0.17682	0.85965	1	1.41	1.6	0.77	2.07	RP11-351N6.1	chr5	lincRNA	--
ENSG00000089159.15	40.9482	-1.15288	0.390191	-2.95466	0.00313015	0.0375008	1.17	1.6	0.55	0.49	PXN	chr12	protein_coding	paxillin
ENSG00000172809.12	18.7159	-1.47269	0.587089	-2.50846	0.0121258	0.104935	2.48	1.6	0.48	0.72	RPL38	chr17	protein_coding	ribosomal protein L38
ENSG00000075702.16	34.745	-1.23247	0.457936	-2.69136	0.00711616	0.0710955	0.78	1.6	0.39	0.47	WDR62	chr19	protein_coding	WD repeat domain 62
ENSG00000247402.2	1.93937	-1.33325	1.80825	-0.737316	0.46093	1	0	1.6	0.28	0.29	CTD-2340E1.2	chr5	lincRNA	--
ENSG00000272205.1	5.82398	-0.500845	1.04673	-0.478487	0.632304	1	0.67	1.6	0.55	0.82	RP11-277B15.3	chr1	lincRNA	--
ENSG00000248597.1	3.58381	0.027735	1.33609	0.0207583	0.983438	1	0	1.59	0.55	0.92	RP11-259O2.2	chr5	lincRNA	--
ENSG00000227940.1	3.01808	-0.469235	1.56132	-0.300537	0.763768	1	0	1.59	0.11	0.91	RP11-372M18.1	chr1	lincRNA	--
ENSG00000275142.1	3.88076	0.0660074	1.22358	0.0539461	0.956978	1	0.58	1.59	0.68	1.28	RP5-999L4.2	chr20	lincRNA	--
ENSG00000274827.4	65.6419	0.0528028	0.317174	0.166479	0.86778	0.961578	1.95	1.59	1.38	1.63	LINC01297	chr14	lincRNA	long intergenic non-protein coding RNA 1297
ENSG00000162302.12	21.6979	-1.80537	0.555578	-3.24953	0.00115594	0.0165448	0.87	1.59	0.29	0.3	RPS6KA4	chr11	protein_coding	ribosomal protein S6 kinase, 90kDa, polypeptide 4
ENSG00000266187.2	1.02255	-4.30289	3.826	-1.12464	0.260741	1	0	1.59	0	0	RN7SL480P	chr1	misc_RNA	RNA, 7SL, cytoplasmic 480, pseudogene
ENSG00000106244.12	25.5152	-0.588721	0.51019	-1.15392	0.248531	0.62073	1.16	1.59	0.57	0.96	PDAP1	chr7	protein_coding	PDGFA associated protein 1
ENSG00000253407.1	3.87179	0.23045	1.30371	0.176765	0.859693	1	0	1.59	0.66	1.03	RP11-381I15.1	chr8	lincRNA	--
ENSG00000196663.15	105.227	-0.565252	0.252087	-2.24229	0.0249427	0.174451	1.61	1.59	0.93	0.85	TECPR2	chr14	protein_coding	tectonin beta-propeller repeat containing 2
ENSG00000271306.1	1.3634	-4.72781	3.00923	-1.5711	0.116158	1	0	1.59	0	0	RAC1P9	chr7	processed_pseudogene	ras-related C3 botulinum toxin substrate 1 pseudogene 9
ENSG00000254910.1	1.6565	-2.28987	2.31195	-0.990452	0.321953	1	0	1.59	0	0.29	RP11-326C3.7	chr11	antisense	--
ENSG00000112308.12	39.009	-1.36167	0.389755	-3.49365	0.00047646	0.00805209	1.55	1.59	0.51	0.5	C6orf62	chr6	protein_coding	chromosome 6 open reading frame 62
ENSG00000225118.1	2.52304	-0.929415	1.44617	-0.642672	0.520437	1	2.3	1.58	1.09	0.57	RP11-477L16.2	chr10	processed_pseudogene	--
ENSG00000258172.1	3.00785	-0.491337	1.44073	-0.341034	0.733078	1	0	1.58	0.33	0.68	RP11-1105G2.4	chr12	antisense	--
ENSG00000250782.1	6.22852	0.914075	1.15345	0.792474	0.428084	1	0	1.58	1.18	1.51	RP11-432M8.13	chr5	processed_pseudogene	--
ENSG00000131759.17	43.6676	-0.582788	0.369009	-1.57933	0.11426	0.429386	1.32	1.58	0.8	0.81	RARA	chr17	protein_coding	retinoic acid receptor, alpha
ENSG00000196411.9	32.7472	-1.91027	0.466081	-4.09857	4.15708e-05	0.000987823	1.15	1.58	0.22	0.39	EPHB4	chr7	protein_coding	EPH receptor B4
ENSG00000216718.7	2.28022	-1.65304	1.67081	-0.989368	0.322483	1	0	1.58	0.22	0.23	RP3-522P13.1	chr6	processed_pseudogene	--
ENSG00000242893.3	1.02255	-4.30289	3.826	-1.12464	0.260741	1	0	1.58	0	0	RN7SL413P	chr13	misc_RNA	RNA, 7SL, cytoplasmic 413, pseudogene
ENSG00000105137.12	32.6253	-1.06983	0.442573	-2.41729	0.0156365	0.125471	0.98	1.58	0.54	0.48	SYDE1	chr19	protein_coding	synapse defective 1, Rho GTPase, homolog 1 (C. elegans)
ENSG00000222287.1	1.75277	-1.57061	1.8711	-0.839404	0.401243	1	4.61	1.58	1.09	0.57	RNU6-1043P	chr16	snRNA	RNA, U6 small nuclear 1043, pseudogene
ENSG00000201671.1	1.85282	0.314338	1.86703	0.168362	0.866299	1	2.3	1.58	0.54	3.4	RNA5SP90	chr2	rRNA	RNA, 5S ribosomal pseudogene 90
ENSG00000257402.1	4.23994	-0.448274	1.34266	-0.33387	0.738478	1	0	1.58	0.78	0.24	KRT126P	chr12	unprocessed_pseudogene	keratin 126 pseudogene
ENSG00000260417.1	32.6567	-0.913846	0.430421	-2.12315	0.0337417	0.211242	1.25	1.58	0.56	0.7	CTD-2542L18.1	chr16	lincRNA	--
ENSG00000267090.1	1.31054	-1.89748	2.4827	-0.76428	0.4447	1	0	1.58	0.18	0.19	AC005789.9	chr19	antisense	--
ENSG00000201421.1	0.340851	-2.87756	4.98439	-0.577313	0.563728	1	0	1.58	0	0	Y_RNA	chr1	misc_RNA	--
ENSG00000206679.1	1.41318	-0.502049	2.15393	-0.233085	0.815695	1	2.3	1.58	0.54	1.7	Y_RNA	chr1	misc_RNA	--
[truncated: 44,317 more rows]

## Sheet: HMGB1_IP_vs_input_result_reads
Table S12:The bound reads to HMGB1 of the binding substrate.
Gene	baseMean	log2FoldChange	lfcSE	stat	pvalue	padj	HMGB1_IP_1	HMGB1_IP_2	HMGB1_input_1	HMGB1_input_2	Symbol	Chr	GeneType	Description
ENSG00000237851.1	0.62372	0.45816	4.88064	0.0938729	0.92521	1	0	1	2	0	RP1-67K17.4	chr6	lincRNA	--
ENSG00000225538.1	3.30738	0.858805	1.27318	0.674533	0.499972	1	3	2	4	4	OR5BE1P	chr11	unprocessed_pseudogene	olfactory receptor, family 5, subfamily BE, member 1 pseudogene
ENSG00000164054.15	18.6743	0.626186	0.561962	1.11429	0.265156	0.638591	12	16	29	22	SHISA5	chr3	protein_coding	shisa family member 5
ENSG00000140830.8	10.1736	-0.618615	0.821052	-0.753441	0.451185	1	4	6	27	16	TXNL4B	chr16	protein_coding	thioredoxin-like 4B
ENSG00000180613.10	3.30612	1.12501	1.36175	0.82615	0.408719	1	4	1	5	2	GSX2	chr4	protein_coding	GS homeobox 2
ENSG00000225193.5	0.146548	0.0459479	4.99435	0.00919999	0.99266	1	0	0	0	1	RPS12P26	chr15	transcribed_processed_pseudogene	ribosomal protein S12 pseudogene 26
ENSG00000204444.10	6.62224	-0.415241	1.135	-0.365849	0.714477	1	0	8	12	15	APOM	chr6	protein_coding	apolipoprotein M
ENSG00000254903.1	0.293096	-0.958958	4.89058	-0.196083	0.844545	1	0	0	0	2	OR8L1P	chr11	unprocessed_pseudogene	olfactory receptor, family 8, subfamily L, member 1 pseudogene
ENSG00000263512.1	0.293096	-0.958958	4.89058	-0.196083	0.844545	1	0	0	0	2	MIR4311	chr15	miRNA	microRNA 4311
ENSG00000235927.4	8.38856	2.07871	0.911435	2.28071	0.0225659	1	9	7	6	5	NEXN-AS1	chr1	antisense	NEXN antisense RNA 1
ENSG00000163249.9	3.21951	-0.778547	1.53038	-0.508729	0.610942	1	1	2	1	13	CCNYL1	chr2	protein_coding	cyclin Y-like 1
ENSG00000265808.3	68.6138	-0.124898	0.303929	-0.410944	0.681113	0.896038	32	50	125	124	SEC22B	chr1	protein_coding	SEC22 vesicle trafficking protein homolog B (S. cerevisiae) (gene/pseudogene)
ENSG00000272370.1	0.565737	-1.91122	4.83973	-0.394902	0.692915	1	0	0	4	0	RP11-307L14.1	chr5	lincRNA	--
ENSG00000197008.9	1.70744	-3.50534	2.31592	-1.51359	0.130131	1	0	0	10	2	ZNF138	chr7	protein_coding	zinc finger protein 138
ENSG00000180881.19	1.56484	0.170656	2.2409	0.076155	0.939296	1	1	1	0	5	CAPS2	chr12	protein_coding	calcyphosine 2
ENSG00000163904.12	15.532	-0.126582	0.637211	-0.19865	0.842536	0.952972	9	9	32	24	SENP2	chr3	protein_coding	SUMO1/sentrin/SMT3 specific peptidase 2
ENSG00000101446.7	0.141434	0.0718212	4.99618	0.0143752	0.988531	1	0	0	1	0	SPINT3	chr20	protein_coding	serine peptidase inhibitor, Kunitz type, 3
ENSG00000135638.13	3.0366	-4.33335	1.84196	-2.35258	0.0186437	1	0	0	8	13	EMX1	chr2	protein_coding	empty spiracles homeobox 1
ENSG00000185710.9	0.282868	-0.912375	4.89402	-0.186427	0.85211	1	0	0	2	0	SMG1P4	chr16	transcribed_unprocessed_pseudogene	SMG1 pseudogene 4
ENSG00000208033.1	0.287982	-0.935821	4.89227	-0.191285	0.848302	1	0	0	1	1	MIR609	chr10	miRNA	microRNA 609
ENSG00000248136.1	0.586192	-1.96002	4.83791	-0.405137	0.685377	1	0	0	0	4	MTND6P8	chr2	unprocessed_pseudogene	MT-ND6 pseudogene 8
ENSG00000215991.1	0.141434	0.0718212	4.99618	0.0143752	0.988531	1	0	0	1	0	MIR208B	chr14	miRNA	microRNA 208b
ENSG00000100603.13	6.39224	-0.0282376	1.1701	-0.0241327	0.980747	1	0	9	9	14	SNW1	chr14	protein_coding	SNW domain containing 1
ENSG00000274178.2	0.141434	0.0718212	4.99618	0.0143752	0.988531	1	0	0	1	0	CH17-409J4.2	chr1	unprocessed_pseudogene	--
ENSG00000165480.15	3.0086	-1.211	1.54582	-0.783405	0.433389	1	2	0	5	9	SKA3	chr13	protein_coding	spindle and kinetochore associated complex subunit 3
ENSG00000261014.1	1.93811	1.85538	1.8692	0.992605	0.320902	1	1	3	3	0	RP11-370P15.2	chr16	lincRNA	--
ENSG00000225118.1	2.52304	0.929417	1.44617	0.642673	0.520436	1	2	2	4	2	RP11-477L16.2	chr10	processed_pseudogene	--
ENSG00000223861.1	1.06721	-0.378812	2.90059	-0.130598	0.896093	1	1	0	2	2	RP11-74C1.2	chr1	processed_pseudogene	--
ENSG00000009413.15	73.8482	-0.091624	0.303513	-0.301878	0.762745	0.92421	42	45	130	133	REV3L	chr6	protein_coding	REV3-like, polymerase (DNA directed), zeta, catalytic subunit
ENSG00000236056.1	1.68197	-0.436457	2.01067	-0.21707	0.828154	1	0	2	5	2	GAPDHP14	chr21	processed_pseudogene	glyceraldehyde-3-phosphate dehydrogenase pseudogene 14
ENSG00000227001.3	0.863947	-2.52077	3.80299	-0.662839	0.507434	1	0	0	3	3	NBPF2P	chr1	unprocessed_pseudogene	neuroblastoma breakpoint family, member 2, pseudogene
ENSG00000224186.8	9.13575	-0.876775	1.0092	-0.868784	0.384965	1	0	9	17	25	C5orf66	chr5	antisense	chromosome 5 open reading frame 66
ENSG00000184988.8	27.5705	-0.78301	0.485677	-1.6122	0.106918	0.416534	11	14	66	55	TMEM106A	chr17	protein_coding	transmembrane protein 106A
ENSG00000260326.1	1.1417	-2.9239	2.98664	-0.978993	0.327584	1	0	0	6	2	PHBP21	chr16	processed_pseudogene	prohibitin pseudogene 21
ENSG00000258895.1	0.340851	2.87751	4.98439	0.577304	0.563734	1	0	1	0	0	CTD-2643K12.1	chr15	processed_pseudogene	--
ENSG00000261118.1	2.87654	-0.730122	1.52298	-0.479405	0.631651	1	0	3	10	3	RP11-104N10.1	chr16	antisense	--
ENSG00000249199.1	16.9912	-0.0800803	0.619161	-0.129337	0.897091	0.972254	10	10	24	36	CTD-2139B15.5	chr5	lincRNA	--
ENSG00000225217.1	0.282868	-0.912375	4.89402	-0.186427	0.85211	1	0	0	2	0	HSPA7	chr1	unprocessed_pseudogene	heat shock 70kDa protein 7 (HSP70B)
ENSG00000087274.16	10.6944	-0.0173618	0.805556	-0.0215526	0.982805	1	6	7	12	25	ADD1	chr4	protein_coding	adducin 1 (alpha)
ENSG00000269711.1	2.21914	-2.04249	1.89583	-1.07736	0.281319	1	1	0	6	6	CTD-3214H19.16	chr19	protein_coding	--
ENSG00000280409.1	8.48721	-1.68931	0.971466	-1.73893	0.0820469	1	2	3	22	23	LINC01101	chr2	TEC	long intergenic non-protein coding RNA 1101
ENSG00000226996.5	1.31439	3.04266	2.60431	1.16832	0.242678	1	1	2	1	0	AP000477.3	chr21	lincRNA	--
ENSG00000173976.15	9.92643	-1.01454	0.853911	-1.18811	0.234789	1	4	4	28	18	RAX2	chr19	protein_coding	retina and anterior neural fold homeobox 2
ENSG00000123405.13	16.4214	-0.538709	0.646952	-0.832688	0.405021	0.762027	9	7	40	27	NFE2	chr12	protein_coding	nuclear factor, erythroid 2
ENSG00000221504.1	0.141434	0.0718212	4.99618	0.0143752	0.988531	1	0	0	1	0	AC011456.1	chr19	miRNA	--
ENSG00000094880.10	8.26432	0.33633	0.888429	0.378567	0.705009	1	6	5	10	15	CDC23	chr5	protein_coding	cell division cycle 23
ENSG00000174175.16	14.0283	-0.785853	0.756005	-1.03948	0.298581	0.668945	8	4	40	21	SELP	chr1	protein_coding	selectin P (granule membrane protein 140kDa, antigen CD62)
ENSG00000106624.8	23.7975	-0.90082	0.537399	-1.67626	0.0936874	0.385967	7	14	47	61	AEBP1	chr7	protein_coding	AE binding protein 1
ENSG00000273712.1	0.995153	-2.72587	3.41937	-0.797186	0.425343	1	0	0	6	1	RP5-874C20.7	chr6	processed_pseudogene	--
ENSG00000277351.1	0.62372	0.45816	4.88064	0.0938729	0.92521	1	0	1	2	0	RP11-325L12.6	chr15	antisense	--
ENSG00000234562.1	0.424303	-1.49658	4.8579	-0.308071	0.758028	1	0	0	3	0	TPMTP2	chr3	processed_pseudogene	thiopurine S-methyltransferase pseudogene 2
ENSG00000197467.13	8.58743	-1.15118	1.01886	-1.12986	0.258533	1	5	1	14	26	COL13A1	chr10	protein_coding	collagen, type XIII, alpha 1
ENSG00000163626.16	14.9966	0.282487	0.68837	0.410371	0.681534	0.896038	4	18	27	21	COX18	chr4	protein_coding	COX18 cytochrome c oxidase assembly factor
ENSG00000266960.1	0.282868	-0.912375	4.89402	-0.186427	0.85211	1	0	0	2	0	FAM106DP	chr17	unprocessed_pseudogene	family with sequence similarity 106, member D, pseudogene
ENSG00000111775.2	1.85156	0.0570227	1.90988	0.0298567	0.976181	1	2	0	2	4	COX6A1	chr12	protein_coding	cytochrome c oxidase subunit VIa polypeptide 1
ENSG00000270711.1	1.44503	-3.26235	2.47482	-1.31822	0.187431	1	0	0	4	6	RP11-46A10.8	chr1	processed_pseudogene	--
ENSG00000270689.1	6.16618	-2.60217	1.34748	-1.93115	0.0534651	1	2	0	18	18	BUD13P1	chr11	processed_pseudogene	BUD13 homolog (S. cerevisiae) pseudogene 1
ENSG00000265675.2	0.637798	1.68362	4.96523	0.339083	0.734547	1	1	0	0	1	RN7SL708P	chr19	misc_RNA	RNA, 7SL, cytoplasmic 708, pseudogene
ENSG00000248787.1	2.12673	-0.939187	1.73441	-0.541501	0.588162	1	0	2	4	6	RP11-666A20.4	chr3	lincRNA	--
ENSG00000171962.17	8.36219	-0.211672	1.05302	-0.201014	0.840688	1	0	11	15	17	LRRC48	chr17	protein_coding	leucine rich repeat containing 48
ENSG00000259318.1	0.146548	0.0459479	4.99435	0.00919999	0.99266	1	0	0	0	1	RP11-454L9.2	chr14	processed_pseudogene	--
ENSG00000258491.2	0.282868	-0.912375	4.89402	-0.186427	0.85211	1	0	0	2	0	ZFP64P1	chr14	processed_pseudogene	ZFP64 zinc finger protein pseudogene 1
ENSG00000133106.14	6.27972	-0.512104	1.12614	-0.454744	0.649294	1	4	2	6	19	EPSTI1	chr13	protein_coding	epithelial stromal interaction 1 (breast)
ENSG00000243081.2	12.8393	-0.392151	0.716982	-0.546947	0.584415	0.859158	5	9	31	20	RP11-231E6.1	chr3	lincRNA	--
ENSG00000168874.12	8.62553	-0.0459361	0.875683	-0.0524575	0.958164	1	6	4	16	14	ATOH8	chr2	protein_coding	atonal homolog 8 (Drosophila)
ENSG00000255428.1	7.4551	-0.707478	0.954633	-0.741099	0.458633	1	3	4	14	18	RP11-794P6.1	chr11	sense_intronic	--
ENSG00000259428.1	0.681702	3.71358	4.91279	0.7559	0.449709	1	0	2	0	0	HMGB3P26	chr14	processed_pseudogene	high mobility group box 3 pseudogene 26
ENSG00000242536.1	2.85694	-1.09921	1.55247	-0.708041	0.47892	1	2	0	6	7	RP11-290K4.2	chr3	lincRNA	--
ENSG00000131323.14	23.911	1.04021	0.502937	2.06826	0.0386153	0.230833	19	20	30	24	TRAF3	chr14	protein_coding	TNF receptor-associated factor 3
ENSG00000271774.1	2.19241	0.548211	1.59081	0.344612	0.730386	1	2	1	2	4	RP4-678D15.1	chr20	antisense	--
ENSG00000270098.1	0.974799	1.2725	3.50222	0.363341	0.71635	1	0	2	0	2	LDHAL6EP	chr4	processed_pseudogene	lactate dehydrogenase A-like 6E, pseudogene
ENSG00000279713.1	2.78797	0.0418841	1.53025	0.0273708	0.978164	1	0	4	8	2	CTD-3035K23.3	chr17	TEC	--
ENSG00000105993.14	4.90975	1.05329	1.09059	0.9658	0.334144	1	4	4	6	5	DNAJB6	chr7	protein_coding	DnaJ (Hsp40) homolog, subfamily B, member 6
ENSG00000112195.8	43.5708	0.960695	0.36778	2.61215	0.0089976	0.0847725	28	44	54	49	TREML2	chr6	protein_coding	triggering receptor expressed on myeloid cells-like 2
ENSG00000107959.15	3.90111	-1.19194	1.28741	-0.925848	0.354525	1	1	2	11	8	PITRM1	chr10	protein_coding	pitrilysin metallopeptidase 1
ENSG00000254618.1	0.429417	-1.51275	4.85709	-0.311452	0.755457	1	0	0	2	1	TMED10P1	chr8	processed_pseudogene	transmembrane emp24-like trafficking protein 10 (yeast) pseudogene 1
ENSG00000228935.1	1.29848	-3.10833	2.66431	-1.16665	0.243351	1	0	0	4	5	RP11-189G24.2	chr20	processed_pseudogene	--
ENSG00000166589.12	9.05621	-0.257927	0.842578	-0.306117	0.759516	1	5	5	17	17	CDH16	chr16	protein_coding	cadherin 16, KSP-cadherin
ENSG00000268975.1	3.15758	-4.39122	1.82221	-2.40983	0.0159598	1	0	0	13	9	MIA-RAB4B	chr19	protein_coding	MIA-RAB4B readthrough (NMD candidate)
ENSG00000259427.2	0.974799	1.2725	3.50222	0.363341	0.71635	1	0	2	0	2	DPPA5P2	chr15	transcribed_processed_pseudogene	developmental pluripotency associated 5 pseudogene 2
ENSG00000237886.1	3.85974	-2.04681	1.46074	-1.40121	0.16115	1	0	2	9	13	LINC01573	chr9	antisense	long intergenic non-protein coding RNA 1573
ENSG00000184459.8	2.99326	-1.20456	1.53301	-0.785753	0.432012	1	2	0	8	6	BPIFC	chr22	protein_coding	BPI fold containing family C
ENSG00000025293.15	12.8674	-0.495221	0.734918	-0.673845	0.50041	0.81794	3	11	24	29	PHF20	chr20	protein_coding	PHD finger protein 20
ENSG00000105229.6	11.9505	0.706629	0.770743	0.916816	0.359239	0.723864	6	13	23	9	PIAS4	chr19	protein_coding	protein inhibitor of activated STAT, 4
ENSG00000236634.1	0.293096	-0.958958	4.89058	-0.196083	0.844545	1	0	0	0	2	AC016903.1	chr2	lincRNA	--
ENSG00000070950.9	23.1121	0.888643	0.520584	1.70701	0.0878197	0.371352	16	21	22	34	RAD18	chr3	protein_coding	RAD18 E3 ubiquitin protein ligase
ENSG00000006016.10	5.14228	0.162809	1.08548	0.149988	0.880774	1	2	5	7	10	CRLF1	chr19	protein_coding	cytokine receptor-like factor 1
ENSG00000260803.1	0.62372	0.45816	4.88064	0.0938729	0.92521	1	0	1	2	0	Z84812.4	chr16	processed_transcript	--
ENSG00000252510.1	0.141434	0.0718212	4.99618	0.0143752	0.988531	1	0	0	1	0	RNA5SP55	chr1	rRNA	RNA, 5S ribosomal pseudogene 55
ENSG00000178096.8	3.33992	-4.47004	1.85018	-2.416	0.015692	1	0	0	6	17	BOLA1	chr1	protein_coding	bolA family member 1
ENSG00000198898.12	10.3892	-0.540774	0.841378	-0.642724	0.520403	1	6	4	15	27	CAPZA2	chr7	protein_coding	capping protein (actin filament) muscle Z-line, alpha 2
ENSG00000278272.1	1.17295	4.47706	2.99814	1.49328	0.135364	1	1	2	0	0	HIST1H3C	chr6	protein_coding	histone cluster 1, H3c
ENSG00000276747.1	6.70017	-0.774271	1.05101	-0.736691	0.46131	1	3	3	9	20	PADI6	chr1	protein_coding	peptidyl arginine deiminase, type VI
ENSG00000188636.3	13.0464	-0.371316	0.727275	-0.510558	0.609661	0.868092	3	12	27	25	LDOC1L	chr22	protein_coding	leucine zipper, down-regulated in cancer 1-like
ENSG00000259205.2	3.03079	-0.437692	1.46462	-0.298844	0.765059	1	2	1	10	2	PRKXP1	chr15	processed_pseudogene	protein kinase, X-linked, pseudogene 1
ENSG00000107902.13	3.46273	-1.10865	1.38631	-0.799709	0.42388	1	0	3	10	7	LHPP	chr10	protein_coding	phospholysine phosphohistidine inorganic pyrophosphate phosphatase
ENSG00000237130.1	1.28825	-3.09791	2.69471	-1.14962	0.250299	1	0	0	6	3	MRPS6P2	chr1	processed_pseudogene	mitochondrial ribosomal protein S6 pseudogene 2
ENSG00000254469.7	7.56711	-0.82513	0.961803	-0.857899	0.390948	1	2	5	20	14	RP11-849H4.2	chr11	protein_coding	--
ENSG00000137078.8	1.41192	1.10455	2.34741	0.470541	0.637969	1	2	0	2	1	SIT1	chr9	protein_coding	signaling threshold regulating transmembrane adaptor 1
ENSG00000183208.12	17.4375	-0.421104	0.603895	-0.697314	0.485607	0.807959	6	13	39	31	GDPGP1	chr15	protein_coding	GDP-D-glucose phosphorylase 1
ENSG00000187812.12	7.91308	-0.644882	0.930958	-0.692708	0.488493	1	2	6	19	15	RP11-24M17.5	chr15	transcribed_unprocessed_pseudogene	--
ENSG00000167157.10	6.31725	-0.193099	1.04002	-0.185669	0.852704	1	4	3	8	15	PRRX2	chr9	protein_coding	paired related homeobox 2
ENSG00000111196.9	3.11687	-0.258389	1.58748	-0.162767	0.870702	1	0	4	1	11	MAGOHB	chr12	protein_coding	mago-nashi homolog B (Drosophila)
ENSG00000171487.14	7.13856	-0.825916	1.04585	-0.78971	0.429697	1	4	2	10	21	NLRP5	chr19	protein_coding	NLR family, pyrin domain containing 5
ENSG00000260625.2	1.26537	1.72862	2.8521	0.606086	0.544458	1	2	0	2	0	RP11-452L6.7	chr16	antisense	--
ENSG00000165953.9	2.27201	-0.82021	1.60969	-0.509545	0.61037	1	1	1	5	5	SERPINA12	chr14	protein_coding	serpin peptidase inhibitor, clade A (alpha-1 antiproteinase, antitrypsin), member 12
ENSG00000264546.1	4.06105	0.860414	1.4568	0.590621	0.554774	1	4	2	10	0	RP11-464D20.6	chr17	sense_intronic	--
ENSG00000260505.1	17.9275	-0.30303	0.590444	-0.513224	0.607795	0.868092	8	12	40	29	RP11-410C4.5	chr1	lincRNA	--
ENSG00000240521.1	7.82653	-1.12165	0.959926	-1.16848	0.242614	1	3	3	18	19	RP11-680B3.2	chr3	antisense	--
ENSG00000225334.1	0.681702	3.71358	4.91279	0.7559	0.449709	1	0	2	0	0	RP11-449J1.1	chr1	antisense	--
ENSG00000163481.7	8.86828	-0.511229	0.868285	-0.58878	0.556009	1	4	5	15	21	RNF25	chr2	protein_coding	ring finger protein 25
ENSG00000257359.1	4.37895	1.77862	1.17778	1.51015	0.131006	1	2	7	3	4	RP11-780K2.1	chr12	antisense	--
ENSG00000087077.11	15.8194	0.569574	0.615221	0.925805	0.354547	0.719754	11	12	24	20	TRIP6	chr7	protein_coding	thyroid hormone receptor interactor 6
ENSG00000222791.1	0.146548	0.0459479	4.99435	0.00919999	0.99266	1	0	0	0	1	RNU6-67P	chr13	snRNA	RNA, U6 small nuclear 67, pseudogene
ENSG00000164530.13	8.95297	1.29954	0.834707	1.55689	0.119498	1	6	10	8	10	PI16	chr6	protein_coding	peptidase inhibitor 16
ENSG00000160785.13	19.6899	0.4392	0.543548	0.808025	0.419076	0.769365	12	16	31	27	SLC25A44	chr1	protein_coding	solute carrier family 25, member 44
ENSG00000234592.1	2.67413	-2.3784	1.87591	-1.26787	0.204846	1	1	0	3	12	RP11-41L14.1	chrX	processed_pseudogene	--
ENSG00000115165.9	1.62399	-1.69648	2.2238	-0.762875	0.445538	1	0	1	7	2	CYTIP	chr2	protein_coding	cytohesin 1 interacting protein
ENSG00000276696.1	0.964571	1.3143	3.53278	0.372029	0.709871	1	0	2	2	0	Y_RNA	chr15	misc_RNA	--
ENSG00000104549.11	7.54348	0.528717	0.967091	0.546709	0.584579	1	2	10	14	8	SQLE	chr8	protein_coding	squalene epoxidase
ENSG00000229628.1	1.4348	-3.2531	2.48448	-1.30937	0.19041	1	0	0	6	4	AC073115.7	chr7	lincRNA	--
ENSG00000273674.4	9.49074	-0.38104	0.827351	-0.460555	0.645118	1	5	5	18	19	CTD-2378E12.1	chr15	lincRNA	--
ENSG00000183607.9	2.59879	-0.494559	1.5299	-0.323262	0.746497	1	0	3	7	4	GKN2	chr2	protein_coding	gastrokine 2
ENSG00000255201.1	1.45014	-3.26698	2.49221	-1.31088	0.189899	1	0	0	3	7	RP11-350N15.4	chr8	antisense	--
ENSG00000277721.1	0.141434	0.0718212	4.99618	0.0143752	0.988531	1	0	0	1	0	Metazoa_SRP	chrX	misc_RNA	--
ENSG00000204700.4	2.71039	-0.978573	1.57653	-0.620715	0.534787	1	2	0	6	6	OR2J2	chr6	protein_coding	olfactory receptor, family 2, subfamily J, member 2
ENSG00000275858.1	1.85668	0.0574778	1.97243	0.0291406	0.976752	1	2	0	1	5	RP11-291L22.8	chr10	processed_pseudogene	--
ENSG00000147324.10	22.9417	0.230578	0.53151	0.433817	0.664421	0.889002	9	23	32	42	MFHAS1	chr8	protein_coding	malignant fibrous histiocytoma amplified sequence 1
ENSG00000214970.8	0.97865	2.50839	3.22015	0.778968	0.435999	1	1	1	0	1	CTC-297N7.7	chr17	antisense	--
ENSG00000204469.12	237.824	2.16751	0.194481	11.1451	7.56498e-29	2.60296e-26	194	291	152	149	PRRC2A	chr6	protein_coding	proline-rich coiled-coil 2A
ENSG00000180279.5	4.7282	0.426507	1.2274	0.347489	0.728224	1	2	5	2	12	MGC45922	chr19	lincRNA	--
ENSG00000205057.4	1.0105	-2.74658	3.27797	-0.837892	0.402092	1	0	0	3	4	CLLU1OS	chr12	protein_coding	chronic lymphocytic leukemia up-regulated 1 opposite strand
ENSG00000172264.16	5.4813	-0.789455	1.12575	-0.701271	0.483134	1	2	3	8	16	MACROD2	chr20	protein_coding	MACRO domain containing 2
ENSG00000102053.12	19.2324	0.663259	0.559932	1.18453	0.236202	0.608691	10	20	23	29	ZC3H12B	chrX	protein_coding	zinc finger CCCH-type containing 12B
ENSG00000181693.7	0.858833	-2.51267	3.8399	-0.654357	0.512882	1	0	0	4	2	OR8H1	chr11	protein_coding	olfactory receptor, family 8, subfamily H, member 1
ENSG00000185129.5	49.9424	1.14312	0.378071	3.02357	0.00249812	0.0311884	31	56	68	41	PURA	chr5	protein_coding	purine-rich element binding protein A
ENSG00000231888.1	0.141434	0.0718212	4.99618	0.0143752	0.988531	1	0	0	1	0	MTND5P15	chr3	processed_pseudogene	MT-ND5 pseudogene 15
ENSG00000260345.1	0.287982	-0.935821	4.89227	-0.191285	0.848302	1	0	0	1	1	AC009052.12	chr16	processed_transcript	--
ENSG00000229313.1	1.13659	-2.91781	3.07611	-0.948538	0.342856	1	0	0	7	1	RP3-425P12.5	chr6	antisense	--
ENSG00000207278.1	0.982501	4.18148	4.01254	1.0421	0.297364	1	2	0	0	0	RNU6-831P	chr18	snRNA	RNA, U6 small nuclear 831, pseudogene
ENSG00000166401.13	12.7242	0.724846	0.69998	1.03552	0.300424	0.670189	10	9	18	15	SERPINB8	chr18	protein_coding	serpin peptidase inhibitor, clade B (ovalbumin), member 8
ENSG00000252823.1	0.146548	0.0459479	4.99435	0.00919999	0.99266	1	0	0	0	1	RNU6-148P	chr12	snRNA	RNA, U6 small nuclear 148, pseudogene
ENSG00000279474.1	0.570851	-1.92356	4.83927	-0.39749	0.691006	1	0	0	3	1	CTD-2286N8.1	chr18	TEC	--
ENSG00000276789.1	1.67174	-0.447671	2.34227	-0.191127	0.848426	1	0	2	7	0	RP11-1081L13.5	chr11	processed_pseudogene	--
ENSG00000205212.3	5.54354	-0.30383	1.1989	-0.253424	0.79994	1	0	7	13	9	CCDC144NL	chr17	protein_coding	coiled-coil domain containing 144 family, N-terminal like
ENSG00000135960.9	11.7824	-1.97602	1.85957	-1.06262	0.287955	0.65965	5	0	39	26	EDAR	chr2	protein_coding	ectodysplasin A receptor
ENSG00000129103.17	4.02163	-2.12317	1.50087	-1.41463	0.157178	1	0	2	6	17	SUMF2	chr7	protein_coding	sulfatase modifying factor 2
ENSG00000169679.14	11.099	1.1978	0.777791	1.54001	0.123558	1	11	7	12	11	BUB1	chr2	protein_coding	BUB1 mitotic checkpoint serine/threonine kinase
ENSG00000272034.1	0.982501	4.18148	4.01254	1.0421	0.297364	1	2	0	0	0	SNORD14A	chr11	snoRNA	small nucleolar RNA, C/D box 14A
ENSG00000008710.17	36.9535	2.44953	0.444497	5.51078	3.57244e-08	1.50638e-06	26	54	17	23	PKD1	chr16	protein_coding	polycystic kidney disease 1 (autosomal dominant)
ENSG00000267642.1	2.66517	-2.53819	1.85484	-1.36842	0.171181	1	0	1	4	12	RP11-258B16.1	chr18	lincRNA	--
ENSG00000231054.1	0.293096	-0.958958	4.89058	-0.196083	0.844545	1	0	0	0	2	AC009236.2	chr2	lincRNA	--
ENSG00000179091.4	3.43726	0.0880756	1.34892	0.0652932	0.947941	1	0	5	5	7	CYC1	chr8	protein_coding	cytochrome c-1
ENSG00000148248.13	32.9137	1.68285	0.438174	3.84059	0.000122739	0.00258774	29	32	30	24	SURF4	chr9	protein_coding	surfeit 4
ENSG00000271195.1	0.925781	0.051425	3.29099	0.015626	0.987533	1	1	0	1	2	RP11-162I7.2	chr15	processed_pseudogene	--
ENSG00000221869.4	3.3729	-0.251233	1.3021	-0.192945	0.847002	1	1	3	9	4	CEBPD	chr8	protein_coding	CCAAT/enhancer binding protein (C/EBP), delta
ENSG00000224188.1	0.146548	0.0459479	4.99435	0.00919999	0.99266	1	0	0	0	1	UBE2D3P4	chr13	processed_pseudogene	ubiquitin-conjugating enzyme E2D 3 pseudogene 4
ENSG00000213081.3	0.586192	-1.96002	4.83791	-0.405137	0.685377	1	0	0	0	4	AC012362.3	chr2	processed_pseudogene	--
ENSG00000201990.1	0.141434	0.0718212	4.99618	0.0143752	0.988531	1	0	0	1	0	Y_RNA	chr7	misc_RNA	--
ENSG00000228643.1	0.141434	0.0718212	4.99618	0.0143752	0.988531	1	0	0	1	0	AC079779.4	chr2	processed_transcript	--
ENSG00000239961.2	0.146548	0.0459479	4.99435	0.00919999	0.99266	1	0	0	0	1	LILRA4	chr19	protein_coding	leukocyte immunoglobulin-like receptor, subfamily A (with TM domain), member 4
ENSG00000131845.14	4.26627	-0.670363	1.20468	-0.556464	0.577894	1	2	2	7	11	ZNF304	chr19	protein_coding	zinc finger protein 304
ENSG00000227972.1	1.17295	4.47706	2.99814	1.49328	0.135364	1	1	2	0	0	PRKRIRP3	chr10	processed_pseudogene	protein-kinase, interferon-inducible double stranded RNA dependent inhibitor, repressor of (P58 repressor) pseudogene 3
ENSG00000275965.1	1.56099	-0.275514	2.44525	-0.112673	0.91029	1	0	2	0	6	RP11-386M24.10	chr15	antisense	--
ENSG00000166173.10	13.2339	-0.211247	0.692134	-0.305212	0.760205	0.922455	7	8	22	27	LARP6	chr15	protein_coding	La ribonucleoprotein domain family, member 6
ENSG00000233571.1	1.69479	0.354512	2.07206	0.171092	0.864152	1	2	0	4	1	RP11-545D19.1	chrX	lincRNA	--
ENSG00000202095.1	0.973536	2.52663	3.23162	0.781848	0.434304	1	1	1	1	0	RNU6-1172P	chr8	snRNA	RNA, U6 small nuclear 1172, pseudogene
ENSG00000214160.9	15.7721	0.70615	0.616574	1.14528	0.252093	0.62403	8	17	21	21	ALG3	chr3	protein_coding	ALG3, alpha-1,3- mannosyltransferase
ENSG00000254565.1	2.43005	-1.21355	1.73552	-0.699244	0.4844	1	0	2	2	10	MTND2P26	chr11	processed_pseudogene	MT-ND2 pseudogene 26
ENSG00000277357.1	2.99326	-1.20456	1.53301	-0.785753	0.432012	1	2	0	8	6	NPAP1P7	chr9	processed_pseudogene	nuclear pore associated protein 1 pseudogene 7
ENSG00000228779.1	0.863947	-2.52077	3.80299	-0.662839	0.507434	1	0	0	3	3	Z69666.2	chr16	antisense	--
ENSG00000175646.3	3.42009	-1.83528	1.48576	-1.23524	0.21674	1	0	2	9	10	PRM1	chr16	protein_coding	protamine 1
ENSG00000214788.2	1.58135	-3.39316	2.32784	-1.45764	0.144939	1	0	0	6	5	OOSP1	chr11	unitary_pseudogene	oocyte secreted protein 1, pseudogene
ENSG00000234806.1	2.09305	-1.91952	2.01325	-0.953439	0.340368	1	1	0	2	9	RP11-9E13.4	chr10	processed_pseudogene	--
ENSG00000234504.2	1.92605	-1.76535	2.00577	-0.880136	0.378786	1	1	0	6	4	RP11-285G1.2	chr10	antisense	--
ENSG00000232512.6	2.2835	-1.08978	1.76313	-0.618094	0.536513	1	0	2	2	9	AP000233.2	chr21	lincRNA	--
ENSG00000269564.1	0.586192	-1.96002	4.83791	-0.405137	0.685377	1	0	0	0	4	AC008753.4	chr19	lincRNA	--
ENSG00000153044.9	0.92193	-0.5673	3.27937	-0.17299	0.862659	1	0	1	1	3	CENPH	chr5	protein_coding	centromere protein H
ENSG00000107105.14	1.00538	-2.73974	3.29176	-0.832304	0.405238	1	0	0	4	3	ELAVL2	chr9	protein_coding	ELAV like neuron-specific RNA binding protein 2
ENSG00000179163.11	5.82474	-0.324766	1.08333	-0.299784	0.764342	1	4	2	9	13	FUCA1	chr1	protein_coding	fucosidase, alpha-L- 1, tissue
ENSG00000236714.1	1.21376	-0.722851	2.63624	-0.274197	0.783933	1	1	0	2	3	AC005592.1	chr5	lincRNA	--
ENSG00000259239.1	3.69456	-0.127418	1.43893	-0.0885505	0.929439	1	0	5	12	2	RP11-521C20.1	chr15	processed_pseudogene	--
ENSG00000177138.15	1.17238	-2.95994	3.46145	-0.855115	0.392487	1	0	0	0	8	FAM9B	chrX	protein_coding	family with sequence similarity 9, member B
ENSG00000183378.11	7.59979	0.922005	0.933501	0.987686	0.323307	1	6	6	6	12	OVCH2	chr11	protein_coding	ovochymase 2 (gene/pseudogene)
ENSG00000270255.1	0.293096	-0.958958	4.89058	-0.196083	0.844545	1	0	0	0	2	RP11-420B22.2	chr8	processed_pseudogene	--
ENSG00000229946.2	1.07744	-0.376713	3.3058	-0.113955	0.909273	1	1	0	0	4	B3GNT2P1	chrX	processed_pseudogene	UDP-GlcNAc:betaGal beta-1,3-N-acetylglucosaminyltransferase 2 pseudogene 1
ENSG00000213412.3	1.98788	-0.16732	1.80915	-0.0924851	0.926313	1	2	0	4	3	HNRNPA1P33	chr10	processed_pseudogene	heterogeneous nuclear ribonucleoprotein A1 pseudogene 33
ENSG00000177294.6	2.74022	-0.616664	1.50744	-0.40908	0.682481	1	0	3	8	4	FBXO39	chr17	protein_coding	F-box protein 39
ENSG00000257270.1	2.91224	-2.68597	1.80825	-1.4854	0.137438	1	0	1	13	5	RP11-521B24.5	chr14	antisense	--
ENSG00000111667.13	11.093	-0.361648	0.826492	-0.43757	0.661698	1	2	11	17	27	USP5	chr12	protein_coding	ubiquitin specific peptidase 5 (isopeptidase T)
ENSG00000256739.1	0.628834	0.435163	4.75388	0.0915385	0.927065	1	0	1	1	1	RP11-45F15.1	chr11	antisense	--
ENSG00000279694.1	3.86289	0.289664	1.28638	0.225178	0.821841	1	3	2	10	2	RP11-5O23.2	chr15	TEC	--
ENSG00000237338.1	0.141434	0.0718212	4.99618	0.0143752	0.988531	1	0	0	1	0	FTCD-AS1	chr21	antisense	FTCD antisense RNA 1
ENSG00000117411.16	20.9539	1.36106	0.532107	2.55788	0.0105314	0.0946827	14	24	22	19	B4GALT2	chr1	protein_coding	UDP-Gal:betaGlcNAc beta 1,4- galactosyltransferase, polypeptide 2
ENSG00000200218.1	0.293096	-0.958958	4.89058	-0.196083	0.844545	1	0	0	0	2	RNU6-697P	chr10	snRNA	RNA, U6 small nuclear 697, pseudogene
ENSG00000278919.1	4.7008	-0.893604	1.18643	-0.753188	0.451337	1	2	2	8	13	AP006285.2	chr11	protein_coding	--
ENSG00000164715.5	18.7954	-0.0254282	0.593115	-0.0428722	0.965803	0.989185	13	9	36	29	LMTK2	chr7	protein_coding	lemur tyrosine kinase 2
ENSG00000261045.2	1.69731	-0.453749	2.00343	-0.226486	0.820823	1	0	2	2	5	RP11-673P17.4	chr16	lincRNA	--
ENSG00000264007.1	1.54565	-0.229536	2.09969	-0.109319	0.912949	1	0	2	3	3	RP11-68I3.10	chr17	sense_intronic	--
ENSG00000244122.2	0.282868	-0.912375	4.89402	-0.186427	0.85211	1	0	0	2	0	UGT1A7	chr2	protein_coding	UDP glucuronosyltransferase 1 family, polypeptide A7
ENSG00000207002.1	0.282868	-0.912375	4.89402	-0.186427	0.85211	1	0	0	2	0	SNORA5	chr3	snoRNA	--
ENSG00000261399.1	1.98403	-0.496099	1.70819	-0.290423	0.771493	1	1	1	4	4	LA16c-329F2.1	chr16	antisense	--
ENSG00000166743.9	6.41067	-2.88835	1.37324	-2.10332	0.0354381	1	0	2	26	14	ACSM1	chr16	protein_coding	acyl-CoA synthetase medium-chain family member 1
ENSG00000165671.18	31.3538	-0.552322	0.457891	-1.20623	0.227728	0.598408	15	16	73	56	NSD1	chr5	protein_coding	nuclear receptor binding SET domain protein 1
ENSG00000268797.1	1.26537	1.72862	2.8521	0.606086	0.544458	1	2	0	2	0	CTC-490E21.12	chr19	protein_coding	--
ENSG00000186184.15	8.76168	-0.875327	0.910816	-0.961036	0.336534	1	2	6	25	15	POLR1D	chr13	protein_coding	polymerase (RNA) I polypeptide D, 16kDa
ENSG00000252794.1	1.98529	-0.797298	1.80902	-0.440735	0.659405	1	0	2	3	6	RN7SKP60	chr5	misc_RNA	RNA, 7SK small nuclear pseudogene 60
ENSG00000254064.1	1.46037	-3.27641	2.61012	-1.25527	0.20938	1	0	0	1	9	CTD-2530N21.4	chr8	antisense	--
ENSG00000158773.14	8.50748	-0.163806	0.945201	-0.173303	0.862413	1	1	10	16	16	USF1	chr1	protein_coding	upstream transcription factor 1
ENSG00000266614.1	0.575965	-1.93581	4.83881	-0.400058	0.689114	1	0	0	2	2	RP11-94B19.4	chr18	lincRNA	--
ENSG00000257831.1	2.91878	-0.100562	1.49922	-0.067076	0.946521	1	3	0	4	6	RP11-596D21.1	chr14	antisense	--
ENSG00000258202.1	1.06721	-0.378812	2.90059	-0.130598	0.896093	1	1	0	2	2	RP11-776A13.2	chr12	unprocessed_pseudogene	--
ENSG00000177614.9	37.4863	-0.770536	0.495664	-1.55455	0.120053	0.440193	22	10	92	70	PGBD5	chr1	protein_coding	piggyBac transposable element derived 5
ENSG00000199156.1	0.282868	-0.912375	4.89402	-0.186427	0.85211	1	0	0	2	0	MIR422A	chr15	miRNA	microRNA 422a
ENSG00000080561.13	3.27613	-1.39921	1.50447	-0.930035	0.352353	1	2	0	10	6	MID2	chrX	protein_coding	midline 2
ENSG00000279071.1	12.0449	-0.110649	0.731515	-0.15126	0.87977	0.96501	4	11	23	21	RP11-83B20.3	chr12	TEC	--
ENSG00000263986.1	1.0105	-2.74658	3.27797	-0.837892	0.402092	1	0	0	3	4	RP11-746M1.1	chr17	antisense	--
ENSG00000275410.4	15.5575	-0.296457	0.659455	-0.449549	0.653036	0.885844	5	13	24	36	HNF1B	chr17	protein_coding	HNF1 homeobox B
ENSG00000175745.11	11.9958	1.40804	0.737166	1.91007	0.0561236	0.285497	8	14	15	8	NR2F1	chr5	protein_coding	nuclear receptor subfamily 2, group F, member 1
ENSG00000200345.2	0.340851	2.87751	4.98439	0.577304	0.563734	1	0	1	0	0	RNU6-485P	chr12	snRNA	RNA, U6 small nuclear 485, pseudogene
ENSG00000230772.1	1.53031	-0.232466	2.47118	-0.0940712	0.925053	1	0	2	6	0	VN1R108P	chr20	unprocessed_pseudogene	vomeronasal 1 receptor 108 pseudogene
ENSG00000236274.1	1.73995	0.608117	1.92012	0.316707	0.751466	1	0	3	3	2	RP4-728D4.3	chr1	processed_pseudogene	--
ENSG00000251696.1	0.43453	-1.52876	4.8563	-0.3148	0.752914	1	0	0	1	2	AL583832.1	chr1	miRNA	--
ENSG00000260619.1	6.77908	-0.074829	0.969047	-0.0772192	0.938449	1	4	4	13	11	RP11-775C24.3	chr15	lincRNA	--
ENSG00000202175.1	1.99811	-0.175159	1.83494	-0.0954574	0.923952	1	2	0	2	5	RNA5SP128	chr3	rRNA	RNA, 5S ribosomal pseudogene 128
ENSG00000135636.13	26.5979	-0.758251	0.516761	-1.46732	0.14229	0.479031	12	12	47	68	DYSF	chr2	protein_coding	dysferlin
ENSG00000271717.1	0.784346	0.665781	4.37923	0.152031	0.879162	1	1	0	0	2	CTD-3020H12.4	chr19	antisense	--
ENSG00000248572.5	0.717399	-2.25281	4.63892	-0.485633	0.627227	1	0	0	3	2	EGFLAM-AS2	chr5	antisense	EGFLAM antisense RNA 2
ENSG00000251449.2	1.12393	2.72463	3.23046	0.843417	0.398995	1	2	0	1	0	MTND1P19	chr4	processed_pseudogene	MT-ND1 pseudogene 19
ENSG00000127554.12	20.6426	0.687275	0.621646	1.10557	0.268911	0.641228	20	9	32	22	GFER	chr16	protein_coding	growth factor, augmenter of liver regeneration
ENSG00000273036.2	5.52779	-0.303123	1.07195	-0.282776	0.777348	1	3	3	9	12	FAM95C	chr9	lincRNA	family with sequence similarity 95, member C
ENSG00000138172.10	17.4867	-1.06359	0.622013	-1.70992	0.0872814	0.370003	6	8	40	42	CALHM2	chr10	protein_coding	calcium homeostasis modulator 2
ENSG00000165533.18	9.04867	0.362389	0.865278	0.418813	0.675353	1	7	5	10	17	TTC8	chr14	protein_coding	tetratricopeptide repeat domain 8
ENSG00000166803.10	1.05314	-0.860604	2.95741	-0.290999	0.771052	1	0	1	4	1	KIAA0101	chr15	protein_coding	KIAA0101
ENSG00000159182.4	0.973536	2.52663	3.23162	0.781848	0.434304	1	1	1	1	0	PRAC1	chr17	protein_coding	prostate cancer susceptibility candidate 1
ENSG00000179930.5	5.66796	-0.253329	1.08201	-0.234127	0.814886	1	4	2	11	10	ZNF648	chr1	protein_coding	zinc finger protein 648
ENSG00000186998.15	4.56252	1.08088	1.23005	0.878727	0.379549	1	5	2	8	2	EMID1	chr22	protein_coding	EMI domain containing 1
ENSG00000168405.14	3.54117	-0.551293	1.39076	-0.396398	0.691811	1	0	4	4	11	CMAHP	chr6	unitary_pseudogene	cytidine monophospho-N-acetylneuraminic acid hydroxylase, pseudogene
ENSG00000148356.13	12.1144	0.2072	0.709952	0.291851	0.770401	0.926851	7	9	21	18	LRSAM1	chr9	protein_coding	leucine rich repeat and sterile alpha motif containing 1
ENSG00000226028.2	0.727627	-2.27238	4.6192	-0.491943	0.622759	1	0	0	1	4	PFN1P12	chr1	processed_pseudogene	profilin 1 pseudogene 12
ENSG00000202198.1	56.7474	1.71696	0.342849	5.00792	5.50213e-07	1.87072e-05	42	67	40	52	RN7SK	chr6	misc_RNA	RNA, 7SK small nuclear
ENSG00000184956.15	292.882	-0.743346	0.189157	-3.92979	8.50202e-05	0.0018562	112	160	689	586	MUC6	chr11	protein_coding	mucin 6, oligomeric mucus/gel-forming
ENSG00000231467.2	4.27128	-1.92711	1.45252	-1.32674	0.184594	1	2	0	16	7	RP5-1170K4.7	chr22	antisense	--
ENSG00000100401.19	29.2895	2.22597	0.472606	4.71	2.47718e-06	7.58317e-05	22	39	17	19	RANGAP1	chr22	protein_coding	Ran GTPase activating protein 1
ENSG00000263529.2	0.429417	-1.51275	4.85709	-0.311452	0.755457	1	0	0	2	1	RN7SL122P	chr1	misc_RNA	RNA, 7SL, cytoplasmic 122, pseudogene
ENSG00000244538.1	0.637798	1.68362	4.96523	0.339083	0.734547	1	1	0	0	1	RP11-10G12.1	chr4	processed_pseudogene	--
ENSG00000248600.1	2.70781	-1.41214	1.59509	-0.885304	0.375993	1	0	2	5	9	CTD-2308B18.4	chr5	lincRNA	--
ENSG00000126266.3	4.03551	1.13893	1.38971	0.819546	0.412475	1	0	8	2	7	FFAR1	chr19	protein_coding	free fatty acid receptor 1
ENSG00000267504.1	1.77565	-1.85229	2.07798	-0.891388	0.372721	1	0	1	6	4	RP11-845C23.2	chr18	sense_intronic	--
ENSG00000129083.12	9.65244	0.78617	0.813924	0.965901	0.334094	1	4	12	13	12	COPB1	chr11	protein_coding	coatomer protein complex, subunit beta 1
ENSG00000144036.14	19.4051	0.0300165	0.576489	0.0520678	0.958475	0.987677	8	17	27	40	EXOC6B	chr2	protein_coding	exocyst complex component 6B
ENSG00000229985.2	1.55847	0.66937	2.14646	0.311848	0.755156	1	2	0	2	2	RP11-40H20.5	chr1	processed_pseudogene	--
ENSG00000078967.12	20.3151	-0.0324334	0.613497	-0.0528665	0.957838	0.987677	16	7	37	33	UBE2D4	chr7	protein_coding	ubiquitin-conjugating enzyme E2D 4 (putative)
ENSG00000104976.11	7.29337	0.309127	1.01076	0.305835	0.75973	1	7	2	10	12	SNAPC2	chr19	protein_coding	small nuclear RNA activating complex, polypeptide 2, 45kDa
ENSG00000251371.1	2.17833	0.242775	1.55744	0.155881	0.876127	1	1	2	4	3	CTD-2318H23.1	chr5	lincRNA	--
ENSG00000170089.15	0.911702	-0.544778	3.30695	-0.164737	0.869151	1	0	1	3	1	RP11-423H2.1	chr5	transcribed_unprocessed_pseudogene	--
ENSG00000224786.1	0.146548	0.0459479	4.99435	0.00919999	0.99266	1	0	0	0	1	CETN4P	chr4	unitary_pseudogene	centrin EF-hand protein 4, pseudogene
ENSG00000214604.3	0.570851	-1.92356	4.83927	-0.39749	0.691006	1	0	0	3	1	NPM1P36	chr6	processed_pseudogene	nucleophosmin 1 (nucleolar phosphoprotein B23, numatrin) pseudogene 36
ENSG00000075043.17	26.997	-1.79937	0.543866	-3.30848	0.000938042	0.0139121	6	9	81	65	KCNQ2	chr20	protein_coding	potassium channel, voltage gated KQT-like subfamily Q, member 2
ENSG00000258538.5	1.98529	-0.797298	1.80902	-0.440735	0.659405	1	0	2	3	6	RP11-753D20.3	chr14	lincRNA	--
ENSG00000112062.10	3.41498	-1.83302	1.48546	-1.23397	0.217213	1	0	2	10	9	MAPK14	chr6	protein_coding	mitogen-activated protein kinase 14
ENSG00000257310.1	2.0808	1.02084	1.71516	0.595186	0.551719	1	0	4	3	2	RP11-496I2.2	chr14	lincRNA	--
ENSG00000225938.1	2.21712	0.764823	1.71785	0.445221	0.65616	1	0	4	5	1	RP4-575N6.4	chr1	antisense	--
ENSG00000256627.1	2.18604	0.94433	1.78038	0.53041	0.595828	1	3	0	4	1	RP11-6B19.3	chr12	processed_pseudogene	--
ENSG00000245748.1	10.0354	0.364008	0.819662	0.444095	0.656974	1	3	12	14	17	RP11-367J11.2	chr4	antisense	--
ENSG00000238004.1	0.575965	-1.93581	4.83881	-0.400058	0.689114	1	0	0	2	2	AC009227.3	chr2	lincRNA	--
ENSG00000175701.10	4.09684	0.817143	1.21647	0.671731	0.501755	1	4	2	3	7	LINC00116	chr2	protein_coding	long intergenic non-protein coding RNA 116
ENSG00000261783.1	0.146548	0.0459479	4.99435	0.00919999	0.99266	1	0	0	0	1	RP11-252K23.2	chr16	sense_intronic	--
ENSG00000188032.9	2.0892	-2.13259	2.02165	-1.05487	0.291484	1	0	1	2	10	C19orf67	chr19	protein_coding	chromosome 19 open reading frame 67
ENSG00000257480.1	4.17771	-0.110975	1.18541	-0.0936174	0.925413	1	2	3	5	10	MRPL2P1	chr12	processed_pseudogene	mitochondrial ribosomal protein L2 pseudogene 1
ENSG00000215160.2	1.55847	0.66937	2.14646	0.311848	0.755156	1	2	0	2	2	OR7E122P	chr3	unprocessed_pseudogene	olfactory receptor, family 7, subfamily E, member 122 pseudogene
ENSG00000068001.13	8.34761	-0.766296	0.910861	-0.841288	0.400187	1	2	6	20	17	HYAL2	chr3	protein_coding	hyaluronoglucosaminidase 2
ENSG00000226758.1	73.4537	0.479918	0.303126	1.58323	0.113369	0.427601	50	54	114	98	DISC1-IT1	chr1	sense_intronic	DISC1 intronic transcript 1
ENSG00000269894.1	0.146548	0.0459479	4.99435	0.00919999	0.99266	1	0	0	0	1	RP11-1020A11.1	chr3	sense_intronic	--
ENSG00000213411.2	7.23254	-1.86296	1.12176	-1.66074	0.0967651	1	1	3	28	12	RBM22P2	chr13	processed_pseudogene	RNA binding motif protein 22 pseudogene 2
ENSG00000223358.5	4.31914	-0.202449	1.16619	-0.173599	0.862181	1	2	3	6	10	EHHADH-AS1	chr3	antisense	EHHADH antisense RNA 1
ENSG00000227743.1	0.282868	-0.912375	4.89402	-0.186427	0.85211	1	0	0	2	0	RP4-745K6.1	chr7	lincRNA	--
ENSG00000166025.17	54.1641	0.00769806	0.344882	0.0223209	0.982192	0.994386	23	46	100	89	AMOTL1	chr11	protein_coding	angiomotin like 1
ENSG00000230797.2	8.70001	-0.391361	0.880515	-0.444468	0.656704	1	5	4	20	14	YY2	chrX	protein_coding	YY2 transcription factor
ENSG00000197991.11	1.14682	-2.92988	2.94322	-0.995469	0.319508	1	0	0	5	3	PCDH20	chr13	protein_coding	protocadherin 20
ENSG00000143375.14	15.3025	-0.888808	0.680176	-1.30673	0.191304	0.551837	3	11	35	35	CGN	chr1	protein_coding	cingulin
ENSG00000229800.1	1.64318	-1.43346	2.16816	-0.661145	0.50852	1	1	0	4	4	ATP8A2P2	chr13	processed_pseudogene	ATPase, aminophospholipid transporter, class I, type 8A, member 2 pseudogene 2
ENSG00000161328.10	3.54376	-0.199605	1.25707	-0.158785	0.873838	1	2	2	5	8	LRRC56	chr11	protein_coding	leucine rich repeat containing 56
ENSG00000258116.1	0.429417	-1.51275	4.85709	-0.311452	0.755457	1	0	0	2	1	RP11-493L12.6	chr12	processed_pseudogene	--
ENSG00000264196.1	2.67075	-1.17057	1.83771	-0.636971	0.524144	1	1	1	13	0	RP11-171G2.1	chr17	antisense	--
ENSG00000125851.9	9.25353	-2.2928	1.02831	-2.22968	0.0257688	1	1	3	34	20	PCSK2	chr20	protein_coding	proprotein convertase subtilisin/kexin type 2
ENSG00000254100.1	2.51862	-2.44469	1.86703	-1.3094	0.190399	1	0	1	4	11	RP11-675F6.4	chr8	lincRNA	--
ENSG00000211683.3	1.77565	-1.85229	2.07798	-0.891388	0.372721	1	0	1	6	4	KB-1572G7.3	chr22	processed_transcript	--
ENSG00000229057.1	0.565737	-1.91122	4.83973	-0.394902	0.692915	1	0	0	4	0	RPS3AP54	chr9	processed_pseudogene	ribosomal protein S3a pseudogene 54
ENSG00000204569.9	33.1679	0.779952	0.448199	1.74019	0.0818253	0.35729	27	23	48	36	PPP1R10	chr6	protein_coding	protein phosphatase 1, regulatory subunit 10
ENSG00000261396.1	3.78841	1.15661	1.26248	0.916144	0.359591	1	4	2	6	2	CTD-2012K14.2	chr16	antisense	--
ENSG00000255875.2	0.293096	-0.958958	4.89058	-0.196083	0.844545	1	0	0	0	2	CTD-2102P23.1	chr19	processed_pseudogene	--
ENSG00000275774.2	0.146548	0.0459479	4.99435	0.00919999	0.99266	1	0	0	0	1	HNRNPCL2	chr1	protein_coding	heterogeneous nuclear ribonucleoprotein C-like 2
ENSG00000163995.18	9.77234	-0.389282	0.833491	-0.467049	0.640465	1	6	4	21	17	ABLIM2	chr4	protein_coding	actin binding LIM protein family, member 2
ENSG00000232294.5	2.04586	0.816199	1.64798	0.495272	0.620408	1	2	1	2	3	RP4-715N11.2	chr20	lincRNA	--
ENSG00000235859.5	2.13443	-0.371523	1.73753	-0.213822	0.830686	1	2	0	4	4	AC006978.6	chr7	processed_pseudogene	--
ENSG00000077009.13	2.26305	-1.06515	1.68018	-0.633949	0.526114	1	0	2	6	5	NMRK2	chr19	protein_coding	nicotinamide riboside kinase 2
ENSG00000276476.2	10.3904	0.814142	0.775001	1.0505	0.293486	1	8	8	15	11	LINC00540	chr13	lincRNA	long intergenic non-protein coding RNA 540
ENSG00000227210.1	1.69731	-0.453749	2.00343	-0.226486	0.820823	1	0	2	2	5	AC079145.4	chr2	antisense	--
ENSG00000224718.1	3.50537	-0.531359	1.38784	-0.382867	0.701818	1	0	4	11	4	RP11-222A5.1	chr1	lincRNA	--
ENSG00000233106.1	0.282868	-0.912375	4.89402	-0.186427	0.85211	1	0	0	2	0	RPL12P3	chr20	processed_pseudogene	ribosomal protein L12 pseudogene 3
ENSG00000248669.1	0.681702	3.71358	4.91279	0.7559	0.449709	1	0	2	0	0	RP11-489M13.2	chr4	processed_pseudogene	--
ENSG00000203809.5	1.29336	-3.10314	2.67098	-1.1618	0.245318	1	0	0	5	4	LINC00577	chr6	lincRNA	long intergenic non-protein coding RNA 577
ENSG00000225726.1	1.2756	1.68988	2.83718	0.595621	0.551429	1	2	0	0	2	AC007000.10	chr7	processed_pseudogene	--
ENSG00000213384.2	0.293096	-0.958958	4.89058	-0.196083	0.844545	1	0	0	0	2	EIF4E2P1	chr20	processed_pseudogene	eukaryotic translation initiation factor 4E family member 2 pseudogene 1
ENSG00000228160.1	0.717399	-2.25281	4.63892	-0.485633	0.627227	1	0	0	3	2	RP13-57D9.3	chrX	lincRNA	--
ENSG00000167644.11	0.282868	-0.912375	4.89402	-0.186427	0.85211	1	0	0	2	0	C19orf33	chr19	protein_coding	chromosome 19 open reading frame 33
ENSG00000129559.12	1.56358	0.663056	2.18278	0.303767	0.761306	1	2	0	1	3	NEDD8	chr14	protein_coding	neural precursor cell expressed, developmentally down-regulated 8
ENSG00000243572.1	0.282868	-0.912375	4.89402	-0.186427	0.85211	1	0	0	2	0	RP11-889D3.2	chr3	lincRNA	--
ENSG00000250360.1	1.26789	0.29265	2.81519	0.103954	0.917206	1	0	2	0	4	CTD-2089N3.1	chr5	lincRNA	--
ENSG00000267238.1	0.424303	-1.49658	4.8579	-0.308071	0.758028	1	0	0	3	0	AC093074.1	chr19	lincRNA	--
ENSG00000148655.14	12.7408	0.660378	0.70079	0.942333	0.346022	0.710747	9	10	14	20	C10orf11	chr10	protein_coding	chromosome 10 open reading frame 11
ENSG00000227350.1	0.681702	3.71358	4.91279	0.7559	0.449709	1	0	2	0	0	RP11-438P9.2	chr9	processed_pseudogene	--
ENSG00000174099.10	7.35063	-1.41071	1.02541	-1.37575	0.168899	1	2	3	15	22	MSRB3	chr12	protein_coding	methionine sulfoxide reductase B3
ENSG00000213188.3	2.38924	0.430544	4.07053	0.105771	0.915764	1	0	4	0	7	YBX1P4	chr7	processed_pseudogene	Y box binding protein 1 pseudogene 4
ENSG00000250564.1	6.93327	-0.324124	0.995529	-0.325579	0.744743	1	2	6	10	17	RP11-215P8.4	chr5	lincRNA	--
ENSG00000233382.6	3.62645	0.471312	1.32778	0.354963	0.722617	1	0	6	6	5	NKAPP1	chrX	transcribed_processed_pseudogene	NFKB activating protein pseudogene 1
ENSG00000214253.8	8.1191	0.69308	0.994782	0.696715	0.485981	1	9	2	12	9	FIS1	chr7	protein_coding	fission 1 (mitochondrial outer membrane) homolog (S. cerevisiae)
ENSG00000172551.10	2.25298	2.68775	1.89451	1.41871	0.155985	1	4	0	1	1	MUCL1	chr12	protein_coding	mucin-like 1
ENSG00000259402.1	1.71524	0.341362	2.30138	0.148329	0.882083	1	2	0	0	5	RP11-30K9.4	chr15	sense_intronic	--
ENSG00000183734.4	2.91493	-0.336022	1.40593	-0.239002	0.811104	1	2	1	4	7	ASCL2	chr11	protein_coding	achaete-scute family bHLH transcription factor 2
ENSG00000257794.1	7.70101	-0.144733	0.907254	-0.159529	0.873252	1	4	5	14	14	RP11-125N22.4	chr12	processed_pseudogene	--
ENSG00000249743.5	4.54403	-0.818694	1.17879	-0.694524	0.487354	1	2	2	10	10	RP11-60A8.1	chr5	lincRNA	--
ENSG00000261057.1	0.293096	-0.958958	4.89058	-0.196083	0.844545	1	0	0	0	2	LINC00555	chr13	antisense	long intergenic non-protein coding RNA 555
ENSG00000274225.1	1.01561	-2.75339	3.29061	-0.836743	0.402737	1	0	0	2	5	KB-68A7.1	chr21	lincRNA	--
ENSG00000279773.1	8.65847	-1.55572	1.02108	-1.52361	0.127605	1	0	6	25	21	AL050303.10	chr21	TEC	--
ENSG00000223740.1	0.293096	-0.958958	4.89058	-0.196083	0.844545	1	0	0	0	2	RP11-760D2.4	chr7	processed_pseudogene	--
ENSG00000258448.1	0.570851	-1.92356	4.83927	-0.39749	0.691006	1	0	0	3	1	RP11-109N23.5	chr14	processed_pseudogene	--
ENSG00000258886.2	0.141434	0.0718212	4.99618	0.0143752	0.988531	1	0	0	1	0	HIGD1AP17	chr14	processed_pseudogene	HIG1 hypoxia inducible domain family, member 1A pseudogene 17
ENSG00000099260.10	17.1566	0.37174	0.586989	0.6333	0.526538	0.831251	10	14	29	23	PALMD	chr1	protein_coding	palmdelphin
ENSG00000254195.1	0.282868	-0.912375	4.89402	-0.186427	0.85211	1	0	0	2	0	TPM3P3	chr8	processed_pseudogene	tropomyosin 3 pseudogene 3
ENSG00000234979.1	0.146548	0.0459479	4.99435	0.00919999	0.99266	1	0	0	0	1	CITF22-24E5.1	chr22	antisense	--
ENSG00000213015.8	10.4325	0.622665	0.90525	0.687838	0.491555	1	11	3	19	9	ZNF580	chr19	protein_coding	zinc finger protein 580
ENSG00000232352.1	0.287982	-0.935821	4.89227	-0.191285	0.848302	1	0	0	1	1	SEMA3B-AS1	chr3	antisense	SEMA3B antisense RNA 1 (head to head)
ENSG00000230747.1	1.71255	-3.5093	2.26512	-1.54928	0.121315	1	0	0	9	3	AC021188.4	chr2	antisense	--
ENSG00000211820.1	0.282868	-0.912375	4.89402	-0.186427	0.85211	1	0	0	2	0	TRAV41	chr14	TR_V_gene	T cell receptor alpha variable 41
ENSG00000215375.6	4.59563	-0.229813	1.15167	-0.199548	0.841834	1	3	2	10	7	MYL5	chr4	protein_coding	myosin, light chain 5, regulatory
ENSG00000227355.1	1.75788	1.56022	1.86901	0.834782	0.40384	1	2	1	1	2	RP11-162D16.2	chr9	antisense	--
ENSG00000267283.1	0.575965	-1.93581	4.83881	-0.400058	0.689114	1	0	0	2	2	AC005306.3	chr19	processed_transcript	--
ENSG00000279357.1	0.832101	3.96727	4.07567	0.973403	0.330353	1	1	1	0	0	RP11-475D10.4	chr16	TEC	--
ENSG00000158669.11	15.987	-0.0266379	0.699469	-0.038083	0.969622	0.990936	13	5	32	23	AGPAT6	chr8	protein_coding	1-acylglycerol-3-phosphate O-acyltransferase 6
ENSG00000261537.1	0.874175	-2.53686	3.84103	-0.660464	0.508956	1	0	0	1	5	RP11-319G9.5	chr16	sense_intronic	--
ENSG00000215455.4	6.13307	-1.22397	1.22078	-1.00261	0.316048	1	4	0	16	13	KRTAP10-1	chr21	protein_coding	keratin associated protein 10-1
ENSG00000234872.2	0.293096	-0.958958	4.89058	-0.196083	0.844545	1	0	0	0	2	RP11-467I20.5	chr1	processed_pseudogene	--
ENSG00000088986.10	11.5887	0.404399	0.733146	0.551594	0.581226	0.856752	5	12	17	18	DYNLL1	chr12	protein_coding	dynein, light chain, LC8-type 1
ENSG00000279724.1	0.146548	0.0459479	4.99435	0.00919999	0.99266	1	0	0	0	1	AC005086.1	chr7	pseudogene	--
ENSG00000205927.4	6.06101	-1.8031	1.26747	-1.4226	0.154852	1	3	0	20	12	OLIG2	chr21	protein_coding	oligodendrocyte lineage transcription factor 2
ENSG00000249516.1	2.70528	-0.974286	1.5816	-0.616012	0.537886	1	2	0	7	5	CTD-2201E18.2	chr5	processed_pseudogene	--
ENSG00000167165.18	1.93628	-1.774	2.00324	-0.885566	0.375852	1	1	0	4	6	UGT1A6	chr2	protein_coding	UDP glucuronosyltransferase 1 family, polypeptide A6
ENSG00000013441.15	1.79484	-1.61719	2.08916	-0.774083	0.438882	1	1	0	3	6	CLK1	chr2	protein_coding	CDC-like kinase 1
ENSG00000198843.12	2.77734	0.0545841	1.54292	0.0353771	0.971779	1	3	0	3	6	SELT	chr3	protein_coding	--
ENSG00000118004.17	2.46632	-0.11875	1.46919	-0.0808272	0.935579	1	1	2	5	4	COLEC11	chr2	protein_coding	collectin sub-family member 11
ENSG00000243954.3	0.340851	2.87751	4.98439	0.577304	0.563734	1	0	1	0	0	RN7SL743P	chr16	misc_RNA	RNA, 7SL, cytoplasmic 743, pseudogene
ENSG00000225984.1	0.293096	-0.958958	4.89058	-0.196083	0.844545	1	0	0	0	2	HMGB1P26	chr1	processed_pseudogene	high mobility group box 1 pseudogene 26
ENSG00000144579.7	7.04166	0.862565	1.07629	0.801425	0.422886	1	8	2	12	5	CTDSP1	chr2	protein_coding	CTD (carboxy-terminal domain, RNA polymerase II, polypeptide A) small phosphatase 1
ENSG00000211662.2	0.141434	0.0718212	4.99618	0.0143752	0.988531	1	0	0	1	0	IGLV3-21	chr22	IG_V_gene	immunoglobulin lambda variable 3-21
ENSG00000260583.1	0.43453	-1.52876	4.8563	-0.3148	0.752914	1	0	0	1	2	AP000223.42	chr21	antisense	--
ENSG00000253569.1	1.1252	1.49949	2.80137	0.535271	0.592462	1	1	1	0	2	VENTXP5	chr8	processed_pseudogene	VENT homeobox pseudogene 5
ENSG00000215325.4	5.02631	-0.588839	1.11556	-0.527842	0.597609	1	2	3	11	10	ASS1P10	chr5	processed_pseudogene	argininosuccinate synthetase 1 pseudogene 10
ENSG00000235444.2	1.59852	0.917761	2.05171	0.447314	0.654648	1	0	3	2	2	PSMB3P2	chr2	processed_pseudogene	proteasome (prosome, macropain) subunit, beta type, 3 pseudogene 2
ENSG00000226240.1	3.5233	-0.187362	1.27352	-0.147122	0.883036	1	2	2	9	4	LINC00381	chr13	lincRNA	long intergenic non-protein coding RNA 381
ENSG00000169814.12	4.68982	0.147798	1.24357	0.11885	0.905394	1	0	7	8	8	BTD	chr3	protein_coding	biotinidase
ENSG00000185372.2	0.575965	-1.93581	4.83881	-0.400058	0.689114	1	0	0	2	2	OR2V1	chr5	protein_coding	olfactory receptor, family 2, subfamily V, member 1
ENSG00000186082.9	2.44028	-1.3304	4.0682	-0.327023	0.74365	1	0	2	0	12	KRT18P14	chr11	processed_pseudogene	keratin 18 pseudogene 14
ENSG00000270994.1	4.8982	0.577278	1.14222	0.5054	0.613278	1	1	7	6	8	RP11-293B7.1	chr1	processed_pseudogene	--
ENSG00000163618.17	7.58827	-2.03746	1.14868	-1.77374	0.0761056	1	0	4	15	28	CADPS	chr3	protein_coding	Ca++-dependent secretion activator
ENSG00000276890.1	0.565737	-1.91122	4.83973	-0.394902	0.692915	1	0	0	4	0	Metazoa_SRP	chr3	misc_RNA	--
ENSG00000229256.1	0.575965	-1.93581	4.83881	-0.400058	0.689114	1	0	0	2	2	ST13P13	chr10	processed_pseudogene	suppression of tumorigenicity 13 (colon carcinoma) (Hsp70 interacting protein) pseudogene 13
ENSG00000271563.1	1.38887	0.022531	2.63369	0.00855493	0.993174	1	0	2	5	0	HIRAP1	chr10	processed_pseudogene	histone cell cycle regulator pseudogene 1
ENSG00000106714.17	1.78771	1.74382	2.16346	0.806032	0.420224	1	0	4	3	0	CNTNAP3	chr9	protein_coding	contactin associated protein-like 3
ENSG00000268053.1	2.68224	-1.39978	1.61647	-0.865943	0.386521	1	0	2	10	4	CTC-344H19.6	chr19	processed_pseudogene	--
ENSG00000213400.3	0.982501	4.18148	4.01254	1.0421	0.297364	1	2	0	0	0	RPL12P18	chr2	processed_pseudogene	ribosomal protein L12 pseudogene 18
ENSG00000235032.1	3.50623	-0.789827	1.39715	-0.565314	0.57186	1	2	1	3	12	BMP7-AS1	chr20	antisense	BMP7 antisense RNA 1
ENSG00000248165.1	0.49125	3.14465	4.96839	0.632931	0.526779	1	1	0	0	0	RP11-44F21.2	chr4	antisense	--
ENSG00000034713.7	2.61672	-0.0369364	1.44832	-0.025503	0.979654	1	2	1	5	4	GABARAPL2	chr16	protein_coding	GABA(A) receptor-associated protein-like 2
ENSG00000261402.1	12.4986	0.0566754	0.73192	0.0774339	0.938278	0.982598	9	6	24	18	RP11-378I6.1	chr9	lincRNA	--
ENSG00000232750.2	0.681702	3.71358	4.91279	0.7559	0.449709	1	0	2	0	0	RP11-177A2.5	chr1	processed_pseudogene	--
ENSG00000250890.1	0.565737	-1.91122	4.83973	-0.394902	0.692915	1	0	0	4	0	RP5-837O21.8	chr1	unprocessed_pseudogene	--
ENSG00000166326.6	75.6242	0.0974691	0.315803	0.308639	0.757596	0.920681	46	49	147	106	TRIM44	chr11	protein_coding	tripartite motif containing 44
ENSG00000276093.1	0.141434	0.0718212	4.99618	0.0143752	0.988531	1	0	0	1	0	RP5-1017F8.2	chr20	lincRNA	--
ENSG00000259459.5	3.16269	-4.39323	1.81748	-2.41721	0.0156399	1	0	0	12	10	RP11-321G12.1	chr15	lincRNA	--
ENSG00000260274.1	2.92389	-0.100767	1.5231	-0.0661594	0.947251	1	3	0	3	7	RP11-817O13.8	chr15	lincRNA	--
ENSG00000184986.10	1.43991	-3.25774	2.47271	-1.31747	0.18768	1	0	0	5	5	TMEM121	chr14	protein_coding	transmembrane protein 121
ENSG00000172339.9	23.8534	-0.642866	0.519785	-1.23679	0.216165	0.586057	10	13	57	44	ALG14	chr1	protein_coding	ALG14, UDP-N-acetylglucosaminyltransferase subunit
ENSG00000253961.1	1.15193	-2.93581	2.92381	-1.0041	0.315328	1	0	0	4	4	RP11-363L24.3	chr8	antisense	--
ENSG00000230753.5	5.4729	0.34727	1.0568	0.328605	0.742454	1	2	6	9	8	ZNF341-AS1	chr20	antisense	ZNF341 antisense RNA 1
ENSG00000219409.2	0.853719	-2.50448	3.92519	-0.638052	0.52344	1	0	0	5	1	RP11-106E7.1	chr6	processed_pseudogene	--
ENSG00000166159.10	25.5819	-0.523217	0.508649	-1.02864	0.303649	0.672869	11	15	63	42	LRTM2	chr12	protein_coding	leucine-rich repeats and transmembrane domains 2
ENSG00000257058.1	2.22041	-2.23431	1.903	-1.1741	0.240356	1	0	1	5	8	RP11-864I4.4	chr11	antisense	--
ENSG00000274351.1	1.44503	-3.26235	2.47482	-1.31822	0.187431	1	0	0	4	6	RP11-203I16.7	chr13	unprocessed_pseudogene	--
ENSG00000274879.1	0.982501	4.18148	4.01254	1.0421	0.297364	1	2	0	0	0	RP11-411G2.1	chr12	processed_pseudogene	--
ENSG00000184408.9	14.3991	-0.330868	0.663216	-0.498884	0.617861	0.870854	6	10	32	24	KCND2	chr7	protein_coding	potassium channel, voltage gated Shal related subfamily D, member 2
ENSG00000234197.1	0.293096	-0.958958	4.89058	-0.196083	0.844545	1	0	0	0	2	ETV5-AS1	chr3	antisense	ETV5 antisense RNA 1
ENSG00000148346.11	9.86659	0.0835002	0.841939	0.0991761	0.920998	1	7	5	22	11	LCN2	chr9	protein_coding	lipocalin 2
ENSG00000160801.13	4.29174	-1.94152	1.41966	-1.36759	0.171439	1	2	0	12	11	PTH1R	chr3	protein_coding	parathyroid hormone 1 receptor
ENSG00000048707.13	35.8326	-0.0516309	0.452054	-0.114214	0.909068	0.975524	23	19	51	74	VPS13D	chr1	protein_coding	vacuolar protein sorting 13 homolog D (S. cerevisiae)
ENSG00000263574.1	1.6999	0.340322	2.01301	0.169061	0.865749	1	2	0	3	2	CTD-2532D12.4	chr17	lincRNA	--
ENSG00000176978.13	7.33911	1.39862	0.939684	1.4884	0.136646	1	6	7	9	5	DPP7	chr9	protein_coding	dipeptidyl-peptidase 7
ENSG00000221650.1	0.293096	-0.958958	4.89058	-0.196083	0.844545	1	0	0	0	2	MIR1267	chr13	miRNA	microRNA 1267
ENSG00000275805.1	2.27201	-0.82021	1.60969	-0.509545	0.61037	1	1	1	5	5	RP11-349H17.2	chr18	sense_intronic	--
ENSG00000237757.2	0.863947	-2.52077	3.80299	-0.662839	0.507434	1	0	0	3	3	EEF1A1P30	chrX	processed_pseudogene	eukaryotic translation elongation factor 1 alpha 1 pseudogene 30
ENSG00000244378.1	7.80993	-1.03494	0.989715	-1.0457	0.2957	1	4	2	22	14	RPS2P45	chr16	transcribed_processed_pseudogene	ribosomal protein S2 pseudogene 45
ENSG00000253505.1	8.56386	0.49332	0.968948	0.509129	0.610661	1	9	2	11	13	CTA-398F10.1	chr8	lincRNA	--
ENSG00000196357.11	7.2882	-0.0788766	0.975926	-0.0808223	0.935583	1	3	6	8	18	ZNF565	chr19	protein_coding	zinc finger protein 565
ENSG00000258038.5	5.43102	-0.94932	1.26597	-0.749877	0.453329	1	4	0	10	14	CTD-2384A14.1	chr14	lincRNA	--
ENSG00000271543.1	1.26789	0.29265	2.81519	0.103954	0.917206	1	0	2	0	4	RP11-692M12.5	chr11	processed_pseudogene	--
ENSG00000280240.1	2.89517	-4.26433	1.86504	-2.28646	0.0222273	1	0	0	7	13	AL049794.1	chr20	protein_coding	--
ENSG00000276650.1	0.482285	1.44236	4.98308	0.289452	0.772235	1	0	1	1	0	RP11-321E8.8	chr7	unprocessed_pseudogene	--
ENSG00000136197.12	4.7281	-0.440234	1.14292	-0.385184	0.700101	1	2	3	12	7	C7orf25	chr7	protein_coding	chromosome 7 open reading frame 25
ENSG00000206341.7	2.30897	-3.93855	1.95162	-2.01809	0.0435817	1	0	0	7	9	HLA-H	chr6	unprocessed_pseudogene	major histocompatibility complex, class I, H (pseudogene)
ENSG00000261519.3	4.45799	-0.574864	1.28941	-0.445835	0.655716	1	0	5	6	13	RP11-403P17.4	chr16	lincRNA	--
ENSG00000021488.12	5.75829	-0.0597061	1.19364	-0.0500201	0.960106	1	0	8	9	12	SLC7A9	chr19	protein_coding	solute carrier family 7 (amino acid transporter light chain, bo,+ system), member 9
ENSG00000271461.1	1.92731	-1.99347	1.99587	-0.998797	0.317893	1	0	1	5	6	RP4-673D20.6	chr20	processed_pseudogene	--
ENSG00000153347.9	2.84671	-1.09133	1.56122	-0.699022	0.484538	1	2	0	8	5	FAM81B	chr5	protein_coding	family with sequence similarity 81, member B
ENSG00000138395.14	48.3062	1.36992	0.374663	3.65642	0.000255767	0.00484605	42	42	53	40	CDK15	chr2	protein_coding	cyclin-dependent kinase 15
ENSG00000129946.10	1.15704	-2.94171	2.92439	-1.00592	0.314453	1	0	0	3	5	SHC2	chr19	protein_coding	SHC (Src homology 2 domain containing) transforming protein 2
ENSG00000118564.14	0.770268	-0.137737	3.8432	-0.0358392	0.971411	1	0	1	2	1	FBXL5	chr4	protein_coding	F-box and leucine-rich repeat protein 5
ENSG00000015568.12	1.11623	0.727229	2.74753	0.264685	0.791252	1	0	2	1	2	RGPD5	chr2	protein_coding	RANBP2-like and GRIP domain containing 5
ENSG00000271237.1	1.12905	2.70603	3.22138	0.840023	0.400896	1	2	0	0	1	RP11-140C5.3	chr10	processed_pseudogene	--
ENSG00000135477.11	4.4739	0.914328	1.21405	0.753123	0.451376	1	1	7	3	8	KRT87P	chr12	transcribed_unprocessed_pseudogene	keratin 87 pseudogene
ENSG00000271072.1	1.01561	-2.75339	3.29061	-0.836743	0.402737	1	0	0	2	5	PHBP20	chr15	processed_pseudogene	prohibitin pseudogene 20
ENSG00000229083.1	0.565737	-1.91122	4.83973	-0.394902	0.692915	1	0	0	4	0	PSMA6P2	chrX	processed_pseudogene	proteasome (prosome, macropain) subunit, alpha type, 6 pseudogene 2
ENSG00000276071.1	0.581079	-1.94796	4.83836	-0.402607	0.687237	1	0	0	1	3	CTD-3234P18.6	chr19	lincRNA	--
ENSG00000253139.1	3.24807	-0.344361	1.40952	-0.244312	0.806989	1	0	4	4	9	RP11-17A4.3	chr8	lincRNA	--
ENSG00000196584.2	25.4448	0.358591	0.606372	0.591372	0.554271	0.845341	24	8	41	35	XRCC2	chr7	protein_coding	X-ray repair complementing defective repair in Chinese hamster cells 2
ENSG00000135446.16	9.50021	0.124577	0.834462	0.14929	0.881325	1	3	10	14	18	CDK4	chr12	protein_coding	cyclin-dependent kinase 4
ENSG00000258433.1	2.03179	0.467273	1.63194	0.286329	0.774626	1	1	2	4	2	RP11-255M2.1	chr15	lincRNA	--
ENSG00000251058.1	0.424303	-1.49658	4.8579	-0.308071	0.758028	1	0	0	3	0	RP11-68L1.1	chr3	antisense	--
ENSG00000205209.7	64.7326	0.156094	0.311019	0.50188	0.615752	0.869958	37	47	104	108	SCGB2B2	chr19	protein_coding	secretoglobin, family 2B, member 2
ENSG00000108559.11	4.90281	-0.260948	1.17917	-0.221298	0.82486	1	4	1	8	10	NUP88	chr17	protein_coding	nucleoporin 88kDa
ENSG00000144635.8	3.79352	1.14985	1.23343	0.932244	0.35121	1	4	2	5	3	DYNC1LI1	chr3	protein_coding	dynein, cytoplasmic 1, light intermediate chain 1
ENSG00000225960.1	1.81829	-0.621985	2.00153	-0.310754	0.755987	1	0	2	7	1	RP11-360A18.1	chr9	lincRNA	--
ENSG00000230686.1	2.16426	-0.0469123	1.69705	-0.0276434	0.977947	1	0	3	6	2	AC067945.2	chr2	antisense	--
ENSG00000167553.14	16.9799	1.93144	0.725032	2.66393	0.00772327	0.0751534	22	8	14	10	TUBA1C	chr12	protein_coding	tubulin, alpha 1c
ENSG00000260066.1	22.2564	-1.43587	0.61539	-2.33327	0.019634	0.148281	10	4	56	55	CTD-2587M23.1	chr5	lincRNA	--
ENSG00000230404.1	1.50812	-1.55932	2.38315	-0.65431	0.512912	1	0	1	1	7	RP5-855F14.2	chr1	lincRNA	--
ENSG00000225399.4	1.55847	0.66937	2.14646	0.311848	0.755156	1	2	0	2	2	RP11-3B7.1	chr3	lincRNA	--
ENSG00000137700.16	12.6012	1.24054	0.695785	1.78293	0.074598	0.337694	9	13	12	14	SLC37A4	chr11	protein_coding	solute carrier family 37 (glucose-6-phosphate transporter), member 4
ENSG00000167216.16	10.0208	-0.0989267	0.788896	-0.125399	0.900208	1	5	7	19	17	KATNAL2	chr18	protein_coding	katanin p60 subunit A-like 2
ENSG00000225437.5	2.32103	-0.219098	1.59658	-0.13723	0.890849	1	0	3	4	5	RP1-257A15.1	chr6	antisense	--
ENSG00000236356.1	0.282868	-0.912375	4.89402	-0.186427	0.85211	1	0	0	2	0	AC079584.2	chr2	lincRNA	--
ENSG00000100242.15	17.2405	1.4363	0.662542	2.16786	0.0301694	0.196547	6	28	17	16	SUN2	chr22	protein_coding	Sad1 and UNC84 domain containing 2
ENSG00000224531.5	2.98304	-1.1925	1.56601	-0.76149	0.446365	1	2	0	10	4	SMIM13	chr6	protein_coding	small integral membrane protein 13
ENSG00000113013.12	14.7302	1.58529	1.66165	0.954046	0.34006	0.707253	10	18	25	1	HSPA9	chr5	protein_coding	heat shock 70kDa protein 9 (mortalin)
ENSG00000253993.1	1.07744	-0.376713	3.3058	-0.113955	0.909273	1	1	0	0	4	RP11-451O18.1	chr8	processed_pseudogene	--
ENSG00000177963.12	12.2858	-0.955723	0.789896	-1.20993	0.226304	0.596176	2	9	23	34	RIC8A	chr11	protein_coding	RIC8 guanine nucleotide exchange factor A
ENSG00000262116.1	0.439644	-1.54462	4.85553	-0.318116	0.750397	1	0	0	0	3	AC009134.1	chr16	antisense	--
ENSG00000008226.19	16.596	-0.640637	0.621436	-1.0309	0.302588	0.672315	7	9	33	37	DLEC1	chr3	protein_coding	deleted in lung and esophageal cancer 1
ENSG00000165092.12	3.9388	1.21521	1.31241	0.925939	0.354478	1	5	1	6	2	ALDH1A1	chr9	protein_coding	aldehyde dehydrogenase 1 family, member A1
ENSG00000160505.15	6.86941	0.0622512	1.13669	0.0547652	0.956325	1	0	10	11	13	NLRP4	chr19	protein_coding	NLR family, pyrin domain containing 4
ENSG00000230331.1	0.340851	2.87751	4.98439	0.577304	0.563734	1	0	1	0	0	RP5-1068B5.1	chr1	processed_pseudogene	--
ENSG00000125124.11	6.18392	0.0868364	1.02342	0.084849	0.932381	1	3	5	14	7	BBS2	chr16	protein_coding	Bardet-Biedl syndrome 2
ENSG00000201600.1	0.293096	-0.958958	4.89058	-0.196083	0.844545	1	0	0	0	2	RN7SKP124	chr3	misc_RNA	RNA, 7SK small nuclear pseudogene 124
ENSG00000235922.1	1.49278	-1.54007	2.27758	-0.676184	0.498924	1	0	1	4	4	RP11-323C15.1	chr20	processed_pseudogene	--
ENSG00000260650.1	2.75045	-0.620611	1.48466	-0.418016	0.675935	1	0	3	6	6	RP11-403P17.2	chr16	antisense	--
ENSG00000205035.8	1.36669	-1.38083	2.80417	-0.492419	0.622423	1	0	1	0	7	RP11-707M1.1	chr11	transcribed_unprocessed_pseudogene	--
ENSG00000198054.11	0.146548	0.0459479	4.99435	0.00919999	0.99266	1	0	0	0	1	DSCR8	chr21	protein_coding	Down syndrome critical region 8
ENSG00000230470.1	0.927044	-0.583207	3.73456	-0.156165	0.875903	1	0	1	0	4	GS1-115G20.1	chr1	sense_intronic	--
ENSG00000066032.18	7.3047	-0.744455	0.971957	-0.765934	0.443716	1	2	5	14	18	CTNNA2	chr2	protein_coding	catenin (cadherin-associated protein), alpha 2
ENSG00000264236.1	0.293096	-0.958958	4.89058	-0.196083	0.844545	1	0	0	0	2	RP11-861L17.2	chr18	processed_pseudogene	--
ENSG00000187871.2	3.1155	-1.48993	1.51341	-0.98449	0.324874	1	1	1	12	4	GFRAL	chr6	protein_coding	GDNF family receptor alpha like
ENSG00000260691.5	0.287982	-0.935821	4.89227	-0.191285	0.848302	1	0	0	1	1	ANKRD20A1	chr9	protein_coding	ankyrin repeat domain 20 family, member A1
ENSG00000264346.1	0.293096	-0.958958	4.89058	-0.196083	0.844545	1	0	0	0	2	SNORA77	chr22	snoRNA	small nucleolar RNA, H/ACA box 77
ENSG00000166866.12	13.1666	-0.411005	0.779801	-0.527064	0.598149	0.863038	9	4	18	33	MYO1A	chr12	protein_coding	myosin IA
ENSG00000197580.11	32.0478	0.656863	0.427808	1.53541	0.124682	0.449557	22	26	44	42	BCO2	chr11	protein_coding	beta-carotene oxygenase 2
ENSG00000159479.16	7.66833	-2.0552	1.13369	-1.81284	0.0698558	1	0	4	28	16	MED8	chr1	protein_coding	mediator complex subunit 8
ENSG00000236753.5	5.53659	-1.47102	1.21724	-1.20849	0.22686	1	0	4	15	14	MKLN1-AS	chr7	processed_transcript	MKLN1 antisense RNA
ENSG00000270325.1	1.87956	-3.64141	2.12227	-1.71581	0.0861966	1	0	0	5	8	BNIP3P9	chr19	processed_pseudogene	BCL2/adenovirus E1B 19kDa interacting protein 3 pseudogene 9
ENSG00000211720.3	0.869061	-2.52882	3.7975	-0.665918	0.505463	1	0	0	2	4	TRBV11-1	chr7	TR_V_gene	T cell receptor beta variable 11-1
ENSG00000265697.1	2.32873	0.330561	1.52609	0.216606	0.828515	1	2	1	4	3	RP11-31I22.4	chr17	antisense	--
ENSG00000109113.17	5.37865	-0.466695	1.12876	-0.413457	0.679272	1	1	5	8	14	RAB34	chr17	protein_coding	RAB34, member RAS oncogene family
ENSG00000271201.1	0.287982	-0.935821	4.89227	-0.191285	0.848302	1	0	0	1	1	AB019440.50	chr14	lincRNA	--
ENSG00000054654.15	30.1434	-0.618938	0.462202	-1.33911	0.180535	0.537479	14	15	61	65	SYNE2	chr14	protein_coding	spectrin repeat containing, nuclear envelope 2
ENSG00000134996.11	0.97865	2.50839	3.22015	0.778968	0.435999	1	1	1	0	1	OSTF1	chr9	protein_coding	osteoclast stimulating factor 1
ENSG00000229627.2	2.41972	-4.00859	2.00932	-1.995	0.0460428	1	0	0	14	3	BSNDP4	chr7	processed_pseudogene	barttin CLCNK-type chloride channel accessory beta subunit pseudogene 4
ENSG00000266965.1	3.23273	-0.330655	1.37659	-0.240198	0.810177	1	0	4	7	6	RP11-712P20.2	chr18	sense_intronic	--
ENSG00000081248.10	20.5206	-0.667411	0.558689	-1.1946	0.232243	0.604908	7	13	48	40	CACNA1S	chr1	protein_coding	calcium channel, voltage-dependent, L type, alpha 1S subunit
ENSG00000221312.1	0.586192	-1.96002	4.83791	-0.405137	0.685377	1	0	0	0	4	AL109922.1	chr6	miRNA	--
ENSG00000180773.14	8.40885	0.949396	0.857637	1.10699	0.268298	1	5	9	9	11	SLC36A4	chr11	protein_coding	solute carrier family 36 (proton/amino acid symporter), member 4
ENSG00000229893.2	22.3962	0.738419	0.658202	1.12187	0.261916	0.635395	24	7	26	31	AC004549.6	chr7	antisense	--
ENSG00000109339.18	9.10264	-0.25949	0.8777	-0.295648	0.767499	1	2	9	15	20	MAPK10	chr4	protein_coding	mitogen-activated protein kinase 10
ENSG00000262343.1	0.141434	0.0718212	4.99618	0.0143752	0.988531	1	0	0	1	0	RP11-353N14.3	chr17	lincRNA	--
ENSG00000185386.14	2.16426	-0.0469123	1.69705	-0.0276434	0.977947	1	0	3	6	2	MAPK11	chr22	protein_coding	mitogen-activated protein kinase 11
ENSG00000118680.12	8.30823	0.482019	0.867158	0.555861	0.578306	1	5	7	10	14	MYL12B	chr18	protein_coding	myosin, light chain 12B, regulatory
ENSG00000259887.1	2.64471	-2.52551	1.80861	-1.39638	0.162601	1	0	1	8	8	RP11-923I11.5	chr12	lincRNA	--
ENSG00000213051.3	0.282868	-0.912375	4.89402	-0.186427	0.85211	1	0	0	2	0	RPL5P5	chr1	processed_pseudogene	ribosomal protein L5 pseudogene 5
ENSG00000275040.1	0.681702	3.71358	4.91279	0.7559	0.449709	1	0	2	0	0	RP11-70D24.4	chr16	lincRNA	--
ENSG00000229344.1	0.784346	0.665781	4.37923	0.152031	0.879162	1	1	0	0	2	RP5-857K21.7	chr1	unprocessed_pseudogene	--
ENSG00000223498.1	0.575965	-1.93581	4.83881	-0.400058	0.689114	1	0	0	2	2	RP11-716A19.3	chrX	processed_pseudogene	--
ENSG00000162753.11	1.98018	-0.790907	1.79209	-0.441333	0.658972	1	0	2	4	5	SLC9C2	chr1	protein_coding	solute carrier family 9, member C2 (putative)
ENSG00000185049.12	12.5617	1.57891	0.716587	2.20338	0.027568	0.185847	8	16	9	13	NELFA	chr4	protein_coding	negative elongation factor complex member A
ENSG00000133863.6	9.50482	-0.314721	0.845456	-0.372251	0.709706	1	6	4	16	20	TEX15	chr8	protein_coding	testis expressed 15
ENSG00000229014.3	0.282868	-0.912375	4.89402	-0.186427	0.85211	1	0	0	2	0	RPL30P13	chr12	processed_pseudogene	ribosomal protein L30 pseudogene 13
ENSG00000279686.1	9.13322	-0.720042	0.8735	-0.824319	0.409759	1	2	7	19	21	ECSCR	chr5	protein_coding	endothelial cell surface expressed chemotaxis and apoptosis regulator
ENSG00000232812.1	0.429417	-1.51275	4.85709	-0.311452	0.755457	1	0	0	2	1	RP11-459K23.2	chr1	lincRNA	--
ENSG00000251218.1	1.6291	-1.70036	2.18422	-0.778474	0.43629	1	0	1	6	3	RP11-1057B8.2	chr8	lincRNA	--
ENSG00000267626.1	1.85409	-0.677198	2.21657	-0.305516	0.759973	1	0	2	0	8	AC002115.9	chr19	lincRNA	--
ENSG00000212658.1	1.50995	3.2928	2.6115	1.26089	0.207349	1	0	4	0	1	KRTAP29-1	chr17	protein_coding	keratin associated protein 29-1
ENSG00000140488.14	8.54334	0.145526	0.859841	0.169247	0.865602	1	5	6	12	16	CELF6	chr15	protein_coding	CUGBP, Elav-like family member 6
ENSG00000254365.1	0.722513	-2.26263	4.60357	-0.491495	0.623077	1	0	0	2	3	CTB-180C19.1	chr5	antisense	--
ENSG00000237489.2	3.51308	-0.178614	1.34754	-0.132547	0.894551	1	2	2	11	2	LINC00959	chr10	lincRNA	long intergenic non-protein coding RNA 959
ENSG00000279649.1	53.4542	1.00026	0.372079	2.6883	0.00718166	0.0715008	30	61	77	48	RP11-96D1.8	chr16	TEC	--
ENSG00000226947.1	0.146548	0.0459479	4.99435	0.00919999	0.99266	1	0	0	0	1	RP1-52J10.9	chr1	unprocessed_pseudogene	--
ENSG00000259475.1	0.727627	-2.27238	4.6192	-0.491943	0.622759	1	0	0	1	4	RP11-654A16.3	chr15	antisense	--
ENSG00000170899.10	1.21503	-1.14831	2.68885	-0.427065	0.669332	1	0	1	1	5	GSTA4	chr6	protein_coding	glutathione S-transferase alpha 4
ENSG00000125734.13	9.87749	1.26865	0.792061	1.6017	0.109221	1	8	9	10	10	GPR108	chr19	protein_coding	G protein-coupled receptor 108
ENSG00000144043.11	19.167	0.0274387	0.579954	0.0473118	0.962265	0.988937	13	10	30	35	TEX261	chr2	protein_coding	testis expressed 261
ENSG00000135775.13	4.41282	-0.749248	1.20209	-0.623289	0.533094	1	2	2	7	12	COG2	chr1	protein_coding	component of oligomeric golgi complex 2
ENSG00000224416.2	2.42165	1.33841	1.60066	0.836164	0.403063	1	0	5	3	2	IFNA22P	chr9	unprocessed_pseudogene	interferon, alpha 22, pseudogene
ENSG00000234136.1	4.68799	-1.14896	1.27074	-0.904168	0.365906	1	0	4	9	14	AC055764.1	chr3	antisense	--
ENSG00000149443.7	1.32335	4.61585	2.77018	1.66626	0.0956617	1	2	1	0	0	C20orf78	chr20	sense_overlapping	chromosome 20 open reading frame 78
ENSG00000252757.1	0.282868	-0.912375	4.89402	-0.186427	0.85211	1	0	0	2	0	RN7SKP96	chr4	misc_RNA	RNA, 7SK small nuclear pseudogene 96
ENSG00000178596.10	5.3747	-1.41891	1.24513	-1.13957	0.254464	1	0	4	18	10	GAPDHP29	chr1	processed_pseudogene	glyceraldehyde 3 phosphate dehydrogenase pseudogene 29
ENSG00000235858.1	0.146548	0.0459479	4.99435	0.00919999	0.99266	1	0	0	0	1	RP11-36D19.8	chr10	lincRNA	--
ENSG00000125816.4	4.41465	0.667909	1.12588	0.593235	0.553024	1	2	5	6	6	NKX2-4	chr20	protein_coding	NK2 homeobox 4
ENSG00000268240.1	5.80554	-0.431226	1.05234	-0.409777	0.68197	1	3	3	12	11	RP11-678G14.4	chr19	lincRNA	--
ENSG00000235356.1	0.293096	-0.958958	4.89058	-0.196083	0.844545	1	0	0	0	2	RP11-428G2.1	chr10	lincRNA	--
ENSG00000260276.2	3.35198	-1.05209	1.49394	-0.704239	0.481284	1	0	3	3	13	RP11-77H9.2	chr16	antisense	--
ENSG00000095787.21	25.6133	0.753668	0.50264	1.49942	0.133765	0.464211	19	20	41	25	WAC	chr10	protein_coding	WW domain containing adaptor with coiled-coil
ENSG00000277918.1	0.49125	3.14465	4.96839	0.632931	0.526779	1	1	0	0	0	U1	chr1	snRNA	--
ENSG00000270681.1	2.47402	0.441844	1.63297	0.270577	0.786717	1	3	0	5	2	RP11-372K14.2	chr4	antisense	--
ENSG00000256050.2	4.68277	-2.38183	1.45747	-1.63422	0.102213	1	0	2	20	8	RP11-982M15.6	chr14	lincRNA	--
ENSG00000203605.3	2.15731	-3.84121	1.99197	-1.92835	0.0538121	1	0	0	8	7	RP11-335E6.2	chr1	lincRNA	--
ENSG00000267044.1	2.71349	1.15944	1.4104	0.822061	0.411042	1	1	4	4	2	AC005757.6	chr19	antisense	--
ENSG00000232353.5	0.712285	-2.24291	4.72458	-0.474732	0.634978	1	0	0	4	1	RP11-655G22.1	chr3	lincRNA	--
ENSG00000140623.13	6.81478	-0.722407	1.02493	-0.704836	0.480912	1	4	2	16	13	43720	chr16	protein_coding	septin 12
ENSG00000100380.12	10.8842	1.07415	0.821567	1.30745	0.191061	1	11	6	16	8	ST13	chr22	protein_coding	suppression of tumorigenicity 13 (colon carcinoma) (Hsp70 interacting protein)
ENSG00000225331.1	0.575965	-1.93581	4.83881	-0.400058	0.689114	1	0	0	2	2	AP001055.6	chr21	lincRNA	--
ENSG00000154760.13	8.16997	-0.758428	0.954533	-0.794554	0.426873	1	5	2	19	16	SLFN13	chr17	protein_coding	schlafen family member 13
ENSG00000118640.10	1.3991	0.0263013	2.26584	0.0116077	0.990739	1	0	2	3	2	VAMP8	chr2	protein_coding	vesicle-associated membrane protein 8
ENSG00000104714.13	17.2257	-0.651149	0.658127	-0.989396	0.322469	0.691185	9	7	26	46	ERICH1	chr8	protein_coding	glutamate-rich 1
ENSG00000064961.18	123.02	2.16304	0.260245	8.31158	9.44388e-17	1.28946e-14	107	141	91	65	HMG20B	chr19	protein_coding	high mobility group 20B
ENSG00000211861.1	0.340851	2.87751	4.98439	0.577304	0.563734	1	0	1	0	0	TRAJ28	chr14	TR_J_gene	T cell receptor alpha joining 28
ENSG00000267687.1	0.340851	2.87751	4.98439	0.577304	0.563734	1	0	1	0	0	RP11-325K19.6	chr18	processed_pseudogene	--
ENSG00000113070.7	6.36996	-0.96074	1.14284	-0.840663	0.400537	1	0	6	14	16	HBEGF	chr5	protein_coding	heparin-binding EGF-like growth factor
ENSG00000272335.1	6.77706	0.732418	0.985172	0.743441	0.457214	1	3	8	12	6	RP11-53O19.3	chr5	lincRNA	--
ENSG00000101057.15	66.3445	2.0236	0.317691	6.36971	1.89384e-10	1.19785e-08	55	77	50	41	MYBL2	chr20	protein_coding	v-myb avian myeloblastosis viral oncogene homolog-like 2
ENSG00000255094.1	1.14682	-2.92988	2.94322	-0.995469	0.319508	1	0	0	5	3	RP11-406D1.2	chr11	lincRNA	--
ENSG00000197651.4	9.22561	1.15297	0.823141	1.40069	0.161307	1	6	10	12	8	CCER1	chr12	protein_coding	coiled-coil glutamate-rich protein 1
ENSG00000280699.1	0.969685	1.30559	3.1262	0.417627	0.67622	1	0	2	1	1	SMAD5-AS1_2	chrX	misc_RNA	--
ENSG00000279752.1	3.58766	0.158369	1.23945	0.127773	0.898328	1	1	4	5	7	CTB-174D11.3	chr5	TEC	--
ENSG00000160188.9	4.30449	-2.23614	1.4635	-1.52794	0.126527	1	0	2	8	17	RSPH1	chr21	protein_coding	radial spoke head 1 homolog (Chlamydomonas)
ENSG00000269974.1	3.099	0.187979	1.30952	0.143548	0.885857	1	2	2	6	4	RP11-932O9.10	chr15	lincRNA	--
ENSG00000172009.14	10.468	1.51337	0.798573	1.89509	0.0580807	1	6	14	7	12	THOP1	chr19	protein_coding	thimet oligopeptidase 1
ENSG00000233242.2	2.80149	-2.61916	1.80441	-1.45153	0.146633	1	0	1	6	11	RP11-220I1.2	chr9	antisense	--
ENSG00000253572.2	0.146548	0.0459479	4.99435	0.00919999	0.99266	1	0	0	0	1	RP11-107N7.1	chr5	lincRNA	--
ENSG00000011478.11	11.3466	-0.244787	0.76312	-0.320771	0.748384	0.918607	5	8	27	16	QPCTL	chr19	protein_coding	glutaminyl-peptide cyclotransferase-like
ENSG00000167741.10	12.3642	-0.795912	0.828826	-0.960289	0.33691	0.704138	2	10	17	38	GGT6	chr17	protein_coding	gamma-glutamyltransferase 6
ENSG00000243951.1	0.482285	1.44236	4.98308	0.289452	0.772235	1	0	1	1	0	RN7SL308P	chr8	misc_RNA	RNA, 7SL, cytoplasmic 308, pseudogene
ENSG00000158816.15	17.0948	-0.87837	0.619062	-1.41887	0.155936	0.49871	6	9	40	37	VWA5B1	chr1	protein_coding	von Willebrand factor A domain containing 5B1
ENSG00000268119.5	1.93242	-1.9977	2.00564	-0.996039	0.319231	1	0	1	4	7	CTD-2561J22.5	chr19	processed_transcript	--
ENSG00000114656.10	38.959	-0.329271	0.407418	-0.808189	0.418982	0.769365	14	30	82	70	KIAA1257	chr3	protein_coding	KIAA1257
ENSG00000265579.1	0.282868	-0.912375	4.89402	-0.186427	0.85211	1	0	0	2	0	RP11-713C5.1	chr18	sense_intronic	--
ENSG00000176922.3	6.27972	-0.512104	1.12614	-0.454744	0.649294	1	4	2	6	19	OR51S1	chr11	protein_coding	olfactory receptor, family 51, subfamily S, member 1
ENSG00000227910.1	2.46758	-0.369323	1.5587	-0.236944	0.812701	1	0	3	4	6	RP11-73B2.6	chr7	transcribed_processed_pseudogene	--
ENSG00000212171.1	0.141434	0.0718212	4.99618	0.0143752	0.988531	1	0	0	1	0	RNA5SP86	chr2	rRNA	RNA, 5S ribosomal pseudogene 86
ENSG00000122420.9	4.4262	1.22382	1.19782	1.0217	0.306921	1	5	2	6	3	PTGFR	chr1	protein_coding	prostaglandin F receptor (FP)
ENSG00000204228.3	0.287982	-0.935821	4.89227	-0.191285	0.848302	1	0	0	1	1	HSD17B8	chr6	protein_coding	hydroxysteroid (17-beta) dehydrogenase 8
ENSG00000131508.15	12.4572	1.15123	0.724739	1.58847	0.11218	0.42566	7	15	10	17	UBE2D2	chr5	protein_coding	ubiquitin-conjugating enzyme E2D 2
ENSG00000260193.1	6.87954	-0.509949	1.13993	-0.447352	0.654621	1	0	8	19	10	RP11-83N9.5	chr9	lincRNA	--
ENSG00000241593.5	2.3739	0.539585	1.57709	0.34214	0.732245	1	0	4	3	4	RP11-520D19.2	chr3	lincRNA	--
ENSG00000240108.1	0.146548	0.0459479	4.99435	0.00919999	0.99266	1	0	0	0	1	NCOR1P1	chr20	transcribed_unprocessed_pseudogene	nuclear receptor corepressor 1 pseudogene 1
ENSG00000243099.1	1.01561	-2.75339	3.29061	-0.836743	0.402737	1	0	0	2	5	AC020983.5	chr7	processed_pseudogene	--
ENSG00000233834.6	0.784346	0.665781	4.37923	0.152031	0.879162	1	1	0	0	2	AC005083.1	chr7	processed_transcript	--
ENSG00000203565.2	0.570851	-1.92356	4.83927	-0.39749	0.691006	1	0	0	3	1	RP13-259N13.2	chr10	lincRNA	--
ENSG00000224062.4	0.293096	-0.958958	4.89058	-0.196083	0.844545	1	0	0	0	2	TUBB4BP5	chr4	processed_pseudogene	tubulin, beta 4B class IVb pseudogene 5
ENSG00000250580.1	0.141434	0.0718212	4.99618	0.0143752	0.988531	1	0	0	1	0	SNRPCP8	chr3	processed_pseudogene	small nuclear ribonucleoprotein polypeptide C pseudogene 8
ENSG00000225606.1	3.02309	-0.833968	1.47558	-0.56518	0.571951	1	0	3	10	4	AC005281.2	chr7	antisense	--
ENSG00000264620.1	0.146548	0.0459479	4.99435	0.00919999	0.99266	1	0	0	0	1	AL139022.1	chr14	miRNA	--
ENSG00000104164.10	205.61	0.312697	0.215706	1.44964	0.147158	0.485932	132	145	307	327	BLOC1S6	chr15	protein_coding	biogenesis of lysosomal organelles complex-1, subunit 6, pallidin
ENSG00000197658.9	5.57428	0.169213	1.0574	0.160027	0.87286	1	4	3	10	8	SLC22A24	chr11	protein_coding	solute carrier family 22, member 24
ENSG00000198189.10	1.15704	-2.94171	2.92439	-1.00592	0.314453	1	0	0	3	5	HSD17B11	chr4	protein_coding	hydroxysteroid (17-beta) dehydrogenase 11
ENSG00000267716.1	0.340851	2.87751	4.98439	0.577304	0.563734	1	0	1	0	0	AC083760.1	chr18	processed_pseudogene	--
ENSG00000211958.2	0.586192	-1.96002	4.83791	-0.405137	0.685377	1	0	0	0	4	IGHV3-38	chr14	IG_V_gene	immunoglobulin heavy variable 3-38 (non-functional)
ENSG00000108821.13	40.7908	-0.495849	0.398428	-1.24451	0.21331	0.581399	14	29	87	80	COL1A1	chr17	protein_coding	collagen, type I, alpha 1
ENSG00000126947.11	0.879289	-2.54522	4.47542	-0.568711	0.569552	1	0	0	0	6	ARMCX1	chrX	protein_coding	armadillo repeat containing, X-linked 1
ENSG00000105939.12	17.907	0.614388	0.729847	0.841804	0.399897	0.757024	3	27	19	31	ZC3HAV1	chr7	protein_coding	zinc finger CCCH-type, antiviral 1
ENSG00000241219.1	4.19219	0.0308584	1.29339	0.0238586	0.980965	1	0	6	10	5	RP11-572M11.1	chr3	lincRNA	--
ENSG00000105855.9	10.0023	-0.920241	0.846547	-1.08705	0.277014	1	2	7	21	25	ITGB8	chr7	protein_coding	integrin, beta 8
ENSG00000127124.13	147.225	0.297928	0.226963	1.31267	0.189294	0.548096	79	124	218	241	HIVEP3	chr1	protein_coding	human immunodeficiency virus type I enhancer binding protein 3
ENSG00000264740.2	0.293096	-0.958958	4.89058	-0.196083	0.844545	1	0	0	0	2	AL354923.1	chr9	miRNA	--
ENSG00000213650.3	1.21376	-0.722851	2.63624	-0.274197	0.783933	1	1	0	2	3	RP11-760D2.7	chr7	processed_pseudogene	--
ENSG00000110844.13	19.3763	-0.59513	0.586491	-1.01473	0.310235	0.677688	5	15	41	41	PRPF40B	chr12	protein_coding	PRP40 pre-mRNA processing factor 40 homolog B (S. cerevisiae)
ENSG00000089723.9	4.64793	-1.40935	1.26276	-1.11609	0.264383	1	2	1	9	14	OTUB2	chr14	protein_coding	OTU deubiquitinase, ubiquitin aldehyde binding 2
ENSG00000226289.1	1.25767	0.332741	2.46109	0.135201	0.892453	1	0	2	2	2	CDCA4P3	chr1	unprocessed_pseudogene	cell division cycle associated 4 pseudogene 3
ENSG00000249738.6	4.42873	0.831959	1.13433	0.733435	0.463293	1	3	4	4	7	AC008697.1	chr5	lincRNA	--
ENSG00000213075.7	0.575965	-1.93581	4.83881	-0.400058	0.689114	1	0	0	2	2	RPL31P11	chr1	transcribed_processed_pseudogene	ribosomal protein L31 pseudogene 11
ENSG00000042493.15	6.6777	0.0723524	0.986055	0.0733756	0.941507	1	2	7	12	11	CAPG	chr2	protein_coding	capping protein (actin filament), gelsolin-like
ENSG00000196417.12	12.3909	-1.42374	0.795736	-1.78921	0.0735812	0.334715	5	3	34	28	ZNF765	chr19	protein_coding	zinc finger protein 765
ENSG00000023318.7	5.11245	0.0480454	1.15285	0.0416752	0.966758	1	4	2	5	12	ERP44	chr9	protein_coding	endoplasmic reticulum protein 44
ENSG00000244044.3	0.429417	-1.51275	4.85709	-0.311452	0.755457	1	0	0	2	1	RN7SL735P	chr17	misc_RNA	RNA, 7SL, cytoplasmic 735, pseudogene
ENSG00000054690.13	10.1362	-0.133091	0.850915	-0.156409	0.875711	1	8	3	18	18	PLEKHH1	chr14	protein_coding	pleckstrin homology domain containing, family H (with MyTH4 domain) member 1
ENSG00000264775.1	0.287982	-0.935821	4.89227	-0.191285	0.848302	1	0	0	1	1	PPIAP14	chr18	processed_pseudogene	peptidylprolyl isomerase A (cyclophilin A) pseudogene 14
ENSG00000244503.1	4.04524	0.148704	1.24483	0.119458	0.904913	1	3	2	3	10	RP11-278L15.6	chr3	processed_pseudogene	--
ENSG00000237185.1	8.86247	0.345882	0.853904	0.40506	0.685434	1	6	6	17	10	VN1R66P	chr16	unprocessed_pseudogene	vomeronasal 1 receptor 66 pseudogene
ENSG00000205791.3	2.81487	0.781421	1.42983	0.546512	0.584714	1	3	1	5	2	LOH12CR2	chr12	lincRNA	loss of heterozygosity, 12, chromosomal region 2 (non-protein coding)
ENSG00000266202.1	0.581079	-1.94796	4.83836	-0.402607	0.687237	1	0	0	1	3	RP1-66C13.4	chr17	protein_coding	--
ENSG00000279588.1	7.26717	-1.04472	1.01385	-1.03045	0.3028	1	2	4	12	22	AC087762.1	chr15	protein_coding	--
ENSG00000253490.5	16.6189	-0.989265	0.636328	-1.55465	0.12003	0.440193	5	9	37	40	AC145110.1	chr8	lincRNA	--
ENSG00000174437.16	29.0028	1.35132	0.468093	2.88686	0.00389112	0.0445099	18	35	24	33	ATP2A2	chr12	protein_coding	ATPase, Ca++ transporting, cardiac muscle, slow twitch 2
ENSG00000110786.17	15.7616	-1.19232	0.762369	-1.56397	0.117824	0.436569	1	12	49	29	PTPN5	chr11	protein_coding	protein tyrosine phosphatase, non-receptor type 5 (striatum-enriched)
ENSG00000135900.3	2.26564	-0.52794	1.74401	-0.302716	0.762107	1	2	0	7	2	MRPL44	chr2	protein_coding	mitochondrial ribosomal protein L44
ENSG00000083814.12	3.559	-1.57001	1.48574	-1.05672	0.290641	1	2	0	12	6	ZNF671	chr19	protein_coding	zinc finger protein 671
ENSG00000227681.5	0.146548	0.0459479	4.99435	0.00919999	0.99266	1	0	0	0	1	RP11-307P5.1	chr6	lincRNA	--
ENSG00000240692.3	0.141434	0.0718212	4.99618	0.0143752	0.988531	1	0	0	1	0	RN7SL538P	chr1	misc_RNA	RNA, 7SL, cytoplasmic 538, pseudogene
ENSG00000237282.3	1.0105	-2.74658	3.27797	-0.837892	0.402092	1	0	0	3	4	LINC00851	chr20	antisense	long intergenic non-protein coding RNA 851
ENSG00000228630.5	8.78214	-0.878194	0.893059	-0.983355	0.325433	1	2	6	21	19	HOTAIR	chr12	antisense	HOX transcript antisense RNA
ENSG00000197428.2	3.43533	-4.51335	1.81244	-2.4902	0.0127669	1	0	0	16	8	OR51D1	chr11	protein_coding	olfactory receptor, family 51, subfamily D, member 1
ENSG00000185638.9	1.59669	-3.40565	2.35502	-1.44612	0.148143	1	0	0	3	8	FTH1P14	chrX	processed_pseudogene	ferritin, heavy polypeptide 1 pseudogene 14
ENSG00000270809.1	0.146548	0.0459479	4.99435	0.00919999	0.99266	1	0	0	0	1	CHCHD2P11	chr13	processed_pseudogene	coiled-coil-helix-coiled-coil-helix domain containing 2 pseudogene 11
ENSG00000274443.4	0.927044	-0.583207	3.73456	-0.156165	0.875903	1	0	1	0	4	C8orf89	chr8	protein_coding	chromosome 8 open reading frame 89
ENSG00000233741.1	2.63591	0.228991	1.6044	0.142726	0.886506	1	3	0	2	6	AC016691.2	chr2	processed_pseudogene	--
ENSG00000274012.1	0.920667	0.0667681	3.30444	0.0202056	0.983879	1	1	0	2	1	Metazoa_SRP	chr14	misc_RNA	--
ENSG00000118729.11	11.1613	-1.82574	0.871831	-2.09414	0.0362474	0.22051	3	3	25	35	CASQ2	chr1	protein_coding	calsequestrin 2 (cardiac muscle)
ENSG00000258858.1	1.99542	-3.73018	2.11735	-1.76172	0.078117	1	0	0	11	3	RP11-982M15.5	chr14	antisense	--
ENSG00000275927.1	1.00027	-2.73286	3.33184	-0.820224	0.412088	1	0	0	5	2	RP11-567P19.1	chr16	sense_intronic	--
ENSG00000279446.1	11.5064	0.1884	0.760122	0.247854	0.804247	0.940219	4	12	23	15	AC005915.1	chr5	TEC	--
ENSG00000254481.1	2.28098	-0.550248	1.68618	-0.326328	0.744177	1	2	0	4	5	PTP4A2P2	chr11	processed_pseudogene	protein tyrosine phosphatase type IVA, member 2 pseudogene 2
ENSG00000250903.8	36.4054	-0.364724	0.475752	-0.766626	0.443304	0.783019	24	13	65	75	GMDS-AS1	chr6	lincRNA	GMDS antisense RNA 1 (head to head)
ENSG00000249265.1	1.55076	-0.237742	2.11531	-0.112391	0.910513	1	0	2	2	4	AC113167.2	chr5	lincRNA	--
ENSG00000112855.14	4.88361	-0.391346	1.1358	-0.344555	0.730429	1	3	2	11	8	HARS2	chr5	protein_coding	histidyl-tRNA synthetase 2, mitochondrial
ENSG00000272434.1	1.25767	0.332741	2.46109	0.135201	0.892453	1	0	2	2	2	RP13-131K19.6	chr3	antisense	--
ENSG00000249395.2	0.424303	-1.49658	4.8579	-0.308071	0.758028	1	0	0	3	0	CASC9	chr8	lincRNA	cancer susceptibility candidate 9 (non-protein coding)
ENSG00000268400.5	3.89541	2.15233	1.23535	1.74228	0.0814595	1	3	5	3	2	CTD-3214H19.4	chr19	protein_coding	--
ENSG00000154518.9	5.76341	-0.0630457	1.20391	-0.0523674	0.958236	1	0	8	8	13	ATP5G3	chr2	protein_coding	ATP synthase, H+ transporting, mitochondrial Fo complex, subunit C3 (subunit 9)
ENSG00000265514.1	1.01561	-2.75339	3.29061	-0.836743	0.402737	1	0	0	2	5	RP11-92G19.2	chr18	lincRNA	--
ENSG00000259985.1	0.633947	0.411577	4.8772	0.0843881	0.932748	1	0	1	0	2	RP11-549B18.1	chr18	antisense	--
ENSG00000241651.4	0.293096	-0.958958	4.89058	-0.196083	0.844545	1	0	0	0	2	RP11-214O14.1	chr4	processed_pseudogene	--
ENSG00000226200.6	20.6328	-0.304063	0.5761	-0.527796	0.597641	0.863038	6	18	34	46	SGMS1-AS1	chr10	antisense	SGMS1 antisense RNA 1
ENSG00000276234.4	9.81256	0.388114	0.819943	0.473343	0.635968	1	8	5	14	15	TADA2A	chr17	protein_coding	transcriptional adaptor 2A
ENSG00000213886.3	3.05251	-0.654048	1.3743	-0.475913	0.634137	1	1	2	5	8	UBD	chr6	protein_coding	ubiquitin D
ENSG00000145642.11	2.02099	-3.74633	2.04679	-1.83034	0.0671993	1	0	0	6	8	FAM159B	chr5	protein_coding	family with sequence similarity 159, member B
ENSG00000258172.1	3.00785	0.49134	1.44073	0.341036	0.733076	1	0	5	3	6	RP11-1105G2.4	chr12	antisense	--
ENSG00000132141.13	0.43453	-1.52876	4.8563	-0.3148	0.752914	1	0	0	1	2	CCT6B	chr17	protein_coding	chaperonin containing TCP1, subunit 6B (zeta 2)
ENSG00000078269.13	21.1701	-0.187637	0.583487	-0.321579	0.747772	0.918515	15	8	41	36	SYNJ2	chr6	protein_coding	synaptojanin 2
ENSG00000269072.1	2.65424	0.725337	1.61854	0.448142	0.654051	1	2	2	7	0	CTD-3187F8.14	chr19	antisense	--
ENSG00000141519.14	25.331	-1.23719	0.595243	-2.07847	0.0376663	0.226583	3	17	50	75	CCDC40	chr17	protein_coding	coiled-coil domain containing 40
ENSG00000229023.1	0.282868	-0.912375	4.89402	-0.186427	0.85211	1	0	0	2	0	AC067945.3	chr2	processed_pseudogene	--
ENSG00000267980.1	2.22426	-2.04557	1.89992	-1.07666	0.281632	1	1	0	5	7	AC007292.6	chr19	antisense	--
ENSG00000235300.4	2.80079	0.523863	1.45729	0.359477	0.719238	1	2	2	7	1	antisense	chr17	antisense	--
ENSG00000187954.12	14.2877	0.50456	0.663228	0.760764	0.446798	0.784946	8	13	16	25	CYHR1	chr8	protein_coding	cysteine/histidine-rich 1
ENSG00000244055.1	8.08776	2.0347	0.905698	2.24656	0.0246683	1	7	9	6	5	AC007566.10	chr7	antisense	--
ENSG00000261172.1	2.50511	0.358464	1.57402	0.227737	0.819851	1	0	4	6	2	RP11-356C4.5	chr16	lincRNA	--
ENSG00000270625.1	0.727627	-2.27238	4.6192	-0.491943	0.622759	1	0	0	1	4	RP4-555N2.4	chrX	processed_pseudogene	--
ENSG00000230499.1	1.14682	-2.92988	2.94322	-0.995469	0.319508	1	0	0	5	3	AC108463.1	chr2	lincRNA	--
ENSG00000214856.11	0.487399	1.41647	4.98124	0.284361	0.776133	1	0	1	0	1	KRT16P1	chr17	transcribed_unprocessed_pseudogene	entry withdrawn
ENSG00000068912.13	1.54824	0.713776	2.44935	0.291415	0.770734	1	2	0	4	0	ERLEC1	chr2	protein_coding	endoplasmic reticulum lectin 1
ENSG00000202241.1	1.00538	-2.73974	3.29176	-0.832304	0.405238	1	0	0	4	3	RN7SKP186	chr6	misc_RNA	RNA, 7SK small nuclear pseudogene 186
ENSG00000233884.1	3.23602	-2.85211	1.76043	-1.62012	0.105207	1	0	1	7	13	XXyac-YM21GA2.3	chr9	antisense	--
ENSG00000267213.4	1.00538	-2.73974	3.29176	-0.832304	0.405238	1	0	0	4	3	AC007773.2	chr19	antisense	--
ENSG00000202031.1	1.2756	1.68988	2.83718	0.595621	0.551429	1	2	0	0	2	SNORD38A	chr1	snoRNA	small nucleolar RNA, C/D box 38A
ENSG00000224733.1	1.55847	0.66937	2.14646	0.311848	0.755156	1	2	0	2	2	RP1-86D1.5	chr6	antisense	--
ENSG00000124067.16	32.6584	1.53475	0.45625	3.36383	0.000768684	0.0118499	18	45	33	26	SLC12A4	chr16	protein_coding	solute carrier family 12 (potassium/chloride transporter), member 4
ENSG00000264713.1	0.727627	-2.27238	4.6192	-0.491943	0.622759	1	0	0	1	4	AC106878.1	chr4	miRNA	--
ENSG00000274717.1	5.38257	0.184813	1.2979	0.142395	0.886768	1	6	0	11	6	RP1-47A17.1	chr22	processed_pseudogene	--
ENSG00000151631.8	2.27839	-1.08087	1.71827	-0.629044	0.529321	1	0	2	3	8	AKR1C6P	chr10	unprocessed_pseudogene	aldo-keto reductase family 1, member C6, pseudogene
ENSG00000164904.15	5.35567	-0.22054	1.10956	-0.198763	0.842448	1	3	3	14	6	ALDH7A1	chr5	protein_coding	aldehyde dehydrogenase 7 family, member A1
ENSG00000114439.18	14.1553	-0.739066	0.707456	-1.04468	0.29617	0.667624	6	7	23	38	BBX	chr3	protein_coding	bobby sox homolog (Drosophila)
ENSG00000262714.1	1.97507	-0.786455	1.79326	-0.438563	0.660978	1	0	2	5	4	RP11-44F14.8	chr16	lincRNA	--
ENSG00000087087.18	55.4132	1.41896	0.332958	4.26168	2.02894e-05	0.000507352	39	62	52	53	SRRT	chr7	protein_coding	serrate, RNA effector molecule
ENSG00000221818.8	13.9811	-0.298588	0.672468	-0.444018	0.657029	0.886536	5	11	27	27	EBF2	chr8	protein_coding	early B-cell factor 2
ENSG00000249855.1	0.439644	-1.54462	4.85553	-0.318116	0.750397	1	0	0	0	3	EEF1A1P19	chr5	processed_pseudogene	eukaryotic translation elongation factor 1 alpha 1 pseudogene 19
ENSG00000198520.10	2.30569	-0.212381	1.65804	-0.128091	0.898077	1	0	3	7	2	C1orf228	chr1	protein_coding	chromosome 1 open reading frame 228
ENSG00000266936.1	0.732741	-2.28217	4.82732	-0.472761	0.636384	1	0	0	0	5	CTC-215O4.4	chr19	antisense	--
ENSG00000101365.20	5.46779	0.349187	1.06245	0.328662	0.742411	1	2	6	10	7	IDH3B	chr20	protein_coding	isocitrate dehydrogenase 3 (NAD+) beta
ENSG00000278966.2	0.43453	-1.52876	4.8563	-0.3148	0.752914	1	0	0	1	2	RP5-1174N9.2	chr1	TEC	--
ENSG00000258881.6	15.3261	-1.71879	0.715386	-2.40261	0.0162784	0.129895	3	6	41	41	AC007040.11	chr2	protein_coding	--
ENSG00000223564.1	0.146548	0.0459479	4.99435	0.00919999	0.99266	1	0	0	0	1	CYP4F32P	chr2	unprocessed_pseudogene	cytochrome P450, family 4, subfamily F, polypeptide 32, pseudogene
ENSG00000134824.13	31.4226	0.366422	0.437341	0.837841	0.40212	0.75946	15	30	47	49	FADS2	chr11	protein_coding	fatty acid desaturase 2
ENSG00000275894.1	5.28813	1.64486	1.18192	1.39168	0.164018	1	4	6	8	1	RP3-453C12.14	chr20	sense_intronic	--
ENSG00000179044.15	3.98071	-2.10168	1.45429	-1.44516	0.148412	1	0	2	14	9	EXOC3L1	chr16	protein_coding	exocyst complex component 3-like 1
ENSG00000214147.2	4.19305	-0.119904	1.29183	-0.0928166	0.926049	1	2	3	2	13	RP11-332P22.2	chr3	processed_pseudogene	--
ENSG00000135838.13	2.45041	-4.02455	1.91663	-2.09981	0.0357457	1	0	0	8	9	NPL	chr1	protein_coding	N-acetylneuraminate pyruvate lyase (dihydrodipicolinate synthase)
ENSG00000235779.7	7.48057	-1.36342	1.01341	-1.34537	0.178507	1	3	2	19	18	AC079779.5	chr2	lincRNA	--
ENSG00000262881.1	0.62372	0.45816	4.88064	0.0938729	0.92521	1	0	1	2	0	RP11-669E14.4	chr17	antisense	--
ENSG00000272646.1	0.424303	-1.49658	4.8579	-0.308071	0.758028	1	0	0	3	0	RP11-188P17.2	chr4	lincRNA	--
ENSG00000204688.9	4.90081	-5.02458	1.73279	-2.89971	0.00373502	1	0	0	16	18	OR2H1	chr6	protein_coding	olfactory receptor, family 2, subfamily H, member 1
ENSG00000281545.1	0.146548	0.0459479	4.99435	0.00919999	0.99266	1	0	0	0	1	AC005498.1	chr19	miRNA	--
ENSG00000242922.2	0.429417	-1.51275	4.85709	-0.311452	0.755457	1	0	0	2	1	RPL21P104	chr12	processed_pseudogene	ribosomal protein L21 pseudogene 104
ENSG00000254727.1	1.26537	1.72862	2.8521	0.606086	0.544458	1	2	0	2	0	PTP4A1P6	chr11	transcribed_processed_pseudogene	protein tyrosine phosphatase type IVA, member 1 pseudogene 6
ENSG00000233469.1	1.41946	-3.2388	2.64998	-1.2222	0.221632	1	0	0	9	1	ST6GALNAC4P1	chr13	processed_pseudogene	ST6 (alpha-N-acetyl-neuraminyl-2,3-beta-galactosyl-1,3)-N-acetylgalactosaminide alpha-2,6-sialyltransferase 4 pseudogene 1
ENSG00000248956.1	0.765154	-0.124908	4.46759	-0.0279587	0.977695	1	0	1	3	0	HMGB1P44	chr4	processed_pseudogene	high mobility group box 1 pseudogene 44
ENSG00000100612.13	0.575965	-1.93581	4.83881	-0.400058	0.689114	1	0	0	2	2	DHRS7	chr14	protein_coding	dehydrogenase/reductase (SDR family) member 7
ENSG00000255408.3	3.773	0.345645	1.30865	0.264124	0.791684	1	0	6	6	6	PCDHA3	chr5	protein_coding	protocadherin alpha 3
ENSG00000251093.1	0.633947	0.411577	4.8772	0.0843881	0.932748	1	0	1	0	2	RP11-414H23.3	chr5	lincRNA	--
ENSG00000127419.16	4.45035	-0.283859	1.14404	-0.248121	0.804041	1	2	3	9	8	TMEM175	chr4	protein_coding	transmembrane protein 175
ENSG00000229433.1	13.6893	-0.291038	0.692654	-0.420177	0.674356	0.892765	4	12	26	27	RP11-329B9.1	chr3	lincRNA	--
ENSG00000204176.13	4.17133	0.0475786	1.17276	0.0405697	0.967639	1	3	2	7	7	SYT15	chr10	protein_coding	synaptotagmin XV
ENSG00000227028.6	4.65932	-3.33289	1.67234	-1.99295	0.0462672	1	1	0	16	13	SLC8A1-AS1	chr2	antisense	SLC8A1 antisense RNA 1
ENSG00000164934.13	5.36641	0.497693	1.22919	0.404895	0.685555	1	0	9	9	7	DCAF13	chr8	protein_coding	DDB1 and CUL4 associated factor 13
ENSG00000188716.5	0.565737	-1.91122	4.83973	-0.394902	0.692915	1	0	0	4	0	DUPD1	chr10	protein_coding	dual specificity phosphatase and pro isomerase domain containing 1
ENSG00000183474.15	0.282868	-0.912375	4.89402	-0.186427	0.85211	1	0	0	2	0	GTF2H2C	chr5	protein_coding	GTF2H2 family member C
ENSG00000242206.2	0.282868	-0.912375	4.89402	-0.186427	0.85211	1	0	0	2	0	RPS26P35	chr8	processed_pseudogene	ribosomal protein S26 pseudogene 35
ENSG00000261665.2	0.869061	-2.52882	3.7975	-0.665918	0.505463	1	0	0	2	4	TUBAP4	chr15	transcribed_processed_pseudogene	tubulin, alpha pseudogene 4
ENSG00000116750.13	4.00801	-1.41379	1.47384	-0.959255	0.33743	1	0	3	18	3	UCHL5	chr1	protein_coding	ubiquitin carboxyl-terminal hydrolase L5
ENSG00000246640.1	13.363	-0.0392198	0.775001	-0.0506061	0.959639	0.987963	2	16	21	27	RP11-1094H24.4	chr17	lincRNA	--
ENSG00000160075.11	14.4876	-0.492208	0.667122	-0.737808	0.460631	0.793696	6	9	34	25	SSU72	chr1	protein_coding	SSU72 RNA polymerase II CTD phosphatase homolog (S. cerevisiae)
ENSG00000279610.1	0.439644	-1.54462	4.85553	-0.318116	0.750397	1	0	0	0	3	C20orf181	chr20	TEC	chromosome 20 open reading frame 181
ENSG00000165475.13	5.01492	0.380358	1.12651	0.337643	0.735632	1	3	4	4	11	CRYL1	chr13	protein_coding	crystallin, lambda 1
ENSG00000244361.1	0.575965	-1.93581	4.83881	-0.400058	0.689114	1	0	0	2	2	RPL30P7	chr5	processed_pseudogene	ribosomal protein L30 pseudogene 7
ENSG00000268088.1	0.43453	-1.52876	4.8563	-0.3148	0.752914	1	0	0	1	2	AC093063.2	chr19	transcribed_unprocessed_pseudogene	--
ENSG00000278769.1	2.83573	0.604873	4.18196	0.144639	0.884996	1	0	5	8	0	CTD-2036P10.5	chr15	antisense	--
ENSG00000223019.1	0.146548	0.0459479	4.99435	0.00919999	0.99266	1	0	0	0	1	RNA5SP306	chr10	rRNA	RNA, 5S ribosomal pseudogene 306
ENSG00000112077.15	0.681702	3.71358	4.91279	0.7559	0.449709	1	0	2	0	0	RHAG	chr6	protein_coding	Rh-associated glycoprotein
ENSG00000258615.1	0.293096	-0.958958	4.89058	-0.196083	0.844545	1	0	0	0	2	RP11-725G5.3	chr14	unprocessed_pseudogene	--
ENSG00000238787.2	0.146548	0.0459479	4.99435	0.00919999	0.99266	1	0	0	0	1	AC100800.1	chr8	miRNA	--
ENSG00000202186.1	0.141434	0.0718212	4.99618	0.0143752	0.988531	1	0	0	1	0	RNU6-497P	chr20	snRNA	RNA, U6 small nuclear 497, pseudogene
ENSG00000275787.1	1.44503	-3.26235	2.47482	-1.31822	0.187431	1	0	0	4	6	OR7G15P	chr19	unprocessed_pseudogene	olfactory receptor, family 7, subfamily G, member 15 pseudogene
ENSG00000256283.1	1.12905	2.70603	3.22138	0.840023	0.400896	1	2	0	0	1	METTL8P1	chr12	processed_pseudogene	methyltransferase like 8 pseudogene 1
ENSG00000126453.9	21.6095	0.172789	0.523365	0.33015	0.741287	0.915911	10	19	36	35	BCL2L12	chr19	protein_coding	BCL2-like 12 (proline rich)
ENSG00000224329.2	1.24744	0.335451	2.84515	0.117903	0.906145	1	0	2	4	0	LINC00297	chr13	lincRNA	long intergenic non-protein coding RNA 297
ENSG00000215149.3	7.06262	1.47057	0.954215	1.54113	0.123284	1	5	8	5	8	KRT18P32	chr1	processed_pseudogene	keratin 18 pseudogene 32
ENSG00000152591.12	4.40771	-0.747466	1.1919	-0.627119	0.530581	1	2	2	8	11	DSPP	chr4	protein_coding	dentin sialophosphoprotein
ENSG00000176787.2	1.84133	0.0705465	1.91335	0.0368707	0.970588	1	2	0	4	2	OR52E2	chr11	protein_coding	olfactory receptor, family 52, subfamily E, member 2
ENSG00000230322.1	2.0446	1.26812	1.84563	0.687094	0.492023	1	3	0	3	1	RP3-323N1.2	chr10	antisense	--
ENSG00000236068.2	2.05994	1.31254	4.03315	0.325439	0.744849	1	3	0	0	4	AC016561.1	chr5	unitary_pseudogene	--
ENSG00000222268.1	0.293096	-0.958958	4.89058	-0.196083	0.844545	1	0	0	0	2	RNA5SP425	chr16	rRNA	RNA, 5S ribosomal pseudogene 425
ENSG00000257458.1	0.49125	3.14465	4.96839	0.632931	0.526779	1	1	0	0	0	RP11-473C19.1	chr12	antisense	--
ENSG00000188428.16	3.55313	-0.0211288	1.4426	-0.0146463	0.988314	1	0	5	11	2	BLOC1S5	chr6	protein_coding	biogenesis of lysosomal organelles complex-1, subunit 5, muted
ENSG00000249337.2	1.30359	-3.11351	2.67473	-1.16405	0.244406	1	0	0	3	6	SNX18P25	chr4	processed_pseudogene	sorting nexin 18 pseudogene 25
ENSG00000162522.10	49.9294	0.887483	0.367897	2.41232	0.0158515	0.126708	29	53	51	71	KIAA1522	chr1	protein_coding	KIAA1522
ENSG00000264327.2	0.141434	0.0718212	4.99618	0.0143752	0.988531	1	0	0	1	0	AC078816.1	chr3	miRNA	--
ENSG00000203781.4	0.916816	-0.555665	3.25256	-0.170839	0.86435	1	0	1	2	2	AL591704.9	chr1	unprocessed_pseudogene	--
ENSG00000118402.5	0.858833	-2.51267	3.8399	-0.654357	0.512882	1	0	0	4	2	ELOVL4	chr6	protein_coding	ELOVL fatty acid elongase 4
ENSG00000279088.1	23.0105	0.607027	0.529395	1.14664	0.25153	0.623682	10	26	28	36	RP11-574K11.24	chr10	TEC	--
ENSG00000066697.14	2.93964	-0.0923542	1.43835	-0.0642083	0.948804	1	0	4	7	4	MSANTD3	chr9	protein_coding	Myb/SANT-like DNA-binding domain containing 3
ENSG00000203266.2	8.86064	-0.362215	0.889436	-0.407242	0.68383	1	6	3	18	16	RP11-560A15.3	chr20	lincRNA	--
ENSG00000257642.1	0.775382	-0.152907	3.82085	-0.0400193	0.968078	1	0	1	1	2	RP11-474B16.1	chr12	antisense	--
ENSG00000139517.7	8.63686	-0.916061	0.934949	-0.979798	0.327186	1	1	7	20	20	LNX2	chr13	protein_coding	ligand of numb-protein X 2
ENSG00000132874.13	32.1926	0.0959516	0.462456	0.207483	0.835633	0.949678	15	27	69	40	SLC14A2	chr18	protein_coding	solute carrier family 14 (urea transporter), member 2
ENSG00000254057.1	7.34097	-0.380988	0.944708	-0.403286	0.686738	1	3	5	17	12	RP3-388N13.3	chr8	lincRNA	--
ENSG00000165240.17	6.56133	-0.516656	1.11428	-0.463668	0.642886	1	5	1	9	17	ATP7A	chrX	protein_coding	ATPase, Cu++ transporting, alpha polypeptide
ENSG00000253503.5	1.55076	-0.237742	2.11531	-0.112391	0.910513	1	0	2	2	4	RP11-653B10.1	chr8	lincRNA	--
ENSG00000231331.1	0.293096	-0.958958	4.89058	-0.196083	0.844545	1	0	0	0	2	AC103563.2	chr2	unprocessed_pseudogene	--
ENSG00000006042.11	6.79416	-1.85142	1.2055	-1.53582	0.124583	1	0	4	27	11	TMEM98	chr17	protein_coding	transmembrane protein 98
ENSG00000131149.17	76.7203	1.09039	0.286507	3.80581	0.000141343	0.00292266	55	74	85	85	GSE1	chr16	protein_coding	Gse1 coiled-coil protein
ENSG00000215227.4	0.581079	-1.94796	4.83836	-0.402607	0.687237	1	0	0	1	3	NUTF2P5	chr10	processed_pseudogene	nuclear transport factor 2 pseudogene 5
ENSG00000229696.1	2.66447	0.708536	1.41673	0.50012	0.61699	1	2	2	5	2	KARSP1	chr13	processed_pseudogene	lysyl-tRNA synthetase pseudogene 1
ENSG00000254248.1	2.90855	-0.0928095	1.49865	-0.0619287	0.95062	1	3	0	6	4	RP11-320N21.2	chr8	antisense	--
ENSG00000223711.1	3.63927	0.877463	1.20437	0.728565	0.466268	1	2	4	5	4	AC091633.3	chr3	antisense	--
ENSG00000183735.9	3.1347	-1.30524	1.51738	-0.860198	0.38968	1	2	0	9	6	TBK1	chr12	protein_coding	TANK-binding kinase 1
ENSG00000205143.2	4.38599	-0.590949	1.25635	-0.470371	0.63809	1	3	1	13	5	ARID3C	chr9	protein_coding	AT rich interactive domain 3C (BRIGHT-like)
ENSG00000231937.1	1.91197	-1.98301	2.03486	-0.974519	0.329799	1	0	1	8	3	RP11-329E24.6	chrX	antisense	--
ENSG00000100626.16	25.3229	0.264643	0.499221	0.530112	0.596034	0.862422	18	15	41	38	GALNT16	chr14	protein_coding	polypeptide N-acetylgalactosaminyltransferase 16
ENSG00000116580.18	39.3477	0.355505	0.438135	0.811405	0.417133	0.769183	25	29	79	41	GON4L	chr1	protein_coding	gon-4-like (C. elegans)
ENSG00000251018.2	2.90981	-0.333553	1.39425	-0.239235	0.810923	1	2	1	5	6	HMMR-AS1	chr5	antisense	HMMR antisense RNA 1
ENSG00000116161.17	7.02695	-0.655849	1.00172	-0.654726	0.512644	1	2	5	11	19	CACYBP	chr1	protein_coding	calcyclin binding protein
ENSG00000254712.1	1.15193	-2.93581	2.92381	-1.0041	0.315328	1	0	0	4	4	RP11-560B16.5	chr11	processed_pseudogene	--
ENSG00000203808.10	1.59726	1.47252	2.12675	0.692381	0.488698	1	1	2	3	0	BVES-AS1	chr6	antisense	BVES antisense RNA 1
ENSG00000241959.3	0.282868	-0.912375	4.89402	-0.186427	0.85211	1	0	0	2	0	RN7SL76P	chr7	misc_RNA	RNA, 7SL, cytoplasmic 76, pseudogene
ENSG00000150551.10	1.74324	-3.53213	2.24894	-1.57057	0.116282	1	0	0	3	9	LYPD1	chr2	protein_coding	LY6/PLAUR domain containing 1
ENSG00000171533.11	25.1115	0.018483	0.520742	0.0354935	0.971686	0.991512	14	17	32	54	MAP6	chr11	protein_coding	microtubule-associated protein 6
ENSG00000250427.1	4.1699	-1.47388	1.35804	-1.0853	0.277789	1	0	3	15	7	CTD-3179P9.2	chr5	lincRNA	--
ENSG00000242561.1	1.15193	-2.93581	2.92381	-1.0041	0.315328	1	0	0	4	4	ATP5LP5	chr3	processed_pseudogene	ATP synthase, H+ transporting, mitochondrial Fo complex, subunit g, pseudogene 5
ENSG00000231718.1	8.24882	-0.484151	0.915045	-0.529101	0.596736	1	2	7	20	14	RP11-382E9.1	chr1	lincRNA	--
ENSG00000250386.1	0.974799	1.2725	3.50222	0.363341	0.71635	1	0	2	0	2	RP11-432M8.11	chr5	processed_pseudogene	--
ENSG00000243514.2	0.869061	-2.52882	3.7975	-0.665918	0.505463	1	0	0	2	4	RPL32P33	chr17	processed_pseudogene	ribosomal protein L32 pseudogene 33
ENSG00000280024.1	5.81704	-0.542588	1.07243	-0.505941	0.612898	1	2	4	9	15	RP11-367G12.1	chr12	TEC	--
ENSG00000140107.10	5.91599	0.263988	1.30077	0.202948	0.839175	1	6	1	2	16	SLC25A47	chr14	protein_coding	solute carrier family 25, member 47
ENSG00000279032.1	7.3155	0.186583	0.926989	0.201279	0.84048	1	3	7	12	12	RP11-306B9.1	chr14	TEC	--
ENSG00000223870.1	0.141434	0.0718212	4.99618	0.0143752	0.988531	1	0	0	1	0	AP000233.3	chr21	lincRNA	--
ENSG00000133858.15	26.6244	1.0522	0.474346	2.21821	0.0265409	0.182084	20	24	34	26	ZFC3H1	chr12	protein_coding	zinc finger, C3H1-type containing
ENSG00000245598.6	3.96547	-0.799726	1.31143	-0.609814	0.541985	1	0	4	7	11	DACT3-AS1	chr19	antisense	DACT3 antisense RNA 1
ENSG00000255582.1	0.879289	-2.54522	4.47542	-0.568711	0.569552	1	0	0	0	6	OR10G2	chr14	protein_coding	olfactory receptor, family 10, subfamily G, member 2
ENSG00000233872.1	1.71767	-3.51317	2.23445	-1.57228	0.115886	1	0	0	8	4	AC005033.6	chr2	processed_pseudogene	--
ENSG00000225200.2	0.575965	-1.93581	4.83881	-0.400058	0.689114	1	0	0	2	2	AB019441.29	chr14	processed_pseudogene	--
ENSG00000160229.11	4.52241	0.280983	1.13955	0.246574	0.805238	1	3	3	5	9	ZNF66	chr19	protein_coding	zinc finger protein 66
ENSG00000227536.1	1.17295	4.47706	2.99814	1.49328	0.135364	1	1	2	0	0	SOCS5P4	chrX	processed_pseudogene	suppressor of cytokine signaling 5 pseudogene 4
ENSG00000227018.1	0.424303	-1.49658	4.8579	-0.308071	0.758028	1	0	0	3	0	IL6STP1	chr17	processed_pseudogene	interleukin 6 signal transducer (gp130, oncostatin M receptor) pseudogene 1
ENSG00000254013.1	1.49278	-1.54007	2.27758	-0.676184	0.498924	1	0	1	4	4	MAP2K1P1	chr8	processed_pseudogene	mitogen-activated protein kinase kinase 1 pseudogene 1
ENSG00000257955.1	13.2116	-0.696444	0.722429	-0.964031	0.33503	0.703523	7	5	27	29	RP1-228P16.5	chr12	lincRNA	--
ENSG00000116171.16	17.4452	-0.265524	0.656997	-0.404148	0.686104	0.899113	4	17	26	41	SCP2	chr1	protein_coding	sterol carrier protein 2
ENSG00000232453.5	7.31692	1.09032	0.98457	1.10741	0.268116	1	6	6	4	12	RP4-794H19.1	chr1	lincRNA	--
ENSG00000105136.19	4.22161	0.182025	1.19145	0.152776	0.878575	1	1	5	5	9	ZNF419	chr19	protein_coding	zinc finger protein 419
ENSG00000004455.16	19.535	1.02052	0.546981	1.86573	0.0620797	0.30102	12	21	22	23	AK2	chr1	protein_coding	adenylate kinase 2
ENSG00000177732.7	39.3725	1.55834	0.410027	3.80058	0.000144358	0.00297075	25	50	41	29	SOX12	chr20	protein_coding	SRY (sex determining region Y)-box 12
ENSG00000228327.2	0.869061	-2.52882	3.7975	-0.665918	0.505463	1	0	0	2	4	RP11-206L10.2	chr1	lincRNA	--
ENSG00000161653.10	2.74862	-4.18951	1.87986	-2.22863	0.0258385	1	0	0	7	12	NAGS	chr17	protein_coding	N-acetylglutamate synthase
ENSG00000174125.7	1.00027	-2.73286	3.33184	-0.820224	0.412088	1	0	0	5	2	TLR1	chr4	protein_coding	toll-like receptor 1
ENSG00000159247.12	5.98025	-0.271981	1.1405	-0.238476	0.811512	1	5	1	8	14	TUBBP5	chr9	transcribed_unprocessed_pseudogene	tubulin, beta pseudogene 5
ENSG00000259933.6	1.25255	0.340418	2.50908	0.135675	0.892079	1	0	2	3	1	RP11-304L19.1	chr16	sense_overlapping	--
ENSG00000116497.17	7.02366	0.213198	0.969261	0.219959	0.825903	1	2	8	11	12	S100PBP	chr1	protein_coding	S100P binding protein
ENSG00000117174.10	22.0279	0.325042	0.544743	0.596689	0.550715	0.843644	8	24	38	31	ZNHIT6	chr1	protein_coding	zinc finger, HIT-type containing 6
ENSG00000166164.15	10.9879	0.151669	0.765832	0.198045	0.84301	1	7	7	22	14	BRD7	chr16	protein_coding	bromodomain containing 7
ENSG00000260339.1	11.9984	-0.107178	0.731895	-0.146439	0.883575	0.967109	7	7	25	18	HEXA-AS1	chr15	antisense	HEXA antisense RNA 1
ENSG00000116525.13	15.619	-0.836361	0.705697	-1.18515	0.235956	0.608691	2	13	39	32	TRIM62	chr1	protein_coding	tripartite motif containing 62
ENSG00000227463.2	9.55241	-0.820593	0.858214	-0.956164	0.338989	1	2	7	23	20	RP11-158D2.2	chr9	lincRNA	--
ENSG00000187867.8	9.94064	-3.41551	1.23748	-2.76005	0.00577932	1	2	0	25	37	PALM3	chr19	protein_coding	paralemmin 3
ENSG00000254603.1	2.90981	-0.333553	1.39425	-0.239235	0.810923	1	2	1	5	6	OR5M6P	chr11	unprocessed_pseudogene	olfactory receptor, family 5, subfamily M, member 6 pseudogene
ENSG00000270242.1	0.146548	0.0459479	4.99435	0.00919999	0.99266	1	0	0	0	1	ACTR3BP1	chrY	processed_pseudogene	ACTR3B pseudogene 1
ENSG00000269397.1	2.71803	-1.42497	1.64967	-0.863794	0.387701	1	0	2	3	11	CTB-92J24.2	chr19	sense_intronic	--
ENSG00000201641.1	0.146548	0.0459479	4.99435	0.00919999	0.99266	1	0	0	0	1	RNU6-1187P	chr4	snRNA	RNA, U6 small nuclear 1187, pseudogene
ENSG00000260520.1	1.2564	0.95159	2.56807	0.370546	0.710976	1	1	1	3	0	RP11-510M2.6	chr16	antisense	--
ENSG00000232265.7	2.36696	-2.34138	1.87359	-1.24968	0.211418	1	0	1	5	9	XXyac-YX155B6.5	chr1	lincRNA	--
ENSG00000141524.15	6.27501	-0.485925	1.05519	-0.46051	0.64515	1	1	6	14	12	TMC6	chr17	protein_coding	transmembrane channel-like 6
ENSG00000166317.11	32.2513	-1.4403	0.486027	-2.96342	0.00304242	0.0366539	7	15	94	71	SYNPO2L	chr10	protein_coding	synaptopodin 2-like
ENSG00000275506.1	1.60622	2.17587	2.17392	1.0009	0.316877	1	2	1	2	0	CTD-2062A1.2	chr5	processed_pseudogene	--
ENSG00000184481.16	9.2619	-0.61865	0.858193	-0.720875	0.470986	1	4	5	24	15	FOXO4	chrX	protein_coding	forkhead box O4
ENSG00000267192.1	0.141434	0.0718212	4.99618	0.0143752	0.988531	1	0	0	1	0	AC006116.12	chr19	antisense	--
ENSG00000080618.13	3.05125	-0.458918	1.37105	-0.334721	0.737836	1	2	1	6	6	CPB2	chr13	protein_coding	carboxypeptidase B2 (plasma)
ENSG00000166407.13	2.44712	-0.360895	1.62853	-0.221608	0.824619	1	0	3	8	2	LMO1	chr11	protein_coding	LIM domain only 1 (rhombotin 1)
ENSG00000276745.1	0.141434	0.0718212	4.99618	0.0143752	0.988531	1	0	0	1	0	AL138726.1	chr6	miRNA	--
ENSG00000160716.4	22.4316	-1.13263	0.562756	-2.01265	0.044151	0.250132	9	8	49	57	CHRNB2	chr1	protein_coding	cholinergic receptor, nicotinic, beta 2 (neuronal)
ENSG00000228140.1	10.8662	-1.09471	0.82167	-1.33229	0.182763	1	2	7	24	28	RP3-467K16.4	chr1	lincRNA	--
ENSG00000248873.1	0.575965	-1.93581	4.83881	-0.400058	0.689114	1	0	0	2	2	SERBP1P6	chr5	processed_pseudogene	SERPINE1 mRNA binding protein 1 pseudogene 6
ENSG00000183506.16	4.79691	-3.47219	1.6712	-2.07766	0.0377405	1	0	1	17	14	PI4KAP2	chr22	transcribed_unprocessed_pseudogene	phosphatidylinositol 4-kinase, catalytic, alpha pseudogene 2
ENSG00000239257.1	1.24744	0.335451	2.84515	0.117903	0.906145	1	0	2	4	0	RPL23AP1	chr6	transcribed_processed_pseudogene	ribosomal protein L23a pseudogene 1
ENSG00000169740.13	1.85156	0.0570227	1.90988	0.0298567	0.976181	1	2	0	2	4	ZNF32	chr10	protein_coding	zinc finger protein 32
ENSG00000148834.12	4.32482	1.47576	1.1511	1.28205	0.199826	1	3	5	5	3	GSTO1	chr10	protein_coding	glutathione S-transferase omega 1
ENSG00000278931.1	0.282868	-0.912375	4.89402	-0.186427	0.85211	1	0	0	2	0	bP-2189O9.2	chr21	unprocessed_pseudogene	--
ENSG00000183671.12	2.6396	-2.52297	1.81133	-1.39288	0.163655	1	0	1	9	7	GPR1	chr2	protein_coding	G protein-coupled receptor 1
ENSG00000221634.1	0.146548	0.0459479	4.99435	0.00919999	0.99266	1	0	0	0	1	MIR1276	chr15	miRNA	microRNA 1276
ENSG00000164037.16	0.146548	0.0459479	4.99435	0.00919999	0.99266	1	0	0	0	1	SLC9B1	chr4	protein_coding	solute carrier family 9, subfamily B (NHA1, cation proton antiporter 1), member 1
ENSG00000260805.2	2.5765	-4.09834	1.91129	-2.14428	0.0320103	1	0	0	12	6	RP11-61J19.5	chr1	lincRNA	--
ENSG00000162923.14	17.9149	1.35028	0.581234	2.32313	0.0201721	0.151018	13	19	15	20	WDR26	chr1	protein_coding	WD repeat domain 26
ENSG00000279242.1	0.340851	2.87751	4.98439	0.577304	0.563734	1	0	1	0	0	RP11-195O1.5	chr10	processed_transcript	--
ENSG00000170848.15	33.228	-0.432813	0.471684	-0.917592	0.358832	0.723467	18	16	52	79	PSG6	chr19	protein_coding	pregnancy specific beta-1-glycoprotein 6
ENSG00000197599.12	4.69367	0.301103	1.14273	0.263494	0.79217	1	1	6	8	7	CCDC154	chr16	protein_coding	coiled-coil domain containing 154
ENSG00000023191.16	12.5068	0.268079	0.730849	0.366805	0.713765	0.90903	4	14	18	22	RNH1	chr11	protein_coding	ribonuclease/angiogenin inhibitor 1
ENSG00000271890.1	1.19968	-1.12509	2.64211	-0.425831	0.670231	1	0	1	4	2	OR10AE1P	chr1	unprocessed_pseudogene	olfactory receptor, family 10, subfamily AE, member 1 pseudogene
ENSG00000167685.14	7.00397	-0.469173	0.989163	-0.474313	0.635277	1	4	3	17	11	ZNF444	chr19	protein_coding	zinc finger protein 444
ENSG00000278665.1	1.87956	-3.64141	2.12227	-1.71581	0.0861966	1	0	0	5	8	RP11-666O2.4	chr16	unprocessed_pseudogene	--
ENSG00000273632.1	0.146548	0.0459479	4.99435	0.00919999	0.99266	1	0	0	0	1	AC027319.3	chr19	miRNA	--
ENSG00000274028.1	0.282868	-0.912375	4.89402	-0.186427	0.85211	1	0	0	2	0	RP11-440D17.5	chr2	unprocessed_pseudogene	--
ENSG00000244236.3	0.293096	-0.958958	4.89058	-0.196083	0.844545	1	0	0	0	2	RN7SL604P	chr2	misc_RNA	RNA, 7SL, cytoplasmic 604, pseudogene
ENSG00000170920.2	2.79511	-2.46715	1.78789	-1.37993	0.16761	1	1	0	8	8	OR7G3	chr19	protein_coding	olfactory receptor, family 7, subfamily G, member 3
ENSG00000250719.1	0.141434	0.0718212	4.99618	0.0143752	0.988531	1	0	0	1	0	RP11-322N21.2	chr1	protein_coding	--
ENSG00000255326.1	2.39937	-1.1839	1.66085	-0.712828	0.475952	1	0	2	8	4	CTD-2530H12.4	chr11	antisense	--
ENSG00000254635.5	7.59979	0.922005	0.933501	0.987686	0.323307	1	6	6	6	12	WAC-AS1	chr10	antisense	WAC antisense RNA 1 (head to head)
ENSG00000130725.7	9.57685	2.30788	0.890331	2.59216	0.00953748	1	10	9	3	8	UBE2M	chr19	protein_coding	ubiquitin-conjugating enzyme E2M
ENSG00000258694.1	0.717399	-2.25281	4.63892	-0.485633	0.627227	1	0	0	3	2	RP11-1033H12.1	chr14	lincRNA	--
ENSG00000203950.6	3.93622	0.771997	1.1719	0.658754	0.510054	1	3	3	5	5	FAM127B	chrX	protein_coding	family with sequence similarity 127, member B
ENSG00000213830.3	1.17295	4.47706	2.99814	1.49328	0.135364	1	1	2	0	0	CFL1P5	chr5	processed_pseudogene	cofilin 1 (non-muscle) pseudogene 5
ENSG00000205362.10	0.823137	2.28889	4.16866	0.549071	0.582957	1	0	2	1	0	MT1A	chr16	protein_coding	metallothionein 1A
ENSG00000278469.1	0.282868	-0.912375	4.89402	-0.186427	0.85211	1	0	0	2	0	Metazoa_SRP	chr12	misc_RNA	--
ENSG00000123364.4	13.203	0.436025	0.799901	0.5451	0.585685	0.859864	2	19	23	17	HOXC13	chr12	protein_coding	homeobox C13
ENSG00000200877.1	0.146548	0.0459479	4.99435	0.00919999	0.99266	1	0	0	0	1	RNU6-560P	chr11	snRNA	RNA, U6 small nuclear 560, pseudogene
ENSG00000237740.1	8.50076	0.273623	1.02704	0.266418	0.789917	1	9	1	14	12	NPAP1P3	chr10	processed_pseudogene	nuclear pore associated protein 1 pseudogene 3
ENSG00000254002.1	3.71761	0.226619	1.24316	0.182294	0.855352	1	2	3	9	3	RP11-213G6.2	chr8	lincRNA	--
ENSG00000090432.6	6.15353	-1.22875	1.2275	-1.00102	0.316817	1	4	0	12	17	MUL1	chr1	protein_coding	mitochondrial E3 ubiquitin protein ligase 1
ENSG00000270279.1	9.59505	-0.607933	0.859354	-0.70743	0.479299	1	2	8	24	17	RP4-806M20.5	chr20	lincRNA	--
ENSG00000244252.1	1.44503	-3.26235	2.47482	-1.31822	0.187431	1	0	0	4	6	RP11-495P10.7	chr1	lincRNA	--
ENSG00000090316.15	5.34923	-0.580479	1.20269	-0.482649	0.629345	1	0	6	13	10	MAEA	chr4	protein_coding	macrophage erythroblast attacher
ENSG00000237412.6	2.10116	-0.933121	1.88341	-0.495441	0.620289	1	0	2	9	1	PRSS56	chr2	protein_coding	protease, serine, 56
ENSG00000125652.7	3.96806	-0.496011	1.21041	-0.409789	0.681961	1	2	2	8	8	ALKBH7	chr19	protein_coding	alkB, alkylation repair homolog 7 (E. coli)
ENSG00000166337.9	9.30976	0.0428818	0.824725	0.0519953	0.958532	1	4	8	14	18	TAF10	chr11	protein_coding	TAF10 RNA polymerase II, TATA box binding protein (TBP)-associated factor, 30kDa
ENSG00000223813.2	0.780496	-0.171905	4.38284	-0.0392223	0.968713	1	0	1	0	3	AC007255.8	chr7	antisense	--
ENSG00000240669.1	1.24744	0.335451	2.84515	0.117903	0.906145	1	0	2	4	0	RP11-555K12.2	chr4	processed_pseudogene	--
ENSG00000166669.13	7.68819	-0.308421	0.932937	-0.330592	0.740953	1	2	7	15	15	ATF7IP2	chr16	protein_coding	activating transcription factor 7 interacting protein 2
ENSG00000154124.4	28.438	-0.543959	0.510543	-1.06545	0.286672	0.658212	11	18	77	41	OTULIN	chr5	protein_coding	OTU deubiquitinase with linear linkage specificity
ENSG00000264672.5	3.666	-0.458824	1.25205	-0.366458	0.714024	1	1	3	9	6	SEPT4-AS1	chr17	antisense	SEPT4 antisense RNA 1
ENSG00000144115.16	11.1021	-0.0661088	0.75977	-0.0870115	0.930662	1	7	6	19	20	THNSL2	chr2	protein_coding	threonine synthase-like 2 (S. cerevisiae)
ENSG00000174928.15	3.66358	1.08445	1.3101	0.827759	0.407807	1	3	3	1	7	C3orf33	chr3	protein_coding	chromosome 3 open reading frame 33
ENSG00000197355.10	18.2422	0.465634	0.617328	0.754274	0.450685	0.787326	6	22	23	31	UAP1L1	chr9	protein_coding	UDP-N-acetylglucosamine pyrophosphorylase 1 like 1
ENSG00000163399.15	37.9007	1.22076	0.42609	2.86504	0.00416954	0.0469456	19	50	39	41	ATP1A1	chr1	protein_coding	ATPase, Na+/K+ transporting, alpha 1 polypeptide
ENSG00000267723.1	3.68393	-0.130112	1.26582	-0.102789	0.918131	1	3	1	7	6	CTD-2189E23.1	chr19	lincRNA	--
ENSG00000171657.5	3.05125	-0.458918	1.37105	-0.334721	0.737836	1	2	1	6	6	GPR82	chrX	protein_coding	G protein-coupled receptor 82
ENSG00000170469.10	2.51407	0.636268	1.4597	0.43589	0.662916	1	1	3	5	2	SPATA24	chr5	protein_coding	spermatogenesis associated 24
ENSG00000232938.2	0.770268	-0.137737	3.8432	-0.0358392	0.971411	1	0	1	2	1	RPL23AP87	chr17	transcribed_processed_pseudogene	ribosomal protein L23a pseudogene 87
ENSG00000119681.11	25.6529	-0.0702841	0.489917	-0.143461	0.885926	0.967958	13	18	40	51	LTBP2	chr14	protein_coding	latent transforming growth factor beta binding protein 2
ENSG00000198730.7	11.5958	-0.0651854	0.742478	-0.0877944	0.93004	0.979954	6	8	17	24	CTR9	chr11	protein_coding	CTR9, Paf1/RNA polymerase II complex component
ENSG00000259939.1	2.8416	-1.08472	1.58009	-0.686496	0.4924	1	2	0	9	4	RP11-77H9.5	chr16	antisense	--
ENSG00000219433.2	0.681702	3.71358	4.91279	0.7559	0.449709	1	0	2	0	0	BTBD10P2	chr6	processed_pseudogene	BTB (POZ) domain containing 10 pseudogene 2
ENSG00000259431.5	0.293096	-0.958958	4.89058	-0.196083	0.844545	1	0	0	0	2	THTPA	chr14	protein_coding	thiamine triphosphatase
ENSG00000196152.10	10.0226	-1.40736	0.867556	-1.62221	0.104759	1	2	5	27	24	ZNF79	chr9	protein_coding	zinc finger protein 79
ENSG00000154328.15	2.22041	-2.23431	1.903	-1.1741	0.240356	1	0	1	5	8	NEIL2	chr8	protein_coding	nei endonuclease VIII-like 2 (E. coli)
ENSG00000173085.13	0.141434	0.0718212	4.99618	0.0143752	0.988531	1	0	0	1	0	COQ2	chr4	protein_coding	coenzyme Q2 4-hydroxybenzoate polyprenyltransferase
ENSG00000233196.2	0.707171	-2.2329	4.82879	-0.462413	0.643785	1	0	0	5	0	GS1-304P7.1	chr1	processed_pseudogene	--
ENSG00000145416.13	5.56532	0.0508637	1.04855	0.0485084	0.961311	1	3	4	11	8	43525	chr4	protein_coding	membrane-associated ring finger (C3HC4) 1, E3 ubiquitin protein ligase
ENSG00000135314.12	0.293096	-0.958958	4.89058	-0.196083	0.844545	1	0	0	0	2	KHDC1	chr6	protein_coding	KH homology domain containing 1
ENSG00000177125.5	17.316	0.424241	0.590613	0.718306	0.472569	0.800835	12	12	28	23	ZBTB34	chr9	protein_coding	zinc finger and BTB domain containing 34
ENSG00000123179.13	7.94057	-2.31983	1.16663	-1.98849	0.0467581	1	3	0	25	20	EBPL	chr13	protein_coding	emopamil binding protein-like
ENSG00000263006.6	135.122	0.257876	0.236008	1.09266	0.274545	0.647762	80	101	202	224	ROCK1P1	chr18	transcribed_unprocessed_pseudogene	Rho-associated, coiled-coil containing protein kinase 1 pseudogene 1
ENSG00000088854.12	8.38457	-1.41283	0.967138	-1.46083	0.144061	1	1	5	22	21	C20orf194	chr20	protein_coding	chromosome 20 open reading frame 194
ENSG00000254459.1	0.287982	-0.935821	4.89227	-0.191285	0.848302	1	0	0	1	1	RP11-91P24.7	chr11	antisense	--
ENSG00000112715.20	33.49	0.206201	0.446513	0.461803	0.644223	0.883262	20	24	67	41	VEGFA	chr6	protein_coding	vascular endothelial growth factor A
ENSG00000242687.2	16.1865	0.146844	0.64801	0.226608	0.820729	0.945663	9	12	18	35	AC004893.11	chr7	antisense	--
ENSG00000274897.2	1.83363	-0.626085	1.87207	-0.334435	0.738052	1	0	2	4	4	PANO1	chr11	protein_coding	proapoptotic nucleolar protein 1
ENSG00000049541.10	5.5609	-1.36396	1.16362	-1.17216	0.241131	1	1	3	11	17	RFC2	chr7	protein_coding	replication factor C (activator 1) 2, 40kDa
ENSG00000280355.1	0.717399	-2.25281	4.63892	-0.485633	0.627227	1	0	0	3	2	RP11-119F19.5	chr10	TEC	--
ENSG00000236719.2	3.496	-0.788956	1.34211	-0.587849	0.556634	1	2	1	5	10	OVAAL	chr1	lincRNA	ovarian adenocarcinoma amplified long non-coding RNA
ENSG00000113966.9	2.43507	-4.01675	1.93355	-2.0774	0.0377649	1	0	0	11	6	ARL6	chr3	protein_coding	ADP-ribosylation factor-like 6
ENSG00000279904.1	0.141434	0.0718212	4.99618	0.0143752	0.988531	1	0	0	1	0	CTD-2015C24.1	chr2	TEC	--
ENSG00000259611.1	3.24043	0.0516256	1.2942	0.0398899	0.968181	1	2	2	7	4	LINC01582	chr15	lincRNA	long intergenic non-protein coding RNA 1582
ENSG00000259976.1	16.9186	0.644964	0.632032	1.02046	0.307511	0.676436	15	9	22	23	RP11-553L6.5	chr3	lincRNA	--
ENSG00000218418.2	0.712285	-2.24291	4.72458	-0.474732	0.634978	1	0	0	4	1	RP11-296E7.1	chr6	processed_pseudogene	--
ENSG00000229572.1	10.9376	-0.144508	0.755248	-0.191339	0.84826	1	5	8	21	19	EIF4BP4	chr3	processed_pseudogene	eukaryotic translation initiation factor 4B pseudogene 4
ENSG00000211731.1	0.717399	-2.25281	4.63892	-0.485633	0.627227	1	0	0	3	2	TRBV5-7	chr7	TR_V_gene	T cell receptor beta variable 5-7 (non-functional)
ENSG00000278083.1	0.146548	0.0459479	4.99435	0.00919999	0.99266	1	0	0	0	1	RP11-525G12.1	chr2	processed_pseudogene	--
ENSG00000259162.1	2.03564	0.833128	1.69575	0.491303	0.623212	1	2	1	4	1	RP11-203M5.6	chr14	transcribed_unprocessed_pseudogene	--
ENSG00000250561.2	0.780496	-0.171905	4.38284	-0.0392223	0.968713	1	0	1	0	3	OR7E59P	chr7	unprocessed_pseudogene	olfactory receptor, family 7, subfamily E, member 59 pseudogene
ENSG00000131067.16	5.49654	-1.7422	1.21862	-1.42965	0.152818	1	2	1	15	14	GGT7	chr20	protein_coding	gamma-glutamyltransferase 7
ENSG00000221953.5	5.43796	0.248671	1.06464	0.233572	0.815317	1	4	3	8	9	C1orf229	chr1	lincRNA	chromosome 1 open reading frame 229
ENSG00000167332.7	5.68825	-1.5215	1.21201	-1.25535	0.209353	1	0	4	14	16	OR51E2	chr11	protein_coding	olfactory receptor, family 51, subfamily E, member 2
ENSG00000186615.10	5.54739	-0.178837	1.10595	-0.161705	0.871538	1	1	6	13	8	KTN1-AS1	chr14	antisense	KTN1 antisense RNA 1
ENSG00000214925.3	0.146548	0.0459479	4.99435	0.00919999	0.99266	1	0	0	0	1	RP3-507I15.1	chrX	processed_pseudogene	--
ENSG00000088367.20	35.7021	-0.157513	0.413595	-0.380839	0.703323	0.905144	17	25	72	59	EPB41L1	chr20	protein_coding	erythrocyte membrane protein band 4.1-like 1
ENSG00000167945.1	4.19932	-1.34009	1.26834	-1.05657	0.290708	1	1	2	10	11	PRR25	chr16	protein_coding	proline rich 25
ENSG00000162928.8	8.19933	-1.00002	0.986538	-1.01367	0.310742	1	2	5	11	27	PEX13	chr2	protein_coding	peroxisomal biogenesis factor 13
ENSG00000197043.13	12.5751	0.906702	0.763877	1.18697	0.235238	0.607846	12	7	20	10	ANXA6	chr5	protein_coding	annexin A6
ENSG00000253170.1	0.628834	0.435163	4.75388	0.0915385	0.927065	1	0	1	1	1	RP11-431J17.1	chr4	lincRNA	--
ENSG00000125449.6	6.55536	-0.396814	1.02791	-0.386039	0.699468	1	3	4	18	8	ARMC7	chr17	protein_coding	armadillo repeat containing 7
ENSG00000155980.11	21.634	0.670001	0.561555	1.19312	0.232824	0.605771	19	12	28	29	KIF5A	chr12	protein_coding	kinesin family member 5A
ENSG00000086758.15	356.73	2.07908	0.17935	11.5923	4.50695e-31	1.76222e-28	274	451	236	239	HUWE1	chrX	protein_coding	HECT, UBA and WWE domain containing 1, E3 ubiquitin protein ligase
ENSG00000204839.8	40.4058	1.7276	0.427193	4.04406	5.25332e-05	0.00121803	22	59	36	30	MROH6	chr8	protein_coding	maestro heat-like repeat family member 6
ENSG00000268746.1	0.982501	4.18148	4.01254	1.0421	0.297364	1	2	0	0	0	CTD-2571L23.8	chr19	lincRNA	--
ENSG00000268043.7	0.925781	0.051425	3.29099	0.015626	0.987533	1	1	0	1	2	NBPF12	chr1	protein_coding	neuroblastoma breakpoint family, member 12
ENSG00000270591.1	0.570851	-1.92356	4.83927	-0.39749	0.691006	1	0	0	3	1	RP11-73M18.11	chr14	transcribed_processed_pseudogene	--
ENSG00000258935.1	0.141434	0.0718212	4.99618	0.0143752	0.988531	1	0	0	1	0	RP11-1078H9.2	chr14	lincRNA	--
ENSG00000257124.2	1.44503	-3.26235	2.47482	-1.31822	0.187431	1	0	0	4	6	RP11-384P14.1	chr12	lincRNA	--
ENSG00000252279.1	0.141434	0.0718212	4.99618	0.0143752	0.988531	1	0	0	1	0	RNU6-406P	chr17	snRNA	RNA, U6 small nuclear 406, pseudogene
ENSG00000261723.1	4.12357	-0.435973	1.23458	-0.353135	0.723987	1	3	1	7	9	CTD-2196E14.3	chr16	antisense	--
ENSG00000265010.1	0.141434	0.0718212	4.99618	0.0143752	0.988531	1	0	0	1	0	RP11-661C3.2	chr17	sense_intronic	--
ENSG00000250345.2	2.28098	-0.550248	1.68618	-0.326328	0.744177	1	2	0	4	5	RP11-780M14.1	chr4	processed_pseudogene	--
ENSG00000236700.5	0.869061	-2.52882	3.7975	-0.665918	0.505463	1	0	0	2	4	LINC01010	chr6	lincRNA	long intergenic non-protein coding RNA 1010
ENSG00000271659.1	8.55723	1.72412	0.877211	1.96546	0.0493609	1	5	12	8	6	RP11-435O5.4	chr9	antisense	--
ENSG00000187754.8	0.770268	-0.137737	3.8432	-0.0358392	0.971411	1	0	1	2	1	SSX7	chrX	protein_coding	synovial sarcoma, X breakpoint 7
ENSG00000258490.1	0.424303	-1.49658	4.8579	-0.308071	0.758028	1	0	0	3	0	RP11-862P13.1	chr14	antisense	--
ENSG00000172922.8	14.4678	0.26734	0.658423	0.40603	0.68472	0.898126	7	13	28	18	RNASEH2C	chr11	protein_coding	ribonuclease H2, subunit C
ENSG00000137801.10	58.9418	0.443966	0.356992	1.24363	0.213636	0.581918	44	37	96	76	THBS1	chr15	protein_coding	thrombospondin 1
ENSG00000224494.1	3.2939	-4.45262	1.82065	-2.44562	0.0144604	1	0	0	15	8	HNRNPA3P14	chr1	processed_pseudogene	heterogeneous nuclear ribonucleoprotein A3 pseudogene 14
ENSG00000217648.1	0.424303	-1.49658	4.8579	-0.308071	0.758028	1	0	0	3	0	RP1-95L4.4	chr6	processed_pseudogene	--
ENSG00000271105.1	0.775382	-0.152907	3.82085	-0.0400193	0.968078	1	0	1	1	2	SCML2P2	chr16	processed_pseudogene	SCML2 pseudogene 2
ENSG00000173706.12	52.3853	-0.0650725	0.359048	-0.181236	0.856182	0.957224	28	35	109	77	HEG1	chr3	protein_coding	heart development protein with EGF-like domains 1
ENSG00000115425.13	0.637798	1.68362	4.96523	0.339083	0.734547	1	1	0	0	1	PECR	chr2	protein_coding	peroxisomal trans-2-enoyl-CoA reductase
ENSG00000262294.1	0.439644	-1.54462	4.85553	-0.318116	0.750397	1	0	0	0	3	RP11-1260E13.2	chr17	antisense	--
ENSG00000271973.1	0.287982	-0.935821	4.89227	-0.191285	0.848302	1	0	0	1	1	RP11-572O6.1	chr3	lincRNA	--
ENSG00000231404.2	0.293096	-0.958958	4.89058	-0.196083	0.844545	1	0	0	0	2	RAC1P3	chr13	processed_pseudogene	ras-related C3 botulinum toxin substrate 1 pseudogene 3
ENSG00000049449.8	8.69506	0.437911	0.962307	0.455064	0.649063	1	9	2	14	11	RCN1	chr11	protein_coding	reticulocalbin 1, EF-hand calcium binding domain
ENSG00000269038.1	0.49125	3.14465	4.96839	0.632931	0.526779	1	1	0	0	0	AP001462.6	chr11	lincRNA	--
ENSG00000224799.1	32.388	0.376239	0.44149	0.852202	0.394102	0.751677	17	29	41	57	RP11-445O16.3	chrX	antisense	--
ENSG00000166825.13	68.2805	1.25347	0.375843	3.33509	0.000852705	0.0128989	33	93	86	56	ANPEP	chr15	protein_coding	alanyl (membrane) aminopeptidase
ENSG00000280147.1	6.85373	0.525683	1.03542	0.507702	0.611662	1	7	2	10	9	RP11-486M23.3	chr8	TEC	--
ENSG00000110696.9	3.38572	0.124742	1.33529	0.0934196	0.92557	1	3	1	8	3	C11orf58	chr11	protein_coding	chromosome 11 open reading frame 58
ENSG00000236151.1	0.146548	0.0459479	4.99435	0.00919999	0.99266	1	0	0	0	1	RP5-1100I6.1	chr20	lincRNA	--
ENSG00000237194.1	4.25402	0.624486	1.19487	0.522638	0.601227	1	1	6	8	4	SNAI1P1	chr2	processed_pseudogene	snail family zinc finger 1 pseudogene 1
ENSG00000180769.8	2.53569	-1.29614	1.66751	-0.777291	0.436987	1	0	2	10	3	WDFY3-AS2	chr4	processed_transcript	WDFY3 antisense RNA 2
ENSG00000264857.1	0.49125	3.14465	4.96839	0.632931	0.526779	1	1	0	0	0	MIR5696	chr2	miRNA	microRNA 5696
ENSG00000207402.1	0.146548	0.0459479	4.99435	0.00919999	0.99266	1	0	0	0	1	RNU6-959P	chr2	snRNA	RNA, U6 small nuclear 959, pseudogene
ENSG00000271447.5	0.340851	2.87751	4.98439	0.577304	0.563734	1	0	1	0	0	MMP28	chr17	protein_coding	matrix metallopeptidase 28
ENSG00000066379.14	0.43453	-1.52876	4.8563	-0.3148	0.752914	1	0	0	1	2	ZNRD1	chr6	protein_coding	zinc ribbon domain containing 1
ENSG00000206747.1	0.482285	1.44236	4.98308	0.289452	0.772235	1	0	1	1	0	RNU6-245P	chrX	snRNA	RNA, U6 small nuclear 245, pseudogene
ENSG00000231529.1	2.11524	-0.654719	1.70765	-0.383405	0.70142	1	1	1	7	2	RP11-410C4.4	chr1	lincRNA	--
ENSG00000235549.1	0.982501	4.18148	4.01254	1.0421	0.297364	1	2	0	0	0	EIF1P2	chr1	processed_pseudogene	eukaryotic translation initiation factor 1 pseudogene 2
ENSG00000279466.1	0.722513	-2.26263	4.60357	-0.491495	0.623077	1	0	0	2	3	RP11-386I8.5	chr12	TEC	--
[truncated: 45,370 more rows]
