# Supplementary material for: HMGB1 prefers to interact with structural RNAs and regulates rRNA methylation modification and translation in HeLa cells
Source: BMC Genomics. 2024 Apr 5;25:345. doi: 10.1186/s12864-024-10204-6 (PMC10996203; doi:10.1186/s12864-024-10204-6)
Supplement: Supplementary file 14 — Supplementary Material 14. [file 12864_2024_10204_MOESM14_ESM.xls]

## Sheet: Sheet1
Table S13. The primer sequences for genes in RT-qPCR experiment. F represents forward, and R represents reverse.
Gene	Primer sequence (5'-3')
CHD2-F	GGCTCAACGTGCAAGAACA
CHD2-R	TGATGTGCTCCTGATCTGAGTA
PQBP1-F	GCCACGACAAGTCTGACAG
PQBP1-R	GCCGTTCTTTGCCCTCTTC
ANP32A-F	TCCTCATCCTCCTCCTCATCA
ANP32A-R	GTAACCAACCTGAACGACTACC
DAPK1-F	CTCCAGTATGCCGCCAAAT
DAPK1-R	CGTCCGTCTTGTTCTCATAGA
STK17A-F	TTCTGGGAAAGAATTTGCTGC
STK17A-R	AGGATTGTCTTGTGCTAGTTCA
EIF5B-F	AGATGATGACGCCTCCTTCAA
EIF5B-R	GCTTCCGCAGTTTCGCTTT
SNRPD1-F	GCTGGAAACGCTGAGTATTC
SNRPD1-R	TTCACCTTAGGTTCAACATCCA
SND1-F	TTCCAGCTCGAGAGTTCCT
SND1-R	TCCAAGGTAGATCATGCCATAC
EZR-F	CCTTCATCTGCTGCACCTC
EZR-R	TCTGAGAATCAACAAGCGGATC
YARS-F	GCTTTGAGGGATCTGGGTAGG
YARS-R	TTCTGTTGAAGTCGCACTGAAC
IPO5-F	AGTTATTCAGTCTGCGGATTCT
IPO5-R	CCAGTGTGGAAGGACCTCT
SNORA73B-F	GGCTCTGTCCAAGTGGCATA
SNORA73B-R	GACTCTGGGAAGCTGTAGGAAT
SNORA63-2-F	GCTGCTAAGTGCTGTGTTGT
SNORA63-2-R	GTATGAGACCAAGCGTCCCT
SNORD22-1-F	GTCTTACTCTCTGTCCTAGTCC
SNORD22-1-R	TCCCTCAGACAGTTCCTTCT
SCARNA8-F	TGGGAGGCTGATACACAAATTG
SCARNA8-R	CTGTCCGTTACGATTTCACTCA
SCARNA22-F	ACTAAGGCTCGGTCCTCTCC
SCARNA22-R	GGTGTCCTGTGTCCACTGAG
SCARNA13-F	TAGTCTTGGAGCCGCACAG
SCARNA13-R	GTCATTATCACCGTGGCAACA
hum-28s-F	GCTACGCCGCGACGAGTA
hum-28s-R	TGCTACTACCACCAAGATCTGC
hum-5s-F	GATCTCGGAAGCTAAGCAGG
hum-5s-R	AAGCCTACAGCACCCGGTAT
hum-GAPDH-F	GGTCGGAGTCAACGGATTTG
hum-GAPDH-R	GGAAGATGGTGATGGGATTTC
rDNA-5'ETS-F	TGTCGTTGTCACACCTGTCC
rDNA-5'ETS-R	AAATAAGGTGGCCCTCAACC
28s-FU2	AGAACTTTGAAGGCCGAAGTGG
28S-FD1	TTGAACATGGGTCAGTCGGTCC
28s-R	ATCGGTCGCGTTACCGCACT
